# Supplementary material for: Transcriptome profiling using pyrosequencing shows genes associated with bast fiber development in ramie (Boehmeria nivea L.)
Source: BMC Genomics. 2014 Oct 22;15(1):919. doi: 10.1186/1471-2164-15-919 (PMC4326285; doi:10.1186/1471-2164-15-919)
Supplement: Supplementary file 2 — Additional file 2: Entries that obtained from BLAST results for further manual selection. Fifteen entries of each unigene were obtained (if had that much) for manual selection. (XLSX 8 MB) [file 12864_2014_6986_MOESM2_ESM.xlsx]

## Sheet: Sheet1
Query Name	Annotation	Score	E Value	Identity
contig00978_12 [678 - 145] (REVERSE SENSE) gene=isogroup00003 length=704	ref|NP_565076.1| uncharacterized protein [Arabidopsis thaliana] gb|AAG52511.1|AC016662_5 unknown protein; 73656-74659 [Arabidopsis thaliana] gb|AAL15281.1| At1g73940/F2P9_19 [Arabidopsis thaliana] gb|AAM47325.1| At1g73940/F2P9_19 [Arabidopsis thaliana] gb|AAM64737.1| unknown [Arabidopsis thaliana] gb|AEE35528.1| uncharacterized protein [Arabidopsis thaliana]	139	2e-31, Method: Compositional matrix adjust.	71/128
contig00978_12 [678 - 145] (REVERSE SENSE) gene=isogroup00003 length=704	ref|XP_002888952.1| hypothetical protein ARALYDRAFT_476532 [Arabidopsis lyrata subsp. lyrata] gb|EFH65211.1| hypothetical protein ARALYDRAFT_476532 [Arabidopsis lyrata subsp. lyrata]	138	4e-31, Method: Compositional matrix adjust.	69/127
contig00978_12 [678 - 145] (REVERSE SENSE) gene=isogroup00003 length=704	ref|XP_002277461.1| PREDICTED: uncharacterized protein LOC100253102 [Vitis vinifera] emb|CBI34633.3| unnamed protein product [Vitis vinifera]	137	6e-31, Method: Compositional matrix adjust.	64/99
contig00978_12 [678 - 145] (REVERSE SENSE) gene=isogroup00003 length=704	ref|XP_002518962.1| conserved hypothetical protein [Ricinus communis] gb|EEF43495.1| conserved hypothetical protein [Ricinus communis]	133	2e-29, Method: Compositional matrix adjust.	62/96
contig00978_12 [678 - 145] (REVERSE SENSE) gene=isogroup00003 length=704	ref|XP_002463501.1| hypothetical protein SORBIDRAFT_01g000880 [Sorghum bicolor] gb|EER90499.1| hypothetical protein SORBIDRAFT_01g000880 [Sorghum bicolor]	115	4e-24, Method: Compositional matrix adjust.	53/99
contig00978_12 [678 - 145] (REVERSE SENSE) gene=isogroup00003 length=704	ref|XP_002300527.1| predicted protein [Populus trichocarpa] gb|EEE85332.1| predicted protein [Populus trichocarpa]	115	4e-24, Method: Compositional matrix adjust.	55/96
contig00978_12 [678 - 145] (REVERSE SENSE) gene=isogroup00003 length=704	gb|AFW66953.1| hypothetical protein ZEAMMB73_192530 [Zea mays]	106	2e-21, Method: Compositional matrix adjust.	48/93
contig00978_12 [678 - 145] (REVERSE SENSE) gene=isogroup00003 length=704	gb|EAY92619.1| hypothetical protein OsI_14364 [Oryza sativa Indica Group] gb|EAZ29336.1| hypothetical protein OsJ_13403 [Oryza sativa Japonica Group]	106	2e-21, Method: Compositional matrix adjust.	48/95
contig00978_12 [678 - 145] (REVERSE SENSE) gene=isogroup00003 length=704	ref|NP_001051924.2| Os03g0852500 [Oryza sativa Japonica Group] dbj|BAF13838.2| Os03g0852500, partial [Oryza sativa Japonica Group]	106	2e-21, Method: Compositional matrix adjust.	48/95
contig00978_12 [678 - 145] (REVERSE SENSE) gene=isogroup00003 length=704	gb|AAO20079.1| unknown protein [Oryza sativa Japonica Group] gb|ABF99942.1| expressed protein [Oryza sativa Japonica Group] dbj|BAG91177.1| unnamed protein product [Oryza sativa Japonica Group]	106	2e-21, Method: Compositional matrix adjust.	48/95
contig00978_12 [678 - 145] (REVERSE SENSE) gene=isogroup00003 length=704	gb|ACG42831.1| hypothetical protein [Zea mays]	106	2e-21, Method: Compositional matrix adjust.	48/93
contig00978_12 [678 - 145] (REVERSE SENSE) gene=isogroup00003 length=704	ref|NP_001132229.1| uncharacterized protein LOC100193664 [Zea mays] gb|ACF80997.1| unknown [Zea mays]	105	3e-21, Method: Compositional matrix adjust.	48/93
contig00978_12 [678 - 145] (REVERSE SENSE) gene=isogroup00003 length=704	ref|XP_003561083.1| PREDICTED: uncharacterized protein LOC100833957 [Brachypodium distachyon]	102	3e-20, Method: Compositional matrix adjust.	47/95
contig00978_12 [678 - 145] (REVERSE SENSE) gene=isogroup00003 length=704	dbj|BAJ86823.1| predicted protein [Hordeum vulgare subsp. vulgare]	102	3e-20, Method: Compositional matrix adjust.	47/95
contig00978_12 [678 - 145] (REVERSE SENSE) gene=isogroup00003 length=704	gb|AAM65960.1| unknown [Arabidopsis thaliana]	86.7	2e-15, Method: Compositional matrix adjust.	38/96
isotig00064_22 [987 - 2816] gene=isogroup00006 length=2963 numContigs=2	emb|CBI25022.3| unnamed protein product [Vitis vinifera]	864	0.0, Method: Compositional matrix adjust.	432/547
isotig00064_22 [987 - 2816] gene=isogroup00006 length=2963 numContigs=2	ref|XP_002269194.1| PREDICTED: pentatricopeptide repeat-containing protein At5g04810, chloroplastic [Vitis vinifera]	863	0.0, Method: Compositional matrix adjust.	432/547
isotig00064_22 [987 - 2816] gene=isogroup00006 length=2963 numContigs=2	ref|XP_002515794.1| pentatricopeptide repeat-containing protein, putative [Ricinus communis] gb|EEF46633.1| pentatricopeptide repeat-containing protein, putative [Ricinus communis]	861	0.0, Method: Compositional matrix adjust.	430/550
isotig00064_22 [987 - 2816] gene=isogroup00006 length=2963 numContigs=2	ref|XP_002316488.1| predicted protein [Populus trichocarpa] gb|EEF02659.1| predicted protein [Populus trichocarpa]	853	0.0, Method: Compositional matrix adjust.	432/550
isotig00064_22 [987 - 2816] gene=isogroup00006 length=2963 numContigs=2	ref|XP_002310993.1| predicted protein [Populus trichocarpa] gb|EEE88360.1| predicted protein [Populus trichocarpa]	833	0.0, Method: Compositional matrix adjust.	432/550
isotig00064_22 [987 - 2816] gene=isogroup00006 length=2963 numContigs=2	ref|XP_003535211.1| PREDICTED: pentatricopeptide repeat-containing protein At5g04810, chloroplastic-like [Glycine max]	811	0.0, Method: Compositional matrix adjust.	410/550
isotig00064_22 [987 - 2816] gene=isogroup00006 length=2963 numContigs=2	ref|XP_003556878.1| PREDICTED: pentatricopeptide repeat-containing protein At5g04810, chloroplastic-like [Glycine max]	811	0.0, Method: Compositional matrix adjust.	407/546
isotig00064_22 [987 - 2816] gene=isogroup00006 length=2963 numContigs=2	ref|XP_002871115.1| pentatricopeptide repeat-containing protein [Arabidopsis lyrata subsp. lyrata] gb|EFH47374.1| pentatricopeptide repeat-containing protein [Arabidopsis lyrata subsp. lyrata]	800	0.0, Method: Compositional matrix adjust.	411/550
isotig00064_22 [987 - 2816] gene=isogroup00006 length=2963 numContigs=2	ref|NP_568141.2| pentatricopeptide (PPR) repeat-containing protein [Arabidopsis thaliana] sp|Q0WMY5.1|PP365_ARATH RecName: Full=Pentatricopeptide repeat-containing protein At5g04810, chloroplastic; AltName: Full=Maize PPR4 homolog; Short=AtPPR4; Flags: Precursor dbj|BAF01515.1| membrane-associated salt-inducible protein-like [Arabidopsis thaliana] gb|AED90789.1| pentatricopeptide (PPR) repeat-con…	798	0.0, Method: Compositional matrix adjust.	411/550
isotig00064_22 [987 - 2816] gene=isogroup00006 length=2963 numContigs=2	gb|AAL11611.1|AF424618_1 AT5g04810/MUK11_13 [Arabidopsis thaliana]	797	0.0, Method: Compositional matrix adjust.	411/550
isotig00064_22 [987 - 2816] gene=isogroup00006 length=2963 numContigs=2	dbj|BAB08985.1| membrane-associated salt-inducible protein-like [Arabidopsis thaliana]	787	0.0, Method: Compositional matrix adjust.	409/550
isotig00064_22 [987 - 2816] gene=isogroup00006 length=2963 numContigs=2	emb|CAB86023.1| putative protein [Arabidopsis thaliana]	744	0.0, Method: Compositional matrix adjust.	389/522
isotig00064_22 [987 - 2816] gene=isogroup00006 length=2963 numContigs=2	ref|NP_001105869.1| pentatricopeptide repeat protein [Zea mays] gb|ABF57644.1| pentatricopeptide repeat protein [Zea mays]	694	0.0, Method: Compositional matrix adjust.	366/549
isotig00064_22 [987 - 2816] gene=isogroup00006 length=2963 numContigs=2	ref|XP_002447352.1| hypothetical protein SORBIDRAFT_06g033480 [Sorghum bicolor] gb|EES11680.1| hypothetical protein SORBIDRAFT_06g033480 [Sorghum bicolor]	691	0.0, Method: Compositional matrix adjust.	376/549
isotig00064_22 [987 - 2816] gene=isogroup00006 length=2963 numContigs=2	gb|EAZ32470.1| hypothetical protein OsJ_16686 [Oryza sativa Japonica Group]	690	0.0, Method: Compositional matrix adjust.	364/548
isotig00108_20 [1490 - 3202] gene=isogroup00009 length=4432 numContigs=15	emb|CBI30746.3| unnamed protein product [Vitis vinifera]	701	0.0, Method: Compositional matrix adjust.	352/554
isotig00108_20 [1490 - 3202] gene=isogroup00009 length=4432 numContigs=15	emb|CBI30745.3| unnamed protein product [Vitis vinifera]	685	0.0, Method: Compositional matrix adjust.	346/565
isotig00108_20 [1490 - 3202] gene=isogroup00009 length=4432 numContigs=15	ref|XP_002264249.2| PREDICTED: probable LRR receptor-like serine/threonine-protein kinase At1g07650-like [Vitis vinifera]	669	0.0, Method: Compositional matrix adjust.	341/554
isotig00108_20 [1490 - 3202] gene=isogroup00009 length=4432 numContigs=15	emb|CAN81177.1| hypothetical protein VITISV_011951 [Vitis vinifera]	666	0.0, Method: Compositional matrix adjust.	348/556
isotig00108_20 [1490 - 3202] gene=isogroup00009 length=4432 numContigs=15	emb|CBI30748.3| unnamed protein product [Vitis vinifera]	656	0.0, Method: Compositional matrix adjust.	349/565
isotig00108_20 [1490 - 3202] gene=isogroup00009 length=4432 numContigs=15	ref|XP_002264180.2| PREDICTED: probable LRR receptor-like serine/threonine-protein kinase At1g07650-like [Vitis vinifera]	649	0.0, Method: Compositional matrix adjust.	342/565
isotig00108_20 [1490 - 3202] gene=isogroup00009 length=4432 numContigs=15	ref|XP_002264642.2| PREDICTED: probable leucine-rich repeat receptor-like serine/threonine-protein kinase At3g14840-like [Vitis vinifera]	639	0.0, Method: Compositional matrix adjust.	326/565
isotig00108_20 [1490 - 3202] gene=isogroup00009 length=4432 numContigs=15	ref|XP_002522279.1| ATP binding protein, putative [Ricinus communis] gb|EEF40137.1| ATP binding protein, putative [Ricinus communis]	636	1e-180, Method: Compositional matrix adjust.	323/554
isotig00108_20 [1490 - 3202] gene=isogroup00009 length=4432 numContigs=15	ref|XP_002283596.2| PREDICTED: probable leucine-rich repeat receptor-like serine/threonine-protein kinase At3g14840-like [Vitis vinifera]	629	1e-178, Method: Compositional matrix adjust.	320/553
isotig00108_20 [1490 - 3202] gene=isogroup00009 length=4432 numContigs=15	emb|CBI20124.3| unnamed protein product [Vitis vinifera]	629	1e-178, Method: Compositional matrix adjust.	320/553
isotig00108_20 [1490 - 3202] gene=isogroup00009 length=4432 numContigs=15	ref|XP_002300205.1| predicted protein [Populus trichocarpa] gb|EEE85010.1| predicted protein [Populus trichocarpa]	629	1e-178, Method: Compositional matrix adjust.	321/567
isotig00108_20 [1490 - 3202] gene=isogroup00009 length=4432 numContigs=15	ref|XP_002528777.1| ATP binding protein, putative [Ricinus communis] gb|EEF33599.1| ATP binding protein, putative [Ricinus communis]	620	1e-175, Method: Compositional matrix adjust.	319/567
isotig00108_20 [1490 - 3202] gene=isogroup00009 length=4432 numContigs=15	ref|XP_002331887.1| predicted protein [Populus trichocarpa] gb|EEF11767.1| predicted protein [Populus trichocarpa]	620	1e-175, Method: Compositional matrix adjust.	321/567
isotig00108_20 [1490 - 3202] gene=isogroup00009 length=4432 numContigs=15	emb|CAN61169.1| hypothetical protein VITISV_010446 [Vitis vinifera]	619	1e-175, Method: Compositional matrix adjust.	318/534
isotig00108_20 [1490 - 3202] gene=isogroup00009 length=4432 numContigs=15	ref|XP_003634703.1| PREDICTED: probable leucine-rich repeat receptor-like serine/threonine-protein kinase At3g14840-like [Vitis vinifera]	615	1e-173, Method: Compositional matrix adjust.	317/553
isotig00173_28 [1881 - 271] (REVERSE SENSE) gene=isogroup00010 length=1994 numContigs=7	ref|XP_003528523.1| PREDICTED: uncharacterized protein At4g06744-like [Glycine max]	275	2e-71, Method: Compositional matrix adjust.	162/368
isotig00173_28 [1881 - 271] (REVERSE SENSE) gene=isogroup00010 length=1994 numContigs=7	gb|AEI72268.1| leucine-rich repeat family protein [Citrus trifoliata]	273	9e-71, Method: Compositional matrix adjust.	159/349
isotig00173_28 [1881 - 271] (REVERSE SENSE) gene=isogroup00010 length=1994 numContigs=7	ref|XP_002313864.1| predicted protein [Populus trichocarpa] gb|EEE87819.1| predicted protein [Populus trichocarpa]	232	2e-58, Method: Compositional matrix adjust.	154/275
isotig00173_28 [1881 - 271] (REVERSE SENSE) gene=isogroup00010 length=1994 numContigs=7	gb|ACF84038.1| unknown [Zea mays] gb|AFW62991.1| leucine-rich repeat (LRR) family protein [Zea mays]	227	6e-57, Method: Compositional matrix adjust.	136/335
isotig00173_28 [1881 - 271] (REVERSE SENSE) gene=isogroup00010 length=1994 numContigs=7	ref|XP_002518709.1| serine-threonine protein kinase, plant-type, putative [Ricinus communis] gb|EEF43634.1| serine-threonine protein kinase, plant-type, putative [Ricinus communis]	224	4e-56, Method: Compositional matrix adjust.	156/269
isotig00173_28 [1881 - 271] (REVERSE SENSE) gene=isogroup00010 length=1994 numContigs=7	ref|XP_002282482.2| PREDICTED: uncharacterized protein At4g06744-like [Vitis vinifera]	216	2e-53, Method: Compositional matrix adjust.	155/276
isotig00173_28 [1881 - 271] (REVERSE SENSE) gene=isogroup00010 length=1994 numContigs=7	ref|XP_003516778.1| PREDICTED: uncharacterized protein At4g06744-like [Glycine max]	210	7e-52, Method: Compositional matrix adjust.	142/275
isotig00173_28 [1881 - 271] (REVERSE SENSE) gene=isogroup00010 length=1994 numContigs=7	ref|NP_188563.1| leucine-rich repeat-containing protein [Arabidopsis thaliana] dbj|BAB02456.1| unnamed protein product [Arabidopsis thaliana] gb|AEE76223.1| leucine-rich repeat-containing protein [Arabidopsis thaliana]	210	7e-52, Method: Compositional matrix adjust.	151/279
isotig00173_28 [1881 - 271] (REVERSE SENSE) gene=isogroup00010 length=1994 numContigs=7	ref|XP_002885307.1| leucine-rich repeat family protein [Arabidopsis lyrata subsp. lyrata] gb|EFH61566.1| leucine-rich repeat family protein [Arabidopsis lyrata subsp. lyrata]	209	1e-51, Method: Compositional matrix adjust.	146/270
isotig00173_28 [1881 - 271] (REVERSE SENSE) gene=isogroup00010 length=1994 numContigs=7	ref|NP_175397.1| leucine-rich repeat-like protein [Arabidopsis thaliana] gb|AAG13059.1|AC011807_18 Unknown protein [Arabidopsis thaliana] gb|AAS47632.1| At1g49750 [Arabidopsis thaliana] gb|AAS76756.1| At1g49750 [Arabidopsis thaliana] dbj|BAH19559.1| AT1G49750 [Arabidopsis thaliana] gb|AEE32471.1| leucine-rich repeat-like protein [Arabidopsis thaliana]	208	3e-51, Method: Compositional matrix adjust.	143/275
isotig00173_28 [1881 - 271] (REVERSE SENSE) gene=isogroup00010 length=1994 numContigs=7	dbj|BAH19934.1| AT1G49750 [Arabidopsis thaliana]	207	4e-51, Method: Compositional matrix adjust.	104/182
isotig00173_28 [1881 - 271] (REVERSE SENSE) gene=isogroup00010 length=1994 numContigs=7	gb|ACF79045.1| unknown [Zea mays] gb|ACF86020.1| unknown [Zea mays] gb|AFW62992.1| leucine-rich repeat (LRR) family protein [Zea mays]	205	2e-50, Method: Compositional matrix adjust.	130/335
isotig00173_28 [1881 - 271] (REVERSE SENSE) gene=isogroup00010 length=1994 numContigs=7	ref|XP_003538630.1| PREDICTED: uncharacterized protein At4g06744-like [Glycine max]	204	3e-50, Method: Compositional matrix adjust.	143/275
isotig00173_28 [1881 - 271] (REVERSE SENSE) gene=isogroup00010 length=1994 numContigs=7	ref|XP_003607916.1| Receptor protein kinase [Medicago truncatula] gb|AES90113.1| Receptor protein kinase [Medicago truncatula]	204	4e-50, Method: Compositional matrix adjust.	101/188
isotig00173_28 [1881 - 271] (REVERSE SENSE) gene=isogroup00010 length=1994 numContigs=7	gb|EAY86686.1| hypothetical protein OsI_08068 [Oryza sativa Indica Group]	203	1e-49, Method: Compositional matrix adjust.	130/335
isotig00257_44 [1328 - 384] (REVERSE SENSE) gene=isogroup00015 length=2615 numContigs=4	ref|XP_003527284.1| PREDICTED: uncharacterized protein LOC100817735 [Glycine max]	253	5e-65, Method: Compositional matrix adjust.	126/175
isotig00257_44 [1328 - 384] (REVERSE SENSE) gene=isogroup00015 length=2615 numContigs=4	ref|XP_003540075.1| PREDICTED: uncharacterized protein LOC100805067 [Glycine max]	243	3e-62, Method: Compositional matrix adjust.	125/175
isotig00257_44 [1328 - 384] (REVERSE SENSE) gene=isogroup00015 length=2615 numContigs=4	ref|XP_002330415.1| predicted protein [Populus trichocarpa] gb|EEF08931.1| predicted protein [Populus trichocarpa]	234	1e-59, Method: Compositional matrix adjust.	120/179
isotig00257_44 [1328 - 384] (REVERSE SENSE) gene=isogroup00015 length=2615 numContigs=4	ref|XP_002316938.1| predicted protein [Populus trichocarpa] gb|EEE97550.1| predicted protein [Populus trichocarpa]	233	3e-59, Method: Compositional matrix adjust.	122/175
isotig00257_44 [1328 - 384] (REVERSE SENSE) gene=isogroup00015 length=2615 numContigs=4	ref|XP_003633323.1| PREDICTED: uncharacterized protein C167.05-like isoform 4 [Vitis vinifera]	225	1e-56, Method: Compositional matrix adjust.	110/175
isotig00257_44 [1328 - 384] (REVERSE SENSE) gene=isogroup00015 length=2615 numContigs=4	ref|XP_002277051.1| PREDICTED: uncharacterized protein C167.05-like isoform 1 [Vitis vinifera] ref|XP_003633321.1| PREDICTED: uncharacterized protein C167.05-like isoform 2 [Vitis vinifera] ref|XP_003633322.1| PREDICTED: uncharacterized protein C167.05-like isoform 3 [Vitis vinifera]	224	2e-56, Method: Compositional matrix adjust.	110/175
isotig00257_44 [1328 - 384] (REVERSE SENSE) gene=isogroup00015 length=2615 numContigs=4	emb|CAN75054.1| hypothetical protein VITISV_039450 [Vitis vinifera]	222	8e-56, Method: Compositional matrix adjust.	110/175
isotig00257_44 [1328 - 384] (REVERSE SENSE) gene=isogroup00015 length=2615 numContigs=4	dbj|BAD43031.1| unknown protein [Arabidopsis thaliana]	221	2e-55, Method: Compositional matrix adjust.	111/175
isotig00257_44 [1328 - 384] (REVERSE SENSE) gene=isogroup00015 length=2615 numContigs=4	gb|AEL98717.1| adenine nucleotide alpha hydrolases-like protein, partial [Silene latifolia]	221	2e-55, Method: Compositional matrix adjust.	109/179
isotig00257_44 [1328 - 384] (REVERSE SENSE) gene=isogroup00015 length=2615 numContigs=4	ref|XP_002864334.1| hypothetical protein ARALYDRAFT_918574 [Arabidopsis lyrata subsp. lyrata] gb|EFH40593.1| hypothetical protein ARALYDRAFT_918574 [Arabidopsis lyrata subsp. lyrata]	220	3e-55, Method: Compositional matrix adjust.	109/175
isotig00257_44 [1328 - 384] (REVERSE SENSE) gene=isogroup00015 length=2615 numContigs=4	gb|AEL98718.1| adenine nucleotide alpha hydrolases-like protein, partial [Silene latifolia]	220	3e-55, Method: Compositional matrix adjust.	109/179
isotig00257_44 [1328 - 384] (REVERSE SENSE) gene=isogroup00015 length=2615 numContigs=4	gb|AFS65005.1| universal stress protein [Salvia miltiorrhiza]	220	4e-55, Method: Compositional matrix adjust.	108/178
isotig00257_44 [1328 - 384] (REVERSE SENSE) gene=isogroup00015 length=2615 numContigs=4	ref|XP_003543370.1| PREDICTED: uncharacterized protein C167.05 [Glycine max]	219	6e-55, Method: Compositional matrix adjust.	109/175
isotig00257_44 [1328 - 384] (REVERSE SENSE) gene=isogroup00015 length=2615 numContigs=4	dbj|BAD43646.1| unknown protein [Arabidopsis thaliana]	219	6e-55, Method: Compositional matrix adjust.	111/175
isotig00257_44 [1328 - 384] (REVERSE SENSE) gene=isogroup00015 length=2615 numContigs=4	dbj|BAD44118.1| unknown protein [Arabidopsis thaliana]	219	6e-55, Method: Compositional matrix adjust.	111/175
isotig00288_4 [107 - 646] gene=isogroup00016 length=856 numContigs=2	ref|XP_002315330.1| predicted protein [Populus trichocarpa] gb|EEF01501.1| predicted protein [Populus trichocarpa]	206	1e-51, Method: Compositional matrix adjust.	101/130
isotig00288_4 [107 - 646] gene=isogroup00016 length=856 numContigs=2	ref|XP_003536695.1| PREDICTED: uncharacterized protein LOC100776333 [Glycine max]	199	2e-49, Method: Compositional matrix adjust.	104/130
isotig00288_4 [107 - 646] gene=isogroup00016 length=856 numContigs=2	ref|XP_003555886.1| PREDICTED: uncharacterized protein LOC100809519 [Glycine max]	199	3e-49, Method: Compositional matrix adjust.	104/130
isotig00288_4 [107 - 646] gene=isogroup00016 length=856 numContigs=2	gb|ACU23136.1| unknown [Glycine max]	198	3e-49, Method: Compositional matrix adjust.	104/130
isotig00288_4 [107 - 646] gene=isogroup00016 length=856 numContigs=2	ref|XP_002311989.1| predicted protein [Populus trichocarpa] gb|EEE89356.1| predicted protein [Populus trichocarpa]	198	5e-49, Method: Compositional matrix adjust.	98/126
isotig00288_4 [107 - 646] gene=isogroup00016 length=856 numContigs=2	ref|XP_002267178.1| PREDICTED: heterogeneous nuclear ribonucleoprotein G [Vitis vinifera]	196	1e-48, Method: Compositional matrix adjust.	101/130
isotig00288_4 [107 - 646] gene=isogroup00016 length=856 numContigs=2	emb|CBI30155.3| unnamed protein product [Vitis vinifera]	190	1e-46, Method: Compositional matrix adjust.	94/130
isotig00288_4 [107 - 646] gene=isogroup00016 length=856 numContigs=2	emb|CBI31404.3| unnamed protein product [Vitis vinifera]	186	2e-45, Method: Compositional matrix adjust.	101/130
isotig00288_4 [107 - 646] gene=isogroup00016 length=856 numContigs=2	ref|XP_002533374.1| glycine-rich RNA-binding protein, putative [Ricinus communis] gb|EEF29005.1| glycine-rich RNA-binding protein, putative [Ricinus communis]	182	2e-44, Method: Compositional matrix adjust.	97/129
isotig00288_4 [107 - 646] gene=isogroup00016 length=856 numContigs=2	ref|XP_002888127.1| hypothetical protein ARALYDRAFT_315285 [Arabidopsis lyrata subsp. lyrata] gb|EFH64386.1| hypothetical protein ARALYDRAFT_315285 [Arabidopsis lyrata subsp. lyrata]	179	2e-43, Method: Compositional matrix adjust.	88/125
isotig00288_4 [107 - 646] gene=isogroup00016 length=856 numContigs=2	ref|NP_564759.1| RNA recognition motif-containing protein [Arabidopsis thaliana] ref|NP_849832.1| RNA recognition motif-containing protein [Arabidopsis thaliana] gb|AAB71977.1| putative RNA-binding protein [Arabidopsis thaliana] gb|AAM65738.1| RNA binding protein, putative [Arabidopsis thaliana] gb|AAN86161.1| putative glycine-rich RNA binding protein [Arabidopsis thaliana] dbj|BAD94150.1| putati…	174	9e-42, Method: Compositional matrix adjust.	86/128
isotig00288_4 [107 - 646] gene=isogroup00016 length=856 numContigs=2	ref|XP_002265930.1| PREDICTED: uncharacterized protein LOC100257264 [Vitis vinifera]	170	1e-40, Method: Compositional matrix adjust.	95/130
isotig00288_4 [107 - 646] gene=isogroup00016 length=856 numContigs=2	ref|XP_002871084.1| hypothetical protein ARALYDRAFT_487209 [Arabidopsis lyrata subsp. lyrata] gb|EFH47343.1| hypothetical protein ARALYDRAFT_487209 [Arabidopsis lyrata subsp. lyrata]	167	8e-40, Method: Compositional matrix adjust.	87/130
isotig00288_4 [107 - 646] gene=isogroup00016 length=856 numContigs=2	ref|NP_196048.1| RNA recognition motif-containing protein [Arabidopsis thaliana] gb|AAM12974.1| RNA-binding protein-like [Arabidopsis thaliana] gb|AAM47964.1| RNA-binding protein-like [Arabidopsis thaliana] gb|AED90723.1| RNA recognition motif-containing protein [Arabidopsis thaliana]	166	2e-39, Method: Compositional matrix adjust.	87/130
isotig00288_4 [107 - 646] gene=isogroup00016 length=856 numContigs=2	ref|NP_001168160.1| uncharacterized protein LOC100381912 [Zea mays] gb|ACN27272.1| unknown [Zea mays] tpg|DAA50687.1| TPA: hypothetical protein ZEAMMB73_048930 [Zea mays]	156	2e-36, Method: Compositional matrix adjust.	79/130
isotig00293_40 [1790 - 216] (REVERSE SENSE) gene=isogroup00017 length=2668 numContigs=4	ref|XP_002333242.1| predicted protein [Populus trichocarpa] ref|XP_002320484.1| predicted protein [Populus trichocarpa] gb|ABK92452.1| unknown [Populus trichocarpa] gb|EEE74213.1| predicted protein [Populus trichocarpa] gb|EEE98799.1| predicted protein [Populus trichocarpa]	720	0.0, Method: Compositional matrix adjust.	344/452
isotig00293_40 [1790 - 216] (REVERSE SENSE) gene=isogroup00017 length=2668 numContigs=4	ref|XP_002302861.1| predicted protein [Populus trichocarpa] gb|EEE82134.1| predicted protein [Populus trichocarpa]	711	0.0, Method: Compositional matrix adjust.	338/452
isotig00293_40 [1790 - 216] (REVERSE SENSE) gene=isogroup00017 length=2668 numContigs=4	ref|XP_002525335.1| Glucan endo-1,3-beta-glucosidase precursor, putative [Ricinus communis] gb|EEF37068.1| Glucan endo-1,3-beta-glucosidase precursor, putative [Ricinus communis]	702	0.0, Method: Compositional matrix adjust.	338/441
isotig00293_40 [1790 - 216] (REVERSE SENSE) gene=isogroup00017 length=2668 numContigs=4	ref|XP_002274828.1| PREDICTED: glucan endo-1,3-beta-glucosidase 3-like [Vitis vinifera]	697	0.0, Method: Compositional matrix adjust.	343/452
isotig00293_40 [1790 - 216] (REVERSE SENSE) gene=isogroup00017 length=2668 numContigs=4	ref|XP_003518449.1| PREDICTED: glucan endo-1,3-beta-glucosidase 3-like [Glycine max]	693	0.0, Method: Compositional matrix adjust.	334/452
isotig00293_40 [1790 - 216] (REVERSE SENSE) gene=isogroup00017 length=2668 numContigs=4	ref|NP_178637.2| O-Glycosyl hydrolases family 17 protein [Arabidopsis thaliana] gb|AEC05971.1| O-Glycosyl hydrolases family 17 protein [Arabidopsis thaliana]	691	0.0, Method: Compositional matrix adjust.	323/452
isotig00293_40 [1790 - 216] (REVERSE SENSE) gene=isogroup00017 length=2668 numContigs=4	ref|XP_003545197.1| PREDICTED: glucan endo-1,3-beta-glucosidase 3-like [Glycine max]	691	0.0, Method: Compositional matrix adjust.	335/452
isotig00293_40 [1790 - 216] (REVERSE SENSE) gene=isogroup00017 length=2668 numContigs=4	ref|XP_002883709.1| hypothetical protein ARALYDRAFT_480193 [Arabidopsis lyrata subsp. lyrata] gb|EFH59968.1| hypothetical protein ARALYDRAFT_480193 [Arabidopsis lyrata subsp. lyrata]	691	0.0, Method: Compositional matrix adjust.	323/452
isotig00293_40 [1790 - 216] (REVERSE SENSE) gene=isogroup00017 length=2668 numContigs=4	gb|AAD26909.1| putative beta-1,3-glucanase [Arabidopsis thaliana] gb|AAM15281.1| putative beta-1,3-glucanase [Arabidopsis thaliana]	673	0.0, Method: Compositional matrix adjust.	317/441
isotig00293_40 [1790 - 216] (REVERSE SENSE) gene=isogroup00017 length=2668 numContigs=4	ref|XP_003616906.1| Glucan endo-1,3-beta-glucosidase [Medicago truncatula] gb|AES99864.1| Glucan endo-1,3-beta-glucosidase [Medicago truncatula]	653	0.0, Method: Compositional matrix adjust.	316/452
isotig00293_40 [1790 - 216] (REVERSE SENSE) gene=isogroup00017 length=2668 numContigs=4	ref|XP_003544773.1| PREDICTED: glucan endo-1,3-beta-glucosidase 12-like [Glycine max]	636	1e-180, Method: Compositional matrix adjust.	303/452
isotig00293_40 [1790 - 216] (REVERSE SENSE) gene=isogroup00017 length=2668 numContigs=4	ref|XP_003519593.1| PREDICTED: glucan endo-1,3-beta-glucosidase 12-like [Glycine max]	626	1e-177, Method: Compositional matrix adjust.	301/451
isotig00293_40 [1790 - 216] (REVERSE SENSE) gene=isogroup00017 length=2668 numContigs=4	gb|ADU15553.1| GLU [Gossypium hirsutum]	626	1e-177, Method: Compositional matrix adjust.	299/452
isotig00293_40 [1790 - 216] (REVERSE SENSE) gene=isogroup00017 length=2668 numContigs=4	ref|XP_002529472.1| Glucan endo-1,3-beta-glucosidase precursor, putative [Ricinus communis] gb|EEF32938.1| Glucan endo-1,3-beta-glucosidase precursor, putative [Ricinus communis]	615	1e-173, Method: Compositional matrix adjust.	305/452
isotig00293_40 [1790 - 216] (REVERSE SENSE) gene=isogroup00017 length=2668 numContigs=4	ref|XP_002316783.1| predicted protein [Populus trichocarpa] gb|EEE97395.1| predicted protein [Populus trichocarpa]	605	1e-170, Method: Compositional matrix adjust.	294/452
isotig00335_51 [1020 - 205] (REVERSE SENSE) gene=isogroup00019 length=2467 numContigs=5	gb|ACU14088.1| unknown [Glycine max]	379	1e-103, Method: Compositional matrix adjust.	183/227
isotig00335_51 [1020 - 205] (REVERSE SENSE) gene=isogroup00019 length=2467 numContigs=5	ref|XP_003543368.1| PREDICTED: cytochrome b6-f complex iron-sulfur subunit, chloroplastic-like [Glycine max]	377	1e-102, Method: Compositional matrix adjust.	177/227
isotig00335_51 [1020 - 205] (REVERSE SENSE) gene=isogroup00019 length=2467 numContigs=5	ref|NP_001237648.1| Rieske iron-sulphur protein precursor [Glycine max] emb|CAM57107.1| Rieske iron-sulphur protein precursor [Glycine max]	370	1e-100, Method: Compositional matrix adjust.	174/227
isotig00335_51 [1020 - 205] (REVERSE SENSE) gene=isogroup00019 length=2467 numContigs=5	ref|XP_002284361.1| PREDICTED: cytochrome b6-f complex iron-sulfur subunit, chloroplastic isoform 1 [Vitis vinifera] emb|CAN66108.1| hypothetical protein VITISV_020089 [Vitis vinifera] emb|CBI20394.3| unnamed protein product [Vitis vinifera]	369	1e-100, Method: Compositional matrix adjust.	183/227
isotig00335_51 [1020 - 205] (REVERSE SENSE) gene=isogroup00019 length=2467 numContigs=5	gb|ACU20677.1| unknown [Glycine max]	362	4e-98, Method: Compositional matrix adjust.	171/220
isotig00335_51 [1020 - 205] (REVERSE SENSE) gene=isogroup00019 length=2467 numContigs=5	gb|ADU05416.1| chloroplast Rieske-type ion-sulfur protein [Citrullus lanatus]	358	5e-97, Method: Compositional matrix adjust.	172/227
isotig00335_51 [1020 - 205] (REVERSE SENSE) gene=isogroup00019 length=2467 numContigs=5	gb|AFK33315.1| unknown [Lotus japonicus]	353	2e-95, Method: Compositional matrix adjust.	174/227
isotig00335_51 [1020 - 205] (REVERSE SENSE) gene=isogroup00019 length=2467 numContigs=5	emb|CCJ09121.1| Rieske type ion sulfur subunit (chloroplast) [Cucumis sativus]	350	2e-94, Method: Compositional matrix adjust.	168/227
isotig00335_51 [1020 - 205] (REVERSE SENSE) gene=isogroup00019 length=2467 numContigs=5	emb|CBI34046.3| unnamed protein product [Vitis vinifera]	343	2e-92, Method: Compositional matrix adjust.	170/216
isotig00335_51 [1020 - 205] (REVERSE SENSE) gene=isogroup00019 length=2467 numContigs=5	ref|XP_002265183.2| PREDICTED: cytochrome b6-f complex iron-sulfur subunit, chloroplastic-like [Vitis vinifera]	343	2e-92, Method: Compositional matrix adjust.	167/209
isotig00335_51 [1020 - 205] (REVERSE SENSE) gene=isogroup00019 length=2467 numContigs=5	ref|XP_002319934.1| predicted protein [Populus trichocarpa] gb|EEE95857.1| predicted protein [Populus trichocarpa]	342	6e-92, Method: Compositional matrix adjust.	170/226
isotig00335_51 [1020 - 205] (REVERSE SENSE) gene=isogroup00019 length=2467 numContigs=5	ref|XP_002276770.1| PREDICTED: cytochrome b6-f complex iron-sulfur subunit, chloroplastic-like isoform 1 [Vitis vinifera]	340	1e-91, Method: Compositional matrix adjust.	170/227
isotig00335_51 [1020 - 205] (REVERSE SENSE) gene=isogroup00019 length=2467 numContigs=5	ref|XP_002325684.1| predicted protein [Populus trichocarpa] gb|ABK94926.1| unknown [Populus trichocarpa] gb|ABK95499.1| unknown [Populus trichocarpa] gb|EEF00066.1| predicted protein [Populus trichocarpa]	340	2e-91, Method: Compositional matrix adjust.	167/227
isotig00335_51 [1020 - 205] (REVERSE SENSE) gene=isogroup00019 length=2467 numContigs=5	ref|XP_002513246.1| Cytochrome b6-f complex iron-sulfur subunit, chloroplast precursor, putative [Ricinus communis] gb|EEF49114.1| Cytochrome b6-f complex iron-sulfur subunit, chloroplast precursor, putative [Ricinus communis]	340	3e-91, Method: Compositional matrix adjust.	171/227
isotig00335_51 [1020 - 205] (REVERSE SENSE) gene=isogroup00019 length=2467 numContigs=5	ref|NP_001059962.1| Os07g0556200 [Oryza sativa Japonica Group] sp|Q69S39.1|UCRIA_ORYSJ RecName: Full=Cytochrome b6-f complex iron-sulfur subunit, chloroplastic; AltName: Full=Plastohydroquinone:plastocyanin oxidoreductase iron-sulfur protein; AltName: Full=Rieske iron-sulfur protein; Short=ISP; Short=RISP; Flags: Precursor gb|AAC78103.1| Rieske Fe-S precursor protein [Oryza sativa Japonica Group]…	327	2e-87, Method: Compositional matrix adjust.	167/227
isotig00407_7 [33 - 950] gene=isogroup00023 length=1540 numContigs=7	ref|XP_002284962.1| PREDICTED: uncharacterized protein LOC100252479 [Vitis vinifera]	370	1e-100, Method: Compositional matrix adjust.	177/249
isotig00407_7 [33 - 950] gene=isogroup00023 length=1540 numContigs=7	ref|XP_002308647.1| predicted protein [Populus trichocarpa] gb|EEE92170.1| predicted protein [Populus trichocarpa]	367	2e-99, Method: Compositional matrix adjust.	172/243
isotig00407_7 [33 - 950] gene=isogroup00023 length=1540 numContigs=7	gb|ABK94923.1| unknown [Populus trichocarpa]	367	2e-99, Method: Compositional matrix adjust.	172/243
isotig00407_7 [33 - 950] gene=isogroup00023 length=1540 numContigs=7	ref|XP_002515557.1| conserved hypothetical protein [Ricinus communis] emb|CAB02653.1| unknown [Ricinus communis] gb|EEF47006.1| conserved hypothetical protein [Ricinus communis]	363	3e-98, Method: Compositional matrix adjust.	171/244
isotig00407_7 [33 - 950] gene=isogroup00023 length=1540 numContigs=7	ref|XP_002324280.1| predicted protein [Populus trichocarpa] gb|EEF02845.1| predicted protein [Populus trichocarpa]	361	9e-98, Method: Compositional matrix adjust.	171/244
isotig00407_7 [33 - 950] gene=isogroup00023 length=1540 numContigs=7	gb|AAM63507.1| unknown [Arabidopsis thaliana]	355	6e-96, Method: Compositional matrix adjust.	165/246
isotig00407_7 [33 - 950] gene=isogroup00023 length=1540 numContigs=7	gb|AAN31807.1| unknown protein [Arabidopsis thaliana]	354	1e-95, Method: Compositional matrix adjust.	164/246
isotig00407_7 [33 - 950] gene=isogroup00023 length=1540 numContigs=7	ref|NP_196703.1| uncharacterized protein [Arabidopsis thaliana] emb|CAB87702.1| putative protein [Arabidopsis thaliana] gb|AAK76721.1| unknown protein [Arabidopsis thaliana] gb|AAM20000.1| unknown protein [Arabidopsis thaliana] gb|AED91677.1| uncharacterized protein [Arabidopsis thaliana]	354	2e-95, Method: Compositional matrix adjust.	164/246
isotig00407_7 [33 - 950] gene=isogroup00023 length=1540 numContigs=7	ref|XP_002871473.1| hypothetical protein ARALYDRAFT_487977 [Arabidopsis lyrata subsp. lyrata] gb|EFH47732.1| hypothetical protein ARALYDRAFT_487977 [Arabidopsis lyrata subsp. lyrata]	353	3e-95, Method: Compositional matrix adjust.	164/253
isotig00407_7 [33 - 950] gene=isogroup00023 length=1540 numContigs=7	ref|XP_003550171.1| PREDICTED: uncharacterized protein LOC100813910 [Glycine max]	348	1e-93, Method: Compositional matrix adjust.	166/247
isotig00407_7 [33 - 950] gene=isogroup00023 length=1540 numContigs=7	emb|CBI20999.3| unnamed protein product [Vitis vinifera]	347	1e-93, Method: Compositional matrix adjust.	167/238
isotig00407_7 [33 - 950] gene=isogroup00023 length=1540 numContigs=7	ref|XP_003544618.1| PREDICTED: uncharacterized protein LOC100776765 [Glycine max]	344	1e-92, Method: Compositional matrix adjust.	165/247
isotig00407_7 [33 - 950] gene=isogroup00023 length=1540 numContigs=7	ref|NP_197928.1| uncharacterized protein [Arabidopsis thaliana] gb|AAK62407.1|AF386962_1 Unknown protein [Arabidopsis thaliana] gb|AAP37805.1| At5g25460 [Arabidopsis thaliana] gb|AED93446.1| uncharacterized protein [Arabidopsis thaliana]	337	1e-90, Method: Compositional matrix adjust.	154/251
isotig00407_7 [33 - 950] gene=isogroup00023 length=1540 numContigs=7	gb|AAM61720.1| unknown [Arabidopsis thaliana]	337	1e-90, Method: Compositional matrix adjust.	154/251
isotig00407_7 [33 - 950] gene=isogroup00023 length=1540 numContigs=7	gb|AAL06839.1| AT5g25460/F18G18_200 [Arabidopsis thaliana]	337	2e-90, Method: Compositional matrix adjust.	154/251
isotig00440_60 [2343 - 337] (REVERSE SENSE) gene=isogroup00026 length=3278 numContigs=3	ref|XP_002279988.1| PREDICTED: uncharacterized protein LOC100268151 [Vitis vinifera]	959	0.0, Method: Compositional matrix adjust.	487/658
isotig00440_60 [2343 - 337] (REVERSE SENSE) gene=isogroup00026 length=3278 numContigs=3	emb|CAN62485.1| hypothetical protein VITISV_010813 [Vitis vinifera]	957	0.0, Method: Compositional matrix adjust.	486/658
isotig00440_60 [2343 - 337] (REVERSE SENSE) gene=isogroup00026 length=3278 numContigs=3	ref|XP_002318723.1| predicted protein [Populus trichocarpa] gb|EEE96943.1| predicted protein [Populus trichocarpa]	951	0.0, Method: Compositional matrix adjust.	470/641
isotig00440_60 [2343 - 337] (REVERSE SENSE) gene=isogroup00026 length=3278 numContigs=3	ref|XP_002322248.1| predicted protein [Populus trichocarpa] gb|EEF06375.1| predicted protein [Populus trichocarpa]	949	0.0, Method: Compositional matrix adjust.	473/641
isotig00440_60 [2343 - 337] (REVERSE SENSE) gene=isogroup00026 length=3278 numContigs=3	ref|XP_002511193.1| Exocyst complex component, putative [Ricinus communis] gb|EEF51795.1| Exocyst complex component, putative [Ricinus communis]	916	0.0, Method: Compositional matrix adjust.	486/658
isotig00440_60 [2343 - 337] (REVERSE SENSE) gene=isogroup00026 length=3278 numContigs=3	ref|XP_003525708.1| PREDICTED: uncharacterized protein LOC100809716 [Glycine max]	857	0.0, Method: Compositional matrix adjust.	447/658
isotig00440_60 [2343 - 337] (REVERSE SENSE) gene=isogroup00026 length=3278 numContigs=3	ref|XP_003549852.1| PREDICTED: uncharacterized protein LOC100818693 [Glycine max]	848	0.0, Method: Compositional matrix adjust.	445/658
isotig00440_60 [2343 - 337] (REVERSE SENSE) gene=isogroup00026 length=3278 numContigs=3	ref|XP_002865797.1| hypothetical protein ARALYDRAFT_495103 [Arabidopsis lyrata subsp. lyrata] gb|EFH42056.1| hypothetical protein ARALYDRAFT_495103 [Arabidopsis lyrata subsp. lyrata]	842	0.0, Method: Compositional matrix adjust.	437/640
isotig00440_60 [2343 - 337] (REVERSE SENSE) gene=isogroup00026 length=3278 numContigs=3	ref|NP_199849.2| exocyst complex component 7 [Arabidopsis thaliana] gb|AED95937.1| exocyst complex component 7 [Arabidopsis thaliana]	834	0.0, Method: Compositional matrix adjust.	433/639
isotig00440_60 [2343 - 337] (REVERSE SENSE) gene=isogroup00026 length=3278 numContigs=3	dbj|BAF00847.1| hypothetical protein [Arabidopsis thaliana]	834	0.0, Method: Compositional matrix adjust.	433/639
isotig00440_60 [2343 - 337] (REVERSE SENSE) gene=isogroup00026 length=3278 numContigs=3	ref|XP_003608835.1| Exocyst complex component [Medicago truncatula] gb|AES91032.1| Exocyst complex component [Medicago truncatula]	823	0.0, Method: Compositional matrix adjust.	425/669
isotig00440_60 [2343 - 337] (REVERSE SENSE) gene=isogroup00026 length=3278 numContigs=3	dbj|BAB09457.1| unnamed protein product [Arabidopsis thaliana]	795	0.0, Method: Compositional matrix adjust.	413/616
isotig00440_60 [2343 - 337] (REVERSE SENSE) gene=isogroup00026 length=3278 numContigs=3	ref|XP_002447665.1| hypothetical protein SORBIDRAFT_06g011830 [Sorghum bicolor] gb|EES11993.1| hypothetical protein SORBIDRAFT_06g011830 [Sorghum bicolor]	628	1e-177, Method: Compositional matrix adjust.	344/639
isotig00440_60 [2343 - 337] (REVERSE SENSE) gene=isogroup00026 length=3278 numContigs=3	gb|EAY93849.1| hypothetical protein OsI_15625 [Oryza sativa Indica Group]	615	1e-173, Method: Compositional matrix adjust.	332/638
isotig00440_60 [2343 - 337] (REVERSE SENSE) gene=isogroup00026 length=3278 numContigs=3	gb|AFW58036.1| hypothetical protein ZEAMMB73_382120 [Zea mays]	613	1e-173, Method: Compositional matrix adjust.	335/639
isotig00478_29 [1918 - 3441] gene=isogroup00029 length=3441 numContigs=3	ref|XP_002519642.1| conserved hypothetical protein [Ricinus communis] gb|EEF42615.1| conserved hypothetical protein [Ricinus communis]	264	4e-68, Method: Compositional matrix adjust.	208/479
isotig00478_29 [1918 - 3441] gene=isogroup00029 length=3441 numContigs=3	dbj|BAJ07173.1| MdTCP2A [Malus x domestica]	255	2e-65, Method: Compositional matrix adjust.	199/479
isotig00478_29 [1918 - 3441] gene=isogroup00029 length=3441 numContigs=3	dbj|BAJ07174.1| MdTCP2B [Malus x domestica]	250	5e-64, Method: Compositional matrix adjust.	196/479
isotig00478_29 [1918 - 3441] gene=isogroup00029 length=3441 numContigs=3	ref|XP_002316716.1| predicted protein [Populus trichocarpa] gb|EEE97328.1| predicted protein [Populus trichocarpa]	244	5e-62, Method: Compositional matrix adjust.	192/477
isotig00478_29 [1918 - 3441] gene=isogroup00029 length=3441 numContigs=3	ref|XP_002271548.1| PREDICTED: transcription factor TCP2-like [Vitis vinifera]	239	9e-61, Method: Compositional matrix adjust.	196/476
isotig00478_29 [1918 - 3441] gene=isogroup00029 length=3441 numContigs=3	gb|AET97663.1| TCP transcription factor [Camellia sinensis]	231	4e-58, Method: Compositional matrix adjust.	185/451
isotig00478_29 [1918 - 3441] gene=isogroup00029 length=3441 numContigs=3	ref|XP_003547199.1| PREDICTED: transcription factor TCP2-like [Glycine max]	200	6e-49, Method: Compositional matrix adjust.	160/382
isotig00478_29 [1918 - 3441] gene=isogroup00029 length=3441 numContigs=3	emb|CBI30930.3| unnamed protein product [Vitis vinifera]	176	9e-42, Method: Compositional matrix adjust.	144/220
isotig00478_29 [1918 - 3441] gene=isogroup00029 length=3441 numContigs=3	ref|XP_003541668.1| PREDICTED: transcription factor TCP2-like [Glycine max]	174	5e-41, Method: Compositional matrix adjust.	84/94
isotig00478_29 [1918 - 3441] gene=isogroup00029 length=3441 numContigs=3	dbj|BAJ33883.1| unnamed protein product [Thellungiella halophila]	155	2e-35, Method: Compositional matrix adjust.	75/89
isotig00478_29 [1918 - 3441] gene=isogroup00029 length=3441 numContigs=3	ref|NP_001233831.1| TCP transcription factor 24 [Solanum lycopersicum] gb|ADM87272.1| TCP transcription factor 24 [Solanum lycopersicum]	155	2e-35, Method: Compositional matrix adjust.	86/121
isotig00478_29 [1918 - 3441] gene=isogroup00029 length=3441 numContigs=3	ref|XP_003524148.1| PREDICTED: transcription factor TCP2-like [Glycine max]	154	5e-35, Method: Compositional matrix adjust.	76/92
isotig00478_29 [1918 - 3441] gene=isogroup00029 length=3441 numContigs=3	ref|XP_003531162.1| PREDICTED: transcription factor TCP2-like [Glycine max]	154	5e-35, Method: Compositional matrix adjust.	78/103
isotig00478_29 [1918 - 3441] gene=isogroup00029 length=3441 numContigs=3	ref|XP_002305700.1| predicted protein [Populus trichocarpa] gb|EEE86211.1| predicted protein [Populus trichocarpa]	153	8e-35, Method: Compositional matrix adjust.	78/93
isotig00478_29 [1918 - 3441] gene=isogroup00029 length=3441 numContigs=3	ref|XP_002867999.1| hypothetical protein ARALYDRAFT_493022 [Arabidopsis lyrata subsp. lyrata] gb|EFH44258.1| hypothetical protein ARALYDRAFT_493022 [Arabidopsis lyrata subsp. lyrata]	150	6e-34, Method: Compositional matrix adjust.	73/87
isotig00505_41 [3190 - 1472] (REVERSE SENSE) gene=isogroup00032 length=3352 numContigs=7	emb|CBI20163.3| unnamed protein product [Vitis vinifera]	303	6e-80, Method: Compositional matrix adjust.	197/546
isotig00505_41 [3190 - 1472] (REVERSE SENSE) gene=isogroup00032 length=3352 numContigs=7	ref|XP_002283414.1| PREDICTED: probable disease resistance protein At4g27220-like [Vitis vinifera]	303	1e-79, Method: Compositional matrix adjust.	197/546
isotig00505_41 [3190 - 1472] (REVERSE SENSE) gene=isogroup00032 length=3352 numContigs=7	ref|XP_002283439.2| PREDICTED: probable disease resistance protein At4g27220-like [Vitis vinifera]	283	9e-74, Method: Compositional matrix adjust.	195/546
isotig00505_41 [3190 - 1472] (REVERSE SENSE) gene=isogroup00032 length=3352 numContigs=7	ref|XP_002332539.1| BED finger-nbs-lrr resistance protein [Populus trichocarpa] gb|EEE71160.1| BED finger-nbs-lrr resistance protein [Populus trichocarpa]	278	3e-72, Method: Compositional matrix adjust.	174/434
isotig00505_41 [3190 - 1472] (REVERSE SENSE) gene=isogroup00032 length=3352 numContigs=7	ref|XP_002317519.1| nbs-lrr resistance protein [Populus trichocarpa] gb|EEE98131.1| nbs-lrr resistance protein [Populus trichocarpa]	277	5e-72, Method: Compositional matrix adjust.	167/416
isotig00505_41 [3190 - 1472] (REVERSE SENSE) gene=isogroup00032 length=3352 numContigs=7	ref|XP_002329155.1| BED finger-nbs-lrr resistance protein [Populus trichocarpa] gb|EEF06955.1| BED finger-nbs-lrr resistance protein [Populus trichocarpa]	276	1e-71, Method: Compositional matrix adjust.	165/427
isotig00505_41 [3190 - 1472] (REVERSE SENSE) gene=isogroup00032 length=3352 numContigs=7	ref|XP_002325725.1| BED finger-nbs-lrr resistance protein [Populus trichocarpa] gb|EEF00107.1| BED finger-nbs-lrr resistance protein [Populus trichocarpa]	271	2e-70, Method: Compositional matrix adjust.	170/434
isotig00505_41 [3190 - 1472] (REVERSE SENSE) gene=isogroup00032 length=3352 numContigs=7	ref|XP_002333864.1| nbs-lrr resistance protein [Populus trichocarpa] gb|EEE77105.1| nbs-lrr resistance protein [Populus trichocarpa]	266	2e-68, Method: Compositional matrix adjust.	171/438
isotig00505_41 [3190 - 1472] (REVERSE SENSE) gene=isogroup00032 length=3352 numContigs=7	ref|XP_002329158.1| BED finger-nbs-lrr resistance protein [Populus trichocarpa] gb|EEF06958.1| BED finger-nbs-lrr resistance protein [Populus trichocarpa]	264	5e-68, Method: Compositional matrix adjust.	160/420
isotig00505_41 [3190 - 1472] (REVERSE SENSE) gene=isogroup00032 length=3352 numContigs=7	ref|XP_002325713.1| nbs-lrr resistance protein [Populus trichocarpa] gb|EEF00095.1| nbs-lrr resistance protein [Populus trichocarpa]	261	3e-67, Method: Compositional matrix adjust.	161/431
isotig00505_41 [3190 - 1472] (REVERSE SENSE) gene=isogroup00032 length=3352 numContigs=7	ref|XP_002325344.1| BED finger-nbs-lrr resistance protein [Populus trichocarpa] gb|EEE99725.1| BED finger-nbs-lrr resistance protein [Populus trichocarpa]	261	4e-67, Method: Compositional matrix adjust.	167/434
isotig00505_41 [3190 - 1472] (REVERSE SENSE) gene=isogroup00032 length=3352 numContigs=7	ref|XP_002332782.1| BED finger-nbs-lrr resistance protein [Populus trichocarpa] gb|EEE71668.1| BED finger-nbs-lrr resistance protein [Populus trichocarpa]	261	4e-67, Method: Compositional matrix adjust.	167/438
isotig00505_41 [3190 - 1472] (REVERSE SENSE) gene=isogroup00032 length=3352 numContigs=7	ref|XP_002325714.1| BED finger-nbs-lrr resistance protein [Populus trichocarpa] gb|EEF00096.1| BED finger-nbs-lrr resistance protein [Populus trichocarpa]	260	6e-67, Method: Compositional matrix adjust.	165/431
isotig00505_41 [3190 - 1472] (REVERSE SENSE) gene=isogroup00032 length=3352 numContigs=7	ref|XP_002325315.1| nbs-lrr resistance protein [Populus trichocarpa] gb|EEE99696.1| nbs-lrr resistance protein [Populus trichocarpa]	259	1e-66, Method: Compositional matrix adjust.	166/434
isotig00505_41 [3190 - 1472] (REVERSE SENSE) gene=isogroup00032 length=3352 numContigs=7	ref|XP_002332780.1| nbs-lrr resistance protein [Populus trichocarpa] gb|EEE71666.1| nbs-lrr resistance protein [Populus trichocarpa]	259	1e-66, Method: Compositional matrix adjust.	166/434
isotig00520_57 [1919 - 270] (REVERSE SENSE) gene=isogroup00033 length=3693 numContigs=7	gb|ACX55085.1| Mlo1 [Cucumis melo]	638	1e-180, Method: Compositional matrix adjust.	327/457
isotig00520_57 [1919 - 270] (REVERSE SENSE) gene=isogroup00033 length=3693 numContigs=7	gb|ABK96389.1| unknown [Populus trichocarpa x Populus deltoides]	637	1e-180, Method: Compositional matrix adjust.	323/459
isotig00520_57 [1919 - 270] (REVERSE SENSE) gene=isogroup00033 length=3693 numContigs=7	ref|XP_002319210.1| predicted protein [Populus trichocarpa] gb|EEE95133.1| predicted protein [Populus trichocarpa]	618	1e-174, Method: Compositional matrix adjust.	317/459
isotig00520_57 [1919 - 270] (REVERSE SENSE) gene=isogroup00033 length=3693 numContigs=7	ref|NP_192169.1| MLO-like protein 1 [Arabidopsis thaliana] ref|NP_001031578.1| MLO-like protein 1 [Arabidopsis thaliana] sp|O49621.1|MLO1_ARATH RecName: Full=MLO-like protein 1; Short=AtMlo1; AltName: Full=MLO protein homolog 1; Short=AtMlo-H1 emb|CAB08605.1| AtMlo-h1 [Arabidopsis thaliana] gb|AAC78258.1| AtMlo-h1 [Arabidopsis thaliana] emb|CAB80753.1| AtMlo-h1-like protein [Arabidopsis thaliana]…	607	1e-171, Method: Compositional matrix adjust.	310/458
isotig00520_57 [1919 - 270] (REVERSE SENSE) gene=isogroup00033 length=3693 numContigs=7	ref|XP_002874907.1| predicted protein [Arabidopsis lyrata subsp. lyrata] gb|EFH51166.1| predicted protein [Arabidopsis lyrata subsp. lyrata]	598	1e-168, Method: Compositional matrix adjust.	308/458
isotig00520_57 [1919 - 270] (REVERSE SENSE) gene=isogroup00033 length=3693 numContigs=7	dbj|BAJ33805.1| unnamed protein product [Thellungiella halophila]	597	1e-168, Method: Compositional matrix adjust.	305/458
isotig00520_57 [1919 - 270] (REVERSE SENSE) gene=isogroup00033 length=3693 numContigs=7	ref|XP_003522288.1| PREDICTED: MLO-like protein 1-like [Glycine max]	597	1e-168, Method: Compositional matrix adjust.	303/459
isotig00520_57 [1919 - 270] (REVERSE SENSE) gene=isogroup00033 length=3693 numContigs=7	ref|XP_003604071.1| MLO-like protein [Medicago truncatula] gb|AES74322.1| MLO-like protein [Medicago truncatula]	586	1e-165, Method: Compositional matrix adjust.	300/449
isotig00520_57 [1919 - 270] (REVERSE SENSE) gene=isogroup00033 length=3693 numContigs=7	ref|XP_003527594.1| PREDICTED: MLO-like protein 1-like [Glycine max]	585	1e-165, Method: Compositional matrix adjust.	295/457
isotig00520_57 [1919 - 270] (REVERSE SENSE) gene=isogroup00033 length=3693 numContigs=7	ref|XP_002266377.2| PREDICTED: MLO5 protein [Vitis vinifera] gb|ACF25909.1| MLO-like protein 1 [Vitis vinifera] emb|CBI25680.3| unnamed protein product [Vitis vinifera]	580	1e-163, Method: Compositional matrix adjust.	299/455
isotig00520_57 [1919 - 270] (REVERSE SENSE) gene=isogroup00033 length=3693 numContigs=7	ref|XP_002523965.1| calmodulin binding protein, putative [Ricinus communis] gb|EEF38333.1| calmodulin binding protein, putative [Ricinus communis]	578	1e-162, Method: Compositional matrix adjust.	293/444
isotig00520_57 [1919 - 270] (REVERSE SENSE) gene=isogroup00033 length=3693 numContigs=7	ref|XP_003547751.1| PREDICTED: MLO-like protein 1-like [Glycine max]	575	1e-161, Method: Compositional matrix adjust.	293/454
isotig00520_57 [1919 - 270] (REVERSE SENSE) gene=isogroup00033 length=3693 numContigs=7	ref|XP_003520359.1| PREDICTED: MLO-like protein 1-like [Glycine max]	575	1e-161, Method: Compositional matrix adjust.	292/454
isotig00520_57 [1919 - 270] (REVERSE SENSE) gene=isogroup00033 length=3693 numContigs=7	ref|XP_003636499.1| MLO-like protein [Medicago truncatula] gb|AES83637.1| MLO-like protein [Medicago truncatula]	570	1e-160, Method: Compositional matrix adjust.	287/454
isotig00520_57 [1919 - 270] (REVERSE SENSE) gene=isogroup00033 length=3693 numContigs=7	ref|XP_002280697.1| PREDICTED: mildew resistance locus o 15 [Vitis vinifera] gb|ABY77906.1| mildew resistance locus o 15 [Vitis vinifera] emb|CBI24772.3| unnamed protein product [Vitis vinifera]	559	1e-157, Method: Compositional matrix adjust.	285/457
isotig00592_2 [1 - 498] gene=isogroup00043 length=1093 numContigs=7	ref|XP_003521684.1| PREDICTED: uncharacterized protein LOC100805572 isoform 1 [Glycine max]	130	8e-29, Method: Compositional matrix adjust.	73/128
isotig00592_2 [1 - 498] gene=isogroup00043 length=1093 numContigs=7	ref|XP_003554638.1| PREDICTED: uncharacterized protein LOC100814324 [Glycine max]	129	3e-28, Method: Compositional matrix adjust.	72/128
isotig00592_2 [1 - 498] gene=isogroup00043 length=1093 numContigs=7	ref|XP_003521685.1| PREDICTED: uncharacterized protein LOC100805572 isoform 2 [Glycine max]	126	2e-27, Method: Compositional matrix adjust.	73/128
isotig00592_2 [1 - 498] gene=isogroup00043 length=1093 numContigs=7	ref|XP_002283180.1| PREDICTED: uncharacterized protein LOC100245909 isoform 1 [Vitis vinifera] emb|CBI39550.3| unnamed protein product [Vitis vinifera]	125	2e-27, Method: Compositional matrix adjust.	72/128
isotig00592_2 [1 - 498] gene=isogroup00043 length=1093 numContigs=7	ref|XP_003536063.1| PREDICTED: uncharacterized protein LOC100795983 [Glycine max]	125	4e-27, Method: Compositional matrix adjust.	73/128
isotig00592_2 [1 - 498] gene=isogroup00043 length=1093 numContigs=7	gb|AAB88876.1| putative auxin-repressed protein [Prunus armeniaca]	124	7e-27, Method: Compositional matrix adjust.	71/128
isotig00592_2 [1 - 498] gene=isogroup00043 length=1093 numContigs=7	ref|XP_002512449.1| conserved hypothetical protein [Ricinus communis] gb|EEF49901.1| conserved hypothetical protein [Ricinus communis]	122	3e-26, Method: Compositional matrix adjust.	71/128
isotig00592_2 [1 - 498] gene=isogroup00043 length=1093 numContigs=7	ref|XP_003626227.1| Drm3 [Medicago truncatula] gb|AES82445.1| Drm3 [Medicago truncatula]	121	4e-26, Method: Compositional matrix adjust.	69/128
isotig00592_2 [1 - 498] gene=isogroup00043 length=1093 numContigs=7	gb|ABK96665.1| unknown [Populus trichocarpa x Populus deltoides]	117	1e-24, Method: Compositional matrix adjust.	71/128
isotig00592_2 [1 - 498] gene=isogroup00043 length=1093 numContigs=7	gb|AAM62421.1|AF515795_1 Drm3 [Pisum sativum]	117	1e-24, Method: Compositional matrix adjust.	70/128
isotig00592_2 [1 - 498] gene=isogroup00043 length=1093 numContigs=7	gb|ABK96622.1| unknown [Populus trichocarpa x Populus deltoides] gb|ABK96692.1| unknown [Populus trichocarpa x Populus deltoides]	116	1e-24, Method: Compositional matrix adjust.	71/126
isotig00592_2 [1 - 498] gene=isogroup00043 length=1093 numContigs=7	ref|XP_003556521.1| PREDICTED: uncharacterized protein LOC100790600 [Glycine max]	116	2e-24, Method: Compositional matrix adjust.	70/128
isotig00592_2 [1 - 498] gene=isogroup00043 length=1093 numContigs=7	gb|ABA40468.1| Drm3-like protein [Solanum tuberosum]	109	2e-22, Method: Compositional matrix adjust.	71/128
isotig00592_2 [1 - 498] gene=isogroup00043 length=1093 numContigs=7	ref|XP_003626228.1| Drm3 [Medicago truncatula] gb|AES82446.1| Drm3 [Medicago truncatula]	107	6e-22, Method: Compositional matrix adjust.	56/89
isotig00592_2 [1 - 498] gene=isogroup00043 length=1093 numContigs=7	ref|XP_003626229.1| Drm3 [Medicago truncatula] gb|AES82447.1| Drm3 [Medicago truncatula]	106	1e-21, Method: Compositional matrix adjust.	56/89
isotig00622_14 [625 - 2301] gene=isogroup00047 length=2303 numContigs=5	ref|XP_002324974.1| predicted protein [Populus trichocarpa] gb|EEF03539.1| predicted protein [Populus trichocarpa]	613	1e-173, Method: Compositional matrix adjust.	292/366
isotig00622_14 [625 - 2301] gene=isogroup00047 length=2303 numContigs=5	ref|XP_002281292.2| PREDICTED: uncharacterized protein LOC100259389 [Vitis vinifera]	605	1e-171, Method: Compositional matrix adjust.	294/369
isotig00622_14 [625 - 2301] gene=isogroup00047 length=2303 numContigs=5	ref|XP_002331736.1| predicted protein [Populus trichocarpa] gb|EEF11270.1| predicted protein [Populus trichocarpa]	600	1e-169, Method: Compositional matrix adjust.	289/358
isotig00622_14 [625 - 2301] gene=isogroup00047 length=2303 numContigs=5	ref|XP_002331740.1| predicted protein [Populus trichocarpa] gb|EEF11397.1| predicted protein [Populus trichocarpa]	595	1e-168, Method: Compositional matrix adjust.	287/354
isotig00622_14 [625 - 2301] gene=isogroup00047 length=2303 numContigs=5	ref|XP_002885650.1| predicted protein [Arabidopsis lyrata subsp. lyrata] gb|EFH61909.1| predicted protein [Arabidopsis lyrata subsp. lyrata]	592	1e-167, Method: Compositional matrix adjust.	284/366
isotig00622_14 [625 - 2301] gene=isogroup00047 length=2303 numContigs=5	ref|NP_189091.1| leucine-rich repeat extensin-like protein 4 [Arabidopsis thaliana] sp|Q9LHF1.1|LRX4_ARATH RecName: Full=Leucine-rich repeat extensin-like protein 4; Short=AtLRX4; Short=LRR/EXTENSIN4; AltName: Full=Cell wall hydroxyproline-rich glycoprotein; Flags: Precursor dbj|BAB01951.1| extensin-like protein [Arabidopsis thaliana] gb|AEE76902.1| leucine-rich repeat extensin-like protein 4 [Ar…	589	1e-166, Method: Compositional matrix adjust.	283/362
isotig00622_14 [625 - 2301] gene=isogroup00047 length=2303 numContigs=5	ref|XP_003532491.1| PREDICTED: leucine-rich repeat extensin-like protein 4-like [Glycine max]	586	1e-165, Method: Compositional matrix adjust.	294/370
isotig00622_14 [625 - 2301] gene=isogroup00047 length=2303 numContigs=5	ref|XP_003620502.1| Extensin-like protein [Medicago truncatula] gb|AES76720.1| Extensin-like protein [Medicago truncatula]	586	1e-165, Method: Compositional matrix adjust.	275/366
isotig00622_14 [625 - 2301] gene=isogroup00047 length=2303 numContigs=5	ref|NP_193602.4| leucine-rich repeat extensin-like protein 5 [Arabidopsis thaliana] sp|Q9SN46.2|LRX5_ARATH RecName: Full=Leucine-rich repeat extensin-like protein 5; Short=AtLRX5; Short=LRR/EXTENSIN5; AltName: Full=Cell wall hydroxyproline-rich glycoprotein; Flags: Precursor gb|AEE84074.1| leucine-rich repeat extensin-like protein 5 [Arabidopsis thaliana]	577	1e-162, Method: Compositional matrix adjust.	279/365
isotig00622_14 [625 - 2301] gene=isogroup00047 length=2303 numContigs=5	ref|XP_002867981.1| hypothetical protein ARALYDRAFT_492992 [Arabidopsis lyrata subsp. lyrata] gb|EFH44240.1| hypothetical protein ARALYDRAFT_492992 [Arabidopsis lyrata subsp. lyrata]	577	1e-162, Method: Compositional matrix adjust.	279/365
isotig00622_14 [625 - 2301] gene=isogroup00047 length=2303 numContigs=5	emb|CAB37452.1| extensin-like protein [Arabidopsis thaliana] emb|CAB78869.1| extensin-like protein [Arabidopsis thaliana]	577	1e-162, Method: Compositional matrix adjust.	279/364
isotig00622_14 [625 - 2301] gene=isogroup00047 length=2303 numContigs=5	ref|NP_193070.1| leucine-rich repeat extensin-like protein 3 [Arabidopsis thaliana] sp|Q9T0K5.1|LRX3_ARATH RecName: Full=Leucine-rich repeat extensin-like protein 3; Short=AtLRX3; Short=LRR/EXTENSIN3; AltName: Full=Cell wall hydroxyproline-rich glycoprotein; Flags: Precursor emb|CAB40769.1| extensin-like protein [Arabidopsis thaliana] emb|CAB78376.1| extensin-like protein [Arabidopsis thaliana] g…	569	1e-160, Method: Compositional matrix adjust.	277/364
isotig00622_14 [625 - 2301] gene=isogroup00047 length=2303 numContigs=5	ref|XP_003524389.1| PREDICTED: leucine-rich repeat extensin-like protein 5-like [Glycine max]	567	1e-159, Method: Compositional matrix adjust.	279/351
isotig00622_14 [625 - 2301] gene=isogroup00047 length=2303 numContigs=5	ref|XP_002863246.1| hypothetical protein ARALYDRAFT_497051 [Arabidopsis lyrata subsp. lyrata] gb|EFH39505.1| hypothetical protein ARALYDRAFT_497051 [Arabidopsis lyrata subsp. lyrata]	561	1e-157, Method: Compositional matrix adjust.	276/364
isotig00622_14 [625 - 2301] gene=isogroup00047 length=2303 numContigs=5	ref|XP_003630813.1| Extensin-like protein [Medicago truncatula] gb|AET05289.1| Extensin-like protein [Medicago truncatula]	521	1e-145, Method: Compositional matrix adjust.	248/337
isotig00650_10 [15 - 1235] gene=isogroup00051 length=1395 numContigs=5	ref|XP_002303948.1| predicted protein [Populus trichocarpa] gb|EEE78927.1| predicted protein [Populus trichocarpa]	314	2e-83, Method: Compositional matrix adjust.	160/331
isotig00650_10 [15 - 1235] gene=isogroup00051 length=1395 numContigs=5	gb|ABK94985.1| unknown [Populus trichocarpa]	308	1e-81, Method: Compositional matrix adjust.	155/313
isotig00650_10 [15 - 1235] gene=isogroup00051 length=1395 numContigs=5	ref|XP_002337045.1| predicted protein [Populus trichocarpa] gb|EEE76272.1| predicted protein [Populus trichocarpa]	305	1e-80, Method: Compositional matrix adjust.	150/310
isotig00650_10 [15 - 1235] gene=isogroup00051 length=1395 numContigs=5	ref|XP_002303947.1| predicted protein [Populus trichocarpa] gb|EEE78926.1| predicted protein [Populus trichocarpa]	301	1e-79, Method: Compositional matrix adjust.	149/310
isotig00650_10 [15 - 1235] gene=isogroup00051 length=1395 numContigs=5	ref|XP_002529982.1| Flavonol 4'-sulfotransferase, putative [Ricinus communis] gb|EEF32387.1| Flavonol 4'-sulfotransferase, putative [Ricinus communis]	289	8e-76, Method: Compositional matrix adjust.	150/308
isotig00650_10 [15 - 1235] gene=isogroup00051 length=1395 numContigs=5	ref|XP_002525538.1| Flavonol 4'-sulfotransferase, putative [Ricinus communis] gb|EEF36797.1| Flavonol 4'-sulfotransferase, putative [Ricinus communis]	288	1e-75, Method: Compositional matrix adjust.	148/308
isotig00650_10 [15 - 1235] gene=isogroup00051 length=1395 numContigs=5	ref|XP_002304810.1| predicted protein [Populus trichocarpa] gb|EEE79789.1| predicted protein [Populus trichocarpa]	283	5e-74, Method: Compositional matrix adjust.	153/332
isotig00650_10 [15 - 1235] gene=isogroup00051 length=1395 numContigs=5	ref|XP_002265863.1| PREDICTED: flavonol sulfotransferase-like [Vitis vinifera] emb|CAN66204.1| hypothetical protein VITISV_041148 [Vitis vinifera] emb|CBI35072.3| unnamed protein product [Vitis vinifera]	283	7e-74, Method: Compositional matrix adjust.	149/327
isotig00650_10 [15 - 1235] gene=isogroup00051 length=1395 numContigs=5	gb|AFK43741.1| unknown [Lotus japonicus]	280	7e-73, Method: Compositional matrix adjust.	138/304
isotig00650_10 [15 - 1235] gene=isogroup00051 length=1395 numContigs=5	ref|XP_002265783.1| PREDICTED: flavonol 4'-sulfotransferase [Vitis vinifera] emb|CBI35245.3| unnamed protein product [Vitis vinifera]	278	1e-72, Method: Compositional matrix adjust.	140/308
isotig00650_10 [15 - 1235] gene=isogroup00051 length=1395 numContigs=5	ref|XP_002538120.1| Flavonol 4'-sulfotransferase, putative [Ricinus communis] gb|EEF24263.1| Flavonol 4'-sulfotransferase, putative [Ricinus communis]	278	2e-72, Method: Compositional matrix adjust.	145/310
isotig00650_10 [15 - 1235] gene=isogroup00051 length=1395 numContigs=5	ref|XP_002303966.1| predicted protein [Populus trichocarpa] ref|XP_002334145.1| predicted protein [Populus trichocarpa] ref|XP_002336708.1| predicted protein [Populus trichocarpa] gb|EEE74970.1| predicted protein [Populus trichocarpa] gb|EEE78945.1| predicted protein [Populus trichocarpa] gb|EEF06850.1| predicted protein [Populus trichocarpa]	274	3e-71, Method: Compositional matrix adjust.	146/313
isotig00650_10 [15 - 1235] gene=isogroup00051 length=1395 numContigs=5	ref|XP_002527846.1| Flavonol 3-sulfotransferase, putative [Ricinus communis] gb|EEF34549.1| Flavonol 3-sulfotransferase, putative [Ricinus communis]	274	3e-71, Method: Compositional matrix adjust.	147/331
isotig00650_10 [15 - 1235] gene=isogroup00051 length=1395 numContigs=5	gb|AFK33848.1| unknown [Lotus japonicus]	273	6e-71, Method: Compositional matrix adjust.	138/310
isotig00650_10 [15 - 1235] gene=isogroup00051 length=1395 numContigs=5	ref|NP_568177.1| sulfotransferase 2A [Arabidopsis thaliana] sp|Q8L5A7.1|SOT15_ARATH RecName: Full=Cytosolic sulfotransferase 15; Short=AtSOT15; AltName: Full=Sulfotransferase 2a; Short=AtST2a gb|AAM20660.1| steroid sulfotransferase-like protein [Arabidopsis thaliana] gb|AAM61557.1| steroid sulfotransferase-like protein [Arabidopsis thaliana] gb|AAP68286.1| At5g07010 [Arabidopsis thaliana] gb|AED9…	272	9e-71, Method: Compositional matrix adjust.	137/320
isotig00657_38 [2126 - 309] (REVERSE SENSE) gene=isogroup00052 length=2297 numContigs=3	ref|XP_002264832.1| PREDICTED: uncharacterized protein LOC100266500 [Vitis vinifera]	933	0.0, Method: Compositional matrix adjust.	437/573
isotig00657_38 [2126 - 309] (REVERSE SENSE) gene=isogroup00052 length=2297 numContigs=3	ref|XP_003544863.1| PREDICTED: uncharacterized protein LOC100781040 [Glycine max]	927	0.0, Method: Compositional matrix adjust.	437/573
isotig00657_38 [2126 - 309] (REVERSE SENSE) gene=isogroup00052 length=2297 numContigs=3	ref|XP_003519237.1| PREDICTED: uncharacterized protein LOC100786274 [Glycine max]	922	0.0, Method: Compositional matrix adjust.	437/573
isotig00657_38 [2126 - 309] (REVERSE SENSE) gene=isogroup00052 length=2297 numContigs=3	ref|XP_002320534.1| predicted protein [Populus trichocarpa] gb|EEE98849.1| predicted protein [Populus trichocarpa]	910	0.0, Method: Compositional matrix adjust.	433/573
isotig00657_38 [2126 - 309] (REVERSE SENSE) gene=isogroup00052 length=2297 numContigs=3	ref|XP_003615548.1| hypothetical protein MTR_5g069410 [Medicago truncatula] gb|AES98506.1| hypothetical protein MTR_5g069410 [Medicago truncatula]	904	0.0, Method: Compositional matrix adjust.	416/571
isotig00657_38 [2126 - 309] (REVERSE SENSE) gene=isogroup00052 length=2297 numContigs=3	gb|AFK46883.1| unknown [Medicago truncatula]	901	0.0, Method: Compositional matrix adjust.	415/571
isotig00657_38 [2126 - 309] (REVERSE SENSE) gene=isogroup00052 length=2297 numContigs=3	ref|XP_002524602.1| conserved hypothetical protein [Ricinus communis] gb|EEF37810.1| conserved hypothetical protein [Ricinus communis]	892	0.0, Method: Compositional matrix adjust.	422/573
isotig00657_38 [2126 - 309] (REVERSE SENSE) gene=isogroup00052 length=2297 numContigs=3	emb|CBI28472.3| unnamed protein product [Vitis vinifera]	890	0.0, Method: Compositional matrix adjust.	421/566
isotig00657_38 [2126 - 309] (REVERSE SENSE) gene=isogroup00052 length=2297 numContigs=3	ref|XP_002885749.1| hypothetical protein ARALYDRAFT_899235 [Arabidopsis lyrata subsp. lyrata] gb|EFH62008.1| hypothetical protein ARALYDRAFT_899235 [Arabidopsis lyrata subsp. lyrata]	862	0.0, Method: Compositional matrix adjust.	408/573
isotig00657_38 [2126 - 309] (REVERSE SENSE) gene=isogroup00052 length=2297 numContigs=3	ref|NP_193006.1| uncharacterized protein [Arabidopsis thaliana] emb|CAB40987.1| putative protein [Arabidopsis thaliana] emb|CAB78312.1| putative protein [Arabidopsis thaliana] gb|AAQ56809.1| At4g12700 [Arabidopsis thaliana] dbj|BAE99794.1| hypothetical protein [Arabidopsis thaliana] gb|AEE83165.1| uncharacterized protein [Arabidopsis thaliana]	850	0.0, Method: Compositional matrix adjust.	399/573
isotig00657_38 [2126 - 309] (REVERSE SENSE) gene=isogroup00052 length=2297 numContigs=3	ref|NP_565310.1| uncharacterized protein [Arabidopsis thaliana] gb|AAD27910.1| expressed protein [Arabidopsis thaliana] gb|AAL07056.1| unknown protein [Arabidopsis thaliana] gb|AAU05539.1| At2g04280 [Arabidopsis thaliana] gb|AEC05818.1| uncharacterized protein [Arabidopsis thaliana]	850	0.0, Method: Compositional matrix adjust.	405/573
isotig00657_38 [2126 - 309] (REVERSE SENSE) gene=isogroup00052 length=2297 numContigs=3	ref|XP_002863315.1| hypothetical protein ARALYDRAFT_359123 [Arabidopsis lyrata subsp. lyrata] gb|EFH39574.1| hypothetical protein ARALYDRAFT_359123 [Arabidopsis lyrata subsp. lyrata]	848	0.0, Method: Compositional matrix adjust.	397/573
isotig00657_38 [2126 - 309] (REVERSE SENSE) gene=isogroup00052 length=2297 numContigs=3	dbj|BAJ97964.1| predicted protein [Hordeum vulgare subsp. vulgare] dbj|BAJ88001.1| predicted protein [Hordeum vulgare subsp. vulgare]	669	0.0, Method: Compositional matrix adjust.	334/551
isotig00657_38 [2126 - 309] (REVERSE SENSE) gene=isogroup00052 length=2297 numContigs=3	ref|XP_003573997.1| PREDICTED: uncharacterized protein LOC100821421 [Brachypodium distachyon]	667	0.0, Method: Compositional matrix adjust.	346/572
isotig00657_38 [2126 - 309] (REVERSE SENSE) gene=isogroup00052 length=2297 numContigs=3	gb|ABR18216.1| unknown [Picea sitchensis]	665	0.0, Method: Compositional matrix adjust.	318/572
isotig00675_17 [388 - 2499] gene=isogroup00054 length=2549 numContigs=2	emb|CBI24916.3| unnamed protein product [Vitis vinifera]	667	0.0, Method: Compositional matrix adjust.	331/495
isotig00675_17 [388 - 2499] gene=isogroup00054 length=2549 numContigs=2	ref|XP_002314042.1| predicted protein [Populus trichocarpa] gb|EEE87997.1| predicted protein [Populus trichocarpa]	652	0.0, Method: Compositional matrix adjust.	348/604
isotig00675_17 [388 - 2499] gene=isogroup00054 length=2549 numContigs=2	ref|XP_003540585.1| PREDICTED: uncharacterized protein LOC100815407 [Glycine max]	635	1e-179, Method: Compositional matrix adjust.	344/630
isotig00675_17 [388 - 2499] gene=isogroup00054 length=2549 numContigs=2	ref|XP_003533505.1| PREDICTED: uncharacterized protein LOC100809429 [Glycine max]	628	1e-177, Method: Compositional matrix adjust.	345/630
isotig00675_17 [388 - 2499] gene=isogroup00054 length=2549 numContigs=2	ref|XP_002884676.1| protein binding protein [Arabidopsis lyrata subsp. lyrata] gb|EFH60935.1| protein binding protein [Arabidopsis lyrata subsp. lyrata]	586	1e-165, Method: Compositional matrix adjust.	327/632
isotig00675_17 [388 - 2499] gene=isogroup00054 length=2549 numContigs=2	ref|NP_187459.2| PHD finger-containing protein [Arabidopsis thaliana] dbj|BAF01725.1| hypothetical protein [Arabidopsis thaliana] dbj|BAF02246.1| hypothetical protein [Arabidopsis thaliana] gb|AEE74631.1| PHD finger-containing protein [Arabidopsis thaliana]	575	1e-161, Method: Compositional matrix adjust.	326/632
isotig00675_17 [388 - 2499] gene=isogroup00054 length=2549 numContigs=2	gb|AAF21212.1|AC013483_36 unknown protein [Arabidopsis thaliana]	543	1e-152, Method: Compositional matrix adjust.	315/632
isotig00675_17 [388 - 2499] gene=isogroup00054 length=2549 numContigs=2	gb|EEE53323.1| hypothetical protein OsJ_36320 [Oryza sativa Japonica Group]	444	1e-122, Method: Compositional matrix adjust.	266/635
isotig00675_17 [388 - 2499] gene=isogroup00054 length=2549 numContigs=2	ref|NP_001066909.1| Os12g0527800 [Oryza sativa Japonica Group] gb|ABA99304.1| PHD-finger family protein, expressed [Oryza sativa Japonica Group] dbj|BAF29928.1| Os12g0527800 [Oryza sativa Japonica Group] dbj|BAG95386.1| unnamed protein product [Oryza sativa Japonica Group]	444	1e-122, Method: Compositional matrix adjust.	268/635
isotig00675_17 [388 - 2499] gene=isogroup00054 length=2549 numContigs=2	gb|AFW56576.1| RING/FYVE/PHD-type zinc finger family protein [Zea mays]	437	1e-120, Method: Compositional matrix adjust.	267/635
isotig00675_17 [388 - 2499] gene=isogroup00054 length=2549 numContigs=2	tpg|DAA55353.1| TPA: RING/FYVE/PHD-type zinc finger family protein [Zea mays]	432	1e-118, Method: Compositional matrix adjust.	269/630
isotig00675_17 [388 - 2499] gene=isogroup00054 length=2549 numContigs=2	dbj|BAJ92681.1| predicted protein [Hordeum vulgare subsp. vulgare]	430	1e-118, Method: Compositional matrix adjust.	272/635
isotig00675_17 [388 - 2499] gene=isogroup00054 length=2549 numContigs=2	ref|XP_003575905.1| PREDICTED: uncharacterized protein LOC100821635 [Brachypodium distachyon]	428	1e-117, Method: Compositional matrix adjust.	264/633
isotig00675_17 [388 - 2499] gene=isogroup00054 length=2549 numContigs=2	ref|XP_002517811.1| protein binding protein, putative [Ricinus communis] gb|EEF44618.1| protein binding protein, putative [Ricinus communis]	422	1e-115, Method: Compositional matrix adjust.	317/519
isotig00675_17 [388 - 2499] gene=isogroup00054 length=2549 numContigs=2	ref|XP_002274438.2| PREDICTED: uncharacterized protein LOC100249974 [Vitis vinifera]	417	1e-114, Method: Compositional matrix adjust.	352/586
isotig00715_20 [1705 - 194] (REVERSE SENSE) gene=isogroup00060 length=1707 numContigs=2	ref|XP_002322576.1| predicted protein [Populus trichocarpa] gb|EEF04337.1| predicted protein [Populus trichocarpa]	318	2e-84, Method: Compositional matrix adjust.	161/271
isotig00715_20 [1705 - 194] (REVERSE SENSE) gene=isogroup00060 length=1707 numContigs=2	ref|XP_002270568.1| PREDICTED: uncharacterized protein LOC100243393 [Vitis vinifera]	317	3e-84, Method: Compositional matrix adjust.	161/267
isotig00715_20 [1705 - 194] (REVERSE SENSE) gene=isogroup00060 length=1707 numContigs=2	emb|CAN72884.1| hypothetical protein VITISV_028589 [Vitis vinifera]	317	3e-84, Method: Compositional matrix adjust.	161/267
isotig00715_20 [1705 - 194] (REVERSE SENSE) gene=isogroup00060 length=1707 numContigs=2	ref|XP_003554083.1| PREDICTED: poly(U)-binding-splicing factor PUF60-B-like isoform 1 [Glycine max] ref|XP_003554084.1| PREDICTED: poly(U)-binding-splicing factor PUF60-B-like isoform 2 [Glycine max]	315	1e-83, Method: Compositional matrix adjust.	162/271
isotig00715_20 [1705 - 194] (REVERSE SENSE) gene=isogroup00060 length=1707 numContigs=2	ref|XP_003520458.1| PREDICTED: uncharacterized protein LOC100819802 [Glycine max]	315	2e-83, Method: Compositional matrix adjust.	165/271
isotig00715_20 [1705 - 194] (REVERSE SENSE) gene=isogroup00060 length=1707 numContigs=2	dbj|BAH56834.1| AT3G56860 [Arabidopsis thaliana]	308	3e-81, Method: Compositional matrix adjust.	157/271
isotig00715_20 [1705 - 194] (REVERSE SENSE) gene=isogroup00060 length=1707 numContigs=2	ref|NP_567042.1| UBP1-associated protein 2A [Arabidopsis thaliana] ref|NP_850710.1| UBP1-associated protein 2A [Arabidopsis thaliana] ref|NP_850711.1| UBP1-associated protein 2A [Arabidopsis thaliana] ref|NP_001190109.1| UBP1-associated protein 2A [Arabidopsis thaliana] ref|NP_001190110.1| UBP1-associated protein 2A [Arabidopsis thaliana] gb|AAK56269.1|AF367280_1 AT3g56860/T8M16_190 [Arabidopsis …	307	4e-81, Method: Compositional matrix adjust.	157/271
isotig00715_20 [1705 - 194] (REVERSE SENSE) gene=isogroup00060 length=1707 numContigs=2	gb|AAK68825.1| putative protein [Arabidopsis thaliana] gb|AAM10089.1| putative protein [Arabidopsis thaliana]	307	4e-81, Method: Compositional matrix adjust.	157/271
isotig00715_20 [1705 - 194] (REVERSE SENSE) gene=isogroup00060 length=1707 numContigs=2	ref|XP_002529501.1| Heterogeneous nuclear ribonucleoprotein A1, putative [Ricinus communis] gb|EEF32870.1| Heterogeneous nuclear ribonucleoprotein A1, putative [Ricinus communis]	303	6e-80, Method: Compositional matrix adjust.	158/271
isotig00715_20 [1705 - 194] (REVERSE SENSE) gene=isogroup00060 length=1707 numContigs=2	ref|XP_002522097.1| Heterogeneous nuclear ribonucleoprotein A1, putative [Ricinus communis] gb|EEF40297.1| Heterogeneous nuclear ribonucleoprotein A1, putative [Ricinus communis]	303	1e-79, Method: Compositional matrix adjust.	156/271
isotig00715_20 [1705 - 194] (REVERSE SENSE) gene=isogroup00060 length=1707 numContigs=2	dbj|BAJ33737.1| unnamed protein product [Thellungiella halophila]	302	1e-79, Method: Compositional matrix adjust.	157/271
isotig00715_20 [1705 - 194] (REVERSE SENSE) gene=isogroup00060 length=1707 numContigs=2	ref|XP_002307930.1| predicted protein [Populus trichocarpa] gb|EEE91453.1| predicted protein [Populus trichocarpa]	301	2e-79, Method: Compositional matrix adjust.	149/242
isotig00715_20 [1705 - 194] (REVERSE SENSE) gene=isogroup00060 length=1707 numContigs=2	ref|XP_002878114.1| hypothetical protein ARALYDRAFT_486125 [Arabidopsis lyrata subsp. lyrata] gb|EFH54373.1| hypothetical protein ARALYDRAFT_486125 [Arabidopsis lyrata subsp. lyrata]	300	8e-79, Method: Compositional matrix adjust.	147/229
isotig00715_20 [1705 - 194] (REVERSE SENSE) gene=isogroup00060 length=1707 numContigs=2	ref|XP_003624837.1| RNA-binding protein [Medicago truncatula] gb|AES81055.1| RNA-binding protein [Medicago truncatula]	294	3e-77, Method: Compositional matrix adjust.	159/271
isotig00715_20 [1705 - 194] (REVERSE SENSE) gene=isogroup00060 length=1707 numContigs=2	gb|ABD28657.1| RNA-binding region RNP-1 (RNA recognition motif) [Medicago truncatula]	294	4e-77, Method: Compositional matrix adjust.	159/271
isotig00744_17 [646 - 2808] gene=isogroup00065 length=4948 numContigs=7	ref|XP_002271475.2| PREDICTED: uncharacterized protein LOC100249509 [Vitis vinifera] emb|CBI30504.3| unnamed protein product [Vitis vinifera]	513	1e-143, Method: Compositional matrix adjust.	325/719
isotig00744_17 [646 - 2808] gene=isogroup00065 length=4948 numContigs=7	ref|XP_002309084.1| predicted protein [Populus trichocarpa] gb|EEE92607.1| predicted protein [Populus trichocarpa]	488	1e-135, Method: Compositional matrix adjust.	305/720
isotig00744_17 [646 - 2808] gene=isogroup00065 length=4948 numContigs=7	ref|XP_002533696.1| basic helix-loop-helix-containing protein, putative [Ricinus communis] gb|EEF28691.1| basic helix-loop-helix-containing protein, putative [Ricinus communis]	466	1e-128, Method: Compositional matrix adjust.	307/720
isotig00744_17 [646 - 2808] gene=isogroup00065 length=4948 numContigs=7	emb|CAN69972.1| hypothetical protein VITISV_001452 [Vitis vinifera]	362	2e-97, Method: Compositional matrix adjust.	276/691
isotig00744_17 [646 - 2808] gene=isogroup00065 length=4948 numContigs=7	ref|XP_003530224.1| PREDICTED: uncharacterized basic helix-loop-helix protein At1g06150-like [Glycine max]	341	3e-91, Method: Compositional matrix adjust.	257/719
isotig00744_17 [646 - 2808] gene=isogroup00065 length=4948 numContigs=7	ref|NP_001234845.1| Prf interactor 30137 [Solanum lycopersicum] gb|AAV80420.1| Prf interactor 30137 [Solanum lycopersicum]	265	2e-68, Method: Compositional matrix adjust.	224/499
isotig00744_17 [646 - 2808] gene=isogroup00065 length=4948 numContigs=7	ref|XP_003551499.1| PREDICTED: uncharacterized basic helix-loop-helix protein At1g06150-like [Glycine max]	237	8e-60, Method: Compositional matrix adjust.	234/581
isotig00744_17 [646 - 2808] gene=isogroup00065 length=4948 numContigs=7	emb|CBI24427.3| unnamed protein product [Vitis vinifera]	202	2e-49, Method: Compositional matrix adjust.	179/463
isotig00744_17 [646 - 2808] gene=isogroup00065 length=4948 numContigs=7	ref|XP_002298267.1| predicted protein [Populus trichocarpa] gb|EEE83072.1| predicted protein [Populus trichocarpa]	200	1e-48, Method: Compositional matrix adjust.	178/492
isotig00744_17 [646 - 2808] gene=isogroup00065 length=4948 numContigs=7	ref|XP_002274971.1| PREDICTED: uncharacterized protein LOC100252988 [Vitis vinifera]	197	6e-48, Method: Compositional matrix adjust.	167/408
isotig00744_17 [646 - 2808] gene=isogroup00065 length=4948 numContigs=7	ref|XP_002441863.1| hypothetical protein SORBIDRAFT_08g003770 [Sorghum bicolor] gb|EES15701.1| hypothetical protein SORBIDRAFT_08g003770 [Sorghum bicolor]	197	8e-48, Method: Compositional matrix adjust.	158/369
isotig00744_17 [646 - 2808] gene=isogroup00065 length=4948 numContigs=7	ref|XP_002314251.1| predicted protein [Populus trichocarpa] gb|EEE88206.1| predicted protein [Populus trichocarpa]	196	1e-47, Method: Compositional matrix adjust.	155/361
isotig00744_17 [646 - 2808] gene=isogroup00065 length=4948 numContigs=7	gb|AFW65579.1| putative HLH DNA-binding domain superfamily protein [Zea mays]	196	2e-47, Method: Compositional matrix adjust.	152/352
isotig00744_17 [646 - 2808] gene=isogroup00065 length=4948 numContigs=7	ref|XP_002449032.1| hypothetical protein SORBIDRAFT_05g003740 [Sorghum bicolor] gb|EES08020.1| hypothetical protein SORBIDRAFT_05g003740 [Sorghum bicolor]	196	2e-47, Method: Compositional matrix adjust.	152/352
isotig00744_17 [646 - 2808] gene=isogroup00065 length=4948 numContigs=7	gb|ABN06178.1| Helix-loop-helix DNA-binding [Medicago truncatula]	195	4e-47, Method: Compositional matrix adjust.	97/186
isotig00769_6 [162 - 1175] gene=isogroup00069 length=1465 numContigs=3	ref|XP_002283746.1| PREDICTED: uncharacterized protein LOC100260322 [Vitis vinifera]	221	2e-55, Method: Compositional matrix adjust.	103/127
isotig00769_6 [162 - 1175] gene=isogroup00069 length=1465 numContigs=3	ref|XP_002532850.1| nucleic acid binding protein, putative [Ricinus communis] gb|EEF29528.1| nucleic acid binding protein, putative [Ricinus communis]	208	2e-51, Method: Compositional matrix adjust.	104/127
isotig00769_6 [162 - 1175] gene=isogroup00069 length=1465 numContigs=3	ref|XP_002326700.1| predicted protein [Populus trichocarpa] gb|EEE72499.1| predicted protein [Populus trichocarpa]	207	3e-51, Method: Compositional matrix adjust.	100/127
isotig00769_6 [162 - 1175] gene=isogroup00069 length=1465 numContigs=3	gb|AEW69816.1| Hop-interacting protein THI119 [Solanum lycopersicum]	207	4e-51, Method: Compositional matrix adjust.	99/127
isotig00769_6 [162 - 1175] gene=isogroup00069 length=1465 numContigs=3	ref|XP_002881020.1| hypothetical protein ARALYDRAFT_481806 [Arabidopsis lyrata subsp. lyrata] gb|EFH57279.1| hypothetical protein ARALYDRAFT_481806 [Arabidopsis lyrata subsp. lyrata]	197	2e-48, Method: Compositional matrix adjust.	94/127
isotig00769_6 [162 - 1175] gene=isogroup00069 length=1465 numContigs=3	ref|NP_565678.1| CAX-interacting protein 4 [Arabidopsis thaliana] sp|Q84Y18.2|CXIP4_ARATH RecName: Full=CAX-interacting protein 4 gb|AAL16226.1|AF428457_1 At2g28910/F8N16.20 [Arabidopsis thaliana] gb|AAC79595.1| expressed protein [Arabidopsis thaliana] gb|AAM98325.1| At2g28910/F8N16.20 [Arabidopsis thaliana] gb|AEC08187.1| CAX-interacting protein 4 [Arabidopsis thaliana]	195	1e-47, Method: Compositional matrix adjust.	92/127
isotig00769_6 [162 - 1175] gene=isogroup00069 length=1465 numContigs=3	gb|AAM67086.1| unknown [Arabidopsis thaliana]	195	1e-47, Method: Compositional matrix adjust.	92/127
isotig00769_6 [162 - 1175] gene=isogroup00069 length=1465 numContigs=3	gb|AAO17572.1| CAX-interacting protein 4 [Arabidopsis thaliana]	193	6e-47, Method: Compositional matrix adjust.	91/127
isotig00769_6 [162 - 1175] gene=isogroup00069 length=1465 numContigs=3	ref|XP_003555847.1| PREDICTED: CAX-interacting protein 4-like [Glycine max]	186	7e-45, Method: Compositional matrix adjust.	88/127
isotig00769_6 [162 - 1175] gene=isogroup00069 length=1465 numContigs=3	ref|XP_003536729.1| PREDICTED: CAX-interacting protein 4-like isoform 1 [Glycine max] ref|XP_003536730.1| PREDICTED: CAX-interacting protein 4-like isoform 2 [Glycine max]	186	9e-45, Method: Compositional matrix adjust.	88/127
isotig00769_6 [162 - 1175] gene=isogroup00069 length=1465 numContigs=3	gb|ACU19330.1| unknown [Glycine max]	185	1e-44, Method: Compositional matrix adjust.	88/127
isotig00769_6 [162 - 1175] gene=isogroup00069 length=1465 numContigs=3	gb|AFK41824.1| unknown [Lotus japonicus]	177	3e-42, Method: Compositional matrix adjust.	82/127
isotig00769_6 [162 - 1175] gene=isogroup00069 length=1465 numContigs=3	ref|XP_003590117.1| CAX-interacting protein [Medicago truncatula] gb|AES60368.1| CAX-interacting protein [Medicago truncatula]	176	5e-42, Method: Compositional matrix adjust.	84/127
isotig00769_6 [162 - 1175] gene=isogroup00069 length=1465 numContigs=3	gb|AFK37246.1| unknown [Medicago truncatula]	176	7e-42, Method: Compositional matrix adjust.	84/127
isotig00769_6 [162 - 1175] gene=isogroup00069 length=1465 numContigs=3	gb|ACJ84286.1| unknown [Medicago truncatula]	176	7e-42, Method: Compositional matrix adjust.	84/127
isotig00778_111 [5656 - 2666] (REVERSE SENSE) gene=isogroup00071 length=7148 numContigs=5	ref|XP_003633834.1| PREDICTED: uncharacterized protein LOC100252575 [Vitis vinifera]	1010	0.0, Method: Compositional matrix adjust.	580/970
isotig00778_111 [5656 - 2666] (REVERSE SENSE) gene=isogroup00071 length=7148 numContigs=5	emb|CAN82134.1| hypothetical protein VITISV_002644 [Vitis vinifera]	987	0.0, Method: Compositional matrix adjust.	574/970
isotig00778_111 [5656 - 2666] (REVERSE SENSE) gene=isogroup00071 length=7148 numContigs=5	ref|XP_003554849.1| PREDICTED: uncharacterized protein LOC100796021, partial [Glycine max]	868	0.0, Method: Compositional matrix adjust.	505/876
isotig00778_111 [5656 - 2666] (REVERSE SENSE) gene=isogroup00071 length=7148 numContigs=5	ref|XP_003634295.1| PREDICTED: uncharacterized protein LOC100248456 [Vitis vinifera]	818	0.0, Method: Compositional matrix adjust.	466/842
isotig00778_111 [5656 - 2666] (REVERSE SENSE) gene=isogroup00071 length=7148 numContigs=5	ref|XP_002511441.1| DNA binding protein, putative [Ricinus communis] gb|EEF52043.1| DNA binding protein, putative [Ricinus communis]	767	0.0, Method: Compositional matrix adjust.	455/869
isotig00778_111 [5656 - 2666] (REVERSE SENSE) gene=isogroup00071 length=7148 numContigs=5	emb|CBI34963.3| unnamed protein product [Vitis vinifera]	754	0.0, Method: Compositional matrix adjust.	477/970
isotig00778_111 [5656 - 2666] (REVERSE SENSE) gene=isogroup00071 length=7148 numContigs=5	emb|CAN60153.1| hypothetical protein VITISV_021504 [Vitis vinifera]	749	0.0, Method: Compositional matrix adjust.	449/848
isotig00778_111 [5656 - 2666] (REVERSE SENSE) gene=isogroup00071 length=7148 numContigs=5	ref|XP_002511444.1| conserved hypothetical protein [Ricinus communis] gb|EEF52046.1| conserved hypothetical protein [Ricinus communis]	741	0.0, Method: Compositional matrix adjust.	429/807
isotig00778_111 [5656 - 2666] (REVERSE SENSE) gene=isogroup00071 length=7148 numContigs=5	ref|XP_003528159.1| PREDICTED: uncharacterized protein LOC100788512 [Glycine max]	714	0.0, Method: Compositional matrix adjust.	426/838
isotig00778_111 [5656 - 2666] (REVERSE SENSE) gene=isogroup00071 length=7148 numContigs=5	ref|XP_003522365.1| PREDICTED: uncharacterized protein LOC100780436 [Glycine max]	700	0.0, Method: Compositional matrix adjust.	421/843
isotig00778_111 [5656 - 2666] (REVERSE SENSE) gene=isogroup00071 length=7148 numContigs=5	gb|AAX73298.1| putative BAH domain-containing protein [Solanum lycopersicum]	647	0.0, Method: Compositional matrix adjust.	373/754
isotig00778_111 [5656 - 2666] (REVERSE SENSE) gene=isogroup00071 length=7148 numContigs=5	gb|AAX95757.2| BAH domain-containing protein, putative [Solanum lycopersicum]	646	0.0, Method: Compositional matrix adjust.	376/771
isotig00778_111 [5656 - 2666] (REVERSE SENSE) gene=isogroup00071 length=7148 numContigs=5	emb|CBI15072.3| unnamed protein product [Vitis vinifera]	630	1e-178, Method: Compositional matrix adjust.	410/753
isotig00778_111 [5656 - 2666] (REVERSE SENSE) gene=isogroup00071 length=7148 numContigs=5	ref|XP_002877594.1| hypothetical protein ARALYDRAFT_485166 [Arabidopsis lyrata subsp. lyrata] gb|EFH53853.1| hypothetical protein ARALYDRAFT_485166 [Arabidopsis lyrata subsp. lyrata]	625	1e-176, Method: Compositional matrix adjust.	386/770
isotig00778_111 [5656 - 2666] (REVERSE SENSE) gene=isogroup00071 length=7148 numContigs=5	ref|NP_190388.2| BAH and TFIIS domain-containing protein [Arabidopsis thaliana] ref|NP_850669.2| BAH and TFIIS domain-containing protein [Arabidopsis thaliana] gb|AEE78360.1| BAH and TFIIS domain-containing protein [Arabidopsis thaliana] gb|AEE78361.1| BAH and TFIIS domain-containing protein [Arabidopsis thaliana]	623	1e-176, Method: Compositional matrix adjust.	386/770
isotig00785_64 [1412 - 90] (REVERSE SENSE) gene=isogroup00072 length=3528 numContigs=7	ref|XP_002331196.1| predicted protein [Populus trichocarpa] gb|EEF10448.1| predicted protein [Populus trichocarpa]	766	0.0, Method: Compositional matrix adjust.	359/441
isotig00785_64 [1412 - 90] (REVERSE SENSE) gene=isogroup00072 length=3528 numContigs=7	gb|AAR84664.1| lipoxygenase [Carica papaya]	751	0.0, Method: Compositional matrix adjust.	355/441
isotig00785_64 [1412 - 90] (REVERSE SENSE) gene=isogroup00072 length=3528 numContigs=7	gb|AAP83138.1| lipoxygenase [Nicotiana attenuata]	742	0.0, Method: Compositional matrix adjust.	349/441
isotig00785_64 [1412 - 90] (REVERSE SENSE) gene=isogroup00072 length=3528 numContigs=7	ref|XP_003528556.1| PREDICTED: linoleate 13S-lipoxygenase 3-1, chloroplastic-like [Glycine max]	740	0.0, Method: Compositional matrix adjust.	344/440
isotig00785_64 [1412 - 90] (REVERSE SENSE) gene=isogroup00072 length=3528 numContigs=7	ref|XP_002304125.1| predicted protein [Populus trichocarpa] gb|EEE79104.1| predicted protein [Populus trichocarpa]	735	0.0, Method: Compositional matrix adjust.	346/441
isotig00785_64 [1412 - 90] (REVERSE SENSE) gene=isogroup00072 length=3528 numContigs=7	ref|XP_003547757.1| PREDICTED: linoleate 13S-lipoxygenase 3-1, chloroplastic-like [Glycine max]	734	0.0, Method: Compositional matrix adjust.	341/440
isotig00785_64 [1412 - 90] (REVERSE SENSE) gene=isogroup00072 length=3528 numContigs=7	emb|CAC43237.1| lipoxygenase [Sesbania rostrata]	734	0.0, Method: Compositional matrix adjust.	338/440
isotig00785_64 [1412 - 90] (REVERSE SENSE) gene=isogroup00072 length=3528 numContigs=7	gb|AAB65767.1| lipoxygenase [Solanum lycopersicum]	733	0.0, Method: Compositional matrix adjust.	349/441
isotig00785_64 [1412 - 90] (REVERSE SENSE) gene=isogroup00072 length=3528 numContigs=7	sp|O24371.1|LOX31_SOLTU RecName: Full=Linoleate 13S-lipoxygenase 3-1, chloroplastic; Flags: Precursor emb|CAA65269.1| 13-lipoxygenase [Solanum tuberosum]	733	0.0, Method: Compositional matrix adjust.	349/441
isotig00785_64 [1412 - 90] (REVERSE SENSE) gene=isogroup00072 length=3528 numContigs=7	ref|XP_002534368.1| lipoxygenase, putative [Ricinus communis] gb|EEF28014.1| lipoxygenase, putative [Ricinus communis]	729	0.0, Method: Compositional matrix adjust.	348/441
isotig00785_64 [1412 - 90] (REVERSE SENSE) gene=isogroup00072 length=3528 numContigs=7	gb|AAO48953.1| lipoxygenase [Nicotiana attenuata]	725	0.0, Method: Compositional matrix adjust.	341/432
isotig00785_64 [1412 - 90] (REVERSE SENSE) gene=isogroup00072 length=3528 numContigs=7	gb|ACD43484.1| lipoxygenase 2 [Olea europaea]	724	0.0, Method: Compositional matrix adjust.	343/441
isotig00785_64 [1412 - 90] (REVERSE SENSE) gene=isogroup00072 length=3528 numContigs=7	ref|XP_002273258.2| PREDICTED: linoleate 13S-lipoxygenase 3-1, chloroplastic [Vitis vinifera]	724	0.0, Method: Compositional matrix adjust.	338/441
isotig00785_64 [1412 - 90] (REVERSE SENSE) gene=isogroup00072 length=3528 numContigs=7	gb|ACZ17393.1| lipoxygenase [Vitis vinifera]	723	0.0, Method: Compositional matrix adjust.	338/441
isotig00785_64 [1412 - 90] (REVERSE SENSE) gene=isogroup00072 length=3528 numContigs=7	ref|XP_002890224.1| hypothetical protein ARALYDRAFT_471947 [Arabidopsis lyrata subsp. lyrata] gb|EFH66483.1| hypothetical protein ARALYDRAFT_471947 [Arabidopsis lyrata subsp. lyrata]	722	0.0, Method: Compositional matrix adjust.	336/441
isotig00792_59 [2544 - 166] (REVERSE SENSE) gene=isogroup00073 length=3510 numContigs=4	emb|CBI35784.3| unnamed protein product [Vitis vinifera]	898	0.0, Method: Compositional matrix adjust.	437/705
isotig00792_59 [2544 - 166] (REVERSE SENSE) gene=isogroup00073 length=3510 numContigs=4	ref|XP_002263152.1| PREDICTED: protein STRUBBELIG-RECEPTOR FAMILY 6-like isoform 2 [Vitis vinifera]	835	0.0, Method: Compositional matrix adjust.	419/713
isotig00792_59 [2544 - 166] (REVERSE SENSE) gene=isogroup00073 length=3510 numContigs=4	gb|ABO31100.1| ovule receptor-like kinase 28 [Solanum chacoense]	828	0.0, Method: Compositional matrix adjust.	422/687
isotig00792_59 [2544 - 166] (REVERSE SENSE) gene=isogroup00073 length=3510 numContigs=4	ref|XP_003627481.1| Protein STRUBBELIG-RECEPTOR FAMILY [Medicago truncatula] gb|AET01957.1| Protein STRUBBELIG-RECEPTOR FAMILY [Medicago truncatula]	823	0.0, Method: Compositional matrix adjust.	416/708
isotig00792_59 [2544 - 166] (REVERSE SENSE) gene=isogroup00073 length=3510 numContigs=4	ref|XP_003554793.1| PREDICTED: protein STRUBBELIG-RECEPTOR FAMILY 6-like [Glycine max]	778	0.0, Method: Compositional matrix adjust.	399/701
isotig00792_59 [2544 - 166] (REVERSE SENSE) gene=isogroup00073 length=3510 numContigs=4	emb|CAN80221.1| hypothetical protein VITISV_027894 [Vitis vinifera]	770	0.0, Method: Compositional matrix adjust.	394/683
isotig00792_59 [2544 - 166] (REVERSE SENSE) gene=isogroup00073 length=3510 numContigs=4	ref|NP_001167741.1| uncharacterized protein LOC100381429 precursor [Zea mays] gb|ACN25932.1| unknown [Zea mays]	756	0.0, Method: Compositional matrix adjust.	380/697
isotig00792_59 [2544 - 166] (REVERSE SENSE) gene=isogroup00073 length=3510 numContigs=4	gb|ABB20817.1| putative leucine-rich repeat transmembrane protein kinase [Isatis tinctoria] gb|ABF50792.1| leucine-rich repeat transmembrane protein kinase [Isatis tinctoria]	756	0.0, Method: Compositional matrix adjust.	397/714
isotig00792_59 [2544 - 166] (REVERSE SENSE) gene=isogroup00073 length=3510 numContigs=4	ref|XP_003528744.1| PREDICTED: protein STRUBBELIG-RECEPTOR FAMILY 6-like [Glycine max]	751	0.0, Method: Compositional matrix adjust.	409/708
isotig00792_59 [2544 - 166] (REVERSE SENSE) gene=isogroup00073 length=3510 numContigs=4	ref|XP_002468389.1| hypothetical protein SORBIDRAFT_01g045010 [Sorghum bicolor] gb|EER95387.1| hypothetical protein SORBIDRAFT_01g045010 [Sorghum bicolor]	742	0.0, Method: Compositional matrix adjust.	385/705
isotig00792_59 [2544 - 166] (REVERSE SENSE) gene=isogroup00073 length=3510 numContigs=4	gb|ACG49227.1| leucine-rich repeat transmembrane protein kinase 1 [Zea mays]	733	0.0, Method: Compositional matrix adjust.	365/666
isotig00792_59 [2544 - 166] (REVERSE SENSE) gene=isogroup00073 length=3510 numContigs=4	gb|AFW89442.1| putative STRUBBELIG family receptor protein kinase [Zea mays]	726	0.0, Method: Compositional matrix adjust.	381/701
isotig00792_59 [2544 - 166] (REVERSE SENSE) gene=isogroup00073 length=3510 numContigs=4	ref|NP_001064502.1| Os10g0389800 [Oryza sativa Japonica Group] gb|AAO72637.1| putative leucine-rich repeat transmembrane protein kinase [Oryza sativa Japonica Group] gb|ABB47491.1| leucine-rich repeat transmembrane protein kinase, putative, expressed [Oryza sativa Japonica Group] dbj|BAF26416.1| Os10g0389800 [Oryza sativa Japonica Group] gb|EEE50892.1| hypothetical protein OsJ_31383 [Oryza sativa…	726	0.0, Method: Compositional matrix adjust.	382/709
isotig00792_59 [2544 - 166] (REVERSE SENSE) gene=isogroup00073 length=3510 numContigs=4	ref|NP_001104882.1| leucine-rich repeat transmembrane protein kinase 2 precursor [Zea mays] gb|AAC27895.1| leucine-rich repeat transmembrane protein kinase 2 [Zea mays]	722	0.0, Method: Compositional matrix adjust.	379/701
isotig00792_59 [2544 - 166] (REVERSE SENSE) gene=isogroup00073 length=3510 numContigs=4	gb|EEC66871.1| hypothetical protein OsI_33412 [Oryza sativa Indica Group]	698	0.0, Method: Compositional matrix adjust.	381/709
isotig00827_32 [2123 - 4258] gene=isogroup00078 length=4313 numContigs=4	emb|CBI40175.3| unnamed protein product [Vitis vinifera]	854	0.0, Method: Compositional matrix adjust.	408/488
isotig00827_32 [2123 - 4258] gene=isogroup00078 length=4313 numContigs=4	ref|XP_002267704.2| PREDICTED: flowering time control protein FY-like [Vitis vinifera]	841	0.0, Method: Compositional matrix adjust.	402/482
isotig00827_32 [2123 - 4258] gene=isogroup00078 length=4313 numContigs=4	ref|XP_002513065.1| WD-repeat protein, putative [Ricinus communis] gb|EEF49568.1| WD-repeat protein, putative [Ricinus communis]	836	0.0, Method: Compositional matrix adjust.	413/499
isotig00827_32 [2123 - 4258] gene=isogroup00078 length=4313 numContigs=4	ref|XP_003541596.1| PREDICTED: flowering time control protein FY-like [Glycine max]	788	0.0, Method: Compositional matrix adjust.	398/499
isotig00827_32 [2123 - 4258] gene=isogroup00078 length=4313 numContigs=4	ref|XP_003546720.1| PREDICTED: flowering time control protein FY-like [Glycine max]	788	0.0, Method: Compositional matrix adjust.	398/499
isotig00827_32 [2123 - 4258] gene=isogroup00078 length=4313 numContigs=4	gb|EEE56009.1| hypothetical protein OsJ_04772 [Oryza sativa Japonica Group]	748	0.0, Method: Compositional matrix adjust.	360/459
isotig00827_32 [2123 - 4258] gene=isogroup00078 length=4313 numContigs=4	gb|ABO83643.1| WD40-like [Medicago truncatula]	747	0.0, Method: Compositional matrix adjust.	369/461
isotig00827_32 [2123 - 4258] gene=isogroup00078 length=4313 numContigs=4	gb|EEC72169.1| hypothetical protein OsI_05213 [Oryza sativa Indica Group]	746	0.0, Method: Compositional matrix adjust.	359/459
isotig00827_32 [2123 - 4258] gene=isogroup00078 length=4313 numContigs=4	gb|ABA12455.1| putative OsFY [Oryza sativa Japonica Group]	741	0.0, Method: Compositional matrix adjust.	355/447
isotig00827_32 [2123 - 4258] gene=isogroup00078 length=4313 numContigs=4	ref|XP_003627809.1| Flowering time control protein FY [Medicago truncatula] gb|AET02285.1| Flowering time control protein FY [Medicago truncatula]	737	0.0, Method: Compositional matrix adjust.	369/461
isotig00827_32 [2123 - 4258] gene=isogroup00078 length=4313 numContigs=4	ref|XP_002299210.1| predicted protein [Populus trichocarpa] gb|EEE84015.1| predicted protein [Populus trichocarpa]	728	0.0, Method: Compositional matrix adjust.	344/373
isotig00827_32 [2123 - 4258] gene=isogroup00078 length=4313 numContigs=4	ref|XP_003565074.1| PREDICTED: flowering time control protein FY-like [Brachypodium distachyon]	725	0.0, Method: Compositional matrix adjust.	348/434
isotig00827_32 [2123 - 4258] gene=isogroup00078 length=4313 numContigs=4	ref|NP_196852.3| Flowering time control protein FY [Arabidopsis thaliana] sp|Q6NLV4.1|FY_ARATH RecName: Full=Flowering time control protein FY gb|AAS76712.1| At5g13480 [Arabidopsis thaliana] gb|AED91899.1| Flowering time control protein FY [Arabidopsis thaliana]	725	0.0, Method: Compositional matrix adjust.	362/488
isotig00827_32 [2123 - 4258] gene=isogroup00078 length=4313 numContigs=4	tpg|DAA55810.1| TPA: hypothetical protein ZEAMMB73_129090 [Zea mays]	721	0.0, Method: Compositional matrix adjust.	347/459
isotig00827_32 [2123 - 4258] gene=isogroup00078 length=4313 numContigs=4	ref|NP_001168227.1| uncharacterized protein LOC100381986 [Zea mays] gb|ACN27505.1| unknown [Zea mays] tpg|DAA55809.1| TPA: WD repeat-containing protein 33 [Zea mays]	721	0.0, Method: Compositional matrix adjust.	347/459
isotig00833_50 [2687 - 405] (REVERSE SENSE) gene=isogroup00079 length=3396 numContigs=4	ref|XP_002308323.1| predicted protein [Populus trichocarpa] gb|EEE91846.1| predicted protein [Populus trichocarpa]	511	1e-142, Method: Compositional matrix adjust.	292/504
isotig00833_50 [2687 - 405] (REVERSE SENSE) gene=isogroup00079 length=3396 numContigs=4	ref|XP_002524053.1| bel1 homeotic protein, putative [Ricinus communis] gb|EEF38263.1| bel1 homeotic protein, putative [Ricinus communis]	507	1e-141, Method: Compositional matrix adjust.	339/614
isotig00833_50 [2687 - 405] (REVERSE SENSE) gene=isogroup00079 length=3396 numContigs=4	ref|XP_003519115.1| PREDICTED: BEL1-like homeodomain protein 1-like isoform 1 [Glycine max] ref|XP_003519116.1| PREDICTED: BEL1-like homeodomain protein 1-like isoform 2 [Glycine max]	500	1e-139, Method: Compositional matrix adjust.	353/692
isotig00833_50 [2687 - 405] (REVERSE SENSE) gene=isogroup00079 length=3396 numContigs=4	ref|XP_003535815.1| PREDICTED: BEL1-like homeodomain protein 1-like [Glycine max]	488	1e-135, Method: Compositional matrix adjust.	333/614
isotig00833_50 [2687 - 405] (REVERSE SENSE) gene=isogroup00079 length=3396 numContigs=4	ref|XP_002266838.1| PREDICTED: BEL1-like homeodomain protein 1 [Vitis vinifera]	485	1e-134, Method: Compositional matrix adjust.	311/562
isotig00833_50 [2687 - 405] (REVERSE SENSE) gene=isogroup00079 length=3396 numContigs=4	emb|CAN63083.1| hypothetical protein VITISV_015358 [Vitis vinifera]	476	1e-131, Method: Compositional matrix adjust.	311/562
isotig00833_50 [2687 - 405] (REVERSE SENSE) gene=isogroup00079 length=3396 numContigs=4	dbj|BAE71188.1| BEL1-like homeodomain transcription factor [Trifolium pratense]	473	1e-131, Method: Compositional matrix adjust.	322/614
isotig00833_50 [2687 - 405] (REVERSE SENSE) gene=isogroup00079 length=3396 numContigs=4	ref|XP_003521496.1| PREDICTED: BEL1-like homeodomain protein 1-like [Glycine max]	471	1e-130, Method: Compositional matrix adjust.	326/614
isotig00833_50 [2687 - 405] (REVERSE SENSE) gene=isogroup00079 length=3396 numContigs=4	ref|XP_002275098.1| PREDICTED: BEL1-like homeodomain protein 1 [Vitis vinifera]	450	1e-124, Method: Compositional matrix adjust.	274/585
isotig00833_50 [2687 - 405] (REVERSE SENSE) gene=isogroup00079 length=3396 numContigs=4	emb|CAN69527.1| hypothetical protein VITISV_027380 [Vitis vinifera]	449	1e-124, Method: Compositional matrix adjust.	321/695
isotig00833_50 [2687 - 405] (REVERSE SENSE) gene=isogroup00079 length=3396 numContigs=4	gb|ACD39466.1| BEL29 protein [Solanum palustre]	433	1e-119, Method: Compositional matrix adjust.	260/504
isotig00833_50 [2687 - 405] (REVERSE SENSE) gene=isogroup00079 length=3396 numContigs=4	ref|XP_003554466.1| PREDICTED: BEL1-like homeodomain protein 1-like [Glycine max]	431	1e-118, Method: Compositional matrix adjust.	325/614
isotig00833_50 [2687 - 405] (REVERSE SENSE) gene=isogroup00079 length=3396 numContigs=4	ref|XP_002299773.1| predicted protein [Populus trichocarpa] gb|EEE84578.1| predicted protein [Populus trichocarpa]	426	1e-116, Method: Compositional matrix adjust.	250/504
isotig00833_50 [2687 - 405] (REVERSE SENSE) gene=isogroup00079 length=3396 numContigs=4	gb|AAN03626.1|AF406702_1 BEL1-related homeotic protein 29, partial [Solanum tuberosum]	426	1e-116, Method: Compositional matrix adjust.	257/504
isotig00833_50 [2687 - 405] (REVERSE SENSE) gene=isogroup00079 length=3396 numContigs=4	gb|ACD39469.1| BEL29 protein [Solanum etuberosum]	421	1e-115, Method: Compositional matrix adjust.	258/504
isotig00875_28 [2329 - 4338] gene=isogroup00086 length=4712 numContigs=4	emb|CBI20399.3| unnamed protein product [Vitis vinifera]	886	0.0, Method: Compositional matrix adjust.	438/630
isotig00875_28 [2329 - 4338] gene=isogroup00086 length=4712 numContigs=4	ref|XP_002330384.1| predicted protein [Populus trichocarpa] gb|EEF08900.1| predicted protein [Populus trichocarpa]	874	0.0, Method: Compositional matrix adjust.	431/617
isotig00875_28 [2329 - 4338] gene=isogroup00086 length=4712 numContigs=4	ref|XP_002284309.2| PREDICTED: ubiquitin carboxyl-terminal hydrolase 14-like [Vitis vinifera]	870	0.0, Method: Compositional matrix adjust.	433/630
isotig00875_28 [2329 - 4338] gene=isogroup00086 length=4712 numContigs=4	ref|XP_002525787.1| Ubiquitin carboxyl-terminal hydrolase, putative [Ricinus communis] gb|EEF36623.1| Ubiquitin carboxyl-terminal hydrolase, putative [Ricinus communis]	858	0.0, Method: Compositional matrix adjust.	431/627
isotig00875_28 [2329 - 4338] gene=isogroup00086 length=4712 numContigs=4	ref|XP_003596500.1| Ubiquitin carboxyl-terminal hydrolase [Medicago truncatula] gb|AES66751.1| Ubiquitin carboxyl-terminal hydrolase [Medicago truncatula]	857	0.0, Method: Compositional matrix adjust.	433/627
isotig00875_28 [2329 - 4338] gene=isogroup00086 length=4712 numContigs=4	ref|XP_003596499.1| Ubiquitin carboxyl-terminal hydrolase [Medicago truncatula] gb|AES66750.1| Ubiquitin carboxyl-terminal hydrolase [Medicago truncatula]	857	0.0, Method: Compositional matrix adjust.	433/627
isotig00875_28 [2329 - 4338] gene=isogroup00086 length=4712 numContigs=4	ref|XP_003527282.1| PREDICTED: ubiquitin carboxyl-terminal hydrolase 14-like [Glycine max]	832	0.0, Method: Compositional matrix adjust.	416/627
isotig00875_28 [2329 - 4338] gene=isogroup00086 length=4712 numContigs=4	ref|XP_002317532.1| predicted protein [Populus trichocarpa] gb|EEE98144.1| predicted protein [Populus trichocarpa]	806	0.0, Method: Compositional matrix adjust.	414/627
isotig00875_28 [2329 - 4338] gene=isogroup00086 length=4712 numContigs=4	ref|XP_002885390.1| ubiquitin-specific protease 14 [Arabidopsis lyrata subsp. lyrata] gb|EFH61649.1| ubiquitin-specific protease 14 [Arabidopsis lyrata subsp. lyrata]	805	0.0, Method: Compositional matrix adjust.	404/627
isotig00875_28 [2329 - 4338] gene=isogroup00086 length=4712 numContigs=4	gb|AAG42755.1|AF302664_1 ubiquitin-specific protease 14 [Arabidopsis thaliana]	800	0.0, Method: Compositional matrix adjust.	400/627
isotig00875_28 [2329 - 4338] gene=isogroup00086 length=4712 numContigs=4	ref|NP_566666.2| ubiquitin carboxyl-terminal hydrolase 14 [Arabidopsis thaliana] sp|Q8L6Y1.1|UBP14_ARATH RecName: Full=Ubiquitin carboxyl-terminal hydrolase 14; AltName: Full=Deubiquitinating enzyme 14; Short=AtUBP14; AltName: Full=TITAN-6 protein; AltName: Full=Ubiquitin thioesterase 14; AltName: Full=Ubiquitin-specific-processing protease 14 gb|AAM98237.1| ubiquitin-specific protease 14 (UBP14)…	799	0.0, Method: Compositional matrix adjust.	400/627
isotig00875_28 [2329 - 4338] gene=isogroup00086 length=4712 numContigs=4	dbj|BAB01171.1| ubiquitin isopeptidase T [Arabidopsis thaliana]	785	0.0, Method: Compositional matrix adjust.	395/627
isotig00875_28 [2329 - 4338] gene=isogroup00086 length=4712 numContigs=4	gb|EEC70038.1| hypothetical protein OsI_00623 [Oryza sativa Indica Group]	762	0.0, Method: Compositional matrix adjust.	381/627
isotig00875_28 [2329 - 4338] gene=isogroup00086 length=4712 numContigs=4	ref|NP_001042185.1| Os01g0177200 [Oryza sativa Japonica Group] dbj|BAD67820.1| putative Ubiquitin isopeptidase T; Ubiquitin-specific protease-5 [Oryza sativa Japonica Group] dbj|BAF04099.1| Os01g0177200 [Oryza sativa Japonica Group] gb|EEE53975.1| hypothetical protein OsJ_00593 [Oryza sativa Japonica Group]	762	0.0, Method: Compositional matrix adjust.	382/627
isotig00875_28 [2329 - 4338] gene=isogroup00086 length=4712 numContigs=4	ref|XP_002457247.1| hypothetical protein SORBIDRAFT_03g004040 [Sorghum bicolor] gb|EES02367.1| hypothetical protein SORBIDRAFT_03g004040 [Sorghum bicolor]	755	0.0, Method: Compositional matrix adjust.	382/630
isotig00885_79 [3047 - 366] (REVERSE SENSE) gene=isogroup00088 length=4338 numContigs=4	ref|XP_003631415.1| PREDICTED: uncharacterized protein LOC100263296 [Vitis vinifera] emb|CBI34657.3| unnamed protein product [Vitis vinifera]	994	0.0, Method: Compositional matrix adjust.	533/869
isotig00885_79 [3047 - 366] (REVERSE SENSE) gene=isogroup00088 length=4338 numContigs=4	ref|XP_002509819.1| ATP binding protein, putative [Ricinus communis] gb|EEF51206.1| ATP binding protein, putative [Ricinus communis]	953	0.0, Method: Compositional matrix adjust.	514/869
isotig00885_79 [3047 - 366] (REVERSE SENSE) gene=isogroup00088 length=4338 numContigs=4	ref|XP_002322482.1| predicted protein [Populus trichocarpa] gb|EEF06609.1| predicted protein [Populus trichocarpa]	944	0.0, Method: Compositional matrix adjust.	498/869
isotig00885_79 [3047 - 366] (REVERSE SENSE) gene=isogroup00088 length=4338 numContigs=4	ref|XP_002513678.1| ATP binding protein, putative [Ricinus communis] gb|EEF49081.1| ATP binding protein, putative [Ricinus communis]	930	0.0, Method: Compositional matrix adjust.	494/867
isotig00885_79 [3047 - 366] (REVERSE SENSE) gene=isogroup00088 length=4338 numContigs=4	ref|XP_002318210.1| predicted protein [Populus trichocarpa] gb|EEE96430.1| predicted protein [Populus trichocarpa]	916	0.0, Method: Compositional matrix adjust.	494/869
isotig00885_79 [3047 - 366] (REVERSE SENSE) gene=isogroup00088 length=4338 numContigs=4	ref|XP_002304501.1| predicted protein [Populus trichocarpa] gb|EEE79480.1| predicted protein [Populus trichocarpa]	914	0.0, Method: Compositional matrix adjust.	507/862
isotig00885_79 [3047 - 366] (REVERSE SENSE) gene=isogroup00088 length=4338 numContigs=4	ref|XP_003634098.1| PREDICTED: uncharacterized protein LOC100242348 [Vitis vinifera] emb|CBI22687.3| unnamed protein product [Vitis vinifera]	898	0.0, Method: Compositional matrix adjust.	494/863
isotig00885_79 [3047 - 366] (REVERSE SENSE) gene=isogroup00088 length=4338 numContigs=4	emb|CAN65619.1| hypothetical protein VITISV_040851 [Vitis vinifera]	883	0.0, Method: Compositional matrix adjust.	490/856
isotig00885_79 [3047 - 366] (REVERSE SENSE) gene=isogroup00088 length=4338 numContigs=4	ref|XP_003592222.1| Serine/threonine protein kinase [Medicago truncatula] gb|AES62473.1| Serine/threonine protein kinase [Medicago truncatula]	864	0.0, Method: Compositional matrix adjust.	471/857
isotig00885_79 [3047 - 366] (REVERSE SENSE) gene=isogroup00088 length=4338 numContigs=4	ref|XP_003533990.1| PREDICTED: uncharacterized protein LOC100819762 [Glycine max]	864	0.0, Method: Compositional matrix adjust.	483/863
isotig00885_79 [3047 - 366] (REVERSE SENSE) gene=isogroup00088 length=4338 numContigs=4	ref|XP_003548172.1| PREDICTED: uncharacterized protein LOC100792783 [Glycine max]	851	0.0, Method: Compositional matrix adjust.	482/863
isotig00885_79 [3047 - 366] (REVERSE SENSE) gene=isogroup00088 length=4338 numContigs=4	ref|XP_003556116.1| PREDICTED: uncharacterized protein LOC100797994 [Glycine max]	843	0.0, Method: Compositional matrix adjust.	462/863
isotig00885_79 [3047 - 366] (REVERSE SENSE) gene=isogroup00088 length=4338 numContigs=4	gb|ADN34290.1| ATP binding protein [Cucumis melo subsp. melo]	835	0.0, Method: Compositional matrix adjust.	459/853
isotig00885_79 [3047 - 366] (REVERSE SENSE) gene=isogroup00088 length=4338 numContigs=4	ref|XP_003536457.1| PREDICTED: uncharacterized protein LOC100782929 [Glycine max]	825	0.0, Method: Compositional matrix adjust.	459/863
isotig00885_79 [3047 - 366] (REVERSE SENSE) gene=isogroup00088 length=4338 numContigs=4	ref|XP_002298029.1| predicted protein [Populus trichocarpa] gb|EEE82834.1| predicted protein [Populus trichocarpa]	820	0.0, Method: Compositional matrix adjust.	429/705
isotig00890_16 [1390 - 2520] gene=isogroup00089 length=3068 numContigs=3	ref|XP_002267770.2| PREDICTED: uncharacterized protein LOC100257864 [Vitis vinifera]	214	3e-53, Method: Compositional matrix adjust.	148/331
isotig00890_16 [1390 - 2520] gene=isogroup00089 length=3068 numContigs=3	ref|XP_003537549.1| PREDICTED: uncharacterized protein LOC100799016 [Glycine max]	197	3e-48, Method: Compositional matrix adjust.	128/338
isotig00890_16 [1390 - 2520] gene=isogroup00089 length=3068 numContigs=3	ref|XP_003552794.1| PREDICTED: uncharacterized protein LOC100800411 [Glycine max]	195	2e-47, Method: Compositional matrix adjust.	126/338
isotig00890_16 [1390 - 2520] gene=isogroup00089 length=3068 numContigs=3	emb|CBI27520.3| unnamed protein product [Vitis vinifera]	156	9e-36, Method: Compositional matrix adjust.	121/303
isotig00890_16 [1390 - 2520] gene=isogroup00089 length=3068 numContigs=3	ref|XP_002515023.1| ATP binding protein, putative [Ricinus communis] gb|EEF47577.1| ATP binding protein, putative [Ricinus communis]	136	9e-30, Method: Compositional matrix adjust.	90/232
isotig00890_16 [1390 - 2520] gene=isogroup00089 length=3068 numContigs=3	ref|XP_003601855.1| Myosin-like protein [Medicago truncatula] gb|AES72106.1| Myosin-like protein [Medicago truncatula]	119	1e-24, Method: Compositional matrix adjust.	66/161
isotig00890_16 [1390 - 2520] gene=isogroup00089 length=3068 numContigs=3	ref|XP_003601854.1| Myosin-like protein [Medicago truncatula] gb|AES72105.1| Myosin-like protein [Medicago truncatula]	119	1e-24, Method: Compositional matrix adjust.	66/161
isotig00890_16 [1390 - 2520] gene=isogroup00089 length=3068 numContigs=3	ref|XP_002893448.1| hypothetical protein ARALYDRAFT_472902 [Arabidopsis lyrata subsp. lyrata] gb|EFH69707.1| hypothetical protein ARALYDRAFT_472902 [Arabidopsis lyrata subsp. lyrata]	112	1e-22, Method: Compositional matrix adjust.	97/309
isotig00890_16 [1390 - 2520] gene=isogroup00089 length=3068 numContigs=3	ref|NP_173855.5| uncharacterized protein [Arabidopsis thaliana] gb|AEE30532.1| uncharacterized protein [Arabidopsis thaliana]	106	8e-21, Method: Compositional matrix adjust.	95/309
isotig00890_16 [1390 - 2520] gene=isogroup00089 length=3068 numContigs=3	gb|AAF97958.1|AC000103_8 F21J9.12 [Arabidopsis thaliana]	106	1e-20, Method: Compositional matrix adjust.	91/298
isotig00890_16 [1390 - 2520] gene=isogroup00089 length=3068 numContigs=3	ref|NP_001185085.1| uncharacterized protein [Arabidopsis thaliana] gb|AEE30533.1| uncharacterized protein [Arabidopsis thaliana]	106	1e-20, Method: Compositional matrix adjust.	95/309
isotig00890_16 [1390 - 2520] gene=isogroup00089 length=3068 numContigs=3	gb|ADM94222.1| TGN-localized SYP41-interacting protein [Arabidopsis thaliana]	104	3e-20, Method: Compositional matrix adjust.	95/309
isotig00890_16 [1390 - 2520] gene=isogroup00089 length=3068 numContigs=3	gb|EEC73532.1| hypothetical protein OsI_07928 [Oryza sativa Indica Group]	83.2	1e-13, Method: Compositional matrix adjust.	69/226
isotig00890_16 [1390 - 2520] gene=isogroup00089 length=3068 numContigs=3	gb|EEE57305.1| hypothetical protein OsJ_07386 [Oryza sativa Japonica Group]	81.3	3e-13, Method: Compositional matrix adjust.	68/226
isotig00890_16 [1390 - 2520] gene=isogroup00089 length=3068 numContigs=3	ref|XP_003575293.1| PREDICTED: uncharacterized protein LOC100834125 [Brachypodium distachyon]	70.5	6e-10, Method: Compositional matrix adjust.	68/226
isotig00896_33 [2222 - 333] (REVERSE SENSE) gene=isogroup00090 length=2319 numContigs=2	ref|XP_002307495.1| predicted protein [Populus trichocarpa] gb|EEE94491.1| predicted protein [Populus trichocarpa]	832	0.0, Method: Compositional matrix adjust.	420/618
isotig00896_33 [2222 - 333] (REVERSE SENSE) gene=isogroup00090 length=2319 numContigs=2	ref|XP_002532435.1| protein with unknown function [Ricinus communis] gb|EEF29950.1| protein with unknown function [Ricinus communis]	796	0.0, Method: Compositional matrix adjust.	414/618
isotig00896_33 [2222 - 333] (REVERSE SENSE) gene=isogroup00090 length=2319 numContigs=2	emb|CBI18194.3| unnamed protein product [Vitis vinifera]	788	0.0, Method: Compositional matrix adjust.	384/517
isotig00896_33 [2222 - 333] (REVERSE SENSE) gene=isogroup00090 length=2319 numContigs=2	ref|XP_003536430.1| PREDICTED: protein FAM188A-like isoform 1 [Glycine max]	759	0.0, Method: Compositional matrix adjust.	377/524
isotig00896_33 [2222 - 333] (REVERSE SENSE) gene=isogroup00090 length=2319 numContigs=2	ref|XP_003536431.1| PREDICTED: protein FAM188A-like isoform 2 [Glycine max]	756	0.0, Method: Compositional matrix adjust.	375/524
isotig00896_33 [2222 - 333] (REVERSE SENSE) gene=isogroup00090 length=2319 numContigs=2	ref|XP_003556149.1| PREDICTED: protein FAM188A-like [Glycine max]	748	0.0, Method: Compositional matrix adjust.	372/524
isotig00896_33 [2222 - 333] (REVERSE SENSE) gene=isogroup00090 length=2319 numContigs=2	ref|XP_003592118.1| Protein FAM188A [Medicago truncatula] gb|AES62369.1| Protein FAM188A [Medicago truncatula]	727	0.0, Method: Compositional matrix adjust.	369/529
isotig00896_33 [2222 - 333] (REVERSE SENSE) gene=isogroup00090 length=2319 numContigs=2	ref|XP_002891266.1| ubiquitin interaction motif-containing protein [Arabidopsis lyrata subsp. lyrata] gb|EFH67525.1| ubiquitin interaction motif-containing protein [Arabidopsis lyrata subsp. lyrata]	673	0.0, Method: Compositional matrix adjust.	340/515
isotig00896_33 [2222 - 333] (REVERSE SENSE) gene=isogroup00090 length=2319 numContigs=2	ref|NP_175034.1| ubiquitin interaction motif-containing protein [Arabidopsis thaliana] gb|AAL47453.1| At1g43690/F2J6_4 [Arabidopsis thaliana] gb|AAO11534.1| At1g43690/F2J6_4 [Arabidopsis thaliana] gb|AEE31987.1| ubiquitin interaction motif-containing protein [Arabidopsis thaliana]	669	0.0, Method: Compositional matrix adjust.	341/514
isotig00896_33 [2222 - 333] (REVERSE SENSE) gene=isogroup00090 length=2319 numContigs=2	dbj|BAK07556.1| predicted protein [Hordeum vulgare subsp. vulgare]	650	0.0, Method: Compositional matrix adjust.	330/513
isotig00896_33 [2222 - 333] (REVERSE SENSE) gene=isogroup00090 length=2319 numContigs=2	ref|NP_001145800.1| uncharacterized protein LOC100279307 [Zea mays] gb|ACL52614.1| unknown [Zea mays] gb|AFW58235.1| hypothetical protein ZEAMMB73_383470 [Zea mays]	645	0.0, Method: Compositional matrix adjust.	326/505
isotig00896_33 [2222 - 333] (REVERSE SENSE) gene=isogroup00090 length=2319 numContigs=2	ref|XP_002447820.1| hypothetical protein SORBIDRAFT_06g016430 [Sorghum bicolor] gb|EES12148.1| hypothetical protein SORBIDRAFT_06g016430 [Sorghum bicolor]	644	0.0, Method: Compositional matrix adjust.	330/505
isotig00896_33 [2222 - 333] (REVERSE SENSE) gene=isogroup00090 length=2319 numContigs=2	gb|ACG29130.1| hypothetical protein [Zea mays]	644	0.0, Method: Compositional matrix adjust.	326/505
isotig00896_33 [2222 - 333] (REVERSE SENSE) gene=isogroup00090 length=2319 numContigs=2	ref|XP_003579731.1| PREDICTED: protein FAM188A-like [Brachypodium distachyon]	637	1e-180, Method: Compositional matrix adjust.	320/505
isotig00896_33 [2222 - 333] (REVERSE SENSE) gene=isogroup00090 length=2319 numContigs=2	emb|CAE04637.3| OSJNBa0028I23.19 [Oryza sativa Japonica Group]	635	1e-179, Method: Compositional matrix adjust.	323/505
isotig00916_21 [729 - 1] (REVERSE SENSE) gene=isogroup00094 length=1498 numContigs=3	ref|XP_002327774.1| predicted protein [Populus trichocarpa] gb|EEE75252.1| predicted protein [Populus trichocarpa]	248	7e-64, Method: Compositional matrix adjust.	126/182
isotig00916_21 [729 - 1] (REVERSE SENSE) gene=isogroup00094 length=1498 numContigs=3	ref|XP_002267434.2| PREDICTED: uncharacterized protein LOC100266115 [Vitis vinifera]	246	2e-63, Method: Compositional matrix adjust.	123/191
isotig00916_21 [729 - 1] (REVERSE SENSE) gene=isogroup00094 length=1498 numContigs=3	emb|CBI17420.3| unnamed protein product [Vitis vinifera]	246	4e-63, Method: Compositional matrix adjust.	123/191
isotig00916_21 [729 - 1] (REVERSE SENSE) gene=isogroup00094 length=1498 numContigs=3	ref|XP_002306902.1| predicted protein [Populus trichocarpa] gb|EEE93898.1| predicted protein [Populus trichocarpa]	221	1e-55, Method: Compositional matrix adjust.	110/184
isotig00916_21 [729 - 1] (REVERSE SENSE) gene=isogroup00094 length=1498 numContigs=3	ref|XP_002533303.1| protein with unknown function [Ricinus communis] gb|EEF29080.1| protein with unknown function [Ricinus communis]	221	1e-55, Method: Compositional matrix adjust.	106/154
isotig00916_21 [729 - 1] (REVERSE SENSE) gene=isogroup00094 length=1498 numContigs=3	ref|XP_002510473.1| conserved hypothetical protein [Ricinus communis] gb|EEF52660.1| conserved hypothetical protein [Ricinus communis]	214	1e-53, Method: Compositional matrix adjust.	110/184
isotig00916_21 [729 - 1] (REVERSE SENSE) gene=isogroup00094 length=1498 numContigs=3	emb|CAB81800.1| putative protein [Arabidopsis thaliana]	201	1e-49, Method: Compositional matrix adjust.	99/178
isotig00916_21 [729 - 1] (REVERSE SENSE) gene=isogroup00094 length=1498 numContigs=3	ref|NP_566998.1| Forkhead-associated (FHA) domain-containing protein [Arabidopsis thaliana] ref|NP_850702.1| Forkhead-associated (FHA) domain-containing protein [Arabidopsis thaliana] ref|NP_001078284.1| Forkhead-associated (FHA) domain-containing protein [Arabidopsis thaliana] gb|AEE79217.1| Forkhead-associated (FHA) domain-containing protein [Arabidopsis thaliana] gb|AEE79218.1| Forkhead-associ…	201	2e-49, Method: Compositional matrix adjust.	99/178
isotig00916_21 [729 - 1] (REVERSE SENSE) gene=isogroup00094 length=1498 numContigs=3	ref|XP_002877971.1| EMB1967 [Arabidopsis lyrata subsp. lyrata] gb|EFH54230.1| EMB1967 [Arabidopsis lyrata subsp. lyrata]	199	5e-49, Method: Compositional matrix adjust.	99/178
isotig00916_21 [729 - 1] (REVERSE SENSE) gene=isogroup00094 length=1498 numContigs=3	ref|XP_002280739.2| PREDICTED: uncharacterized protein LOC100254089 [Vitis vinifera]	197	1e-48, Method: Compositional matrix adjust.	103/170
isotig00916_21 [729 - 1] (REVERSE SENSE) gene=isogroup00094 length=1498 numContigs=3	emb|CBI19792.3| unnamed protein product [Vitis vinifera]	197	1e-48, Method: Compositional matrix adjust.	103/170
isotig00916_21 [729 - 1] (REVERSE SENSE) gene=isogroup00094 length=1498 numContigs=3	ref|XP_003629374.1| Microspherule protein [Medicago truncatula] gb|AET03850.1| Microspherule protein [Medicago truncatula]	196	4e-48, Method: Compositional matrix adjust.	95/177
isotig00916_21 [729 - 1] (REVERSE SENSE) gene=isogroup00094 length=1498 numContigs=3	ref|XP_003523558.1| PREDICTED: uncharacterized protein LOC100786493 [Glycine max]	194	1e-47, Method: Compositional matrix adjust.	94/174
isotig00916_21 [729 - 1] (REVERSE SENSE) gene=isogroup00094 length=1498 numContigs=3	ref|XP_003548864.1| PREDICTED: uncharacterized protein LOC100779823 [Glycine max]	194	2e-47, Method: Compositional matrix adjust.	98/173
isotig00916_21 [729 - 1] (REVERSE SENSE) gene=isogroup00094 length=1498 numContigs=3	ref|XP_003519881.1| PREDICTED: uncharacterized protein LOC100788061 [Glycine max]	192	4e-47, Method: Compositional matrix adjust.	98/173
isotig00930_13 [806 - 1573] gene=isogroup00097 length=1905 numContigs=2	ref|XP_002331407.1| predicted protein [Populus trichocarpa] gb|EEF10752.1| predicted protein [Populus trichocarpa]	167	2e-39, Method: Compositional matrix adjust.	104/236
isotig00930_13 [806 - 1573] gene=isogroup00097 length=1905 numContigs=2	ref|XP_002265949.1| PREDICTED: uncharacterized protein LOC100244902 isoform 1 [Vitis vinifera]	150	2e-34, Method: Compositional matrix adjust.	107/249
isotig00930_13 [806 - 1573] gene=isogroup00097 length=1905 numContigs=2	emb|CBI24060.3| unnamed protein product [Vitis vinifera]	150	3e-34, Method: Compositional matrix adjust.	107/249
isotig00930_13 [806 - 1573] gene=isogroup00097 length=1905 numContigs=2	ref|XP_002309023.1| predicted protein [Populus trichocarpa] gb|EEE92546.1| predicted protein [Populus trichocarpa]	145	6e-33, Method: Compositional matrix adjust.	103/236
isotig00930_13 [806 - 1573] gene=isogroup00097 length=1905 numContigs=2	ref|XP_002516241.1| conserved hypothetical protein [Ricinus communis] gb|EEF46243.1| conserved hypothetical protein [Ricinus communis]	102	8e-20, Method: Compositional matrix adjust.	67/216
isotig00930_13 [806 - 1573] gene=isogroup00097 length=1905 numContigs=2	ref|XP_003570391.1| PREDICTED: uncharacterized protein LOC100830428 [Brachypodium distachyon]	97.1	4e-18, Method: Compositional matrix adjust.	59/137
isotig00930_13 [806 - 1573] gene=isogroup00097 length=1905 numContigs=2	ref|XP_003546515.1| PREDICTED: uncharacterized protein LOC100813156 [Glycine max]	95.9	6e-18, Method: Compositional matrix adjust.	56/136
isotig00930_13 [806 - 1573] gene=isogroup00097 length=1905 numContigs=2	ref|XP_003595357.1| hypothetical protein MTR_2g042970 [Medicago truncatula] gb|AES65608.1| hypothetical protein MTR_2g042970 [Medicago truncatula] gb|AFK48546.1| unknown [Medicago truncatula]	95.9	7e-18, Method: Compositional matrix adjust.	58/136
isotig00930_13 [806 - 1573] gene=isogroup00097 length=1905 numContigs=2	gb|AAT68207.1| unknown [Cynodon dactylon]	95.5	8e-18, Method: Compositional matrix adjust.	63/137
isotig00930_13 [806 - 1573] gene=isogroup00097 length=1905 numContigs=2	emb|CAN80273.1| hypothetical protein VITISV_039443 [Vitis vinifera]	94.7	2e-17, Method: Compositional matrix adjust.	54/136
isotig00930_13 [806 - 1573] gene=isogroup00097 length=1905 numContigs=2	gb|AFK36042.1| unknown [Lotus japonicus]	94	3e-17, Method: Compositional matrix adjust.	54/136
isotig00930_13 [806 - 1573] gene=isogroup00097 length=1905 numContigs=2	ref|XP_002276822.1| PREDICTED: uncharacterized protein LOC100264520 [Vitis vinifera] emb|CBI27774.3| unnamed protein product [Vitis vinifera]	94	3e-17, Method: Compositional matrix adjust.	54/136
isotig00930_13 [806 - 1573] gene=isogroup00097 length=1905 numContigs=2	gb|AFK43551.1| unknown [Medicago truncatula]	91.7	1e-16, Method: Compositional matrix adjust.	58/136
isotig00930_13 [806 - 1573] gene=isogroup00097 length=1905 numContigs=2	gb|EAY84681.1| hypothetical protein OsI_06053 [Oryza sativa Indica Group]	91.7	1e-16, Method: Compositional matrix adjust.	82/228
isotig00930_13 [806 - 1573] gene=isogroup00097 length=1905 numContigs=2	ref|NP_001046050.1| Os02g0174800 [Oryza sativa Japonica Group] dbj|BAD26197.1| unknown protein [Oryza sativa Japonica Group] dbj|BAD27605.1| unknown protein [Oryza sativa Japonica Group] dbj|BAF07964.1| Os02g0174800 [Oryza sativa Japonica Group] gb|EAZ21925.1| hypothetical protein OsJ_05578 [Oryza sativa Japonica Group] dbj|BAG93170.1| unnamed protein product [Oryza sativa Japonica Group]	91.3	2e-16, Method: Compositional matrix adjust.	60/137
isotig00937_11 [227 - 1123] gene=isogroup00098 length=1345 numContigs=3	ref|XP_002521429.1| conserved hypothetical protein [Ricinus communis] gb|EEF40919.1| conserved hypothetical protein [Ricinus communis]	491	1e-136, Method: Compositional matrix adjust.	232/293
isotig00937_11 [227 - 1123] gene=isogroup00098 length=1345 numContigs=3	ref|XP_002268954.2| PREDICTED: transmembrane protein 184C-like [Vitis vinifera]	485	1e-135, Method: Compositional matrix adjust.	224/289
isotig00937_11 [227 - 1123] gene=isogroup00098 length=1345 numContigs=3	emb|CAN61223.1| hypothetical protein VITISV_038806 [Vitis vinifera]	485	1e-135, Method: Compositional matrix adjust.	226/289
isotig00937_11 [227 - 1123] gene=isogroup00098 length=1345 numContigs=3	ref|XP_002305664.1| predicted protein [Populus trichocarpa] gb|EEE86175.1| predicted protein [Populus trichocarpa]	470	1e-130, Method: Compositional matrix adjust.	225/293
isotig00937_11 [227 - 1123] gene=isogroup00098 length=1345 numContigs=3	ref|XP_003543084.1| PREDICTED: transmembrane protein 184A-like [Glycine max]	464	1e-128, Method: Compositional matrix adjust.	222/294
isotig00937_11 [227 - 1123] gene=isogroup00098 length=1345 numContigs=3	gb|ACU19469.1| unknown [Glycine max]	460	1e-127, Method: Compositional matrix adjust.	221/294
isotig00937_11 [227 - 1123] gene=isogroup00098 length=1345 numContigs=3	ref|XP_003545854.1| PREDICTED: transmembrane protein 184A-like [Glycine max]	456	1e-126, Method: Compositional matrix adjust.	219/294
isotig00937_11 [227 - 1123] gene=isogroup00098 length=1345 numContigs=3	ref|XP_003606006.1| Maturase K [Medicago truncatula] gb|AES88203.1| Maturase K [Medicago truncatula]	453	1e-125, Method: Compositional matrix adjust.	215/285
isotig00937_11 [227 - 1123] gene=isogroup00098 length=1345 numContigs=3	ref|XP_002316649.1| predicted protein [Populus trichocarpa] gb|EEE97261.1| predicted protein [Populus trichocarpa]	453	1e-125, Method: Compositional matrix adjust.	216/293
isotig00937_11 [227 - 1123] gene=isogroup00098 length=1345 numContigs=3	ref|XP_003593452.1| Transmembrane protein 184C [Medicago truncatula] gb|AES63703.1| Transmembrane protein 184C [Medicago truncatula]	452	1e-125, Method: Compositional matrix adjust.	219/294
isotig00937_11 [227 - 1123] gene=isogroup00098 length=1345 numContigs=3	ref|XP_002867839.1| hypothetical protein ARALYDRAFT_492722 [Arabidopsis lyrata subsp. lyrata] gb|EFH44098.1| hypothetical protein ARALYDRAFT_492722 [Arabidopsis lyrata subsp. lyrata]	452	1e-125, Method: Compositional matrix adjust.	209/293
isotig00937_11 [227 - 1123] gene=isogroup00098 length=1345 numContigs=3	ref|NP_001059733.1| Os07g0506000 [Oryza sativa Japonica Group] dbj|BAC16694.1| unknown protein [Oryza sativa Japonica Group] dbj|BAF21647.1| Os07g0506000 [Oryza sativa Japonica Group] gb|EAZ03992.1| hypothetical protein OsI_26130 [Oryza sativa Indica Group] gb|EAZ39938.1| hypothetical protein OsJ_24375 [Oryza sativa Japonica Group] dbj|BAG91030.1| unnamed protein product [Oryza sativa Japonica Gr…	449	1e-124, Method: Compositional matrix adjust.	210/293
isotig00937_11 [227 - 1123] gene=isogroup00098 length=1345 numContigs=3	dbj|BAJ34582.1| unnamed protein product [Thellungiella halophila]	447	1e-124, Method: Compositional matrix adjust.	204/293
isotig00937_11 [227 - 1123] gene=isogroup00098 length=1345 numContigs=3	ref|XP_003565089.1| PREDICTED: transmembrane protein 184 homolog DDB_G0284525-like isoform 1 [Brachypodium distachyon]	447	1e-123, Method: Compositional matrix adjust.	214/293
isotig00937_11 [227 - 1123] gene=isogroup00098 length=1345 numContigs=3	ref|XP_003565090.1| PREDICTED: transmembrane protein 184 homolog DDB_G0284525-like isoform 2 [Brachypodium distachyon]	447	1e-123, Method: Compositional matrix adjust.	214/293
isotig00955_24 [539 - 2791] gene=isogroup00101 length=3500 numContigs=4	ref|XP_002524239.1| conserved hypothetical protein [Ricinus communis] gb|EEF38163.1| conserved hypothetical protein [Ricinus communis]	466	1e-128, Method: Compositional matrix adjust.	285/643
isotig00955_24 [539 - 2791] gene=isogroup00101 length=3500 numContigs=4	ref|XP_002528440.1| Disease resistance protein RPP8, putative [Ricinus communis] gb|EEF33923.1| Disease resistance protein RPP8, putative [Ricinus communis]	458	1e-126, Method: Compositional matrix adjust.	290/720
isotig00955_24 [539 - 2791] gene=isogroup00101 length=3500 numContigs=4	ref|XP_002524237.1| Disease resistance protein RPP8, putative [Ricinus communis] gb|EEF38161.1| Disease resistance protein RPP8, putative [Ricinus communis]	455	1e-125, Method: Compositional matrix adjust.	278/643
isotig00955_24 [539 - 2791] gene=isogroup00101 length=3500 numContigs=4	ref|XP_002524222.1| Disease resistance protein RPP8, putative [Ricinus communis] gb|EEF38146.1| Disease resistance protein RPP8, putative [Ricinus communis]	450	1e-124, Method: Compositional matrix adjust.	291/643
isotig00955_24 [539 - 2791] gene=isogroup00101 length=3500 numContigs=4	ref|XP_003517205.1| PREDICTED: disease resistance RPP8-like protein 3-like [Glycine max]	387	1e-105, Method: Compositional matrix adjust.	258/643
isotig00955_24 [539 - 2791] gene=isogroup00101 length=3500 numContigs=4	ref|XP_003537613.1| PREDICTED: disease resistance RPP8-like protein 3-like [Glycine max]	382	1e-103, Method: Compositional matrix adjust.	259/643
isotig00955_24 [539 - 2791] gene=isogroup00101 length=3500 numContigs=4	ref|XP_002271819.1| PREDICTED: disease resistance RPP8-like protein 3-like [Vitis vinifera]	356	1e-95, Method: Compositional matrix adjust.	235/643
isotig00955_24 [539 - 2791] gene=isogroup00101 length=3500 numContigs=4	emb|CAN75123.1| hypothetical protein VITISV_040992 [Vitis vinifera]	353	7e-95, Method: Compositional matrix adjust.	234/642
isotig00955_24 [539 - 2791] gene=isogroup00101 length=3500 numContigs=4	ref|XP_003633451.1| PREDICTED: probable disease resistance protein RDL6/RF9-like [Vitis vinifera]	352	2e-94, Method: Compositional matrix adjust.	246/643
isotig00955_24 [539 - 2791] gene=isogroup00101 length=3500 numContigs=4	ref|XP_002304589.1| nbs-lrr resistance protein [Populus trichocarpa] gb|EEE79568.1| nbs-lrr resistance protein [Populus trichocarpa]	350	6e-94, Method: Compositional matrix adjust.	237/643
isotig00955_24 [539 - 2791] gene=isogroup00101 length=3500 numContigs=4	ref|XP_002274414.2| PREDICTED: probable disease resistance RPP8-like protein 2-like [Vitis vinifera]	348	2e-93, Method: Compositional matrix adjust.	236/643
isotig00955_24 [539 - 2791] gene=isogroup00101 length=3500 numContigs=4	emb|CAN75122.1| hypothetical protein VITISV_040991 [Vitis vinifera]	348	4e-93, Method: Compositional matrix adjust.	289/643
isotig00955_24 [539 - 2791] gene=isogroup00101 length=3500 numContigs=4	ref|XP_002521786.1| Disease resistance protein RPP13, putative [Ricinus communis] gb|EEF40596.1| Disease resistance protein RPP13, putative [Ricinus communis]	341	4e-91, Method: Compositional matrix adjust.	233/643
isotig00955_24 [539 - 2791] gene=isogroup00101 length=3500 numContigs=4	ref|XP_002535012.1| Disease resistance protein RPH8A, putative [Ricinus communis] gb|EEF27370.1| Disease resistance protein RPH8A, putative [Ricinus communis]	340	7e-91, Method: Compositional matrix adjust.	241/643
isotig00955_24 [539 - 2791] gene=isogroup00101 length=3500 numContigs=4	ref|XP_003633887.1| PREDICTED: probable disease resistance RPP8-like protein 4-like [Vitis vinifera]	338	3e-90, Method: Compositional matrix adjust.	221/643
isotig00969_32 [1397 - 417] (REVERSE SENSE) gene=isogroup00102 length=1882 numContigs=5	ref|XP_002329159.1| predicted protein [Populus trichocarpa] gb|EEF06959.1| predicted protein [Populus trichocarpa]	394	1e-107, Method: Compositional matrix adjust.	198/296
isotig00969_32 [1397 - 417] (REVERSE SENSE) gene=isogroup00102 length=1882 numContigs=5	ref|XP_002864329.1| predicted protein [Arabidopsis lyrata subsp. lyrata] gb|EFH40588.1| predicted protein [Arabidopsis lyrata subsp. lyrata]	390	1e-106, Method: Compositional matrix adjust.	191/297
isotig00969_32 [1397 - 417] (REVERSE SENSE) gene=isogroup00102 length=1882 numContigs=5	ref|XP_002525751.1| S-adenosylmethionine-dependent methyltransferase, putative [Ricinus communis] gb|EEF36587.1| S-adenosylmethionine-dependent methyltransferase, putative [Ricinus communis]	390	1e-106, Method: Compositional matrix adjust.	194/293
isotig00969_32 [1397 - 417] (REVERSE SENSE) gene=isogroup00102 length=1882 numContigs=5	ref|NP_200251.1| S-adenosyl-L-methionine-dependent methyltransferase-like protein [Arabidopsis thaliana] dbj|BAA97513.1| unnamed protein product [Arabidopsis thaliana] dbj|BAD43392.1| putative protein [Arabidopsis thaliana] gb|ABN04827.1| At5g54400 [Arabidopsis thaliana] gb|AED96492.1| S-adenosyl-L-methionine-dependent methyltransferase-like protein [Arabidopsis thaliana]	389	1e-106, Method: Compositional matrix adjust.	190/297
isotig00969_32 [1397 - 417] (REVERSE SENSE) gene=isogroup00102 length=1882 numContigs=5	ref|XP_002317522.1| predicted protein [Populus trichocarpa] gb|EEE98134.1| predicted protein [Populus trichocarpa]	386	1e-105, Method: Compositional matrix adjust.	193/297
isotig00969_32 [1397 - 417] (REVERSE SENSE) gene=isogroup00102 length=1882 numContigs=5	ref|XP_002284635.1| PREDICTED: uncharacterized protein LOC100264154 [Vitis vinifera]	377	1e-102, Method: Compositional matrix adjust.	193/297
isotig00969_32 [1397 - 417] (REVERSE SENSE) gene=isogroup00102 length=1882 numContigs=5	ref|XP_003539586.1| PREDICTED: uncharacterized protein LOC100804520 [Glycine max]	369	1e-100, Method: Compositional matrix adjust.	201/296
isotig00969_32 [1397 - 417] (REVERSE SENSE) gene=isogroup00102 length=1882 numContigs=5	ref|XP_002885092.1| hypothetical protein ARALYDRAFT_479001 [Arabidopsis lyrata subsp. lyrata] gb|EFH61351.1| hypothetical protein ARALYDRAFT_479001 [Arabidopsis lyrata subsp. lyrata]	356	5e-96, Method: Compositional matrix adjust.	191/296
isotig00969_32 [1397 - 417] (REVERSE SENSE) gene=isogroup00102 length=1882 numContigs=5	ref|NP_566517.1| methyltransferase [Arabidopsis thaliana] ref|NP_850590.1| methyltransferase [Arabidopsis thaliana] gb|AAF35419.1| unknown protein [Arabidopsis thaliana] dbj|BAB02382.1| unnamed protein product [Arabidopsis thaliana] gb|AAM62698.1| unknown [Arabidopsis thaliana] gb|AAN17433.1| expressed protein [Arabidopsis thaliana] gb|AAN72088.1| expressed protein [Arabidopsis thaliana] gb|AEE75…	350	2e-94, Method: Compositional matrix adjust.	192/296
isotig00969_32 [1397 - 417] (REVERSE SENSE) gene=isogroup00102 length=1882 numContigs=5	ref|XP_003527265.1| PREDICTED: uncharacterized protein LOC100807232 [Glycine max]	320	3e-85, Method: Compositional matrix adjust.	167/296
isotig00969_32 [1397 - 417] (REVERSE SENSE) gene=isogroup00102 length=1882 numContigs=5	ref|XP_003541855.1| PREDICTED: uncharacterized protein LOC100816657 [Glycine max]	320	3e-85, Method: Compositional matrix adjust.	182/296
isotig00969_32 [1397 - 417] (REVERSE SENSE) gene=isogroup00102 length=1882 numContigs=5	ref|XP_003541115.1| PREDICTED: uncharacterized protein LOC100807380 [Glycine max]	317	2e-84, Method: Compositional matrix adjust.	166/296
isotig00969_32 [1397 - 417] (REVERSE SENSE) gene=isogroup00102 length=1882 numContigs=5	gb|ABK24779.1| unknown [Picea sitchensis]	295	8e-78, Method: Compositional matrix adjust.	154/296
isotig00969_32 [1397 - 417] (REVERSE SENSE) gene=isogroup00102 length=1882 numContigs=5	emb|CBI20355.3| unnamed protein product [Vitis vinifera]	215	1e-53, Method: Compositional matrix adjust.	115/201
isotig00969_32 [1397 - 417] (REVERSE SENSE) gene=isogroup00102 length=1882 numContigs=5	ref|ZP_10245642.1| Methyltransferase type 11 [Nitrolancetus hollandicus Lb] emb|CCF84970.1| Methyltransferase type 11 [Nitrolancetus hollandicus Lb]	91.7	2e-16, Method: Compositional matrix adjust.	61/176
isotig00985_89 [2602 - 755] (REVERSE SENSE) gene=isogroup00105 length=5328 numContigs=4	emb|CBI31526.3| unnamed protein product [Vitis vinifera]	806	0.0, Method: Compositional matrix adjust.	384/466
isotig00985_89 [2602 - 755] (REVERSE SENSE) gene=isogroup00105 length=5328 numContigs=4	ref|XP_002275646.2| PREDICTED: regulator of nonsense transcripts 2-like [Vitis vinifera]	805	0.0, Method: Compositional matrix adjust.	384/466
isotig00985_89 [2602 - 755] (REVERSE SENSE) gene=isogroup00105 length=5328 numContigs=4	ref|XP_002315268.1| predicted protein [Populus trichocarpa] gb|EEF01439.1| predicted protein [Populus trichocarpa]	802	0.0, Method: Compositional matrix adjust.	379/475
isotig00985_89 [2602 - 755] (REVERSE SENSE) gene=isogroup00105 length=5328 numContigs=4	ref|XP_003533845.1| PREDICTED: regulator of nonsense transcripts 2-like [Glycine max]	798	0.0, Method: Compositional matrix adjust.	371/453
isotig00985_89 [2602 - 755] (REVERSE SENSE) gene=isogroup00105 length=5328 numContigs=4	ref|XP_003546565.1| PREDICTED: regulator of nonsense transcripts 2-like [Glycine max]	798	0.0, Method: Compositional matrix adjust.	372/455
isotig00985_89 [2602 - 755] (REVERSE SENSE) gene=isogroup00105 length=5328 numContigs=4	gb|ABD32424.2| Initiation factor eIF-4 gamma, middle; Up-frameshift suppressor 2 [Medicago truncatula]	796	0.0, Method: Compositional matrix adjust.	370/466
isotig00985_89 [2602 - 755] (REVERSE SENSE) gene=isogroup00105 length=5328 numContigs=4	ref|XP_002312048.1| predicted protein [Populus trichocarpa] gb|EEE89415.1| predicted protein [Populus trichocarpa]	781	0.0, Method: Compositional matrix adjust.	369/459
isotig00985_89 [2602 - 755] (REVERSE SENSE) gene=isogroup00105 length=5328 numContigs=4	ref|XP_003595517.1| Pentatricopeptide repeat-containing protein [Medicago truncatula] gb|AES65768.1| Pentatricopeptide repeat-containing protein [Medicago truncatula]	779	0.0, Method: Compositional matrix adjust.	370/466
isotig00985_89 [2602 - 755] (REVERSE SENSE) gene=isogroup00105 length=5328 numContigs=4	ref|XP_002454211.1| hypothetical protein SORBIDRAFT_04g026740 [Sorghum bicolor] gb|EES07187.1| hypothetical protein SORBIDRAFT_04g026740 [Sorghum bicolor]	775	0.0, Method: Compositional matrix adjust.	352/451
isotig00985_89 [2602 - 755] (REVERSE SENSE) gene=isogroup00105 length=5328 numContigs=4	gb|EAY86790.1| hypothetical protein OsI_08170 [Oryza sativa Indica Group]	771	0.0, Method: Compositional matrix adjust.	352/466
isotig00985_89 [2602 - 755] (REVERSE SENSE) gene=isogroup00105 length=5328 numContigs=4	dbj|BAD26479.1| putative hUPF2 [Oryza sativa Japonica Group] gb|EAZ23897.1| hypothetical protein OsJ_07617 [Oryza sativa Japonica Group]	769	0.0, Method: Compositional matrix adjust.	351/466
isotig00985_89 [2602 - 755] (REVERSE SENSE) gene=isogroup00105 length=5328 numContigs=4	ref|XP_003575417.1| PREDICTED: regulator of nonsense transcripts 2-like [Brachypodium distachyon]	767	0.0, Method: Compositional matrix adjust.	348/448
isotig00985_89 [2602 - 755] (REVERSE SENSE) gene=isogroup00105 length=5328 numContigs=4	gb|AFW63084.1| hypothetical protein ZEAMMB73_169560 [Zea mays]	762	0.0, Method: Compositional matrix adjust.	350/474
isotig00985_89 [2602 - 755] (REVERSE SENSE) gene=isogroup00105 length=5328 numContigs=4	gb|AFW63083.1| hypothetical protein ZEAMMB73_169560 [Zea mays]	758	0.0, Method: Compositional matrix adjust.	350/474
isotig00985_89 [2602 - 755] (REVERSE SENSE) gene=isogroup00105 length=5328 numContigs=4	ref|NP_181459.4| RNA binding protein [Arabidopsis thaliana] gb|AEC09651.1| RNA binding protein [Arabidopsis thaliana]	729	0.0, Method: Compositional matrix adjust.	339/463
isotig01005_29 [1357 - 3375] gene=isogroup00108 length=3377 numContigs=3	ref|XP_002528555.1| conserved hypothetical protein [Ricinus communis] gb|EEF33810.1| conserved hypothetical protein [Ricinus communis]	1134	0.0, Method: Compositional matrix adjust.	537/667
isotig01005_29 [1357 - 3375] gene=isogroup00108 length=3377 numContigs=3	ref|XP_002316905.1| predicted protein [Populus trichocarpa] gb|EEE97517.1| predicted protein [Populus trichocarpa]	1122	0.0, Method: Compositional matrix adjust.	533/667
isotig01005_29 [1357 - 3375] gene=isogroup00108 length=3377 numContigs=3	ref|XP_003527259.1| PREDICTED: choline transporter-like protein 2-like [Glycine max]	1118	0.0, Method: Compositional matrix adjust.	532/667
isotig01005_29 [1357 - 3375] gene=isogroup00108 length=3377 numContigs=3	ref|XP_003540093.1| PREDICTED: choline transporter-like protein 2-like [Glycine max]	1118	0.0, Method: Compositional matrix adjust.	534/667
isotig01005_29 [1357 - 3375] gene=isogroup00108 length=3377 numContigs=3	ref|XP_002284857.1| PREDICTED: choline transporter-like protein 2 [Vitis vinifera] emb|CBI20324.3| unnamed protein product [Vitis vinifera]	1103	0.0, Method: Compositional matrix adjust.	525/667
isotig01005_29 [1357 - 3375] gene=isogroup00108 length=3377 numContigs=3	ref|XP_003543247.1| PREDICTED: choline transporter-like protein 5-A-like [Glycine max]	1085	0.0, Method: Compositional matrix adjust.	517/667
isotig01005_29 [1357 - 3375] gene=isogroup00108 length=3377 numContigs=3	ref|XP_003540458.1| PREDICTED: choline transporter-like protein 5-A-like [Glycine max]	1081	0.0, Method: Compositional matrix adjust.	514/667
isotig01005_29 [1357 - 3375] gene=isogroup00108 length=3377 numContigs=3	emb|CAN73032.1| hypothetical protein VITISV_026350 [Vitis vinifera]	1079	0.0, Method: Compositional matrix adjust.	524/667
isotig01005_29 [1357 - 3375] gene=isogroup00108 length=3377 numContigs=3	ref|NP_566511.1| Plasma-membrane choline transporter family protein [Arabidopsis thaliana] gb|AAK76591.1| unknown protein [Arabidopsis thaliana] gb|AAN71973.1| unknown protein [Arabidopsis thaliana] gb|AEE75661.1| Plasma-membrane choline transporter family protein [Arabidopsis thaliana]	1064	0.0, Method: Compositional matrix adjust.	509/667
isotig01005_29 [1357 - 3375] gene=isogroup00108 length=3377 numContigs=3	gb|AAF35404.1| hypothetical protein [Arabidopsis thaliana]	1055	0.0, Method: Compositional matrix adjust.	510/667
isotig01005_29 [1357 - 3375] gene=isogroup00108 length=3377 numContigs=3	ref|XP_002882939.1| hypothetical protein ARALYDRAFT_478976 [Arabidopsis lyrata subsp. lyrata] gb|EFH59198.1| hypothetical protein ARALYDRAFT_478976 [Arabidopsis lyrata subsp. lyrata]	1053	0.0, Method: Compositional matrix adjust.	505/667
isotig01005_29 [1357 - 3375] gene=isogroup00108 length=3377 numContigs=3	ref|XP_002448788.1| hypothetical protein SORBIDRAFT_06g033190 [Sorghum bicolor] gb|EES13116.1| hypothetical protein SORBIDRAFT_06g033190 [Sorghum bicolor]	984	0.0, Method: Compositional matrix adjust.	461/666
isotig01005_29 [1357 - 3375] gene=isogroup00108 length=3377 numContigs=3	gb|AFW65040.1| hypothetical protein ZEAMMB73_181470 [Zea mays]	984	0.0, Method: Compositional matrix adjust.	462/666
isotig01005_29 [1357 - 3375] gene=isogroup00108 length=3377 numContigs=3	ref|XP_002444851.1| hypothetical protein SORBIDRAFT_07g000250 [Sorghum bicolor] gb|EES14346.1| hypothetical protein SORBIDRAFT_07g000250 [Sorghum bicolor]	981	0.0, Method: Compositional matrix adjust.	462/666
isotig01005_29 [1357 - 3375] gene=isogroup00108 length=3377 numContigs=3	emb|CAJ86275.1| H0901F07.12 [Oryza sativa Indica Group] gb|EAY96079.1| hypothetical protein OsI_17953 [Oryza sativa Indica Group]	974	0.0, Method: Compositional matrix adjust.	470/666
isotig01021_56 [3047 - 459] (REVERSE SENSE) gene=isogroup00111 length=3220 numContigs=2	ref|XP_002525750.1| conserved hypothetical protein [Ricinus communis] gb|EEF36649.1| conserved hypothetical protein [Ricinus communis]	605	1e-170, Method: Compositional matrix adjust.	390/741
isotig01021_56 [3047 - 459] (REVERSE SENSE) gene=isogroup00111 length=3220 numContigs=2	ref|XP_002306224.1| predicted protein [Populus trichocarpa] gb|EEE86735.1| predicted protein [Populus trichocarpa]	600	1e-169, Method: Compositional matrix adjust.	363/640
isotig01021_56 [3047 - 459] (REVERSE SENSE) gene=isogroup00111 length=3220 numContigs=2	ref|XP_002312913.1| predicted protein [Populus trichocarpa] gb|EEE86868.1| predicted protein [Populus trichocarpa]	598	1e-168, Method: Compositional matrix adjust.	393/742
isotig01021_56 [3047 - 459] (REVERSE SENSE) gene=isogroup00111 length=3220 numContigs=2	emb|CBI37791.3| unnamed protein product [Vitis vinifera]	581	1e-163, Method: Compositional matrix adjust.	344/611
isotig01021_56 [3047 - 459] (REVERSE SENSE) gene=isogroup00111 length=3220 numContigs=2	ref|XP_002278825.1| PREDICTED: uncharacterized protein LOC100264167 [Vitis vinifera]	579	1e-163, Method: Compositional matrix adjust.	381/743
isotig01021_56 [3047 - 459] (REVERSE SENSE) gene=isogroup00111 length=3220 numContigs=2	ref|NP_195250.2| uncharacterized protein [Arabidopsis thaliana] ref|NP_001190921.1| uncharacterized protein [Arabidopsis thaliana] gb|AEE86483.1| uncharacterized protein [Arabidopsis thaliana] gb|AEE86484.1| uncharacterized protein [Arabidopsis thaliana]	536	1e-149, Method: Compositional matrix adjust.	373/746
isotig01021_56 [3047 - 459] (REVERSE SENSE) gene=isogroup00111 length=3220 numContigs=2	emb|CAA18745.1| putative protein [Arabidopsis thaliana] emb|CAB80241.1| putative protein [Arabidopsis thaliana]	531	1e-148, Method: Compositional matrix adjust.	369/746
isotig01021_56 [3047 - 459] (REVERSE SENSE) gene=isogroup00111 length=3220 numContigs=2	ref|XP_002867084.1| predicted protein [Arabidopsis lyrata subsp. lyrata] gb|EFH43343.1| predicted protein [Arabidopsis lyrata subsp. lyrata]	530	1e-148, Method: Compositional matrix adjust.	371/746
isotig01021_56 [3047 - 459] (REVERSE SENSE) gene=isogroup00111 length=3220 numContigs=2	ref|XP_003545061.1| PREDICTED: uncharacterized protein LOC100797677 [Glycine max]	524	1e-146, Method: Compositional matrix adjust.	337/608
isotig01021_56 [3047 - 459] (REVERSE SENSE) gene=isogroup00111 length=3220 numContigs=2	ref|XP_003518584.1| PREDICTED: uncharacterized protein LOC778196 [Glycine max]	522	1e-145, Method: Compositional matrix adjust.	370/666
isotig01021_56 [3047 - 459] (REVERSE SENSE) gene=isogroup00111 length=3220 numContigs=2	emb|CAN76633.1| hypothetical protein VITISV_033263 [Vitis vinifera]	518	1e-144, Method: Compositional matrix adjust.	287/548
isotig01021_56 [3047 - 459] (REVERSE SENSE) gene=isogroup00111 length=3220 numContigs=2	ref|XP_003618099.1| BZIP transcription factor bZIP107 [Medicago truncatula] gb|AET01058.1| BZIP transcription factor bZIP107 [Medicago truncatula]	516	1e-144, Method: Compositional matrix adjust.	325/606
isotig01021_56 [3047 - 459] (REVERSE SENSE) gene=isogroup00111 length=3220 numContigs=2	ref|XP_002886097.1| hypothetical protein ARALYDRAFT_480593 [Arabidopsis lyrata subsp. lyrata] gb|EFH62356.1| hypothetical protein ARALYDRAFT_480593 [Arabidopsis lyrata subsp. lyrata]	494	1e-137, Method: Compositional matrix adjust.	320/607
isotig01021_56 [3047 - 459] (REVERSE SENSE) gene=isogroup00111 length=3220 numContigs=2	ref|NP_565405.2| uncharacterized protein [Arabidopsis thaliana] gb|AEC06586.1| uncharacterized protein [Arabidopsis thaliana]	481	1e-133, Method: Compositional matrix adjust.	337/742
isotig01021_56 [3047 - 459] (REVERSE SENSE) gene=isogroup00111 length=3220 numContigs=2	gb|AAL06536.1|AF412083_1 AT4g35240/F23E12_200 [Arabidopsis thaliana] gb|AAN18073.1| At4g35240/F23E12_200 [Arabidopsis thaliana]	412	1e-112, Method: Compositional matrix adjust.	213/385
isotig01032_15 [708 - 1235] gene=isogroup00112 length=1359 numContigs=4	ref|XP_002308286.1| predicted protein [Populus trichocarpa] gb|EEE91809.1| predicted protein [Populus trichocarpa]	276	1e-72, Method: Compositional matrix adjust.	130/143
isotig01032_15 [708 - 1235] gene=isogroup00112 length=1359 numContigs=4	ref|XP_002514188.1| AP-4 complex subunit sigma-1, putative [Ricinus communis] gb|EEF48142.1| AP-4 complex subunit sigma-1, putative [Ricinus communis]	275	2e-72, Method: Compositional matrix adjust.	130/143
isotig01032_15 [708 - 1235] gene=isogroup00112 length=1359 numContigs=4	ref|NP_001236735.1| uncharacterized protein LOC100306047 [Glycine max] ref|XP_003516313.1| PREDICTED: AP-4 complex subunit sigma-like [Glycine max] gb|ACU14036.1| unknown [Glycine max]	274	4e-72, Method: Compositional matrix adjust.	131/143
isotig01032_15 [708 - 1235] gene=isogroup00112 length=1359 numContigs=4	gb|AFK35630.1| unknown [Lotus japonicus]	273	1e-71, Method: Compositional matrix adjust.	131/143
isotig01032_15 [708 - 1235] gene=isogroup00112 length=1359 numContigs=4	ref|NP_179569.1| AP-4 complex subunit sigma [Arabidopsis thaliana] ref|XP_002886021.1| clathrin adaptor complex small chain family protein [Arabidopsis lyrata subsp. lyrata] sp|O82201.1|AP4S_ARATH RecName: Full=AP-4 complex subunit sigma; AltName: Full=AP-4 adapter complex subunit sigma; AltName: Full=Adapter-related protein complex 4 subunit sigma; AltName: Full=Sigma subunit of AP-4; AltName: F…	271	3e-71, Method: Compositional matrix adjust.	127/142
isotig01032_15 [708 - 1235] gene=isogroup00112 length=1359 numContigs=4	ref|XP_003574458.1| PREDICTED: AP-4 complex subunit sigma-like [Brachypodium distachyon] dbj|BAJ98853.1| predicted protein [Hordeum vulgare subsp. vulgare] dbj|BAJ92916.1| predicted protein [Hordeum vulgare subsp. vulgare]	271	5e-71, Method: Compositional matrix adjust.	129/143
isotig01032_15 [708 - 1235] gene=isogroup00112 length=1359 numContigs=4	ref|XP_002283179.1| PREDICTED: AP-4 complex subunit sigma [Vitis vinifera]	270	7e-71, Method: Compositional matrix adjust.	129/143
isotig01032_15 [708 - 1235] gene=isogroup00112 length=1359 numContigs=4	dbj|BAD05209.1| putative clathrin coat assembly protein AP17 [Oryza sativa Japonica Group] dbj|BAH01440.1| unnamed protein product [Oryza sativa Japonica Group] gb|EEC83528.1| hypothetical protein OsI_29129 [Oryza sativa Indica Group] gb|EEE68629.1| hypothetical protein OsJ_27194 [Oryza sativa Japonica Group]	269	2e-70, Method: Compositional matrix adjust.	129/143
isotig01032_15 [708 - 1235] gene=isogroup00112 length=1359 numContigs=4	ref|XP_003625515.1| AP-4 complex subunit sigma-1 [Medicago truncatula] ref|XP_003630680.1| AP-4 complex subunit sigma-1 [Medicago truncatula] gb|AES81733.1| AP-4 complex subunit sigma-1 [Medicago truncatula] gb|AET05156.1| AP-4 complex subunit sigma-1 [Medicago truncatula] gb|AFK48122.1| unknown [Medicago truncatula]	269	2e-70, Method: Compositional matrix adjust.	129/143
isotig01032_15 [708 - 1235] gene=isogroup00112 length=1359 numContigs=4	gb|AFK45853.1| unknown [Lotus japonicus]	268	3e-70, Method: Compositional matrix adjust.	129/143
isotig01032_15 [708 - 1235] gene=isogroup00112 length=1359 numContigs=4	ref|NP_001064450.1| Os10g0368400 [Oryza sativa Japonica Group] gb|AAN08659.1| putative clathrin assembly protein [Oryza sativa Japonica Group] gb|AAP53362.1| Adapter-related protein complex 4 sigma 1 subunit, putative, expressed [Oryza sativa Japonica Group] dbj|BAF26364.1| Os10g0368400 [Oryza sativa Japonica Group] gb|EAY78205.1| hypothetical protein OsI_33251 [Oryza sativa Indica Group] gb|EAZ1…	267	7e-70, Method: Compositional matrix adjust.	127/143
isotig01032_15 [708 - 1235] gene=isogroup00112 length=1359 numContigs=4	ref|NP_001151687.1| LOC100285322 [Zea mays] gb|ACF85502.1| unknown [Zea mays] gb|ACG43891.1| AP-4 complex subunit sigma-1 [Zea mays] gb|AFW62115.1| AP-4 complex subunit sigma-1 [Zea mays]	266	2e-69, Method: Compositional matrix adjust.	127/143
isotig01032_15 [708 - 1235] gene=isogroup00112 length=1359 numContigs=4	ref|XP_001785318.1| predicted protein [Physcomitrella patens subsp. patens] gb|EDQ49859.1| predicted protein [Physcomitrella patens subsp. patens]	259	1e-67, Method: Compositional matrix adjust.	124/143
isotig01032_15 [708 - 1235] gene=isogroup00112 length=1359 numContigs=4	emb|CBI27971.3| unnamed protein product [Vitis vinifera]	257	6e-67, Method: Compositional matrix adjust.	123/136
isotig01032_15 [708 - 1235] gene=isogroup00112 length=1359 numContigs=4	ref|XP_002980995.1| hypothetical protein SELMODRAFT_113878 [Selaginella moellendorffii] ref|XP_002982475.1| hypothetical protein SELMODRAFT_421882 [Selaginella moellendorffii] gb|EFJ16228.1| hypothetical protein SELMODRAFT_421882 [Selaginella moellendorffii] gb|EFJ17696.1| hypothetical protein SELMODRAFT_113878 [Selaginella moellendorffii]	256	1e-66, Method: Compositional matrix adjust.	122/142
isotig01052_8 [2 - 1099] gene=isogroup00116 length=1515 numContigs=4	ref|XP_002314711.1| predicted protein [Populus trichocarpa] gb|EEF00882.1| predicted protein [Populus trichocarpa]	218	1e-54, Method: Compositional matrix adjust.	153/321
isotig01052_8 [2 - 1099] gene=isogroup00116 length=1515 numContigs=4	ref|XP_002517210.1| conserved hypothetical protein [Ricinus communis] gb|EEF45373.1| conserved hypothetical protein [Ricinus communis]	212	1e-52, Method: Compositional matrix adjust.	153/321
isotig01052_8 [2 - 1099] gene=isogroup00116 length=1515 numContigs=4	ref|XP_002281505.1| PREDICTED: probable membrane-associated kinase regulator 1 [Vitis vinifera] emb|CAN75978.1| hypothetical protein VITISV_012182 [Vitis vinifera]	181	3e-43, Method: Compositional matrix adjust.	137/320
isotig01052_8 [2 - 1099] gene=isogroup00116 length=1515 numContigs=4	ref|XP_003610689.1| hypothetical protein MTR_5g005960 [Medicago truncatula] gb|AES93647.1| hypothetical protein MTR_5g005960 [Medicago truncatula]	164	2e-38, Method: Compositional matrix adjust.	131/319
isotig01052_8 [2 - 1099] gene=isogroup00116 length=1515 numContigs=4	ref|XP_003538639.1| PREDICTED: probable membrane-associated kinase regulator 1-like [Glycine max]	150	4e-34, Method: Compositional matrix adjust.	142/321
isotig01052_8 [2 - 1099] gene=isogroup00116 length=1515 numContigs=4	ref|NP_197995.1| uncharacterized protein [Arabidopsis thaliana] sp|Q3E936.1|MAKR1_ARATH RecName: Full=Probable membrane-associated kinase regulator 1 gb|AED93539.1| uncharacterized protein [Arabidopsis thaliana]	150	5e-34, Method: Compositional matrix adjust.	124/313
isotig01052_8 [2 - 1099] gene=isogroup00116 length=1515 numContigs=4	ref|XP_002874307.1| hypothetical protein ARALYDRAFT_489466 [Arabidopsis lyrata subsp. lyrata] gb|EFH50566.1| hypothetical protein ARALYDRAFT_489466 [Arabidopsis lyrata subsp. lyrata]	135	1e-29, Method: Compositional matrix adjust.	125/313
isotig01052_8 [2 - 1099] gene=isogroup00116 length=1515 numContigs=4	ref|NP_001055441.1| Os05g0390600 [Oryza sativa Japonica Group] gb|AAS86391.1| unknown protein [Oryza sativa Japonica Group] dbj|BAF17355.1| Os05g0390600 [Oryza sativa Japonica Group]	80.1	8e-13, Method: Compositional matrix adjust.	72/161
isotig01052_8 [2 - 1099] gene=isogroup00116 length=1515 numContigs=4	gb|EAY97915.1| hypothetical protein OsI_19830 [Oryza sativa Indica Group]	80.1	8e-13, Method: Compositional matrix adjust.	72/161
isotig01052_8 [2 - 1099] gene=isogroup00116 length=1515 numContigs=4	dbj|BAK05019.1| predicted protein [Hordeum vulgare subsp. vulgare]	74.3	4e-11, Method: Compositional matrix adjust.	73/161
isotig01052_8 [2 - 1099] gene=isogroup00116 length=1515 numContigs=4	dbj|BAK05117.1| predicted protein [Hordeum vulgare subsp. vulgare]	74.3	4e-11, Method: Compositional matrix adjust.	73/161
isotig01052_8 [2 - 1099] gene=isogroup00116 length=1515 numContigs=4	gb|EEE63603.1| hypothetical protein OsJ_18420 [Oryza sativa Japonica Group]	67.4	5e-09, Method: Compositional matrix adjust.	29/36
isotig01052_8 [2 - 1099] gene=isogroup00116 length=1515 numContigs=4	emb|CBI26219.3| unnamed protein product [Vitis vinifera]	65.9	1e-08, Method: Compositional matrix adjust.	64/114
isotig01052_8 [2 - 1099] gene=isogroup00116 length=1515 numContigs=4	ref|XP_002441046.1| hypothetical protein SORBIDRAFT_09g019330 [Sorghum bicolor] gb|EES19476.1| hypothetical protein SORBIDRAFT_09g019330 [Sorghum bicolor]	65.5	2e-08, Method: Compositional matrix adjust.	29/36
isotig01052_8 [2 - 1099] gene=isogroup00116 length=1515 numContigs=4	ref|XP_003568537.1| PREDICTED: probable membrane-associated kinase regulator 1-like [Brachypodium distachyon]	60.5	6e-07, Method: Compositional matrix adjust.	25/32
isotig01065_13 [930 - 436] (REVERSE SENSE) gene=isogroup00118 length=967 numContigs=5	ref|NP_001238556.1| uncharacterized protein LOC100527347 [Glycine max] gb|ACU16421.1| unknown [Glycine max]	233	1e-59, Method: Compositional matrix adjust.	112/147
isotig01065_13 [930 - 436] (REVERSE SENSE) gene=isogroup00118 length=967 numContigs=5	ref|XP_003618911.1| 14 kDa zinc-binding protein [Medicago truncatula] gb|AES75129.1| 14 kDa zinc-binding protein [Medicago truncatula]	229	2e-58, Method: Compositional matrix adjust.	108/150
isotig01065_13 [930 - 436] (REVERSE SENSE) gene=isogroup00118 length=967 numContigs=5	ref|XP_002270641.1| PREDICTED: 14 kDa zinc-binding protein-like [Vitis vinifera]	229	2e-58, Method: Compositional matrix adjust.	111/146
isotig01065_13 [930 - 436] (REVERSE SENSE) gene=isogroup00118 length=967 numContigs=5	ref|NP_567038.1| HIS triad family protein 3 [Arabidopsis thaliana] gb|AAN86189.1| putative protein kinase C inhibitor [Arabidopsis thaliana] gb|AEE79527.1| HIS triad family protein 3 [Arabidopsis thaliana]	225	2e-57, Method: Compositional matrix adjust.	108/148
isotig01065_13 [930 - 436] (REVERSE SENSE) gene=isogroup00118 length=967 numContigs=5	ref|XP_002520586.1| histidine triad (hit) protein, putative [Ricinus communis] gb|EEF41819.1| histidine triad (hit) protein, putative [Ricinus communis]	223	8e-57, Method: Compositional matrix adjust.	105/113
isotig01065_13 [930 - 436] (REVERSE SENSE) gene=isogroup00118 length=967 numContigs=5	ref|XP_002876369.1| hypothetical protein ARALYDRAFT_486090 [Arabidopsis lyrata subsp. lyrata] gb|EFH52628.1| hypothetical protein ARALYDRAFT_486090 [Arabidopsis lyrata subsp. lyrata]	223	1e-56, Method: Compositional matrix adjust.	106/148
isotig01065_13 [930 - 436] (REVERSE SENSE) gene=isogroup00118 length=967 numContigs=5	gb|AFK47543.1| unknown [Lotus japonicus]	221	3e-56, Method: Compositional matrix adjust.	103/113
isotig01065_13 [930 - 436] (REVERSE SENSE) gene=isogroup00118 length=967 numContigs=5	emb|CBI31175.3| unnamed protein product [Vitis vinifera]	221	4e-56, Method: Compositional matrix adjust.	103/113
isotig01065_13 [930 - 436] (REVERSE SENSE) gene=isogroup00118 length=967 numContigs=5	emb|CAB88052.1| protein kinase C inhibitor-like protein [Arabidopsis thaliana] gb|AAK76535.1| putative protein kinase C inhibitor [Arabidopsis thaliana] gb|AAM63920.1| protein kinase C inhibitor-like protein [Arabidopsis thaliana]	221	5e-56, Method: Compositional matrix adjust.	102/113
isotig01065_13 [930 - 436] (REVERSE SENSE) gene=isogroup00118 length=967 numContigs=5	gb|EEC75152.1| hypothetical protein OsI_11358 [Oryza sativa Indica Group]	220	7e-56, Method: Compositional matrix adjust.	103/113
isotig01065_13 [930 - 436] (REVERSE SENSE) gene=isogroup00118 length=967 numContigs=5	ref|XP_002323194.1| predicted protein [Populus trichocarpa] gb|EEF04955.1| predicted protein [Populus trichocarpa]	220	8e-56, Method: Compositional matrix adjust.	104/146
isotig01065_13 [930 - 436] (REVERSE SENSE) gene=isogroup00118 length=967 numContigs=5	gb|ABK26444.1| unknown [Picea sitchensis] gb|ABR18192.1| unknown [Picea sitchensis] gb|ACN40035.1| unknown [Picea sitchensis]	220	9e-56, Method: Compositional matrix adjust.	108/151
isotig01065_13 [930 - 436] (REVERSE SENSE) gene=isogroup00118 length=967 numContigs=5	ref|XP_002467940.1| hypothetical protein SORBIDRAFT_01g036830 [Sorghum bicolor] gb|EER94938.1| hypothetical protein SORBIDRAFT_01g036830 [Sorghum bicolor]	219	1e-55, Method: Compositional matrix adjust.	101/113
isotig01065_13 [930 - 436] (REVERSE SENSE) gene=isogroup00118 length=967 numContigs=5	ref|NP_001241703.1| histidine triad nucleotide binding protein [Zea mays] gb|ACG24990.1| zinc-binding protein [Zea mays] gb|ACG32807.1| zinc-binding protein [Zea mays] gb|ADZ57277.1| histidine triad nucleotide binding protein [Zea mays] tpg|DAA45134.1| TPA: protein kinase inhibitor1 [Zea mays]	219	2e-55, Method: Compositional matrix adjust.	100/113
isotig01065_13 [930 - 436] (REVERSE SENSE) gene=isogroup00118 length=967 numContigs=5	ref|NP_001049967.1| Os03g0322500 [Oryza sativa Japonica Group] gb|ABF95679.1| 14 kDa zinc-binding protein, putative, expressed [Oryza sativa Japonica Group] dbj|BAF11881.1| Os03g0322500 [Oryza sativa Japonica Group] dbj|BAG96117.1| unnamed protein product [Oryza sativa Japonica Group] dbj|BAH00283.1| unnamed protein product [Oryza sativa Japonica Group] gb|EEE58971.1| hypothetical protein OsJ_106…	218	2e-55, Method: Compositional matrix adjust.	102/113
isotig01071_15 [906 - 274] (REVERSE SENSE) gene=isogroup00119 length=932 numContigs=6	ref|XP_002511635.1| conserved hypothetical protein [Ricinus communis] gb|EEF50304.1| conserved hypothetical protein [Ricinus communis]	216	2e-54, Method: Compositional matrix adjust.	104/164
isotig01071_15 [906 - 274] (REVERSE SENSE) gene=isogroup00119 length=932 numContigs=6	ref|NP_001236506.1| uncharacterized protein LOC100306543 [Glycine max] gb|ACU14761.1| unknown [Glycine max]	209	2e-52, Method: Compositional matrix adjust.	102/162
isotig01071_15 [906 - 274] (REVERSE SENSE) gene=isogroup00119 length=932 numContigs=6	ref|XP_003529050.1| PREDICTED: uncharacterized protein LOC100812781 [Glycine max]	209	2e-52, Method: Compositional matrix adjust.	102/162
isotig01071_15 [906 - 274] (REVERSE SENSE) gene=isogroup00119 length=932 numContigs=6	ref|XP_002277222.1| PREDICTED: uncharacterized protein LOC100261542 [Vitis vinifera]	206	2e-51, Method: Compositional matrix adjust.	101/162
isotig01071_15 [906 - 274] (REVERSE SENSE) gene=isogroup00119 length=932 numContigs=6	emb|CBI16613.3| unnamed protein product [Vitis vinifera]	206	3e-51, Method: Compositional matrix adjust.	101/160
isotig01071_15 [906 - 274] (REVERSE SENSE) gene=isogroup00119 length=932 numContigs=6	emb|CAN72032.1| hypothetical protein VITISV_040543 [Vitis vinifera]	201	1e-49, Method: Compositional matrix adjust.	101/162
isotig01071_15 [906 - 274] (REVERSE SENSE) gene=isogroup00119 length=932 numContigs=6	ref|XP_003608398.1| hypothetical protein MTR_4g093680 [Medicago truncatula] gb|AES90595.1| hypothetical protein MTR_4g093680 [Medicago truncatula]	195	5e-48, Method: Compositional matrix adjust.	98/160
isotig01071_15 [906 - 274] (REVERSE SENSE) gene=isogroup00119 length=932 numContigs=6	dbj|BAK00557.1| predicted protein [Hordeum vulgare subsp. vulgare]	191	9e-47, Method: Compositional matrix adjust.	92/160
isotig01071_15 [906 - 274] (REVERSE SENSE) gene=isogroup00119 length=932 numContigs=6	ref|XP_003520053.1| PREDICTED: uncharacterized protein LOC100815531 [Glycine max]	190	1e-46, Method: Compositional matrix adjust.	90/137
isotig01071_15 [906 - 274] (REVERSE SENSE) gene=isogroup00119 length=932 numContigs=6	ref|XP_003557790.1| PREDICTED: uncharacterized protein LOC100824728 [Brachypodium distachyon]	188	7e-46, Method: Compositional matrix adjust.	88/140
isotig01071_15 [906 - 274] (REVERSE SENSE) gene=isogroup00119 length=932 numContigs=6	ref|XP_003563109.1| PREDICTED: uncharacterized protein LOC100822618 [Brachypodium distachyon]	188	7e-46, Method: Compositional matrix adjust.	90/161
isotig01071_15 [906 - 274] (REVERSE SENSE) gene=isogroup00119 length=932 numContigs=6	gb|EAZ39834.1| hypothetical protein OsJ_24275 [Oryza sativa Japonica Group]	185	6e-45, Method: Compositional matrix adjust.	87/160
isotig01071_15 [906 - 274] (REVERSE SENSE) gene=isogroup00119 length=932 numContigs=6	gb|EEC82048.1| hypothetical protein OsI_26025 [Oryza sativa Indica Group]	185	6e-45, Method: Compositional matrix adjust.	87/160
isotig01071_15 [906 - 274] (REVERSE SENSE) gene=isogroup00119 length=932 numContigs=6	ref|XP_002438988.1| hypothetical protein SORBIDRAFT_10g029420 [Sorghum bicolor] gb|EER90355.1| hypothetical protein SORBIDRAFT_10g029420 [Sorghum bicolor]	181	7e-44, Method: Compositional matrix adjust.	88/159
isotig01071_15 [906 - 274] (REVERSE SENSE) gene=isogroup00119 length=932 numContigs=6	gb|AAO22669.1| unknown protein [Arabidopsis thaliana]	179	4e-43, Method: Compositional matrix adjust.	86/140
isotig01085_22 [603 - 2777] gene=isogroup00122 length=2934 numContigs=5	ref|XP_002524154.1| conserved hypothetical protein [Ricinus communis] gb|EEF38217.1| conserved hypothetical protein [Ricinus communis]	1127	0.0, Method: Compositional matrix adjust.	553/718
isotig01085_22 [603 - 2777] gene=isogroup00122 length=2934 numContigs=5	ref|XP_002524160.1| conserved hypothetical protein [Ricinus communis] gb|EEF38223.1| conserved hypothetical protein [Ricinus communis]	1126	0.0, Method: Compositional matrix adjust.	551/718
isotig01085_22 [603 - 2777] gene=isogroup00122 length=2934 numContigs=5	ref|XP_002519802.1| conserved hypothetical protein [Ricinus communis] gb|EEF42598.1| conserved hypothetical protein [Ricinus communis]	1112	0.0, Method: Compositional matrix adjust.	544/718
isotig01085_22 [603 - 2777] gene=isogroup00122 length=2934 numContigs=5	ref|XP_002519807.1| conserved hypothetical protein [Ricinus communis] gb|EEF42603.1| conserved hypothetical protein [Ricinus communis]	1045	0.0, Method: Compositional matrix adjust.	518/713
isotig01085_22 [603 - 2777] gene=isogroup00122 length=2934 numContigs=5	gb|AFW57694.1| putative WD40-like beta propeller repeat family protein [Zea mays]	1038	0.0, Method: Compositional matrix adjust.	510/718
isotig01085_22 [603 - 2777] gene=isogroup00122 length=2934 numContigs=5	ref|XP_002446045.1| hypothetical protein SORBIDRAFT_06g000930 [Sorghum bicolor] gb|EES10373.1| hypothetical protein SORBIDRAFT_06g000930 [Sorghum bicolor]	1022	0.0, Method: Compositional matrix adjust.	499/718
isotig01085_22 [603 - 2777] gene=isogroup00122 length=2934 numContigs=5	ref|XP_003572184.1| PREDICTED: uncharacterized protein LOC100846313 [Brachypodium distachyon]	976	0.0, Method: Compositional matrix adjust.	499/716
isotig01085_22 [603 - 2777] gene=isogroup00122 length=2934 numContigs=5	ref|XP_003574472.1| PREDICTED: uncharacterized protein LOC100838501 [Brachypodium distachyon]	954	0.0, Method: Compositional matrix adjust.	500/716
isotig01085_22 [603 - 2777] gene=isogroup00122 length=2934 numContigs=5	ref|XP_002467956.1| hypothetical protein SORBIDRAFT_01g037140 [Sorghum bicolor] gb|EER94954.1| hypothetical protein SORBIDRAFT_01g037140 [Sorghum bicolor]	937	0.0, Method: Compositional matrix adjust.	479/718
isotig01085_22 [603 - 2777] gene=isogroup00122 length=2934 numContigs=5	gb|EAY90391.1| hypothetical protein OsI_11968 [Oryza sativa Indica Group]	924	0.0, Method: Compositional matrix adjust.	474/716
isotig01085_22 [603 - 2777] gene=isogroup00122 length=2934 numContigs=5	ref|NP_001050324.1| Os03g0403400 [Oryza sativa Japonica Group] gb|AAP03369.1| hypothetical protein [Oryza sativa Japonica Group] gb|ABF96486.1| WD40-like Beta Propeller Repeat family protein, expressed [Oryza sativa Japonica Group] dbj|BAF12238.1| Os03g0403400 [Oryza sativa Japonica Group]	922	0.0, Method: Compositional matrix adjust.	473/716
isotig01085_22 [603 - 2777] gene=isogroup00122 length=2934 numContigs=5	gb|EAY89757.1| hypothetical protein OsI_11300 [Oryza sativa Indica Group]	921	0.0, Method: Compositional matrix adjust.	467/718
isotig01085_22 [603 - 2777] gene=isogroup00122 length=2934 numContigs=5	ref|NP_001049934.1| Os03g0314500 [Oryza sativa Japonica Group] gb|ABF95608.1| WD40-like Beta Propeller Repeat family protein, expressed [Oryza sativa Japonica Group] dbj|BAF11848.1| Os03g0314500 [Oryza sativa Japonica Group] gb|EAZ26709.1| hypothetical protein OsJ_10615 [Oryza sativa Japonica Group]	919	0.0, Method: Compositional matrix adjust.	466/718
isotig01085_22 [603 - 2777] gene=isogroup00122 length=2934 numContigs=5	gb|EAZ27259.1| hypothetical protein OsJ_11196 [Oryza sativa Japonica Group]	902	0.0, Method: Compositional matrix adjust.	465/716
isotig01085_22 [603 - 2777] gene=isogroup00122 length=2934 numContigs=5	dbj|BAJ92843.1| predicted protein [Hordeum vulgare subsp. vulgare]	833	0.0, Method: Compositional matrix adjust.	441/714
isotig01100_42 [1556 - 3] (REVERSE SENSE) gene=isogroup00125 length=2449 numContigs=3	emb|CBI22917.3| unnamed protein product [Vitis vinifera]	717	0.0, Method: Compositional matrix adjust.	360/501
isotig01100_42 [1556 - 3] (REVERSE SENSE) gene=isogroup00125 length=2449 numContigs=3	ref|XP_003529542.1| PREDICTED: AMSH-like ubiquitin thiolesterase 3-like [Glycine max]	694	0.0, Method: Compositional matrix adjust.	349/503
isotig01100_42 [1556 - 3] (REVERSE SENSE) gene=isogroup00125 length=2449 numContigs=3	ref|XP_003550553.1| PREDICTED: AMSH-like ubiquitin thiolesterase 3-like [Glycine max]	692	0.0, Method: Compositional matrix adjust.	346/503
isotig01100_42 [1556 - 3] (REVERSE SENSE) gene=isogroup00125 length=2449 numContigs=3	ref|XP_003609726.1| STAM-binding protein [Medicago truncatula] gb|AES91923.1| STAM-binding protein [Medicago truncatula]	668	0.0, Method: Compositional matrix adjust.	336/503
isotig01100_42 [1556 - 3] (REVERSE SENSE) gene=isogroup00125 length=2449 numContigs=3	ref|XP_002316018.1| predicted protein [Populus trichocarpa] gb|EEF02189.1| predicted protein [Populus trichocarpa]	659	0.0, Method: Compositional matrix adjust.	331/503
isotig01100_42 [1556 - 3] (REVERSE SENSE) gene=isogroup00125 length=2449 numContigs=3	ref|XP_003631941.1| PREDICTED: AMSH-like ubiquitin thiolesterase 3-like [Vitis vinifera]	630	1e-178, Method: Compositional matrix adjust.	321/454
isotig01100_42 [1556 - 3] (REVERSE SENSE) gene=isogroup00125 length=2449 numContigs=3	ref|XP_002868158.1| At4g16144 [Arabidopsis lyrata subsp. lyrata] gb|EFH44417.1| At4g16144 [Arabidopsis lyrata subsp. lyrata]	627	1e-177, Method: Compositional matrix adjust.	319/503
isotig01100_42 [1556 - 3] (REVERSE SENSE) gene=isogroup00125 length=2449 numContigs=3	ref|XP_002519188.1| amsh, putative [Ricinus communis] gb|EEF43052.1| amsh, putative [Ricinus communis]	624	1e-176, Method: Compositional matrix adjust.	318/456
isotig01100_42 [1556 - 3] (REVERSE SENSE) gene=isogroup00125 length=2449 numContigs=3	gb|AAV85709.1| At4g16144 [Arabidopsis thaliana]	617	1e-174, Method: Compositional matrix adjust.	315/503
isotig01100_42 [1556 - 3] (REVERSE SENSE) gene=isogroup00125 length=2449 numContigs=3	ref|NP_680708.6| AMSH-like ubiquitin thiolesterase 3 [Arabidopsis thaliana] sp|Q5PNU3.2|AMSH3_ARATH RecName: Full=AMSH-like ubiquitin thioesterase 3; AltName: Full=Deubiquitinating enzyme AMSH3 gb|AEE83701.1| AMSH-like ubiquitin thiolesterase 3 [Arabidopsis thaliana]	613	1e-173, Method: Compositional matrix adjust.	315/503
isotig01100_42 [1556 - 3] (REVERSE SENSE) gene=isogroup00125 length=2449 numContigs=3	ref|XP_003567739.1| PREDICTED: AMSH-like ubiquitin thiolesterase 3-like [Brachypodium distachyon]	509	1e-142, Method: Compositional matrix adjust.	274/506
isotig01100_42 [1556 - 3] (REVERSE SENSE) gene=isogroup00125 length=2449 numContigs=3	ref|NP_001043127.1| Os01g0499300 [Oryza sativa Japonica Group] dbj|BAD73720.1| STAM binding protein-like protein [Oryza sativa Japonica Group] dbj|BAF05041.1| Os01g0499300 [Oryza sativa Japonica Group] dbj|BAG95681.1| unnamed protein product [Oryza sativa Japonica Group]	473	1e-131, Method: Compositional matrix adjust.	258/502
isotig01100_42 [1556 - 3] (REVERSE SENSE) gene=isogroup00125 length=2449 numContigs=3	gb|EEE54641.1| hypothetical protein OsJ_01913 [Oryza sativa Japonica Group]	470	1e-130, Method: Compositional matrix adjust.	260/502
isotig01100_42 [1556 - 3] (REVERSE SENSE) gene=isogroup00125 length=2449 numContigs=3	ref|XP_002278560.1| PREDICTED: AMSH-like ubiquitin thiolesterase 1 [Vitis vinifera] emb|CBI15470.3| unnamed protein product [Vitis vinifera]	464	1e-128, Method: Compositional matrix adjust.	249/501
isotig01100_42 [1556 - 3] (REVERSE SENSE) gene=isogroup00125 length=2449 numContigs=3	ref|XP_003567658.1| PREDICTED: AMSH-like ubiquitin thiolesterase 3-like [Brachypodium distachyon]	460	1e-127, Method: Compositional matrix adjust.	245/504
isotig01107_20 [970 - 95] (REVERSE SENSE) gene=isogroup00126 length=972 numContigs=4	ref|XP_003521598.1| PREDICTED: uncharacterized protein LOC100806099 [Glycine max]	354	1e-95, Method: Compositional matrix adjust.	176/252
isotig01107_20 [970 - 95] (REVERSE SENSE) gene=isogroup00126 length=972 numContigs=4	ref|XP_003554558.1| PREDICTED: uncharacterized protein LOC100816979 [Glycine max]	352	6e-95, Method: Compositional matrix adjust.	175/252
isotig01107_20 [970 - 95] (REVERSE SENSE) gene=isogroup00126 length=972 numContigs=4	ref|XP_002278072.2| PREDICTED: uncharacterized protein LOC100258835 [Vitis vinifera]	339	5e-91, Method: Compositional matrix adjust.	172/252
isotig01107_20 [970 - 95] (REVERSE SENSE) gene=isogroup00126 length=972 numContigs=4	emb|CBI36973.3| unnamed protein product [Vitis vinifera]	336	3e-90, Method: Compositional matrix adjust.	171/251
isotig01107_20 [970 - 95] (REVERSE SENSE) gene=isogroup00126 length=972 numContigs=4	ref|XP_002515249.1| nucleic acid binding protein, putative [Ricinus communis] gb|EEF47233.1| nucleic acid binding protein, putative [Ricinus communis]	329	4e-88, Method: Compositional matrix adjust.	175/252
isotig01107_20 [970 - 95] (REVERSE SENSE) gene=isogroup00126 length=972 numContigs=4	ref|XP_002301525.1| predicted protein [Populus trichocarpa] gb|EEE80798.1| predicted protein [Populus trichocarpa]	323	3e-86, Method: Compositional matrix adjust.	168/251
isotig01107_20 [970 - 95] (REVERSE SENSE) gene=isogroup00126 length=972 numContigs=4	ref|XP_002320966.1| predicted protein [Populus trichocarpa] gb|EEE99281.1| predicted protein [Populus trichocarpa]	315	8e-84, Method: Compositional matrix adjust.	168/250
isotig01107_20 [970 - 95] (REVERSE SENSE) gene=isogroup00126 length=972 numContigs=4	ref|XP_003625996.1| hypothetical protein MTR_7g109820 [Medicago truncatula] gb|AES82214.1| hypothetical protein MTR_7g109820 [Medicago truncatula]	292	7e-77, Method: Compositional matrix adjust.	157/252
isotig01107_20 [970 - 95] (REVERSE SENSE) gene=isogroup00126 length=972 numContigs=4	gb|AFK47258.1| unknown [Medicago truncatula]	290	2e-76, Method: Compositional matrix adjust.	156/251
isotig01107_20 [970 - 95] (REVERSE SENSE) gene=isogroup00126 length=972 numContigs=4	gb|ACJ85328.1| unknown [Medicago truncatula]	284	2e-74, Method: Compositional matrix adjust.	154/251
isotig01107_20 [970 - 95] (REVERSE SENSE) gene=isogroup00126 length=972 numContigs=4	ref|NP_001042607.1| Os01g0252900 [Oryza sativa Japonica Group] dbj|BAD81102.1| unknown protein [Oryza sativa Japonica Group] dbj|BAD81233.1| unknown protein [Oryza sativa Japonica Group] dbj|BAF04521.1| Os01g0252900 [Oryza sativa Japonica Group] dbj|BAG97157.1| unnamed protein product [Oryza sativa Japonica Group]	265	8e-69, Method: Compositional matrix adjust.	144/267
isotig01107_20 [970 - 95] (REVERSE SENSE) gene=isogroup00126 length=972 numContigs=4	ref|XP_002886992.1| predicted protein [Arabidopsis lyrata subsp. lyrata] gb|EFH63251.1| predicted protein [Arabidopsis lyrata subsp. lyrata]	263	3e-68, Method: Compositional matrix adjust.	148/250
isotig01107_20 [970 - 95] (REVERSE SENSE) gene=isogroup00126 length=972 numContigs=4	ref|XP_002878450.1| zinc knuckle (CCHC-type) family protein [Arabidopsis lyrata subsp. lyrata] gb|EFH54709.1| zinc knuckle (CCHC-type) family protein [Arabidopsis lyrata subsp. lyrata]	263	3e-68, Method: Compositional matrix adjust.	148/250
isotig01107_20 [970 - 95] (REVERSE SENSE) gene=isogroup00126 length=972 numContigs=4	dbj|BAK05873.1| predicted protein [Hordeum vulgare subsp. vulgare]	261	2e-67, Method: Compositional matrix adjust.	140/267
isotig01107_20 [970 - 95] (REVERSE SENSE) gene=isogroup00126 length=972 numContigs=4	ref|XP_003566391.1| PREDICTED: uncharacterized protein LOC100842738 [Brachypodium distachyon]	258	9e-67, Method: Compositional matrix adjust.	138/252
isotig01110_36 [1322 - 270] (REVERSE SENSE) gene=isogroup00127 length=1934 numContigs=5	ref|XP_002320709.1| predicted protein [Populus trichocarpa] gb|EEE99024.1| predicted protein [Populus trichocarpa]	340	3e-91, Method: Compositional matrix adjust.	169/229
isotig01110_36 [1322 - 270] (REVERSE SENSE) gene=isogroup00127 length=1934 numContigs=5	ref|XP_002301262.1| predicted protein [Populus trichocarpa] gb|EEE80535.1| predicted protein [Populus trichocarpa]	339	7e-91, Method: Compositional matrix adjust.	169/229
isotig01110_36 [1322 - 270] (REVERSE SENSE) gene=isogroup00127 length=1934 numContigs=5	ref|XP_002511648.1| Nuc-1 negative regulatory protein preg, putative [Ricinus communis] gb|EEF50317.1| Nuc-1 negative regulatory protein preg, putative [Ricinus communis]	328	1e-87, Method: Compositional matrix adjust.	162/229
isotig01110_36 [1322 - 270] (REVERSE SENSE) gene=isogroup00127 length=1934 numContigs=5	ref|XP_002275585.1| PREDICTED: cyclin-U2-1 [Vitis vinifera] emb|CBI16591.3| unnamed protein product [Vitis vinifera]	317	3e-84, Method: Compositional matrix adjust.	163/225
isotig01110_36 [1322 - 270] (REVERSE SENSE) gene=isogroup00127 length=1934 numContigs=5	gb|ACJ84839.1| unknown [Medicago truncatula] gb|AFK49335.1| unknown [Medicago truncatula]	307	2e-81, Method: Compositional matrix adjust.	157/229
isotig01110_36 [1322 - 270] (REVERSE SENSE) gene=isogroup00127 length=1934 numContigs=5	ref|XP_003517014.1| PREDICTED: cyclin-U2-1-like [Glycine max]	307	3e-81, Method: Compositional matrix adjust.	161/229
isotig01110_36 [1322 - 270] (REVERSE SENSE) gene=isogroup00127 length=1934 numContigs=5	ref|NP_182034.1| cyclin-U2-1 [Arabidopsis thaliana] sp|Q9SHD3.1|CCU21_ARATH RecName: Full=Cyclin-U2-1; Short=CycU2;1; AltName: Full=Cyclin-P3.1; Short=CycP3;1 gb|AAL69466.1| At2g45080/T14P1.11 [Arabidopsis thaliana] gb|AEC10506.1| cyclin-U2-1 [Arabidopsis thaliana]	303	5e-80, Method: Compositional matrix adjust.	151/227
isotig01110_36 [1322 - 270] (REVERSE SENSE) gene=isogroup00127 length=1934 numContigs=5	ref|XP_002880155.1| CYCP3_1 [Arabidopsis lyrata subsp. lyrata] gb|EFH56414.1| CYCP3_1 [Arabidopsis lyrata subsp. lyrata]	302	9e-80, Method: Compositional matrix adjust.	151/226
isotig01110_36 [1322 - 270] (REVERSE SENSE) gene=isogroup00127 length=1934 numContigs=5	ref|NP_191614.1| cyclin-U2-2 [Arabidopsis thaliana] sp|Q9M205.1|CCU22_ARATH RecName: Full=Cyclin-U2-2; Short=CycU2;2; AltName: Full=Cyclin-P3.2; Short=CycP3;2 emb|CAB81841.1| regulatory protein-like [Arabidopsis thaliana] gb|AAS77482.1| At3g60550 [Arabidopsis thaliana] gb|AEE80078.1| cyclin-U2-2 [Arabidopsis thaliana]	300	3e-79, Method: Compositional matrix adjust.	152/228
isotig01110_36 [1322 - 270] (REVERSE SENSE) gene=isogroup00127 length=1934 numContigs=5	ref|XP_002876566.1| CYCP3_2 [Arabidopsis lyrata subsp. lyrata] gb|EFH52825.1| CYCP3_2 [Arabidopsis lyrata subsp. lyrata]	300	5e-79, Method: Compositional matrix adjust.	150/228
isotig01110_36 [1322 - 270] (REVERSE SENSE) gene=isogroup00127 length=1934 numContigs=5	gb|ACU13246.1| unknown [Glycine max]	299	6e-79, Method: Compositional matrix adjust.	157/222
isotig01110_36 [1322 - 270] (REVERSE SENSE) gene=isogroup00127 length=1934 numContigs=5	ref|XP_003605284.1| Cyclin-U2-1 [Medicago truncatula] gb|AES87481.1| Cyclin-U2-1 [Medicago truncatula]	289	7e-76, Method: Compositional matrix adjust.	155/228
isotig01110_36 [1322 - 270] (REVERSE SENSE) gene=isogroup00127 length=1934 numContigs=5	gb|ACJ85224.1| unknown [Medicago truncatula] gb|AFK48737.1| unknown [Medicago truncatula]	282	1e-73, Method: Compositional matrix adjust.	153/228
isotig01110_36 [1322 - 270] (REVERSE SENSE) gene=isogroup00127 length=1934 numContigs=5	gb|AFK44464.1| unknown [Lotus japonicus]	182	8e-44, Method: Compositional matrix adjust.	95/136
isotig01110_36 [1322 - 270] (REVERSE SENSE) gene=isogroup00127 length=1934 numContigs=5	dbj|BAJ86100.1| predicted protein [Hordeum vulgare subsp. vulgare]	160	3e-37, Method: Compositional matrix adjust.	90/191
isotig01132_11 [579 - 1367] gene=isogroup00131 length=1649 numContigs=3	ref|XP_002883602.1| predicted protein [Arabidopsis lyrata subsp. lyrata] gb|EFH59861.1| predicted protein [Arabidopsis lyrata subsp. lyrata]	173	3e-41, Method: Compositional matrix adjust.	92/169
isotig01132_11 [579 - 1367] gene=isogroup00131 length=1649 numContigs=3	ref|XP_002533063.1| Auxin-induced in root cultures protein 12 precursor, putative [Ricinus communis] gb|EEF29333.1| Auxin-induced in root cultures protein 12 precursor, putative [Ricinus communis]	167	2e-39, Method: Compositional matrix adjust.	88/169
isotig01132_11 [579 - 1367] gene=isogroup00131 length=1649 numContigs=3	gb|AAM65781.1| unknown [Arabidopsis thaliana]	165	7e-39, Method: Compositional matrix adjust.	89/153
isotig01132_11 [579 - 1367] gene=isogroup00131 length=1649 numContigs=3	ref|NP_193034.1| putative auxin-responsive protein [Arabidopsis thaliana] emb|CAB45497.1| putative protein [Arabidopsis thaliana] emb|CAB78340.1| putative protein [Arabidopsis thaliana] gb|AAO41879.1| unknown protein [Arabidopsis thaliana] gb|AAO50661.1| unknown protein [Arabidopsis thaliana] gb|AEE83210.1| putative auxin-responsive protein [Arabidopsis thaliana]	165	7e-39, Method: Compositional matrix adjust.	89/153
isotig01132_11 [579 - 1367] gene=isogroup00131 length=1649 numContigs=3	ref|XP_003552092.1| PREDICTED: uncharacterized protein LOC100776506 [Glycine max]	163	3e-38, Method: Compositional matrix adjust.	83/168
isotig01132_11 [579 - 1367] gene=isogroup00131 length=1649 numContigs=3	ref|NP_566763.1| putative auxin-responsive protein [Arabidopsis thaliana] ref|NP_001030764.1| putative auxin-responsive protein [Arabidopsis thaliana] dbj|BAB02088.1| unnamed protein product [Arabidopsis thaliana] gb|AAL15334.1| AT3g25290/MJL12_25 [Arabidopsis thaliana] gb|AAN72226.1| At3g25290/MJL12_25 [Arabidopsis thaliana] gb|AEE77005.1| putative auxin-responsive protein [Arabidopsis thaliana]…	163	3e-38, Method: Compositional matrix adjust.	88/169
isotig01132_11 [579 - 1367] gene=isogroup00131 length=1649 numContigs=3	ref|XP_002863188.1| predicted protein [Arabidopsis lyrata subsp. lyrata] gb|EFH39447.1| predicted protein [Arabidopsis lyrata subsp. lyrata]	161	1e-37, Method: Compositional matrix adjust.	87/153
isotig01132_11 [579 - 1367] gene=isogroup00131 length=1649 numContigs=3	ref|XP_002533060.1| dopamine beta-monooxygenase, putative [Ricinus communis] gb|EEF29330.1| dopamine beta-monooxygenase, putative [Ricinus communis]	159	6e-37, Method: Compositional matrix adjust.	83/165
isotig01132_11 [579 - 1367] gene=isogroup00131 length=1649 numContigs=3	ref|XP_002264540.2| PREDICTED: uncharacterized protein LOC100258198 [Vitis vinifera]	158	9e-37, Method: Compositional matrix adjust.	80/169
isotig01132_11 [579 - 1367] gene=isogroup00131 length=1649 numContigs=3	gb|ABK94382.1| unknown [Populus trichocarpa]	156	5e-36, Method: Compositional matrix adjust.	83/169
isotig01132_11 [579 - 1367] gene=isogroup00131 length=1649 numContigs=3	ref|XP_003532251.1| PREDICTED: uncharacterized protein LOC100808863 [Glycine max]	155	7e-36, Method: Compositional matrix adjust.	82/164
isotig01132_11 [579 - 1367] gene=isogroup00131 length=1649 numContigs=3	ref|XP_003622762.1| Auxin-induced in root cultures protein [Medicago truncatula] gb|AES78980.1| Auxin-induced in root cultures protein [Medicago truncatula]	155	8e-36, Method: Compositional matrix adjust.	75/167
isotig01132_11 [579 - 1367] gene=isogroup00131 length=1649 numContigs=3	ref|XP_002533061.1| Auxin-induced in root cultures protein 12 precursor, putative [Ricinus communis] gb|EEF29331.1| Auxin-induced in root cultures protein 12 precursor, putative [Ricinus communis]	155	1e-35, Method: Compositional matrix adjust.	81/161
isotig01132_11 [579 - 1367] gene=isogroup00131 length=1649 numContigs=3	ref|XP_002301814.1| predicted protein [Populus trichocarpa] gb|EEE81087.1| predicted protein [Populus trichocarpa]	152	9e-35, Method: Compositional matrix adjust.	81/165
isotig01132_11 [579 - 1367] gene=isogroup00131 length=1649 numContigs=3	sp|Q94BT2.3|AIR12_ARATH RecName: Full=Auxin-induced in root cultures protein 12; Flags: Precursor gb|AAF02148.1|AC009853_8 unknown protein [Arabidopsis thaliana]	149	7e-34, Method: Compositional matrix adjust.	86/164
isotig01134_61 [1761 - 1] (REVERSE SENSE) gene=isogroup00132 length=3238 numContigs=3	ref|XP_002283043.1| PREDICTED: uncharacterized protein LOC100242392 [Vitis vinifera]	651	0.0, Method: Compositional matrix adjust.	334/567
isotig01134_61 [1761 - 1] (REVERSE SENSE) gene=isogroup00132 length=3238 numContigs=3	ref|XP_002527984.1| Ubiquinone biosynthesis protein coq-8, putative [Ricinus communis] gb|EEF34396.1| Ubiquinone biosynthesis protein coq-8, putative [Ricinus communis]	651	0.0, Method: Compositional matrix adjust.	327/565
isotig01134_61 [1761 - 1] (REVERSE SENSE) gene=isogroup00132 length=3238 numContigs=3	ref|XP_002332099.1| predicted protein [Populus trichocarpa] gb|EEF12050.1| predicted protein [Populus trichocarpa]	640	0.0, Method: Compositional matrix adjust.	325/565
isotig01134_61 [1761 - 1] (REVERSE SENSE) gene=isogroup00132 length=3238 numContigs=3	ref|XP_002330816.1| predicted protein [Populus trichocarpa] gb|EEF09749.1| predicted protein [Populus trichocarpa]	623	1e-176, Method: Compositional matrix adjust.	315/565
isotig01134_61 [1761 - 1] (REVERSE SENSE) gene=isogroup00132 length=3238 numContigs=3	ref|XP_002874225.1| ABC1 family protein [Arabidopsis lyrata subsp. lyrata] gb|EFH50484.1| ABC1 family protein [Arabidopsis lyrata subsp. lyrata]	621	1e-175, Method: Compositional matrix adjust.	314/574
isotig01134_61 [1761 - 1] (REVERSE SENSE) gene=isogroup00132 length=3238 numContigs=3	ref|NP_568458.1| ABC1 family protein [Arabidopsis thaliana] gb|AAL24393.1| Unknown protein [Arabidopsis thaliana] gb|AAQ22645.1| At5g24810/F6A4.20 [Arabidopsis thaliana] gb|AED93364.1| ABC1 family protein [Arabidopsis thaliana]	612	1e-173, Method: Compositional matrix adjust.	312/574
isotig01134_61 [1761 - 1] (REVERSE SENSE) gene=isogroup00132 length=3238 numContigs=3	ref|NP_001190388.1| ABC1 family protein [Arabidopsis thaliana] gb|AED93365.1| ABC1 family protein [Arabidopsis thaliana]	611	1e-172, Method: Compositional matrix adjust.	312/574
isotig01134_61 [1761 - 1] (REVERSE SENSE) gene=isogroup00132 length=3238 numContigs=3	ref|XP_003544660.1| PREDICTED: uncharacterized protein LOC100802638 [Glycine max]	557	1e-156, Method: Compositional matrix adjust.	311/477
isotig01134_61 [1761 - 1] (REVERSE SENSE) gene=isogroup00132 length=3238 numContigs=3	ref|XP_003550103.1| PREDICTED: uncharacterized protein LOC100775929 isoform 1 [Glycine max]	552	1e-155, Method: Compositional matrix adjust.	309/472
isotig01134_61 [1761 - 1] (REVERSE SENSE) gene=isogroup00132 length=3238 numContigs=3	ref|XP_003550104.1| PREDICTED: uncharacterized protein LOC100775929 isoform 2 [Glycine max]	552	1e-155, Method: Compositional matrix adjust.	309/472
isotig01134_61 [1761 - 1] (REVERSE SENSE) gene=isogroup00132 length=3238 numContigs=3	ref|XP_003588594.1| aarF domain-containing protein kinase, putative [Medicago truncatula] gb|AES58845.1| aarF domain-containing protein kinase, putative [Medicago truncatula]	529	1e-148, Method: Compositional matrix adjust.	296/437
isotig01134_61 [1761 - 1] (REVERSE SENSE) gene=isogroup00132 length=3238 numContigs=3	gb|AAK82520.1| AT5g24810/F6A4_20 [Arabidopsis thaliana]	525	1e-146, Method: Compositional matrix adjust.	267/501
isotig01134_61 [1761 - 1] (REVERSE SENSE) gene=isogroup00132 length=3238 numContigs=3	ref|XP_003588582.1| aarF domain-containing protein kinase, putative [Medicago truncatula] gb|AES58833.1| aarF domain-containing protein kinase, putative [Medicago truncatula]	506	1e-141, Method: Compositional matrix adjust.	278/439
isotig01134_61 [1761 - 1] (REVERSE SENSE) gene=isogroup00132 length=3238 numContigs=3	ref|NP_001168428.1| uncharacterized protein LOC100382198 [Zea mays] gb|ACN28190.1| unknown [Zea mays]	503	1e-140, Method: Compositional matrix adjust.	292/492
isotig01134_61 [1761 - 1] (REVERSE SENSE) gene=isogroup00132 length=3238 numContigs=3	gb|AFW75860.1| hypothetical protein ZEAMMB73_247900 [Zea mays]	502	1e-139, Method: Compositional matrix adjust.	292/492
isotig01154_62 [2426 - 420] (REVERSE SENSE) gene=isogroup00137 length=4224 numContigs=5	ref|XP_002328755.1| predicted protein [Populus trichocarpa] gb|EEE77404.1| predicted protein [Populus trichocarpa]	798	0.0, Method: Compositional matrix adjust.	418/630
isotig01154_62 [2426 - 420] (REVERSE SENSE) gene=isogroup00137 length=4224 numContigs=5	ref|XP_002269504.2| PREDICTED: AP-4 complex subunit epsilon-like [Vitis vinifera]	796	0.0, Method: Compositional matrix adjust.	411/630
isotig01154_62 [2426 - 420] (REVERSE SENSE) gene=isogroup00137 length=4224 numContigs=5	ref|XP_002519936.1| AP-1 complex subunit gamma-2, putative [Ricinus communis] gb|EEF42540.1| AP-1 complex subunit gamma-2, putative [Ricinus communis]	784	0.0, Method: Compositional matrix adjust.	419/630
isotig01154_62 [2426 - 420] (REVERSE SENSE) gene=isogroup00137 length=4224 numContigs=5	ref|XP_003516505.1| PREDICTED: AP-4 complex subunit epsilon-like [Glycine max]	776	0.0, Method: Compositional matrix adjust.	406/630
isotig01154_62 [2426 - 420] (REVERSE SENSE) gene=isogroup00137 length=4224 numContigs=5	ref|XP_003547870.1| PREDICTED: AP-4 complex subunit epsilon-like [Glycine max]	774	0.0, Method: Compositional matrix adjust.	404/630
isotig01154_62 [2426 - 420] (REVERSE SENSE) gene=isogroup00137 length=4224 numContigs=5	ref|XP_003534340.1| PREDICTED: AP-4 complex subunit epsilon-like [Glycine max]	768	0.0, Method: Compositional matrix adjust.	402/630
isotig01154_62 [2426 - 420] (REVERSE SENSE) gene=isogroup00137 length=4224 numContigs=5	ref|XP_003547735.1| PREDICTED: AP-4 complex subunit epsilon-like [Glycine max]	766	0.0, Method: Compositional matrix adjust.	401/630
isotig01154_62 [2426 - 420] (REVERSE SENSE) gene=isogroup00137 length=4224 numContigs=5	ref|XP_003629017.1| AP-4 complex subunit epsilon-1 [Medicago truncatula] gb|AET03493.1| AP-4 complex subunit epsilon-1 [Medicago truncatula]	750	0.0, Method: Compositional matrix adjust.	405/630
isotig01154_62 [2426 - 420] (REVERSE SENSE) gene=isogroup00137 length=4224 numContigs=5	ref|XP_002458982.1| hypothetical protein SORBIDRAFT_03g043730 [Sorghum bicolor] gb|EES04102.1| hypothetical protein SORBIDRAFT_03g043730 [Sorghum bicolor]	700	0.0, Method: Compositional matrix adjust.	379/630
isotig01154_62 [2426 - 420] (REVERSE SENSE) gene=isogroup00137 length=4224 numContigs=5	emb|CBI29202.3| unnamed protein product [Vitis vinifera]	696	0.0, Method: Compositional matrix adjust.	381/554
isotig01154_62 [2426 - 420] (REVERSE SENSE) gene=isogroup00137 length=4224 numContigs=5	gb|EAZ14613.1| hypothetical protein OsJ_04538 [Oryza sativa Japonica Group]	691	0.0, Method: Compositional matrix adjust.	368/630
isotig01154_62 [2426 - 420] (REVERSE SENSE) gene=isogroup00137 length=4224 numContigs=5	ref|NP_001045192.1| Os01g0916200 [Oryza sativa Japonica Group] dbj|BAB86130.1| putative adapter-related protein complex 4 epsilon 1 subunit [Oryza sativa Japonica Group] dbj|BAB92679.1| putative adapter-related protein complex 4 epsilon 1 subunit [Oryza sativa Japonica Group] dbj|BAF07106.1| Os01g0916200 [Oryza sativa Japonica Group] dbj|BAG93665.1| unnamed protein product [Oryza sativa Japonica …	691	0.0, Method: Compositional matrix adjust.	368/630
isotig01154_62 [2426 - 420] (REVERSE SENSE) gene=isogroup00137 length=4224 numContigs=5	gb|AAG60138.1|AC074360_3 epsilon-adaptin, putative [Arabidopsis thaliana]	689	0.0, Method: Compositional matrix adjust.	369/630
isotig01154_62 [2426 - 420] (REVERSE SENSE) gene=isogroup00137 length=4224 numContigs=5	ref|NP_174454.2| AP-4 complex subunit epsilon [Arabidopsis thaliana] sp|Q8L7A9.1|AP4E_ARATH RecName: Full=AP-4 complex subunit epsilon; AltName: Full=AP-4 adapter complex subunit epsilon; AltName: Full=Adapter-related protein complex 4 subunit epsilon; AltName: Full=Epsilon subunit of AP-4; AltName: Full=Epsilon-adaptin gb|AAM97035.1| putative epsilon-adaptin [Arabidopsis thaliana] gb|AAN15587.1|…	689	0.0, Method: Compositional matrix adjust.	369/630
isotig01154_62 [2426 - 420] (REVERSE SENSE) gene=isogroup00137 length=4224 numContigs=5	gb|EAY76957.1| hypothetical protein OsI_04915 [Oryza sativa Indica Group]	687	0.0, Method: Compositional matrix adjust.	368/630
isotig01159_15 [765 - 1631] gene=isogroup00138 length=1800 numContigs=3	emb|CBI36800.3| unnamed protein product [Vitis vinifera]	352	6e-95, Method: Compositional matrix adjust.	173/232
isotig01159_15 [765 - 1631] gene=isogroup00138 length=1800 numContigs=3	ref|XP_002284540.1| PREDICTED: F-box protein At1g55000-like [Vitis vinifera]	351	1e-94, Method: Compositional matrix adjust.	173/232
isotig01159_15 [765 - 1631] gene=isogroup00138 length=1800 numContigs=3	ref|XP_002512385.1| conserved hypothetical protein [Ricinus communis] gb|EEF49837.1| conserved hypothetical protein [Ricinus communis]	347	1e-93, Method: Compositional matrix adjust.	164/228
isotig01159_15 [765 - 1631] gene=isogroup00138 length=1800 numContigs=3	ref|NP_001240110.1| uncharacterized protein LOC100803417 [Glycine max] gb|ACU21432.1| unknown [Glycine max]	321	1e-85, Method: Compositional matrix adjust.	153/227
isotig01159_15 [765 - 1631] gene=isogroup00138 length=1800 numContigs=3	ref|XP_003591114.1| F-box protein [Medicago truncatula] gb|AES61365.1| F-box protein [Medicago truncatula]	320	2e-85, Method: Compositional matrix adjust.	157/223
isotig01159_15 [765 - 1631] gene=isogroup00138 length=1800 numContigs=3	gb|AFK44641.1| unknown [Medicago truncatula]	319	5e-85, Method: Compositional matrix adjust.	156/223
isotig01159_15 [765 - 1631] gene=isogroup00138 length=1800 numContigs=3	ref|XP_003556509.1| PREDICTED: F-box protein At1g55000-like [Glycine max]	316	3e-84, Method: Compositional matrix adjust.	154/227
isotig01159_15 [765 - 1631] gene=isogroup00138 length=1800 numContigs=3	emb|CCD74465.1| peptidoglycan-binding LysM domain-containing protein [Arabidopsis halleri subsp. halleri]	305	7e-81, Method: Compositional matrix adjust.	153/229
isotig01159_15 [765 - 1631] gene=isogroup00138 length=1800 numContigs=3	ref|XP_002891932.1| peptidoglycan-binding LysM domain-containing protein [Arabidopsis lyrata subsp. lyrata] gb|EFH68191.1| peptidoglycan-binding LysM domain-containing protein [Arabidopsis lyrata subsp. lyrata]	300	4e-79, Method: Compositional matrix adjust.	150/218
isotig01159_15 [765 - 1631] gene=isogroup00138 length=1800 numContigs=3	ref|NP_564673.1| invertase/pectin methylesterase inhibitor family protein [Arabidopsis thaliana] ref|NP_001031192.1| invertase/pectin methylesterase inhibitor family protein [Arabidopsis thaliana] ref|NP_001031193.1| invertase/pectin methylesterase inhibitor family protein [Arabidopsis thaliana] sp|Q9FZ32.1|FB60_ARATH RecName: Full=F-box protein At1g55000 gb|AAG00879.1|AC064840_10 Unknown protein…	294	2e-77, Method: Compositional matrix adjust.	146/218
isotig01159_15 [765 - 1631] gene=isogroup00138 length=1800 numContigs=3	ref|XP_002319011.1| f-box family protein [Populus trichocarpa] gb|EEE94934.1| f-box family protein [Populus trichocarpa]	290	2e-76, Method: Compositional matrix adjust.	148/224
isotig01159_15 [765 - 1631] gene=isogroup00138 length=1800 numContigs=3	tpg|DAA50836.1| TPA: lysM domain containing protein [Zea mays]	266	6e-69, Method: Compositional matrix adjust.	127/225
isotig01159_15 [765 - 1631] gene=isogroup00138 length=1800 numContigs=3	ref|XP_002466615.1| hypothetical protein SORBIDRAFT_01g011060 [Sorghum bicolor] gb|EER93613.1| hypothetical protein SORBIDRAFT_01g011060 [Sorghum bicolor]	263	3e-68, Method: Compositional matrix adjust.	123/210
isotig01159_15 [765 - 1631] gene=isogroup00138 length=1800 numContigs=3	ref|NP_001150809.1| lysM domain containing protein [Zea mays] gb|ACG40508.1| lysM domain containing protein [Zea mays]	263	3e-68, Method: Compositional matrix adjust.	126/225
isotig01159_15 [765 - 1631] gene=isogroup00138 length=1800 numContigs=3	dbj|BAJ88125.1| predicted protein [Hordeum vulgare subsp. vulgare]	261	1e-67, Method: Compositional matrix adjust.	129/230
isotig01165_19 [1091 - 267] (REVERSE SENSE) gene=isogroup00140 length=1193 numContigs=4	ref|XP_003543371.1| PREDICTED: uncharacterized protein LOC100801024 [Glycine max]	114	2e-23, Method: Compositional matrix adjust.	52/63
isotig01165_19 [1091 - 267] (REVERSE SENSE) gene=isogroup00140 length=1193 numContigs=4	ref|XP_003540329.1| PREDICTED: uncharacterized protein LOC100809520 [Glycine max]	110	2e-22, Method: Compositional matrix adjust.	51/63
isotig01165_19 [1091 - 267] (REVERSE SENSE) gene=isogroup00140 length=1193 numContigs=4	ref|XP_003597068.1| Zinc finger protein CONSTANS-like protein [Medicago truncatula] gb|AES67319.1| Zinc finger protein CONSTANS-like protein [Medicago truncatula]	109	7e-22, Method: Compositional matrix adjust.	50/62
isotig01165_19 [1091 - 267] (REVERSE SENSE) gene=isogroup00140 length=1193 numContigs=4	ref|XP_002319942.1| predicted protein [Populus trichocarpa] gb|EEE95865.1| predicted protein [Populus trichocarpa]	107	3e-21, Method: Compositional matrix adjust.	48/63
isotig01165_19 [1091 - 267] (REVERSE SENSE) gene=isogroup00140 length=1193 numContigs=4	emb|CAN67529.1| hypothetical protein VITISV_004310 [Vitis vinifera]	107	3e-21, Method: Compositional matrix adjust.	47/63
isotig01165_19 [1091 - 267] (REVERSE SENSE) gene=isogroup00140 length=1193 numContigs=4	gb|ADL36672.1| COL domain class transcription factor [Malus x domestica]	107	4e-21, Method: Compositional matrix adjust.	46/63
isotig01165_19 [1091 - 267] (REVERSE SENSE) gene=isogroup00140 length=1193 numContigs=4	emb|CBI17993.3| unnamed protein product [Vitis vinifera]	107	4e-21, Method: Compositional matrix adjust.	47/63
isotig01165_19 [1091 - 267] (REVERSE SENSE) gene=isogroup00140 length=1193 numContigs=4	ref|XP_002272924.1| PREDICTED: uncharacterized protein LOC100252747 [Vitis vinifera]	106	4e-21, Method: Compositional matrix adjust.	47/63
isotig01165_19 [1091 - 267] (REVERSE SENSE) gene=isogroup00140 length=1193 numContigs=4	emb|CBI20403.3| unnamed protein product [Vitis vinifera]	104	2e-20, Method: Compositional matrix adjust.	45/63
isotig01165_19 [1091 - 267] (REVERSE SENSE) gene=isogroup00140 length=1193 numContigs=4	ref|XP_002284274.1| PREDICTED: uncharacterized protein LOC100246896 [Vitis vinifera]	104	3e-20, Method: Compositional matrix adjust.	45/63
isotig01165_19 [1091 - 267] (REVERSE SENSE) gene=isogroup00140 length=1193 numContigs=4	ref|XP_002522716.1| hypothetical protein RCOM_0506950 [Ricinus communis] gb|EEF39678.1| hypothetical protein RCOM_0506950 [Ricinus communis]	103	4e-20, Method: Compositional matrix adjust.	47/63
isotig01165_19 [1091 - 267] (REVERSE SENSE) gene=isogroup00140 length=1193 numContigs=4	emb|CAN74468.1| hypothetical protein VITISV_004773 [Vitis vinifera]	103	4e-20, Method: Compositional matrix adjust.	45/63
isotig01165_19 [1091 - 267] (REVERSE SENSE) gene=isogroup00140 length=1193 numContigs=4	gb|AEW69818.1| Hop-interacting protein THI121 [Solanum lycopersicum]	103	4e-20, Method: Compositional matrix adjust.	44/63
isotig01165_19 [1091 - 267] (REVERSE SENSE) gene=isogroup00140 length=1193 numContigs=4	ref|XP_002525796.1| transcription factor, putative [Ricinus communis] gb|EEF36632.1| transcription factor, putative [Ricinus communis]	102	9e-20, Method: Compositional matrix adjust.	46/63
isotig01165_19 [1091 - 267] (REVERSE SENSE) gene=isogroup00140 length=1193 numContigs=4	ref|XP_003539886.1| PREDICTED: uncharacterized protein LOC100789532 [Glycine max]	101	1e-19, Method: Compositional matrix adjust.	46/63
isotig01167_7 [606 - 1193] gene=isogroup00141 length=1551 numContigs=4	ref|XP_002326694.1| predicted protein [Populus trichocarpa] gb|EEE72493.1| predicted protein [Populus trichocarpa]	220	1e-55, Method: Compositional matrix adjust.	106/158
isotig01167_7 [606 - 1193] gene=isogroup00141 length=1551 numContigs=4	ref|XP_002329544.1| predicted protein [Populus trichocarpa] gb|EEF07384.1| predicted protein [Populus trichocarpa]	214	6e-54, Method: Compositional matrix adjust.	104/157
isotig01167_7 [606 - 1193] gene=isogroup00141 length=1551 numContigs=4	ref|XP_003611419.1| hypothetical protein MTR_5g013770 [Medicago truncatula] gb|AES94377.1| hypothetical protein MTR_5g013770 [Medicago truncatula]	187	7e-46, Method: Compositional matrix adjust.	101/159
isotig01167_7 [606 - 1193] gene=isogroup00141 length=1551 numContigs=4	gb|AFK45474.1| unknown [Medicago truncatula]	185	3e-45, Method: Compositional matrix adjust.	100/159
isotig01167_7 [606 - 1193] gene=isogroup00141 length=1551 numContigs=4	ref|XP_003517388.1| PREDICTED: uncharacterized protein LOC100797178 [Glycine max]	179	3e-43, Method: Compositional matrix adjust.	95/160
isotig01167_7 [606 - 1193] gene=isogroup00141 length=1551 numContigs=4	ref|XP_002517517.1| conserved hypothetical protein [Ricinus communis] gb|EEF45059.1| conserved hypothetical protein [Ricinus communis]	175	5e-42, Method: Compositional matrix adjust.	100/167
isotig01167_7 [606 - 1193] gene=isogroup00141 length=1551 numContigs=4	ref|XP_002282724.1| PREDICTED: uncharacterized protein LOC100257499 [Vitis vinifera]	172	2e-41, Method: Compositional matrix adjust.	98/155
isotig01167_7 [606 - 1193] gene=isogroup00141 length=1551 numContigs=4	emb|CAN64280.1| hypothetical protein VITISV_036896 [Vitis vinifera]	171	1e-40, Method: Compositional matrix adjust.	95/149
isotig01167_7 [606 - 1193] gene=isogroup00141 length=1551 numContigs=4	gb|AFK39199.1| unknown [Medicago truncatula]	166	2e-39, Method: Compositional matrix adjust.	84/154
isotig01167_7 [606 - 1193] gene=isogroup00141 length=1551 numContigs=4	gb|AFK48841.1| unknown [Lotus japonicus]	162	2e-38, Method: Compositional matrix adjust.	89/153
isotig01167_7 [606 - 1193] gene=isogroup00141 length=1551 numContigs=4	gb|AFK46500.1| unknown [Lotus japonicus]	162	4e-38, Method: Compositional matrix adjust.	92/159
isotig01167_7 [606 - 1193] gene=isogroup00141 length=1551 numContigs=4	ref|NP_001234971.1| uncharacterized protein LOC100527873 [Glycine max] gb|ACU17076.1| unknown [Glycine max]	161	7e-38, Method: Compositional matrix adjust.	92/160
isotig01167_7 [606 - 1193] gene=isogroup00141 length=1551 numContigs=4	gb|ACU15545.1| unknown [Glycine max]	155	5e-36, Method: Compositional matrix adjust.	91/157
isotig01167_7 [606 - 1193] gene=isogroup00141 length=1551 numContigs=4	gb|ACU14599.1| unknown [Glycine max]	154	1e-35, Method: Compositional matrix adjust.	93/157
isotig01167_7 [606 - 1193] gene=isogroup00141 length=1551 numContigs=4	gb|AAM65981.1| unknown [Arabidopsis thaliana]	140	1e-31, Method: Compositional matrix adjust.	86/157
isotig01196_12 [117 - 2117] gene=isogroup00146 length=2347 numContigs=5	ref|XP_002302868.1| predicted protein [Populus trichocarpa] gb|EEE82141.1| predicted protein [Populus trichocarpa]	646	0.0, Method: Compositional matrix adjust.	315/590
isotig01196_12 [117 - 2117] gene=isogroup00146 length=2347 numContigs=5	ref|XP_002529325.1| transferase, putative [Ricinus communis] gb|EEF33042.1| transferase, putative [Ricinus communis]	631	1e-178, Method: Compositional matrix adjust.	324/617
isotig01196_12 [117 - 2117] gene=isogroup00146 length=2347 numContigs=5	ref|XP_002320471.1| hypothetical protein POPTRDRAFT_246659 [Populus trichocarpa] gb|EEE98786.1| hypothetical protein POPTRDRAFT_246659 [Populus trichocarpa]	627	1e-177, Method: Compositional matrix adjust.	317/603
isotig01196_12 [117 - 2117] gene=isogroup00146 length=2347 numContigs=5	ref|XP_002269831.2| PREDICTED: cellulose synthase-like protein H1-like [Vitis vinifera] emb|CBI28824.3| unnamed protein product [Vitis vinifera]	622	1e-176, Method: Compositional matrix adjust.	314/581
isotig01196_12 [117 - 2117] gene=isogroup00146 length=2347 numContigs=5	emb|CBI28833.3| unnamed protein product [Vitis vinifera]	622	1e-175, Method: Compositional matrix adjust.	367/627
isotig01196_12 [117 - 2117] gene=isogroup00146 length=2347 numContigs=5	emb|CBI28826.3| unnamed protein product [Vitis vinifera]	620	1e-175, Method: Compositional matrix adjust.	314/581
isotig01196_12 [117 - 2117] gene=isogroup00146 length=2347 numContigs=5	ref|XP_003633282.1| PREDICTED: cellulose synthase-like protein H1-like isoform 2 [Vitis vinifera]	615	1e-174, Method: Compositional matrix adjust.	333/627
isotig01196_12 [117 - 2117] gene=isogroup00146 length=2347 numContigs=5	ref|XP_003633298.1| PREDICTED: cellulose synthase-like protein H1-like [Vitis vinifera]	613	1e-173, Method: Compositional matrix adjust.	313/581
isotig01196_12 [117 - 2117] gene=isogroup00146 length=2347 numContigs=5	ref|XP_002270376.2| PREDICTED: cellulose synthase-like protein H1-like isoform 1 [Vitis vinifera]	612	1e-173, Method: Compositional matrix adjust.	332/627
isotig01196_12 [117 - 2117] gene=isogroup00146 length=2347 numContigs=5	ref|XP_002269976.2| PREDICTED: cellulose synthase-like protein H1-like [Vitis vinifera]	612	1e-173, Method: Compositional matrix adjust.	313/581
isotig01196_12 [117 - 2117] gene=isogroup00146 length=2347 numContigs=5	emb|CBI28829.3| unnamed protein product [Vitis vinifera]	609	1e-172, Method: Compositional matrix adjust.	313/581
isotig01196_12 [117 - 2117] gene=isogroup00146 length=2347 numContigs=5	emb|CBI28832.3| unnamed protein product [Vitis vinifera]	603	1e-170, Method: Compositional matrix adjust.	308/581
isotig01196_12 [117 - 2117] gene=isogroup00146 length=2347 numContigs=5	ref|XP_003633299.1| PREDICTED: cellulose synthase-like protein H1-like [Vitis vinifera]	598	1e-168, Method: Compositional matrix adjust.	307/581
isotig01196_12 [117 - 2117] gene=isogroup00146 length=2347 numContigs=5	ref|XP_003540273.1| PREDICTED: cellulose synthase-like protein H1-like [Glycine max]	584	1e-164, Method: Compositional matrix adjust.	307/619
isotig01196_12 [117 - 2117] gene=isogroup00146 length=2347 numContigs=5	ref|XP_003526337.1| PREDICTED: cellulose synthase-like protein H1-like [Glycine max]	584	1e-164, Method: Compositional matrix adjust.	317/637
isotig01209_42 [2149 - 746] (REVERSE SENSE) gene=isogroup00148 length=2540 numContigs=4	ref|XP_002316362.1| predicted protein [Populus trichocarpa] gb|EEF02533.1| predicted protein [Populus trichocarpa]	548	1e-154, Method: Compositional matrix adjust.	284/439
isotig01209_42 [2149 - 746] (REVERSE SENSE) gene=isogroup00148 length=2540 numContigs=4	ref|XP_002275108.1| PREDICTED: patatin group A-3-like [Vitis vinifera]	548	1e-154, Method: Compositional matrix adjust.	292/439
isotig01209_42 [2149 - 746] (REVERSE SENSE) gene=isogroup00148 length=2540 numContigs=4	ref|XP_003536356.1| PREDICTED: patatin group A-3-like [Glycine max]	545	1e-152, Method: Compositional matrix adjust.	281/439
isotig01209_42 [2149 - 746] (REVERSE SENSE) gene=isogroup00148 length=2540 numContigs=4	ref|XP_003556231.1| PREDICTED: patatin group A-3-like [Glycine max]	543	1e-152, Method: Compositional matrix adjust.	276/431
isotig01209_42 [2149 - 746] (REVERSE SENSE) gene=isogroup00148 length=2540 numContigs=4	ref|XP_002311098.1| predicted protein [Populus trichocarpa] gb|EEE88465.1| predicted protein [Populus trichocarpa]	541	1e-151, Method: Compositional matrix adjust.	277/429
isotig01209_42 [2149 - 746] (REVERSE SENSE) gene=isogroup00148 length=2540 numContigs=4	ref|XP_002529576.1| Patatin T5 precursor, putative [Ricinus communis] gb|EEF32810.1| Patatin T5 precursor, putative [Ricinus communis]	541	1e-151, Method: Compositional matrix adjust.	282/439
isotig01209_42 [2149 - 746] (REVERSE SENSE) gene=isogroup00148 length=2540 numContigs=4	ref|NP_181455.1| PATATIN-like protein 6 [Arabidopsis thaliana] gb|AAC28986.1| similar to latex allergen from Hevea brasiliensis [Arabidopsis thaliana] gb|AAL32726.1| putative patatin protein [Arabidopsis thaliana] gb|AAN31902.1| unknown protein [Arabidopsis thaliana] gb|AAP68308.1| At2g39220 [Arabidopsis thaliana] gb|AEC09647.1| PATATIN-like protein 6 [Arabidopsis thaliana]	495	1e-138, Method: Compositional matrix adjust.	261/431
isotig01209_42 [2149 - 746] (REVERSE SENSE) gene=isogroup00148 length=2540 numContigs=4	ref|XP_002881637.1| hypothetical protein ARALYDRAFT_903163 [Arabidopsis lyrata subsp. lyrata] gb|EFH57896.1| hypothetical protein ARALYDRAFT_903163 [Arabidopsis lyrata subsp. lyrata]	494	1e-137, Method: Compositional matrix adjust.	262/431
isotig01209_42 [2149 - 746] (REVERSE SENSE) gene=isogroup00148 length=2540 numContigs=4	ref|NP_191055.1| patatin-like protein 6 [Arabidopsis thaliana] emb|CAB41089.1| putative protein [Arabidopsis thaliana] dbj|BAF01066.1| hypothetical protein [Arabidopsis thaliana] gb|AEE79317.1| patatin-like protein 6 [Arabidopsis thaliana]	483	1e-134, Method: Compositional matrix adjust.	263/431
isotig01209_42 [2149 - 746] (REVERSE SENSE) gene=isogroup00148 length=2540 numContigs=4	ref|XP_002878007.1| hypothetical protein ARALYDRAFT_485912 [Arabidopsis lyrata subsp. lyrata] gb|EFH54266.1| hypothetical protein ARALYDRAFT_485912 [Arabidopsis lyrata subsp. lyrata]	482	1e-134, Method: Compositional matrix adjust.	262/431
isotig01209_42 [2149 - 746] (REVERSE SENSE) gene=isogroup00148 length=2540 numContigs=4	emb|CBI31469.3| unnamed protein product [Vitis vinifera]	462	1e-128, Method: Compositional matrix adjust.	250/439
isotig01209_42 [2149 - 746] (REVERSE SENSE) gene=isogroup00148 length=2540 numContigs=4	ref|XP_003591915.1| Patatin-T5, partial [Medicago truncatula] gb|AES62166.1| Patatin-T5, partial [Medicago truncatula]	426	1e-117, Method: Compositional matrix adjust.	197/272
isotig01209_42 [2149 - 746] (REVERSE SENSE) gene=isogroup00148 length=2540 numContigs=4	ref|XP_002867388.1| hypothetical protein ARALYDRAFT_491780 [Arabidopsis lyrata subsp. lyrata] gb|EFH43647.1| hypothetical protein ARALYDRAFT_491780 [Arabidopsis lyrata subsp. lyrata]	407	1e-111, Method: Compositional matrix adjust.	229/418
isotig01209_42 [2149 - 746] (REVERSE SENSE) gene=isogroup00148 length=2540 numContigs=4	ref|NP_194709.2| PATATIN-like protein 8 [Arabidopsis thaliana] gb|AAN41269.1| unknown protein [Arabidopsis thaliana] gb|AEE85677.1| PATATIN-like protein 8 [Arabidopsis thaliana]	406	1e-111, Method: Compositional matrix adjust.	227/418
isotig01209_42 [2149 - 746] (REVERSE SENSE) gene=isogroup00148 length=2540 numContigs=4	ref|NP_001190866.1| PATATIN-like protein 8 [Arabidopsis thaliana] emb|CAB43655.1| putative protein [Arabidopsis thaliana] emb|CAB79738.1| putative protein [Arabidopsis thaliana] gb|AEE85678.1| PATATIN-like protein 8 [Arabidopsis thaliana]	402	1e-109, Method: Compositional matrix adjust.	227/418
isotig01272_13 [1110 - 1853] gene=isogroup00158 length=2237 numContigs=2	ref|XP_002320632.1| predicted protein [Populus trichocarpa] gb|EEE98947.1| predicted protein [Populus trichocarpa]	292	4e-77, Method: Compositional matrix adjust.	154/238
isotig01272_13 [1110 - 1853] gene=isogroup00158 length=2237 numContigs=2	emb|CBI19695.3| unnamed protein product [Vitis vinifera]	275	7e-72, Method: Compositional matrix adjust.	145/240
isotig01272_13 [1110 - 1853] gene=isogroup00158 length=2237 numContigs=2	ref|XP_003528116.1| PREDICTED: DUF21 domain-containing protein At1g47330-like [Glycine max]	273	2e-71, Method: Compositional matrix adjust.	148/238
isotig01272_13 [1110 - 1853] gene=isogroup00158 length=2237 numContigs=2	ref|XP_002282587.1| PREDICTED: DUF21 domain-containing protein At1g47330-like [Vitis vinifera]	272	4e-71, Method: Compositional matrix adjust.	145/240
isotig01272_13 [1110 - 1853] gene=isogroup00158 length=2237 numContigs=2	ref|XP_003523834.1| PREDICTED: DUF21 domain-containing protein At1g47330 [Glycine max]	265	7e-69, Method: Compositional matrix adjust.	144/238
isotig01272_13 [1110 - 1853] gene=isogroup00158 length=2237 numContigs=2	emb|CAN75692.1| hypothetical protein VITISV_038533 [Vitis vinifera]	263	2e-68, Method: Compositional matrix adjust.	135/214
isotig01272_13 [1110 - 1853] gene=isogroup00158 length=2237 numContigs=2	ref|XP_002891351.1| hypothetical protein ARALYDRAFT_473883 [Arabidopsis lyrata subsp. lyrata] gb|EFH67610.1| hypothetical protein ARALYDRAFT_473883 [Arabidopsis lyrata subsp. lyrata]	243	2e-62, Method: Compositional matrix adjust.	133/236
isotig01272_13 [1110 - 1853] gene=isogroup00158 length=2237 numContigs=2	dbj|BAJ34401.1| unnamed protein product [Thellungiella halophila]	237	1e-60, Method: Compositional matrix adjust.	131/236
isotig01272_13 [1110 - 1853] gene=isogroup00158 length=2237 numContigs=2	ref|NP_175166.2| uncharacterized protein [Arabidopsis thaliana] sp|Q8RY60.1|Y1733_ARATH RecName: Full=DUF21 domain-containing protein At1g47330; AltName: Full=CBS domain-containing protein CBSDUF7 gb|AAL91640.1| At1g47330/T3F24_2 [Arabidopsis thaliana] gb|AAM91410.1| At1g47330/T3F24_2 [Arabidopsis thaliana] gb|AEE32157.1| uncharacterized protein [Arabidopsis thaliana]	233	2e-59, Method: Compositional matrix adjust.	131/236
isotig01272_13 [1110 - 1853] gene=isogroup00158 length=2237 numContigs=2	gb|AAG11421.1|AC015449_3 Unknown protein [Arabidopsis thaliana]	182	6e-44, Method: Compositional matrix adjust.	113/236
isotig01272_13 [1110 - 1853] gene=isogroup00158 length=2237 numContigs=2	ref|XP_002510384.1| conserved hypothetical protein [Ricinus communis] gb|EEF52571.1| conserved hypothetical protein [Ricinus communis]	172	8e-41, Method: Compositional matrix adjust.	89/129
isotig01272_13 [1110 - 1853] gene=isogroup00158 length=2237 numContigs=2	dbj|BAJ95665.1| predicted protein [Hordeum vulgare subsp. vulgare]	156	4e-36, Method: Compositional matrix adjust.	96/242
isotig01272_13 [1110 - 1853] gene=isogroup00158 length=2237 numContigs=2	gb|ACG28880.1| hemolysin [Zea mays] gb|AFW89749.1| hemolysin [Zea mays]	155	9e-36, Method: Compositional matrix adjust.	92/241
isotig01272_13 [1110 - 1853] gene=isogroup00158 length=2237 numContigs=2	ref|NP_001048820.1| Os03g0125800 [Oryza sativa Japonica Group] gb|ABF93749.1| CBS domain-containing protein, putative, expressed [Oryza sativa Japonica Group] dbj|BAF10734.1| Os03g0125800 [Oryza sativa Japonica Group] dbj|BAG94471.1| unnamed protein product [Oryza sativa Japonica Group] gb|EEE58253.1| hypothetical protein OsJ_09244 [Oryza sativa Japonica Group]	150	2e-34, Method: Compositional matrix adjust.	95/242
isotig01272_13 [1110 - 1853] gene=isogroup00158 length=2237 numContigs=2	gb|ABF93750.1| CBS domain-containing protein, putative, expressed [Oryza sativa Japonica Group]	150	2e-34, Method: Compositional matrix adjust.	95/242
isotig01284_17 [403 - 2595] gene=isogroup00161 length=2596 numContigs=4	ref|XP_002298089.1| predicted protein [Populus trichocarpa] gb|EEE82894.1| predicted protein [Populus trichocarpa]	969	0.0, Method: Compositional matrix adjust.	493/708
isotig01284_17 [403 - 2595] gene=isogroup00161 length=2596 numContigs=4	gb|AAQ23899.1| RSH2 [Nicotiana tabacum]	966	0.0, Method: Compositional matrix adjust.	486/708
isotig01284_17 [403 - 2595] gene=isogroup00161 length=2596 numContigs=4	ref|XP_002273796.1| PREDICTED: GTP pyrophosphokinase-like [Vitis vinifera]	960	0.0, Method: Compositional matrix adjust.	492/708
isotig01284_17 [403 - 2595] gene=isogroup00161 length=2596 numContigs=4	ref|XP_002303242.1| predicted protein [Populus trichocarpa] gb|EEE78221.1| predicted protein [Populus trichocarpa]	958	0.0, Method: Compositional matrix adjust.	491/708
isotig01284_17 [403 - 2595] gene=isogroup00161 length=2596 numContigs=4	gb|AAK82651.1| RSH-like protein [Capsicum annuum]	936	0.0, Method: Compositional matrix adjust.	479/708
isotig01284_17 [403 - 2595] gene=isogroup00161 length=2596 numContigs=4	ref|XP_003547750.1| PREDICTED: uncharacterized protein LOC100787301 [Glycine max]	915	0.0, Method: Compositional matrix adjust.	474/708
isotig01284_17 [403 - 2595] gene=isogroup00161 length=2596 numContigs=4	gb|ABV69554.1| RelA/SpoT-like protein [Ipomoea nil]	915	0.0, Method: Compositional matrix adjust.	470/708
isotig01284_17 [403 - 2595] gene=isogroup00161 length=2596 numContigs=4	ref|XP_003528551.1| PREDICTED: uncharacterized protein LOC100789399 [Glycine max]	909	0.0, Method: Compositional matrix adjust.	472/708
isotig01284_17 [403 - 2595] gene=isogroup00161 length=2596 numContigs=4	ref|XP_002891792.1| hypothetical protein ARALYDRAFT_892466 [Arabidopsis lyrata subsp. lyrata] gb|EFH68051.1| hypothetical protein ARALYDRAFT_892466 [Arabidopsis lyrata subsp. lyrata]	890	0.0, Method: Compositional matrix adjust.	461/704
isotig01284_17 [403 - 2595] gene=isogroup00161 length=2596 numContigs=4	ref|NP_564652.2| RELA/SPOT homolog 3 [Arabidopsis thaliana] gb|AAD25787.1|AC006577_23 Similar to gi|1653162 (p)ppGpp 3-pyrophosphohydrolase from Synechocystis sp genome gb|D90911. EST gb|W43807 comes from this gene [Arabidopsis thaliana] dbj|BAE99211.1| RSH3 [Arabidopsis thaliana] gb|AEE33053.1| RELA/SPOT homolog 3 [Arabidopsis thaliana]	882	0.0, Method: Compositional matrix adjust.	459/704
isotig01284_17 [403 - 2595] gene=isogroup00161 length=2596 numContigs=4	dbj|BAC97801.1| RelA-SpoT like protein PsRSH1 [Pisum sativum]	879	0.0, Method: Compositional matrix adjust.	459/708
isotig01284_17 [403 - 2595] gene=isogroup00161 length=2596 numContigs=4	gb|AAF37283.1|AF225704_1 RSH3 [Arabidopsis thaliana]	879	0.0, Method: Compositional matrix adjust.	460/704
isotig01284_17 [403 - 2595] gene=isogroup00161 length=2596 numContigs=4	ref|XP_003627298.1| GTP pyrophosphokinase [Medicago truncatula] emb|CAJ00006.1| RelA-SpoT homolog 1 [Medicago truncatula] gb|AET01774.1| GTP pyrophosphokinase [Medicago truncatula]	875	0.0, Method: Compositional matrix adjust.	457/708
isotig01284_17 [403 - 2595] gene=isogroup00161 length=2596 numContigs=4	ref|XP_002885006.1| hypothetical protein ARALYDRAFT_897663 [Arabidopsis lyrata subsp. lyrata] gb|EFH61265.1| hypothetical protein ARALYDRAFT_897663 [Arabidopsis lyrata subsp. lyrata]	862	0.0, Method: Compositional matrix adjust.	464/704
isotig01284_17 [403 - 2595] gene=isogroup00161 length=2596 numContigs=4	ref|NP_188021.1| RelA-SpoT like protein RSH2 [Arabidopsis thaliana] dbj|BAB02337.1| unnamed protein product [Arabidopsis thaliana] gb|AEE75459.1| RelA-SpoT like protein RSH2 [Arabidopsis thaliana]	848	0.0, Method: Compositional matrix adjust.	461/704
isotig01295_36 [1969 - 257] (REVERSE SENSE) gene=isogroup00163 length=2185 numContigs=2	gb|ABK93496.1| unknown [Populus trichocarpa]	761	0.0, Method: Compositional matrix adjust.	393/570
isotig01295_36 [1969 - 257] (REVERSE SENSE) gene=isogroup00163 length=2185 numContigs=2	ref|XP_003526935.1| PREDICTED: probable serine/threonine-protein kinase At1g54610-like [Glycine max]	757	0.0, Method: Compositional matrix adjust.	373/518
isotig01295_36 [1969 - 257] (REVERSE SENSE) gene=isogroup00163 length=2185 numContigs=2	ref|XP_002322289.1| predicted protein [Populus trichocarpa] gb|EEF06416.1| predicted protein [Populus trichocarpa]	756	0.0, Method: Compositional matrix adjust.	381/518
isotig01295_36 [1969 - 257] (REVERSE SENSE) gene=isogroup00163 length=2185 numContigs=2	ref|XP_003602762.1| hypothetical protein MTR_3g098760 [Medicago truncatula] gb|AES73013.1| hypothetical protein MTR_3g098760 [Medicago truncatula]	748	0.0, Method: Compositional matrix adjust.	367/516
isotig01295_36 [1969 - 257] (REVERSE SENSE) gene=isogroup00163 length=2185 numContigs=2	ref|XP_003523166.1| PREDICTED: probable serine/threonine-protein kinase At1g54610-like [Glycine max]	743	0.0, Method: Compositional matrix adjust.	370/518
isotig01295_36 [1969 - 257] (REVERSE SENSE) gene=isogroup00163 length=2185 numContigs=2	ref|XP_002318759.1| predicted protein [Populus trichocarpa] gb|EEE96979.1| predicted protein [Populus trichocarpa]	741	0.0, Method: Compositional matrix adjust.	375/518
isotig01295_36 [1969 - 257] (REVERSE SENSE) gene=isogroup00163 length=2185 numContigs=2	ref|XP_002511120.1| DNA binding protein, putative [Ricinus communis] gb|EEF51722.1| DNA binding protein, putative [Ricinus communis]	734	0.0, Method: Compositional matrix adjust.	379/570
isotig01295_36 [1969 - 257] (REVERSE SENSE) gene=isogroup00163 length=2185 numContigs=2	ref|XP_003524475.1| PREDICTED: probable serine/threonine-protein kinase At1g54610-like [Glycine max]	709	0.0, Method: Compositional matrix adjust.	344/517
isotig01295_36 [1969 - 257] (REVERSE SENSE) gene=isogroup00163 length=2185 numContigs=2	ref|XP_003532395.1| PREDICTED: probable serine/threonine-protein kinase At1g54610-like [Glycine max]	701	0.0, Method: Compositional matrix adjust.	342/517
isotig01295_36 [1969 - 257] (REVERSE SENSE) gene=isogroup00163 length=2185 numContigs=2	ref|XP_002284341.1| PREDICTED: probable serine/threonine-protein kinase At1g54610 [Vitis vinifera] emb|CBI15729.3| unnamed protein product [Vitis vinifera]	696	0.0, Method: Compositional matrix adjust.	356/570
isotig01295_36 [1969 - 257] (REVERSE SENSE) gene=isogroup00163 length=2185 numContigs=2	ref|XP_003630554.1| hypothetical protein MTR_8g099770 [Medicago truncatula] gb|AET05030.1| hypothetical protein MTR_8g099770 [Medicago truncatula]	679	0.0, Method: Compositional matrix adjust.	341/518
isotig01295_36 [1969 - 257] (REVERSE SENSE) gene=isogroup00163 length=2185 numContigs=2	ref|NP_199899.1| protein kinase family protein [Arabidopsis thaliana] dbj|BAA98122.1| cyclin-dependent protein kinase-like [Arabidopsis thaliana] gb|AED96002.1| protein kinase family protein [Arabidopsis thaliana]	674	0.0, Method: Compositional matrix adjust.	349/570
isotig01295_36 [1969 - 257] (REVERSE SENSE) gene=isogroup00163 length=2185 numContigs=2	dbj|BAC41787.1| putative cyclin-dependent protein kinase [Arabidopsis thaliana] gb|AAO64868.1| At5g50860 [Arabidopsis thaliana]	674	0.0, Method: Compositional matrix adjust.	349/570
isotig01295_36 [1969 - 257] (REVERSE SENSE) gene=isogroup00163 length=2185 numContigs=2	ref|XP_002865826.1| kinase family protein [Arabidopsis lyrata subsp. lyrata] gb|EFH42085.1| kinase family protein [Arabidopsis lyrata subsp. lyrata]	674	0.0, Method: Compositional matrix adjust.	349/570
isotig01295_36 [1969 - 257] (REVERSE SENSE) gene=isogroup00163 length=2185 numContigs=2	ref|XP_002312751.1| predicted protein [Populus trichocarpa] gb|EEE90118.1| predicted protein [Populus trichocarpa]	653	0.0, Method: Compositional matrix adjust.	324/444
isotig01302_49 [1874 - 288] (REVERSE SENSE) gene=isogroup00165 length=2797 numContigs=3	ref|XP_002518489.1| conserved hypothetical protein [Ricinus communis] gb|EEF43876.1| conserved hypothetical protein [Ricinus communis]	622	1e-176, Method: Compositional matrix adjust.	311/419
isotig01302_49 [1874 - 288] (REVERSE SENSE) gene=isogroup00165 length=2797 numContigs=3	emb|CBI23250.3| unnamed protein product [Vitis vinifera]	612	1e-173, Method: Compositional matrix adjust.	305/417
isotig01302_49 [1874 - 288] (REVERSE SENSE) gene=isogroup00165 length=2797 numContigs=3	ref|XP_003541620.1| PREDICTED: uncharacterized GPI-anchored protein At1g61900-like [Glycine max]	598	1e-169, Method: Compositional matrix adjust.	289/415
isotig01302_49 [1874 - 288] (REVERSE SENSE) gene=isogroup00165 length=2797 numContigs=3	ref|XP_003546148.1| PREDICTED: uncharacterized GPI-anchored protein At1g61900-like [Glycine max]	597	1e-168, Method: Compositional matrix adjust.	290/415
isotig01302_49 [1874 - 288] (REVERSE SENSE) gene=isogroup00165 length=2797 numContigs=3	ref|XP_002268681.1| PREDICTED: uncharacterized GPI-anchored protein At1g61900-like [Vitis vinifera]	593	1e-167, Method: Compositional matrix adjust.	296/394
isotig01302_49 [1874 - 288] (REVERSE SENSE) gene=isogroup00165 length=2797 numContigs=3	ref|XP_002317109.1| predicted protein [Populus trichocarpa] gb|EEE97721.1| predicted protein [Populus trichocarpa]	548	1e-153, Method: Compositional matrix adjust.	287/394
isotig01302_49 [1874 - 288] (REVERSE SENSE) gene=isogroup00165 length=2797 numContigs=3	ref|NP_176382.2| uncharacterized protein [Arabidopsis thaliana] sp|Q8GUI4.1|UGPI6_ARATH RecName: Full=Uncharacterized GPI-anchored protein At1g61900; Flags: Precursor gb|AAO00850.1| Unknown protein [Arabidopsis thaliana] gb|AAP31921.1| At1g61900 [Arabidopsis thaliana] dbj|BAF02087.1| predicted GPI-anchored protein [Arabidopsis thaliana] gb|AEE33900.1| uncharacterized protein [Arabidopsis thaliana]	544	1e-152, Method: Compositional matrix adjust.	271/406
isotig01302_49 [1874 - 288] (REVERSE SENSE) gene=isogroup00165 length=2797 numContigs=3	ref|NP_001185289.1| uncharacterized protein [Arabidopsis thaliana] gb|AEE33902.1| uncharacterized protein [Arabidopsis thaliana]	530	1e-148, Method: Compositional matrix adjust.	267/406
isotig01302_49 [1874 - 288] (REVERSE SENSE) gene=isogroup00165 length=2797 numContigs=3	gb|AAC28508.1| ESTs gb|AA728658 and gb|N95943 come from this gene [Arabidopsis thaliana]	528	1e-148, Method: Compositional matrix adjust.	267/406
isotig01302_49 [1874 - 288] (REVERSE SENSE) gene=isogroup00165 length=2797 numContigs=3	ref|XP_002886500.1| hypothetical protein ARALYDRAFT_475141 [Arabidopsis lyrata subsp. lyrata] gb|EFH62759.1| hypothetical protein ARALYDRAFT_475141 [Arabidopsis lyrata subsp. lyrata]	524	1e-146, Method: Compositional matrix adjust.	268/406
isotig01302_49 [1874 - 288] (REVERSE SENSE) gene=isogroup00165 length=2797 numContigs=3	ref|NP_974068.1| uncharacterized protein [Arabidopsis thaliana] gb|AEE33901.1| uncharacterized protein [Arabidopsis thaliana]	522	1e-146, Method: Compositional matrix adjust.	256/379
isotig01302_49 [1874 - 288] (REVERSE SENSE) gene=isogroup00165 length=2797 numContigs=3	ref|XP_003539868.1| PREDICTED: uncharacterized GPI-anchored protein At1g61900-like [Glycine max]	518	1e-144, Method: Compositional matrix adjust.	258/425
isotig01302_49 [1874 - 288] (REVERSE SENSE) gene=isogroup00165 length=2797 numContigs=3	tpg|DAA59335.1| TPA: hypothetical protein ZEAMMB73_270370 [Zea mays]	501	1e-139, Method: Compositional matrix adjust.	248/388
isotig01302_49 [1874 - 288] (REVERSE SENSE) gene=isogroup00165 length=2797 numContigs=3	ref|NP_001143619.1| uncharacterized protein LOC100276335 precursor [Zea mays] gb|ACG33583.1| hypothetical protein [Zea mays]	500	1e-139, Method: Compositional matrix adjust.	248/388
isotig01302_49 [1874 - 288] (REVERSE SENSE) gene=isogroup00165 length=2797 numContigs=3	ref|XP_003605917.1| GPI-anchored protein, putative [Medicago truncatula] gb|AES88114.1| GPI-anchored protein, putative [Medicago truncatula]	496	1e-138, Method: Compositional matrix adjust.	244/389
isotig01307_32 [1544 - 3] (REVERSE SENSE) gene=isogroup00166 length=2176 numContigs=5	ref|XP_002318399.1| predicted protein [Populus trichocarpa] gb|EEE96619.1| predicted protein [Populus trichocarpa]	202	2e-49, Method: Compositional matrix adjust.	163/492
isotig01307_32 [1544 - 3] (REVERSE SENSE) gene=isogroup00166 length=2176 numContigs=5	ref|XP_002318400.1| predicted protein [Populus trichocarpa] gb|EEE96620.1| predicted protein [Populus trichocarpa]	197	5e-48, Method: Compositional matrix adjust.	164/492
isotig01307_32 [1544 - 3] (REVERSE SENSE) gene=isogroup00166 length=2176 numContigs=5	ref|XP_003530155.1| PREDICTED: UPF0481 protein At3g47200-like [Glycine max]	163	1e-37, Method: Compositional matrix adjust.	152/372
isotig01307_32 [1544 - 3] (REVERSE SENSE) gene=isogroup00166 length=2176 numContigs=5	ref|XP_003530157.1| PREDICTED: UPF0481 protein At3g47200-like [Glycine max]	162	2e-37, Method: Compositional matrix adjust.	153/397
isotig01307_32 [1544 - 3] (REVERSE SENSE) gene=isogroup00166 length=2176 numContigs=5	ref|XP_003530156.1| PREDICTED: UPF0481 protein At3g47200 [Glycine max]	159	1e-36, Method: Compositional matrix adjust.	157/385
isotig01307_32 [1544 - 3] (REVERSE SENSE) gene=isogroup00166 length=2176 numContigs=5	ref|XP_003530158.1| PREDICTED: UPF0481 protein At3g47200-like [Glycine max]	155	2e-35, Method: Compositional matrix adjust.	141/364
isotig01307_32 [1544 - 3] (REVERSE SENSE) gene=isogroup00166 length=2176 numContigs=5	ref|XP_003520441.1| PREDICTED: UPF0481 protein At3g47200-like [Glycine max]	152	2e-34, Method: Compositional matrix adjust.	142/364
isotig01307_32 [1544 - 3] (REVERSE SENSE) gene=isogroup00166 length=2176 numContigs=5	ref|XP_003520436.1| PREDICTED: UPF0481 protein At3g47200-like [Glycine max]	151	5e-34, Method: Compositional matrix adjust.	147/380
isotig01307_32 [1544 - 3] (REVERSE SENSE) gene=isogroup00166 length=2176 numContigs=5	ref|XP_003520440.1| PREDICTED: UPF0481 protein At3g47200-like [Glycine max]	148	4e-33, Method: Compositional matrix adjust.	147/350
isotig01307_32 [1544 - 3] (REVERSE SENSE) gene=isogroup00166 length=2176 numContigs=5	ref|XP_003520439.1| PREDICTED: UPF0481 protein At3g47200-like [Glycine max]	148	4e-33, Method: Compositional matrix adjust.	146/372
isotig01307_32 [1544 - 3] (REVERSE SENSE) gene=isogroup00166 length=2176 numContigs=5	ref|XP_003520438.1| PREDICTED: putative UPF0481 protein At3g02645-like [Glycine max]	147	7e-33, Method: Compositional matrix adjust.	87/213
isotig01307_32 [1544 - 3] (REVERSE SENSE) gene=isogroup00166 length=2176 numContigs=5	ref|XP_003529045.1| PREDICTED: UPF0481 protein At3g47200-like [Glycine max]	146	1e-32, Method: Compositional matrix adjust.	144/372
isotig01307_32 [1544 - 3] (REVERSE SENSE) gene=isogroup00166 length=2176 numContigs=5	gb|ACU17730.1| unknown [Glycine max]	146	1e-32, Method: Compositional matrix adjust.	87/217
isotig01307_32 [1544 - 3] (REVERSE SENSE) gene=isogroup00166 length=2176 numContigs=5	gb|AFK43519.1| unknown [Lotus japonicus]	145	3e-32, Method: Compositional matrix adjust.	79/214
isotig01307_32 [1544 - 3] (REVERSE SENSE) gene=isogroup00166 length=2176 numContigs=5	gb|AFK44374.1| unknown [Lotus japonicus]	144	5e-32, Method: Compositional matrix adjust.	142/368
isotig01312_31 [908 - 150] (REVERSE SENSE) gene=isogroup00167 length=1909 numContigs=4	ref|XP_002308316.1| predicted protein [Populus trichocarpa] gb|EEE91839.1| predicted protein [Populus trichocarpa]	244	8e-63, Method: Compositional matrix adjust.	116/201
isotig01312_31 [908 - 150] (REVERSE SENSE) gene=isogroup00167 length=1909 numContigs=4	gb|ABK95696.1| unknown [Populus trichocarpa]	244	1e-62, Method: Compositional matrix adjust.	116/201
isotig01312_31 [908 - 150] (REVERSE SENSE) gene=isogroup00167 length=1909 numContigs=4	ref|XP_002284711.1| PREDICTED: sigma factor sigB regulation protein rsbQ isoform 1 [Vitis vinifera] emb|CBI28106.3| unnamed protein product [Vitis vinifera]	237	1e-60, Method: Compositional matrix adjust.	111/200
isotig01312_31 [908 - 150] (REVERSE SENSE) gene=isogroup00167 length=1909 numContigs=4	ref|XP_002284715.1| PREDICTED: sigma factor sigB regulation protein rsbQ isoform 2 [Vitis vinifera]	237	2e-60, Method: Compositional matrix adjust.	111/200
isotig01312_31 [908 - 150] (REVERSE SENSE) gene=isogroup00167 length=1909 numContigs=4	gb|ACU18194.1| unknown [Glycine max]	230	2e-58, Method: Compositional matrix adjust.	111/202
isotig01312_31 [908 - 150] (REVERSE SENSE) gene=isogroup00167 length=1909 numContigs=4	ref|XP_003534182.1| PREDICTED: sigma factor sigB regulation protein rsbQ-like [Glycine max]	230	2e-58, Method: Compositional matrix adjust.	111/202
isotig01312_31 [908 - 150] (REVERSE SENSE) gene=isogroup00167 length=1909 numContigs=4	ref|XP_003528932.1| PREDICTED: sigma factor sigB regulation protein rsbQ-like [Glycine max]	229	5e-58, Method: Compositional matrix adjust.	109/205
isotig01312_31 [908 - 150] (REVERSE SENSE) gene=isogroup00167 length=1909 numContigs=4	ref|XP_002281367.1| PREDICTED: sigma factor sigB regulation protein rsbQ [Vitis vinifera]	229	5e-58, Method: Compositional matrix adjust.	107/201
isotig01312_31 [908 - 150] (REVERSE SENSE) gene=isogroup00167 length=1909 numContigs=4	ref|XP_002515580.1| sigma factor sigb regulation protein rsbq, putative [Ricinus communis] gb|EEF47029.1| sigma factor sigb regulation protein rsbq, putative [Ricinus communis]	229	5e-58, Method: Compositional matrix adjust.	111/201
isotig01312_31 [908 - 150] (REVERSE SENSE) gene=isogroup00167 length=1909 numContigs=4	gb|ACU23567.1| unknown [Glycine max]	228	6e-58, Method: Compositional matrix adjust.	109/205
isotig01312_31 [908 - 150] (REVERSE SENSE) gene=isogroup00167 length=1909 numContigs=4	emb|CBI28105.3| unnamed protein product [Vitis vinifera]	228	8e-58, Method: Compositional matrix adjust.	107/201
isotig01312_31 [908 - 150] (REVERSE SENSE) gene=isogroup00167 length=1909 numContigs=4	ref|XP_003555187.1| PREDICTED: sigma factor sigB regulation protein rsbQ-like [Glycine max]	223	3e-56, Method: Compositional matrix adjust.	104/200
isotig01312_31 [908 - 150] (REVERSE SENSE) gene=isogroup00167 length=1909 numContigs=4	gb|AFK46821.1| unknown [Lotus japonicus]	221	1e-55, Method: Compositional matrix adjust.	105/200
isotig01312_31 [908 - 150] (REVERSE SENSE) gene=isogroup00167 length=1909 numContigs=4	ref|XP_003620539.1| Sigma factor sigB regulation protein rsbQ [Medicago truncatula] gb|AES76757.1| Sigma factor sigB regulation protein rsbQ [Medicago truncatula] gb|AFK44339.1| unknown [Medicago truncatula]	218	9e-55, Method: Compositional matrix adjust.	107/200
isotig01312_31 [908 - 150] (REVERSE SENSE) gene=isogroup00167 length=1909 numContigs=4	gb|ACU22869.1| unknown [Glycine max]	215	6e-54, Method: Compositional matrix adjust.	101/200
isotig01320_19 [985 - 8] (REVERSE SENSE) gene=isogroup00168 length=987 numContigs=2	ref|XP_002305823.1| predicted protein [Populus trichocarpa] gb|EEE86334.1| predicted protein [Populus trichocarpa]	360	3e-97, Method: Compositional matrix adjust.	172/247
isotig01320_19 [985 - 8] (REVERSE SENSE) gene=isogroup00168 length=987 numContigs=2	ref|XP_002516738.1| peptidyl-tRNA hydrolase, putative [Ricinus communis] gb|EEF45636.1| peptidyl-tRNA hydrolase, putative [Ricinus communis]	354	2e-95, Method: Compositional matrix adjust.	177/247
isotig01320_19 [985 - 8] (REVERSE SENSE) gene=isogroup00168 length=987 numContigs=2	ref|NP_001239818.1| uncharacterized protein LOC100804132 [Glycine max] gb|ACU23247.1| unknown [Glycine max]	349	6e-94, Method: Compositional matrix adjust.	167/247
isotig01320_19 [985 - 8] (REVERSE SENSE) gene=isogroup00168 length=987 numContigs=2	gb|AFK38602.1| unknown [Lotus japonicus]	347	2e-93, Method: Compositional matrix adjust.	162/247
isotig01320_19 [985 - 8] (REVERSE SENSE) gene=isogroup00168 length=987 numContigs=2	ref|XP_003624347.1| Chloroplastic group IIB intron splicing facilitator CRS2-B [Medicago truncatula] gb|AES80565.1| Chloroplastic group IIB intron splicing facilitator CRS2-B [Medicago truncatula]	337	3e-90, Method: Compositional matrix adjust.	162/247
isotig01320_19 [985 - 8] (REVERSE SENSE) gene=isogroup00168 length=987 numContigs=2	ref|XP_002284030.1| PREDICTED: chloroplastic group IIB intron splicing facilitator CRS2, chloroplastic [Vitis vinifera] emb|CBI33638.3| unnamed protein product [Vitis vinifera]	328	1e-87, Method: Compositional matrix adjust.	168/247
isotig01320_19 [985 - 8] (REVERSE SENSE) gene=isogroup00168 length=987 numContigs=2	ref|XP_003630435.1| Chloroplastic group IIB intron splicing facilitator CRS2-B [Medicago truncatula] gb|AET04911.1| Chloroplastic group IIB intron splicing facilitator CRS2-B [Medicago truncatula]	325	1e-86, Method: Compositional matrix adjust.	154/227
isotig01320_19 [985 - 8] (REVERSE SENSE) gene=isogroup00168 length=987 numContigs=2	ref|XP_002873759.1| peptidyl-tRNA hydrolase family protein [Arabidopsis lyrata subsp. lyrata] gb|EFH50018.1| peptidyl-tRNA hydrolase family protein [Arabidopsis lyrata subsp. lyrata]	310	3e-82, Method: Compositional matrix adjust.	150/227
isotig01320_19 [985 - 8] (REVERSE SENSE) gene=isogroup00168 length=987 numContigs=2	ref|NP_197118.1| chloroplastic group IIB intron splicing facilitator CRS2-B [Arabidopsis thaliana] ref|NP_001078593.1| chloroplastic group IIB intron splicing facilitator CRS2-B [Arabidopsis thaliana] sp|Q9LF14.1|CRS2B_ARATH RecName: Full=Chloroplastic group IIB intron splicing facilitator CRS2-B, chloroplastic; AltName: Full=CRS2-like protein B; AltName: Full=Chloroplastic RNA splicing factor 2-…	303	3e-80, Method: Compositional matrix adjust.	150/226
isotig01320_19 [985 - 8] (REVERSE SENSE) gene=isogroup00168 length=987 numContigs=2	ref|XP_003565295.1| PREDICTED: chloroplastic group IIB intron splicing facilitator CRS2, chloroplastic-like [Brachypodium distachyon]	303	3e-80, Method: Compositional matrix adjust.	143/218
isotig01320_19 [985 - 8] (REVERSE SENSE) gene=isogroup00168 length=987 numContigs=2	ref|NP_001104963.1| chloroplastic group IIB intron splicing facilitator CRS2, chloroplastic precursor [Zea mays] sp|Q9M5P4.1|CRS2_MAIZE RecName: Full=Chloroplastic group IIB intron splicing facilitator CRS2, chloroplastic; AltName: Full=Chloroplastic RNA splicing factor 2; AltName: Full=Protein CHLOROPLAST RNA SPLICING 2; Flags: Precursor gb|AAF27939.1|AF225708_1 CRS2 [Zea mays]	302	9e-80, Method: Compositional matrix adjust.	150/251
isotig01320_19 [985 - 8] (REVERSE SENSE) gene=isogroup00168 length=987 numContigs=2	ref|XP_002870853.1| predicted protein [Arabidopsis lyrata subsp. lyrata] gb|EFH47112.1| predicted protein [Arabidopsis lyrata subsp. lyrata]	301	1e-79, Method: Compositional matrix adjust.	142/213
isotig01320_19 [985 - 8] (REVERSE SENSE) gene=isogroup00168 length=987 numContigs=2	gb|ACF83436.1| unknown [Zea mays] gb|AFW79959.1| chloroplast RNA splicing2 [Zea mays]	301	2e-79, Method: Compositional matrix adjust.	150/251
isotig01320_19 [985 - 8] (REVERSE SENSE) gene=isogroup00168 length=987 numContigs=2	ref|XP_002457428.1| hypothetical protein SORBIDRAFT_03g007130 [Sorghum bicolor] gb|EES02548.1| hypothetical protein SORBIDRAFT_03g007130 [Sorghum bicolor]	300	2e-79, Method: Compositional matrix adjust.	151/251
isotig01320_19 [985 - 8] (REVERSE SENSE) gene=isogroup00168 length=987 numContigs=2	ref|NP_974860.1| chloroplastic group IIB intron splicing facilitator CRS2-A [Arabidopsis thaliana] gb|AED94290.1| chloroplastic group IIB intron splicing facilitator CRS2-A [Arabidopsis thaliana]	300	2e-79, Method: Compositional matrix adjust.	151/247
isotig01325_10 [728 - 99] (REVERSE SENSE) gene=isogroup00169 length=728 numContigs=3	ref|XP_002276370.1| PREDICTED: uncharacterized protein LOC100245862 [Vitis vinifera]	122	4e-26, Method: Compositional matrix adjust.	63/123
isotig01325_10 [728 - 99] (REVERSE SENSE) gene=isogroup00169 length=728 numContigs=3	ref|XP_002526726.1| conserved hypothetical protein [Ricinus communis] gb|EEF35640.1| conserved hypothetical protein [Ricinus communis]	120	1e-25, Method: Compositional matrix adjust.	57/125
isotig01325_10 [728 - 99] (REVERSE SENSE) gene=isogroup00169 length=728 numContigs=3	ref|XP_002276324.1| PREDICTED: uncharacterized protein LOC100256384 [Vitis vinifera]	119	5e-25, Method: Compositional matrix adjust.	56/112
isotig01325_10 [728 - 99] (REVERSE SENSE) gene=isogroup00169 length=728 numContigs=3	emb|CAN77553.1| hypothetical protein VITISV_017397 [Vitis vinifera]	118	7e-25, Method: Compositional matrix adjust.	56/112
isotig01325_10 [728 - 99] (REVERSE SENSE) gene=isogroup00169 length=728 numContigs=3	ref|XP_002276393.1| PREDICTED: uncharacterized protein LOC100240766 [Vitis vinifera]	118	9e-25, Method: Compositional matrix adjust.	62/128
isotig01325_10 [728 - 99] (REVERSE SENSE) gene=isogroup00169 length=728 numContigs=3	ref|XP_002526725.1| conserved hypothetical protein [Ricinus communis] gb|EEF35639.1| conserved hypothetical protein [Ricinus communis]	115	7e-24, Method: Compositional matrix adjust.	56/129
isotig01325_10 [728 - 99] (REVERSE SENSE) gene=isogroup00169 length=728 numContigs=3	ref|XP_003609653.1| hypothetical protein MTR_4g119580 [Medicago truncatula] gb|AES91850.1| hypothetical protein MTR_4g119580 [Medicago truncatula]	115	8e-24, Method: Compositional matrix adjust.	59/123
isotig01325_10 [728 - 99] (REVERSE SENSE) gene=isogroup00169 length=728 numContigs=3	ref|XP_002513023.1| hypothetical protein RCOM_1451930 [Ricinus communis] gb|EEF49526.1| hypothetical protein RCOM_1451930 [Ricinus communis]	114	1e-23, Method: Compositional matrix adjust.	67/141
isotig01325_10 [728 - 99] (REVERSE SENSE) gene=isogroup00169 length=728 numContigs=3	emb|CAN78550.1| hypothetical protein VITISV_003242 [Vitis vinifera]	114	1e-23, Method: Compositional matrix adjust.	61/128
isotig01325_10 [728 - 99] (REVERSE SENSE) gene=isogroup00169 length=728 numContigs=3	ref|XP_002274845.1| PREDICTED: uncharacterized protein LOC100252802 [Vitis vinifera]	114	2e-23, Method: Compositional matrix adjust.	60/122
isotig01325_10 [728 - 99] (REVERSE SENSE) gene=isogroup00169 length=728 numContigs=3	ref|XP_002274817.1| PREDICTED: uncharacterized protein LOC100257952 [Vitis vinifera]	113	2e-23, Method: Compositional matrix adjust.	55/117
isotig01325_10 [728 - 99] (REVERSE SENSE) gene=isogroup00169 length=728 numContigs=3	ref|XP_002317119.1| predicted protein [Populus trichocarpa] gb|EEE97731.1| predicted protein [Populus trichocarpa]	112	6e-23, Method: Compositional matrix adjust.	61/162
isotig01325_10 [728 - 99] (REVERSE SENSE) gene=isogroup00169 length=728 numContigs=3	emb|CAN77551.1| hypothetical protein VITISV_017395 [Vitis vinifera]	111	9e-23, Method: Compositional matrix adjust.	54/117
isotig01325_10 [728 - 99] (REVERSE SENSE) gene=isogroup00169 length=728 numContigs=3	ref|XP_002513024.1| conserved hypothetical protein [Ricinus communis] gb|EEF49527.1| conserved hypothetical protein [Ricinus communis]	110	1e-22, Method: Compositional matrix adjust.	57/121
isotig01325_10 [728 - 99] (REVERSE SENSE) gene=isogroup00169 length=728 numContigs=3	ref|XP_002330358.1| predicted protein [Populus trichocarpa] gb|EEF08693.1| predicted protein [Populus trichocarpa]	109	3e-22, Method: Compositional matrix adjust.	53/105
isotig01332_5 [201 - 659] gene=isogroup00171 length=1058 numContigs=4	ref|XP_002303292.1| predicted protein [Populus trichocarpa] gb|EEE78271.1| predicted protein [Populus trichocarpa]	156	1e-36, Method: Compositional matrix adjust.	77/144
isotig01332_5 [201 - 659] gene=isogroup00171 length=1058 numContigs=4	gb|AFK36731.1| unknown [Lotus japonicus]	145	3e-33, Method: Compositional matrix adjust.	76/144
isotig01332_5 [201 - 659] gene=isogroup00171 length=1058 numContigs=4	ref|XP_002298225.1| predicted protein [Populus trichocarpa] gb|EEE83030.1| predicted protein [Populus trichocarpa]	138	4e-31, Method: Compositional matrix adjust.	75/144
isotig01332_5 [201 - 659] gene=isogroup00171 length=1058 numContigs=4	ref|XP_002284539.1| PREDICTED: thylakoid membrane phosphoprotein 14 kDa, chloroplastic isoform 2 [Vitis vinifera] ref|XP_002284537.1| PREDICTED: thylakoid membrane phosphoprotein 14 kDa, chloroplastic isoform 1 [Vitis vinifera] emb|CBI36130.3| unnamed protein product [Vitis vinifera]	135	2e-30, Method: Compositional matrix adjust.	78/146
isotig01332_5 [201 - 659] gene=isogroup00171 length=1058 numContigs=4	gb|ABK95860.1| unknown [Populus trichocarpa]	135	3e-30, Method: Compositional matrix adjust.	74/144
isotig01332_5 [201 - 659] gene=isogroup00171 length=1058 numContigs=4	gb|AAM63306.1| unknown [Arabidopsis thaliana]	131	4e-29, Method: Compositional matrix adjust.	67/144
isotig01332_5 [201 - 659] gene=isogroup00171 length=1058 numContigs=4	ref|XP_002516019.1| Thylakoid membrane phosphoprotein 14 kDa, chloroplast precursor, putative [Ricinus communis] gb|EEF46439.1| Thylakoid membrane phosphoprotein 14 kDa, chloroplast precursor, putative [Ricinus communis]	131	4e-29, Method: Compositional matrix adjust.	77/144
isotig01332_5 [201 - 659] gene=isogroup00171 length=1058 numContigs=4	ref|NP_564603.1| uncharacterized protein [Arabidopsis thaliana] gb|AAF29409.1|AC022354_8 unknown protein [Arabidopsis thaliana] gb|AAK95255.1|AF410269_1 At1g52220/F9I5_10 [Arabidopsis thaliana] gb|AAM19881.1| At1g52220/F9I5_10 [Arabidopsis thaliana] gb|AEE32769.1| uncharacterized protein [Arabidopsis thaliana]	130	6e-29, Method: Compositional matrix adjust.	67/144
isotig01332_5 [201 - 659] gene=isogroup00171 length=1058 numContigs=4	gb|AFK36422.1| unknown [Medicago truncatula]	130	1e-28, Method: Compositional matrix adjust.	75/144
isotig01332_5 [201 - 659] gene=isogroup00171 length=1058 numContigs=4	ref|NP_001235747.1| uncharacterized protein LOC100306487 [Glycine max] gb|ACU14691.1| unknown [Glycine max]	129	2e-28, Method: Compositional matrix adjust.	78/144
isotig01332_5 [201 - 659] gene=isogroup00171 length=1058 numContigs=4	ref|NP_001236517.1| uncharacterized protein LOC100305776 [Glycine max] gb|ACU13635.1| unknown [Glycine max]	127	1e-27, Method: Compositional matrix adjust.	76/144
isotig01332_5 [201 - 659] gene=isogroup00171 length=1058 numContigs=4	ref|NP_001031173.1| uncharacterized protein [Arabidopsis thaliana] gb|AEE32770.1| uncharacterized protein [Arabidopsis thaliana]	126	1e-27, Method: Compositional matrix adjust.	67/144
isotig01332_5 [201 - 659] gene=isogroup00171 length=1058 numContigs=4	ref|XP_002894367.1| hypothetical protein ARALYDRAFT_892226 [Arabidopsis lyrata subsp. lyrata] gb|EFH70626.1| hypothetical protein ARALYDRAFT_892226 [Arabidopsis lyrata subsp. lyrata]	120	1e-25, Method: Compositional matrix adjust.	66/144
isotig01332_5 [201 - 659] gene=isogroup00171 length=1058 numContigs=4	ref|XP_001767996.1| predicted protein [Physcomitrella patens subsp. patens] gb|EDQ67271.1| predicted protein [Physcomitrella patens subsp. patens]	92.4	3e-17, Method: Compositional matrix adjust.	55/152
isotig01332_5 [201 - 659] gene=isogroup00171 length=1058 numContigs=4	gb|ABK22774.1| unknown [Picea sitchensis]	89.7	2e-16, Method: Compositional matrix adjust.	52/114
isotig01337_52 [3693 - 6791] gene=isogroup00172 length=6959 numContigs=4	ref|XP_002283122.1| PREDICTED: uncharacterized protein LOC100254535 isoform 2 [Vitis vinifera]	827	0.0, Method: Compositional matrix adjust.	507/1027
isotig01337_52 [3693 - 6791] gene=isogroup00172 length=6959 numContigs=4	ref|XP_003631994.1| PREDICTED: uncharacterized protein LOC100254535 [Vitis vinifera]	826	0.0, Method: Compositional matrix adjust.	507/1027
isotig01337_52 [3693 - 6791] gene=isogroup00172 length=6959 numContigs=4	emb|CAN67523.1| hypothetical protein VITISV_020207 [Vitis vinifera]	826	0.0, Method: Compositional matrix adjust.	506/1027
isotig01337_52 [3693 - 6791] gene=isogroup00172 length=6959 numContigs=4	ref|XP_002517087.1| protein binding protein, putative [Ricinus communis] gb|EEF45250.1| protein binding protein, putative [Ricinus communis]	815	0.0, Method: Compositional matrix adjust.	503/1027
isotig01337_52 [3693 - 6791] gene=isogroup00172 length=6959 numContigs=4	ref|XP_002314672.1| predicted protein [Populus trichocarpa] gb|EEF00843.1| predicted protein [Populus trichocarpa]	799	0.0, Method: Compositional matrix adjust.	510/1027
isotig01337_52 [3693 - 6791] gene=isogroup00172 length=6959 numContigs=4	ref|XP_003556062.1| PREDICTED: uncharacterized protein LOC100812191 [Glycine max]	731	0.0, Method: Compositional matrix adjust.	471/1027
isotig01337_52 [3693 - 6791] gene=isogroup00172 length=6959 numContigs=4	ref|XP_003536522.1| PREDICTED: uncharacterized protein LOC100819263 [Glycine max]	716	0.0, Method: Compositional matrix adjust.	462/1026
isotig01337_52 [3693 - 6791] gene=isogroup00172 length=6959 numContigs=4	ref|XP_003517570.1| PREDICTED: uncharacterized protein LOC100804979 [Glycine max]	634	1e-179, Method: Compositional matrix adjust.	431/1024
isotig01337_52 [3693 - 6791] gene=isogroup00172 length=6959 numContigs=4	ref|XP_003537552.1| PREDICTED: uncharacterized protein LOC100800597 [Glycine max]	624	1e-176, Method: Compositional matrix adjust.	427/1027
isotig01337_52 [3693 - 6791] gene=isogroup00172 length=6959 numContigs=4	ref|NP_188918.2| kinase interacting KIP1-like protein [Arabidopsis thaliana] dbj|BAB01254.1| centromere protein [Arabidopsis thaliana] gb|AEE76677.1| kinase interacting KIP1-like protein [Arabidopsis thaliana]	608	1e-171, Method: Compositional matrix adjust.	432/1027
isotig01337_52 [3693 - 6791] gene=isogroup00172 length=6959 numContigs=4	ref|XP_003632326.1| PREDICTED: uncharacterized protein LOC100852899 [Vitis vinifera]	574	1e-161, Method: Compositional matrix adjust.	398/1027
isotig01337_52 [3693 - 6791] gene=isogroup00172 length=6959 numContigs=4	emb|CAN70401.1| hypothetical protein VITISV_039693 [Vitis vinifera]	550	1e-154, Method: Compositional matrix adjust.	401/1027
isotig01337_52 [3693 - 6791] gene=isogroup00172 length=6959 numContigs=4	emb|CAB10255.1| centromere protein homolog [Arabidopsis thaliana] emb|CAB78518.1| centromere protein homolog [Arabidopsis thaliana]	543	1e-152, Method: Compositional matrix adjust.	396/1027
isotig01337_52 [3693 - 6791] gene=isogroup00172 length=6959 numContigs=4	ref|XP_003610743.1| N-acetyltransferase, putative [Medicago truncatula] gb|AES93701.1| N-acetyltransferase, putative [Medicago truncatula]	543	1e-151, Method: Compositional matrix adjust.	407/1020
isotig01337_52 [3693 - 6791] gene=isogroup00172 length=6959 numContigs=4	ref|NP_193212.4| kinase interacting-like protein [Arabidopsis thaliana] gb|AEE83495.1| kinase interacting-like protein [Arabidopsis thaliana]	543	1e-151, Method: Compositional matrix adjust.	396/1027
isotig01341_94 [3730 - 1223] (REVERSE SENSE) gene=isogroup00173 length=5865 numContigs=4	emb|CBI36950.3| unnamed protein product [Vitis vinifera]	966	0.0, Method: Compositional matrix adjust.	463/580
isotig01341_94 [3730 - 1223] (REVERSE SENSE) gene=isogroup00173 length=5865 numContigs=4	ref|XP_002270510.2| PREDICTED: probable glutamyl endopeptidase, chloroplastic-like [Vitis vinifera]	962	0.0, Method: Compositional matrix adjust.	463/580
isotig01341_94 [3730 - 1223] (REVERSE SENSE) gene=isogroup00173 length=5865 numContigs=4	ref|XP_002301512.1| predicted protein [Populus trichocarpa] gb|EEE80785.1| predicted protein [Populus trichocarpa]	937	0.0, Method: Compositional matrix adjust.	449/579
isotig01341_94 [3730 - 1223] (REVERSE SENSE) gene=isogroup00173 length=5865 numContigs=4	ref|XP_002320974.1| predicted protein [Populus trichocarpa] gb|EEE99289.1| predicted protein [Populus trichocarpa]	927	0.0, Method: Compositional matrix adjust.	451/587
isotig01341_94 [3730 - 1223] (REVERSE SENSE) gene=isogroup00173 length=5865 numContigs=4	ref|XP_003625970.1| Acylamino-acid-releasing enzyme [Medicago truncatula] gb|AES82188.1| Acylamino-acid-releasing enzyme [Medicago truncatula]	927	0.0, Method: Compositional matrix adjust.	438/587
isotig01341_94 [3730 - 1223] (REVERSE SENSE) gene=isogroup00173 length=5865 numContigs=4	ref|XP_002882118.1| serine-type peptidase [Arabidopsis lyrata subsp. lyrata] gb|EFH58377.1| serine-type peptidase [Arabidopsis lyrata subsp. lyrata]	920	0.0, Method: Compositional matrix adjust.	447/587
isotig01341_94 [3730 - 1223] (REVERSE SENSE) gene=isogroup00173 length=5865 numContigs=4	ref|NP_850473.1| prolyl oligopeptidase-like protein [Arabidopsis thaliana] gb|AEC10835.1| prolyl oligopeptidase-like protein [Arabidopsis thaliana]	919	0.0, Method: Compositional matrix adjust.	446/587
isotig01341_94 [3730 - 1223] (REVERSE SENSE) gene=isogroup00173 length=5865 numContigs=4	gb|AAB63841.1| unknown protein [Arabidopsis thaliana]	919	0.0, Method: Compositional matrix adjust.	446/587
isotig01341_94 [3730 - 1223] (REVERSE SENSE) gene=isogroup00173 length=5865 numContigs=4	sp|Q8VZF3.2|CGEP_ARATH RecName: Full=Probable glutamyl endopeptidase, chloroplastic; Flags: Precursor	912	0.0, Method: Compositional matrix adjust.	445/587
isotig01341_94 [3730 - 1223] (REVERSE SENSE) gene=isogroup00173 length=5865 numContigs=4	gb|AAL57645.1| At2g47390/T8I13.23 [Arabidopsis thaliana] gb|AAO11566.1| At2g47390/T8I13.23 [Arabidopsis thaliana]	912	0.0, Method: Compositional matrix adjust.	445/587
isotig01341_94 [3730 - 1223] (REVERSE SENSE) gene=isogroup00173 length=5865 numContigs=4	ref|XP_002515283.1| dipeptidyl-peptidase, putative [Ricinus communis] gb|EEF47267.1| dipeptidyl-peptidase, putative [Ricinus communis]	908	0.0, Method: Compositional matrix adjust.	443/587
isotig01341_94 [3730 - 1223] (REVERSE SENSE) gene=isogroup00173 length=5865 numContigs=4	ref|XP_003554550.1| PREDICTED: probable glutamyl endopeptidase, chloroplastic-like [Glycine max]	894	0.0, Method: Compositional matrix adjust.	429/587
isotig01341_94 [3730 - 1223] (REVERSE SENSE) gene=isogroup00173 length=5865 numContigs=4	ref|NP_001049893.1| Os03g0307100 [Oryza sativa Japonica Group] sp|Q10MJ1.1|CGEP_ORYSJ RecName: Full=Probable glutamyl endopeptidase, chloroplastic; Flags: Precursor gb|ABF95536.1| prolyl oligopeptidase family protein, expressed [Oryza sativa Japonica Group] dbj|BAF11807.1| Os03g0307100 [Oryza sativa Japonica Group]	886	0.0, Method: Compositional matrix adjust.	429/587
isotig01341_94 [3730 - 1223] (REVERSE SENSE) gene=isogroup00173 length=5865 numContigs=4	ref|XP_002467980.1| hypothetical protein SORBIDRAFT_01g037483 [Sorghum bicolor] gb|EER94978.1| hypothetical protein SORBIDRAFT_01g037483 [Sorghum bicolor]	883	0.0, Method: Compositional matrix adjust.	426/587
isotig01341_94 [3730 - 1223] (REVERSE SENSE) gene=isogroup00173 length=5865 numContigs=4	ref|XP_003558080.1| PREDICTED: probable glutamyl endopeptidase, chloroplastic-like [Brachypodium distachyon]	882	0.0, Method: Compositional matrix adjust.	427/587
isotig01371_16 [682 - 2208] gene=isogroup00180 length=2355 numContigs=2	ref|XP_002324864.1| predicted protein [Populus trichocarpa] gb|EEF03429.1| predicted protein [Populus trichocarpa]	602	1e-170, Method: Compositional matrix adjust.	303/426
isotig01371_16 [682 - 2208] gene=isogroup00180 length=2355 numContigs=2	ref|XP_002515505.1| clathrin assembly protein, putative [Ricinus communis] gb|EEF46954.1| clathrin assembly protein, putative [Ricinus communis]	593	1e-167, Method: Compositional matrix adjust.	299/428
isotig01371_16 [682 - 2208] gene=isogroup00180 length=2355 numContigs=2	ref|XP_002309633.1| predicted protein [Populus trichocarpa] gb|EEE93156.1| predicted protein [Populus trichocarpa]	589	1e-166, Method: Compositional matrix adjust.	297/426
isotig01371_16 [682 - 2208] gene=isogroup00180 length=2355 numContigs=2	ref|XP_003522610.1| PREDICTED: putative clathrin assembly protein At2g25430-like [Glycine max]	582	1e-164, Method: Compositional matrix adjust.	290/420
isotig01371_16 [682 - 2208] gene=isogroup00180 length=2355 numContigs=2	ref|XP_003526396.1| PREDICTED: putative clathrin assembly protein At2g25430-like isoform 1 [Glycine max] ref|XP_003526397.1| PREDICTED: putative clathrin assembly protein At2g25430-like isoform 2 [Glycine max]	582	1e-164, Method: Compositional matrix adjust.	294/420
isotig01371_16 [682 - 2208] gene=isogroup00180 length=2355 numContigs=2	ref|XP_002285168.1| PREDICTED: putative clathrin assembly protein At2g25430-like [Vitis vinifera]	576	1e-162, Method: Compositional matrix adjust.	289/418
isotig01371_16 [682 - 2208] gene=isogroup00180 length=2355 numContigs=2	ref|XP_003603378.1| epsin N-terminal homology (ENTH) domain-containing protein [Medicago truncatula] gb|AES73629.1| epsin N-terminal homology (ENTH) domain-containing protein [Medicago truncatula]	551	1e-154, Method: Compositional matrix adjust.	283/418
isotig01371_16 [682 - 2208] gene=isogroup00180 length=2355 numContigs=2	gb|ACB59217.1| ENTH [Brassica oleracea]	507	1e-141, Method: Compositional matrix adjust.	277/416
isotig01371_16 [682 - 2208] gene=isogroup00180 length=2355 numContigs=2	ref|XP_002285283.1| PREDICTED: probable clathrin assembly protein At4g32285-like isoform 1 [Vitis vinifera]	503	1e-140, Method: Compositional matrix adjust.	262/427
isotig01371_16 [682 - 2208] gene=isogroup00180 length=2355 numContigs=2	ref|NP_565595.1| putative clathrin assembly protein [Arabidopsis thaliana] sp|Q8LF20.2|CAP2_ARATH RecName: Full=Putative clathrin assembly protein At2g25430 gb|AAD20703.1| expressed protein [Arabidopsis thaliana] gb|AAM98081.1| At2g25430/F13B15.9 [Arabidopsis thaliana] gb|AAP37658.1| At2g25430/F13B15.9 [Arabidopsis thaliana] gb|AEC07701.1| putative clathrin assembly protein [Arabidopsis thaliana]	498	1e-138, Method: Compositional matrix adjust.	276/413
isotig01371_16 [682 - 2208] gene=isogroup00180 length=2355 numContigs=2	gb|AAM61646.1| unknown [Arabidopsis thaliana]	494	1e-137, Method: Compositional matrix adjust.	277/413
isotig01371_16 [682 - 2208] gene=isogroup00180 length=2355 numContigs=2	ref|XP_002878853.1| hypothetical protein ARALYDRAFT_481396 [Arabidopsis lyrata subsp. lyrata] gb|EFH55112.1| hypothetical protein ARALYDRAFT_481396 [Arabidopsis lyrata subsp. lyrata]	491	1e-136, Method: Compositional matrix adjust.	277/413
isotig01371_16 [682 - 2208] gene=isogroup00180 length=2355 numContigs=2	ref|NP_567892.1| putative clathrin assembly protein [Arabidopsis thaliana] ref|NP_001031770.1| putative clathrin assembly protein [Arabidopsis thaliana] sp|Q8S9J8.2|CAP1_ARATH RecName: Full=Probable clathrin assembly protein At4g32285 gb|AAY25417.1| At4g32285 [Arabidopsis thaliana] dbj|BAH19907.1| AT4G32285 [Arabidopsis thaliana] gb|AEE86033.1| putative clathrin assembly protein [Arabidopsis thal…	490	1e-136, Method: Compositional matrix adjust.	268/413
isotig01371_16 [682 - 2208] gene=isogroup00180 length=2355 numContigs=2	ref|XP_002869286.1| hypothetical protein ARALYDRAFT_328503 [Arabidopsis lyrata subsp. lyrata] gb|EFH45545.1| hypothetical protein ARALYDRAFT_328503 [Arabidopsis lyrata subsp. lyrata]	490	1e-136, Method: Compositional matrix adjust.	269/413
isotig01371_16 [682 - 2208] gene=isogroup00180 length=2355 numContigs=2	emb|CAA16962.1| putative protein [Arabidopsis thaliana] emb|CAB79946.1| putative protein [Arabidopsis thaliana]	489	1e-136, Method: Compositional matrix adjust.	268/413
isotig01393_23 [790 - 2649] gene=isogroup00186 length=2651 numContigs=3	ref|XP_002274665.1| PREDICTED: uncharacterized protein LOC100249833 [Vitis vinifera]	557	1e-156, Method: Compositional matrix adjust.	318/615
isotig01393_23 [790 - 2649] gene=isogroup00186 length=2651 numContigs=3	emb|CBI30984.3| unnamed protein product [Vitis vinifera]	552	1e-155, Method: Compositional matrix adjust.	319/615
isotig01393_23 [790 - 2649] gene=isogroup00186 length=2651 numContigs=3	ref|XP_002526611.1| conserved hypothetical protein [Ricinus communis] gb|EEF35770.1| conserved hypothetical protein [Ricinus communis]	533	1e-149, Method: Compositional matrix adjust.	319/615
isotig01393_23 [790 - 2649] gene=isogroup00186 length=2651 numContigs=3	ref|XP_002881350.1| predicted protein [Arabidopsis lyrata subsp. lyrata] gb|EFH57609.1| predicted protein [Arabidopsis lyrata subsp. lyrata]	431	1e-118, Method: Compositional matrix adjust.	260/615
isotig01393_23 [790 - 2649] gene=isogroup00186 length=2651 numContigs=3	ref|NP_001189676.1| uncharacterized protein [Arabidopsis thaliana] gb|AEC09008.1| uncharacterized protein [Arabidopsis thaliana]	424	1e-116, Method: Compositional matrix adjust.	262/615
isotig01393_23 [790 - 2649] gene=isogroup00186 length=2651 numContigs=3	gb|AAC16267.1| hypothetical protein [Arabidopsis thaliana]	379	1e-103, Method: Compositional matrix adjust.	247/615
isotig01393_23 [790 - 2649] gene=isogroup00186 length=2651 numContigs=3	ref|NP_181014.2| uncharacterized protein [Arabidopsis thaliana] dbj|BAC43566.1| unknown protein [Arabidopsis thaliana] gb|AEC09007.1| uncharacterized protein [Arabidopsis thaliana]	360	6e-97, Method: Compositional matrix adjust.	222/514
isotig01393_23 [790 - 2649] gene=isogroup00186 length=2651 numContigs=3	ref|XP_003547572.1| PREDICTED: uncharacterized protein LOC100809759 [Glycine max]	339	1e-90, Method: Compositional matrix adjust.	222/485
isotig01393_23 [790 - 2649] gene=isogroup00186 length=2651 numContigs=3	ref|XP_003535012.1| PREDICTED: uncharacterized protein LOC100787690 [Glycine max]	338	3e-90, Method: Compositional matrix adjust.	223/485
isotig01393_23 [790 - 2649] gene=isogroup00186 length=2651 numContigs=3	gb|ABF69980.1| hypothetical protein MA4_106O17.26 [Musa acuminata]	273	7e-71, Method: Compositional matrix adjust.	171/443
isotig01393_23 [790 - 2649] gene=isogroup00186 length=2651 numContigs=3	ref|NP_001043426.1| Os01g0585600 [Oryza sativa Japonica Group] dbj|BAF05340.1| Os01g0585600 [Oryza sativa Japonica Group] dbj|BAG89301.1| unnamed protein product [Oryza sativa Japonica Group]	260	6e-67, Method: Compositional matrix adjust.	176/453
isotig01393_23 [790 - 2649] gene=isogroup00186 length=2651 numContigs=3	gb|EEE54881.1| hypothetical protein OsJ_02382 [Oryza sativa Japonica Group]	255	2e-65, Method: Compositional matrix adjust.	176/453
isotig01393_23 [790 - 2649] gene=isogroup00186 length=2651 numContigs=3	gb|EAY74707.1| hypothetical protein OsI_02600 [Oryza sativa Indica Group]	253	1e-64, Method: Compositional matrix adjust.	178/453
isotig01393_23 [790 - 2649] gene=isogroup00186 length=2651 numContigs=3	gb|AEL98833.1| hypothetical protein, partial [Silene latifolia] gb|AEL98834.1| hypothetical protein, partial [Silene latifolia]	243	8e-62, Method: Compositional matrix adjust.	114/214
isotig01393_23 [790 - 2649] gene=isogroup00186 length=2651 numContigs=3	ref|XP_003595493.1| hypothetical protein MTR_2g048360 [Medicago truncatula] gb|AES65744.1| hypothetical protein MTR_2g048360 [Medicago truncatula]	235	3e-59, Method: Compositional matrix adjust.	131/283
isotig01397_65 [2331 - 181] (REVERSE SENSE) gene=isogroup00187 length=3753 numContigs=3	ref|XP_002275737.1| PREDICTED: uncharacterized protein LOC100263264 [Vitis vinifera]	662	0.0, Method: Compositional matrix adjust.	362/674
isotig01397_65 [2331 - 181] (REVERSE SENSE) gene=isogroup00187 length=3753 numContigs=3	ref|XP_002509683.1| conserved hypothetical protein [Ricinus communis] gb|EEF51070.1| conserved hypothetical protein [Ricinus communis]	645	0.0, Method: Compositional matrix adjust.	375/673
isotig01397_65 [2331 - 181] (REVERSE SENSE) gene=isogroup00187 length=3753 numContigs=3	ref|XP_002299570.1| predicted protein [Populus trichocarpa] gb|EEE84375.1| predicted protein [Populus trichocarpa]	639	0.0, Method: Compositional matrix adjust.	373/675
isotig01397_65 [2331 - 181] (REVERSE SENSE) gene=isogroup00187 length=3753 numContigs=3	ref|XP_003516684.1| PREDICTED: uncharacterized protein LOC100808340 [Glycine max]	636	1e-180, Method: Compositional matrix adjust.	375/676
isotig01397_65 [2331 - 181] (REVERSE SENSE) gene=isogroup00187 length=3753 numContigs=3	emb|CBI34769.3| unnamed protein product [Vitis vinifera]	629	1e-178, Method: Compositional matrix adjust.	347/674
isotig01397_65 [2331 - 181] (REVERSE SENSE) gene=isogroup00187 length=3753 numContigs=3	ref|XP_003611174.1| Protein FAM63A [Medicago truncatula] gb|AES94132.1| Protein FAM63A [Medicago truncatula]	624	1e-176, Method: Compositional matrix adjust.	363/676
isotig01397_65 [2331 - 181] (REVERSE SENSE) gene=isogroup00187 length=3753 numContigs=3	ref|XP_003538713.1| PREDICTED: uncharacterized protein LOC100797239 [Glycine max]	616	1e-174, Method: Compositional matrix adjust.	366/676
isotig01397_65 [2331 - 181] (REVERSE SENSE) gene=isogroup00187 length=3753 numContigs=3	ref|XP_002439002.1| hypothetical protein SORBIDRAFT_10g029790 [Sorghum bicolor] gb|EER90369.1| hypothetical protein SORBIDRAFT_10g029790 [Sorghum bicolor]	454	1e-125, Method: Compositional matrix adjust.	295/674
isotig01397_65 [2331 - 181] (REVERSE SENSE) gene=isogroup00187 length=3753 numContigs=3	gb|AFW69464.1| hypothetical protein ZEAMMB73_207650 [Zea mays]	439	1e-120, Method: Compositional matrix adjust.	290/678
isotig01397_65 [2331 - 181] (REVERSE SENSE) gene=isogroup00187 length=3753 numContigs=3	gb|AFW75805.1| hypothetical protein ZEAMMB73_247520 [Zea mays]	420	1e-115, Method: Compositional matrix adjust.	292/674
isotig01397_65 [2331 - 181] (REVERSE SENSE) gene=isogroup00187 length=3753 numContigs=3	ref|XP_003563553.1| PREDICTED: uncharacterized protein LOC100832934 [Brachypodium distachyon]	410	1e-112, Method: Compositional matrix adjust.	282/672
isotig01397_65 [2331 - 181] (REVERSE SENSE) gene=isogroup00187 length=3753 numContigs=3	ref|XP_002303556.1| predicted protein [Populus trichocarpa] gb|EEE78535.1| predicted protein [Populus trichocarpa]	357	7e-96, Method: Compositional matrix adjust.	348/543
isotig01397_65 [2331 - 181] (REVERSE SENSE) gene=isogroup00187 length=3753 numContigs=3	ref|XP_001770718.1| predicted protein [Physcomitrella patens subsp. patens] gb|EDQ64542.1| predicted protein [Physcomitrella patens subsp. patens]	349	1e-93, Method: Compositional matrix adjust.	252/579
isotig01397_65 [2331 - 181] (REVERSE SENSE) gene=isogroup00187 length=3753 numContigs=3	ref|XP_002874729.1| hypothetical protein ARALYDRAFT_490003 [Arabidopsis lyrata subsp. lyrata] gb|EFH50988.1| hypothetical protein ARALYDRAFT_490003 [Arabidopsis lyrata subsp. lyrata]	316	1e-83, Method: Compositional matrix adjust.	157/239
isotig01397_65 [2331 - 181] (REVERSE SENSE) gene=isogroup00187 length=3753 numContigs=3	gb|EEC81301.1| hypothetical protein OsI_24437 [Oryza sativa Indica Group]	265	4e-68, Method: Compositional matrix adjust.	133/199
isotig01404_16 [450 - 1892] gene=isogroup00188 length=1896 numContigs=3	emb|CBI23663.3| unnamed protein product [Vitis vinifera]	523	1e-146, Method: Compositional matrix adjust.	271/447
isotig01404_16 [450 - 1892] gene=isogroup00188 length=1896 numContigs=3	ref|XP_002281562.2| PREDICTED: uncharacterized protein LOC100251059 [Vitis vinifera]	501	1e-139, Method: Compositional matrix adjust.	258/437
isotig01404_16 [450 - 1892] gene=isogroup00188 length=1896 numContigs=3	ref|XP_002311679.1| predicted protein [Populus trichocarpa] gb|EEE89046.1| predicted protein [Populus trichocarpa]	480	1e-133, Method: Compositional matrix adjust.	265/448
isotig01404_16 [450 - 1892] gene=isogroup00188 length=1896 numContigs=3	ref|XP_002528832.1| conserved hypothetical protein [Ricinus communis] gb|EEF33566.1| conserved hypothetical protein [Ricinus communis]	462	1e-128, Method: Compositional matrix adjust.	240/433
isotig01404_16 [450 - 1892] gene=isogroup00188 length=1896 numContigs=3	ref|XP_003535426.1| PREDICTED: uncharacterized protein LOC100784692 [Glycine max]	459	1e-127, Method: Compositional matrix adjust.	243/449
isotig01404_16 [450 - 1892] gene=isogroup00188 length=1896 numContigs=3	ref|XP_003590837.1| COP1-interacting protein [Medicago truncatula] gb|AES61088.1| COP1-interacting protein [Medicago truncatula]	451	1e-124, Method: Compositional matrix adjust.	246/432
isotig01404_16 [450 - 1892] gene=isogroup00188 length=1896 numContigs=3	ref|XP_003555517.1| PREDICTED: uncharacterized protein LOC100781180 [Glycine max]	444	1e-122, Method: Compositional matrix adjust.	237/449
isotig01404_16 [450 - 1892] gene=isogroup00188 length=1896 numContigs=3	ref|XP_003536834.1| PREDICTED: uncharacterized protein LOC100808390 [Glycine max]	402	1e-110, Method: Compositional matrix adjust.	228/432
isotig01404_16 [450 - 1892] gene=isogroup00188 length=1896 numContigs=3	ref|XP_003519712.1| PREDICTED: uncharacterized protein LOC100776852 [Glycine max]	396	1e-108, Method: Compositional matrix adjust.	226/432
isotig01404_16 [450 - 1892] gene=isogroup00188 length=1896 numContigs=3	emb|CAN80688.1| hypothetical protein VITISV_021551 [Vitis vinifera]	380	1e-103, Method: Compositional matrix adjust.	187/267
isotig01404_16 [450 - 1892] gene=isogroup00188 length=1896 numContigs=3	ref|XP_003596469.1| COP1-interacting protein [Medicago truncatula] gb|AES66720.1| COP1-interacting protein [Medicago truncatula]	375	1e-101, Method: Compositional matrix adjust.	210/431
isotig01404_16 [450 - 1892] gene=isogroup00188 length=1896 numContigs=3	ref|NP_001190461.1| COP1-interacting protein-like protein [Arabidopsis thaliana] gb|AED94944.1| COP1-interacting protein-like protein [Arabidopsis thaliana]	372	1e-100, Method: Compositional matrix adjust.	207/438
isotig01404_16 [450 - 1892] gene=isogroup00188 length=1896 numContigs=3	ref|NP_001190459.1| COP1-interacting protein-like protein [Arabidopsis thaliana] ref|NP_001190460.1| COP1-interacting protein-like protein [Arabidopsis thaliana] gb|AED94942.1| COP1-interacting protein-like protein [Arabidopsis thaliana] gb|AED94943.1| COP1-interacting protein-like protein [Arabidopsis thaliana]	372	1e-100, Method: Compositional matrix adjust.	207/438
isotig01404_16 [450 - 1892] gene=isogroup00188 length=1896 numContigs=3	ref|NP_568624.1| COP1-interacting protein-like protein [Arabidopsis thaliana] gb|AED94941.1| COP1-interacting protein-like protein [Arabidopsis thaliana]	345	1e-92, Method: Compositional matrix adjust.	207/433
isotig01404_16 [450 - 1892] gene=isogroup00188 length=1896 numContigs=3	dbj|BAB10594.1| unnamed protein product [Arabidopsis thaliana]	345	2e-92, Method: Compositional matrix adjust.	207/433
isotig01409_47 [2376 - 130] (REVERSE SENSE) gene=isogroup00190 length=2682 numContigs=4	ref|XP_002297682.1| predicted protein [Populus trichocarpa] gb|EEE82487.1| predicted protein [Populus trichocarpa]	596	1e-168, Method: Compositional matrix adjust.	355/704
isotig01409_47 [2376 - 130] (REVERSE SENSE) gene=isogroup00190 length=2682 numContigs=4	ref|XP_002297686.1| predicted protein [Populus trichocarpa] gb|EEE82491.1| predicted protein [Populus trichocarpa]	594	1e-167, Method: Compositional matrix adjust.	343/709
isotig01409_47 [2376 - 130] (REVERSE SENSE) gene=isogroup00190 length=2682 numContigs=4	ref|XP_002334062.1| predicted protein [Populus trichocarpa] gb|EEF06767.1| predicted protein [Populus trichocarpa]	594	1e-167, Method: Compositional matrix adjust.	339/692
isotig01409_47 [2376 - 130] (REVERSE SENSE) gene=isogroup00190 length=2682 numContigs=4	ref|XP_002336072.1| predicted protein [Populus trichocarpa] gb|EEF07044.1| predicted protein [Populus trichocarpa]	588	1e-165, Method: Compositional matrix adjust.	329/653
isotig01409_47 [2376 - 130] (REVERSE SENSE) gene=isogroup00190 length=2682 numContigs=4	ref|XP_002297684.1| predicted protein [Populus trichocarpa] gb|EEE82489.1| predicted protein [Populus trichocarpa]	587	1e-165, Method: Compositional matrix adjust.	345/704
isotig01409_47 [2376 - 130] (REVERSE SENSE) gene=isogroup00190 length=2682 numContigs=4	ref|XP_002304841.1| predicted protein [Populus trichocarpa] gb|EEE79820.1| predicted protein [Populus trichocarpa]	582	1e-163, Method: Compositional matrix adjust.	343/713
isotig01409_47 [2376 - 130] (REVERSE SENSE) gene=isogroup00190 length=2682 numContigs=4	ref|XP_002511965.1| kinase, putative [Ricinus communis] gb|EEF50634.1| kinase, putative [Ricinus communis]	577	1e-162, Method: Compositional matrix adjust.	330/665
isotig01409_47 [2376 - 130] (REVERSE SENSE) gene=isogroup00190 length=2682 numContigs=4	ref|XP_002297691.1| predicted protein [Populus trichocarpa] gb|EEE82496.1| predicted protein [Populus trichocarpa]	576	1e-162, Method: Compositional matrix adjust.	351/704
isotig01409_47 [2376 - 130] (REVERSE SENSE) gene=isogroup00190 length=2682 numContigs=4	ref|XP_002304840.1| predicted protein [Populus trichocarpa] gb|EEE79819.1| predicted protein [Populus trichocarpa]	575	1e-161, Method: Compositional matrix adjust.	327/662
isotig01409_47 [2376 - 130] (REVERSE SENSE) gene=isogroup00190 length=2682 numContigs=4	ref|XP_002513972.1| kinase, putative [Ricinus communis] gb|EEF48555.1| kinase, putative [Ricinus communis]	570	1e-160, Method: Compositional matrix adjust.	336/710
isotig01409_47 [2376 - 130] (REVERSE SENSE) gene=isogroup00190 length=2682 numContigs=4	emb|CAN76906.1| hypothetical protein VITISV_006595 [Vitis vinifera]	570	1e-160, Method: Compositional matrix adjust.	334/695
isotig01409_47 [2376 - 130] (REVERSE SENSE) gene=isogroup00190 length=2682 numContigs=4	ref|XP_003631717.1| PREDICTED: wall-associated receptor kinase-like 10-like, partial [Vitis vinifera]	568	1e-159, Method: Compositional matrix adjust.	333/705
isotig01409_47 [2376 - 130] (REVERSE SENSE) gene=isogroup00190 length=2682 numContigs=4	ref|XP_002336622.1| predicted protein [Populus trichocarpa] gb|EEE74770.1| predicted protein [Populus trichocarpa]	567	1e-159, Method: Compositional matrix adjust.	318/639
isotig01409_47 [2376 - 130] (REVERSE SENSE) gene=isogroup00190 length=2682 numContigs=4	ref|XP_002266785.2| PREDICTED: wall-associated receptor kinase-like 1-like [Vitis vinifera]	566	1e-159, Method: Compositional matrix adjust.	322/667
isotig01409_47 [2376 - 130] (REVERSE SENSE) gene=isogroup00190 length=2682 numContigs=4	ref|XP_002513974.1| kinase, putative [Ricinus communis] gb|EEF48557.1| kinase, putative [Ricinus communis]	561	1e-157, Method: Compositional matrix adjust.	323/654
isotig01413_27 [1505 - 3067] gene=isogroup00191 length=3069 numContigs=4	ref|XP_002528431.1| conserved hypothetical protein [Ricinus communis] gb|EEF33914.1| conserved hypothetical protein [Ricinus communis]	759	0.0, Method: Compositional matrix adjust.	369/483
isotig01413_27 [1505 - 3067] gene=isogroup00191 length=3069 numContigs=4	emb|CAN66716.1| hypothetical protein VITISV_041185 [Vitis vinifera]	734	0.0, Method: Compositional matrix adjust.	355/483
isotig01413_27 [1505 - 3067] gene=isogroup00191 length=3069 numContigs=4	ref|XP_002283773.1| PREDICTED: uncharacterized protein LOC100247953 isoform 1 [Vitis vinifera] ref|XP_003633477.1| PREDICTED: uncharacterized protein LOC100247953 isoform 2 [Vitis vinifera] emb|CBI31690.3| unnamed protein product [Vitis vinifera]	732	0.0, Method: Compositional matrix adjust.	354/483
isotig01413_27 [1505 - 3067] gene=isogroup00191 length=3069 numContigs=4	ref|XP_002312087.1| predicted protein [Populus trichocarpa] gb|EEE89454.1| predicted protein [Populus trichocarpa]	732	0.0, Method: Compositional matrix adjust.	359/491
isotig01413_27 [1505 - 3067] gene=isogroup00191 length=3069 numContigs=4	ref|XP_002332579.1| predicted protein [Populus trichocarpa] gb|EEE71394.1| predicted protein [Populus trichocarpa]	720	0.0, Method: Compositional matrix adjust.	356/491
isotig01413_27 [1505 - 3067] gene=isogroup00191 length=3069 numContigs=4	ref|XP_002263786.1| PREDICTED: uncharacterized protein LOC100254432 [Vitis vinifera]	708	0.0, Method: Compositional matrix adjust.	334/483
isotig01413_27 [1505 - 3067] gene=isogroup00191 length=3069 numContigs=4	ref|XP_002527735.1| conserved hypothetical protein [Ricinus communis] gb|EEF34648.1| conserved hypothetical protein [Ricinus communis]	700	0.0, Method: Compositional matrix adjust.	334/483
isotig01413_27 [1505 - 3067] gene=isogroup00191 length=3069 numContigs=4	ref|XP_003542457.1| PREDICTED: uncharacterized protein LOC100804386 [Glycine max]	679	0.0, Method: Compositional matrix adjust.	320/483
isotig01413_27 [1505 - 3067] gene=isogroup00191 length=3069 numContigs=4	ref|XP_003537166.1| PREDICTED: uncharacterized protein LOC100787547 isoform 1 [Glycine max] ref|XP_003537167.1| PREDICTED: uncharacterized protein LOC100787547 isoform 2 [Glycine max]	679	0.0, Method: Compositional matrix adjust.	322/483
isotig01413_27 [1505 - 3067] gene=isogroup00191 length=3069 numContigs=4	ref|XP_002284056.1| PREDICTED: uncharacterized protein LOC100243332 [Vitis vinifera]	676	0.0, Method: Compositional matrix adjust.	330/483
isotig01413_27 [1505 - 3067] gene=isogroup00191 length=3069 numContigs=4	ref|XP_002882781.1| hypothetical protein ARALYDRAFT_478613 [Arabidopsis lyrata subsp. lyrata] gb|EFH59040.1| hypothetical protein ARALYDRAFT_478613 [Arabidopsis lyrata subsp. lyrata]	652	0.0, Method: Compositional matrix adjust.	319/483
isotig01413_27 [1505 - 3067] gene=isogroup00191 length=3069 numContigs=4	ref|NP_566427.1| protein FYD [Arabidopsis thaliana] ref|NP_850571.1| protein FYD [Arabidopsis thaliana] ref|NP_974294.1| protein FYD [Arabidopsis thaliana] ref|NP_001030681.1| protein FYD [Arabidopsis thaliana] gb|AAG51034.1|AC069474_33 unknown protein; 38387-36918 [Arabidopsis thaliana] gb|AAK26003.1|AF360293_1 unknown protein [Arabidopsis thaliana] dbj|BAB02268.1| unnamed protein product [Arabi…	649	0.0, Method: Compositional matrix adjust.	319/483
isotig01413_27 [1505 - 3067] gene=isogroup00191 length=3069 numContigs=4	ref|XP_002881516.1| sodium-and lithium-tolerant 1 [Arabidopsis lyrata subsp. lyrata] gb|EFH57775.1| sodium-and lithium-tolerant 1 [Arabidopsis lyrata subsp. lyrata]	647	0.0, Method: Compositional matrix adjust.	321/468
isotig01413_27 [1505 - 3067] gene=isogroup00191 length=3069 numContigs=4	dbj|BAH20062.1| AT3G12570 [Arabidopsis thaliana]	647	0.0, Method: Compositional matrix adjust.	318/483
isotig01413_27 [1505 - 3067] gene=isogroup00191 length=3069 numContigs=4	ref|NP_565864.1| protein sodium-and lithium-tolerant 1 [Arabidopsis thaliana] gb|AAC23628.1| expressed protein [Arabidopsis thaliana] gb|AAG39003.1| SLT1 protein [Arabidopsis thaliana] gb|AAK96858.1| Unknown protein [Arabidopsis thaliana] gb|AAM10070.1| unknown protein [Arabidopsis thaliana] gb|AEC09419.1| protein sodium-and lithium-tolerant 1 [Arabidopsis thaliana]	646	0.0, Method: Compositional matrix adjust.	315/468
isotig01429_54 [3050 - 279] (REVERSE SENSE) gene=isogroup00195 length=3149 numContigs=3	emb|CBI21198.3| unnamed protein product [Vitis vinifera]	736	0.0, Method: Compositional matrix adjust.	394/786
isotig01429_54 [3050 - 279] (REVERSE SENSE) gene=isogroup00195 length=3149 numContigs=3	ref|XP_003633769.1| PREDICTED: receptor-like protein kinase FERONIA-like [Vitis vinifera]	723	0.0, Method: Compositional matrix adjust.	427/786
isotig01429_54 [3050 - 279] (REVERSE SENSE) gene=isogroup00195 length=3149 numContigs=3	ref|XP_003633771.1| PREDICTED: receptor-like protein kinase FERONIA-like [Vitis vinifera]	709	0.0, Method: Compositional matrix adjust.	396/780
isotig01429_54 [3050 - 279] (REVERSE SENSE) gene=isogroup00195 length=3149 numContigs=3	ref|XP_002530992.1| kinase, putative [Ricinus communis] gb|EEF31380.1| kinase, putative [Ricinus communis]	700	0.0, Method: Compositional matrix adjust.	380/761
isotig01429_54 [3050 - 279] (REVERSE SENSE) gene=isogroup00195 length=3149 numContigs=3	ref|XP_002277710.1| PREDICTED: receptor-like protein kinase FERONIA-like [Vitis vinifera]	692	0.0, Method: Compositional matrix adjust.	387/757
isotig01429_54 [3050 - 279] (REVERSE SENSE) gene=isogroup00195 length=3149 numContigs=3	ref|XP_003633768.1| PREDICTED: receptor-like protein kinase FERONIA-like [Vitis vinifera]	671	0.0, Method: Compositional matrix adjust.	379/775
isotig01429_54 [3050 - 279] (REVERSE SENSE) gene=isogroup00195 length=3149 numContigs=3	ref|XP_002528705.1| kinase, putative [Ricinus communis] gb|EEF33694.1| kinase, putative [Ricinus communis]	664	0.0, Method: Compositional matrix adjust.	376/776
isotig01429_54 [3050 - 279] (REVERSE SENSE) gene=isogroup00195 length=3149 numContigs=3	ref|XP_002332659.1| predicted protein [Populus trichocarpa] gb|EEE71616.1| predicted protein [Populus trichocarpa]	658	0.0, Method: Compositional matrix adjust.	363/757
isotig01429_54 [3050 - 279] (REVERSE SENSE) gene=isogroup00195 length=3149 numContigs=3	ref|XP_002308259.1| predicted protein [Populus trichocarpa] gb|EEE91782.1| predicted protein [Populus trichocarpa]	654	0.0, Method: Compositional matrix adjust.	379/780
isotig01429_54 [3050 - 279] (REVERSE SENSE) gene=isogroup00195 length=3149 numContigs=3	gb|ABT18099.1| FERONIA receptor-like kinase [Cardamine flexuosa]	654	0.0, Method: Compositional matrix adjust.	367/763
isotig01429_54 [3050 - 279] (REVERSE SENSE) gene=isogroup00195 length=3149 numContigs=3	ref|XP_002330913.1| predicted protein [Populus trichocarpa] gb|EEF10238.1| predicted protein [Populus trichocarpa]	651	0.0, Method: Compositional matrix adjust.	359/757
isotig01429_54 [3050 - 279] (REVERSE SENSE) gene=isogroup00195 length=3149 numContigs=3	ref|XP_002330911.1| predicted protein [Populus trichocarpa] gb|EEF10236.1| predicted protein [Populus trichocarpa]	651	0.0, Method: Compositional matrix adjust.	361/758
isotig01429_54 [3050 - 279] (REVERSE SENSE) gene=isogroup00195 length=3149 numContigs=3	gb|ABT18097.1| FERONIA receptor-like kinase [Cardamine flexuosa]	650	0.0, Method: Compositional matrix adjust.	360/760
isotig01429_54 [3050 - 279] (REVERSE SENSE) gene=isogroup00195 length=3149 numContigs=3	gb|ABT18095.1| FERONIA receptor-like kinase [Cardamine flexuosa]	649	0.0, Method: Compositional matrix adjust.	359/760
isotig01429_54 [3050 - 279] (REVERSE SENSE) gene=isogroup00195 length=3149 numContigs=3	gb|ABT18098.1| FERONIA receptor-like kinase [Cardamine flexuosa]	643	0.0, Method: Compositional matrix adjust.	370/763
isotig01471_53 [1902 - 223] (REVERSE SENSE) gene=isogroup00206 length=2934 numContigs=4	ref|XP_002282962.2| PREDICTED: uncharacterized protein LOC100253823 [Vitis vinifera]	724	0.0, Method: Compositional matrix adjust.	353/505
isotig01471_53 [1902 - 223] (REVERSE SENSE) gene=isogroup00206 length=2934 numContigs=4	ref|XP_002322696.1| predicted protein [Populus trichocarpa] gb|EEF04457.1| predicted protein [Populus trichocarpa]	706	0.0, Method: Compositional matrix adjust.	352/505
isotig01471_53 [1902 - 223] (REVERSE SENSE) gene=isogroup00206 length=2934 numContigs=4	ref|XP_002331033.1| predicted protein [Populus trichocarpa] gb|EEF10094.1| predicted protein [Populus trichocarpa]	703	0.0, Method: Compositional matrix adjust.	345/504
isotig01471_53 [1902 - 223] (REVERSE SENSE) gene=isogroup00206 length=2934 numContigs=4	ref|XP_002526750.1| conserved hypothetical protein [Ricinus communis] gb|EEF35664.1| conserved hypothetical protein [Ricinus communis]	703	0.0, Method: Compositional matrix adjust.	336/506
isotig01471_53 [1902 - 223] (REVERSE SENSE) gene=isogroup00206 length=2934 numContigs=4	ref|XP_003553424.1| PREDICTED: uncharacterized protein LOC100804499 [Glycine max]	695	0.0, Method: Compositional matrix adjust.	340/506
isotig01471_53 [1902 - 223] (REVERSE SENSE) gene=isogroup00206 length=2934 numContigs=4	ref|XP_003520529.1| PREDICTED: uncharacterized protein LOC100777738 [Glycine max]	687	0.0, Method: Compositional matrix adjust.	339/506
isotig01471_53 [1902 - 223] (REVERSE SENSE) gene=isogroup00206 length=2934 numContigs=4	ref|XP_003625192.1| hypothetical protein MTR_7g092460 [Medicago truncatula] gb|ABN08141.1| hypothetical protein MtrDRAFT_AC155881g14v1 [Medicago truncatula] gb|AES81410.1| hypothetical protein MTR_7g092460 [Medicago truncatula]	686	0.0, Method: Compositional matrix adjust.	335/506
isotig01471_53 [1902 - 223] (REVERSE SENSE) gene=isogroup00206 length=2934 numContigs=4	emb|CBI29891.3| unnamed protein product [Vitis vinifera]	672	0.0, Method: Compositional matrix adjust.	331/505
isotig01471_53 [1902 - 223] (REVERSE SENSE) gene=isogroup00206 length=2934 numContigs=4	dbj|BAC53933.1| hypothetical protein [Nicotiana tabacum]	666	0.0, Method: Compositional matrix adjust.	329/502
isotig01471_53 [1902 - 223] (REVERSE SENSE) gene=isogroup00206 length=2934 numContigs=4	ref|XP_002462561.1| hypothetical protein SORBIDRAFT_02g028255 [Sorghum bicolor] gb|EER99082.1| hypothetical protein SORBIDRAFT_02g028255 [Sorghum bicolor]	597	1e-168, Method: Compositional matrix adjust.	296/505
isotig01471_53 [1902 - 223] (REVERSE SENSE) gene=isogroup00206 length=2934 numContigs=4	ref|NP_181761.1| nucleolar protein gar2-like protein [Arabidopsis thaliana] ref|NP_001031531.1| nucleolar protein gar2-like protein [Arabidopsis thaliana] gb|AAD23715.1| unknown protein [Arabidopsis thaliana] gb|AEC10105.1| nucleolar protein gar2-like protein [Arabidopsis thaliana] gb|AEC10106.1| nucleolar protein gar2-like protein [Arabidopsis thaliana]	588	1e-165, Method: Compositional matrix adjust.	296/504
isotig01471_53 [1902 - 223] (REVERSE SENSE) gene=isogroup00206 length=2934 numContigs=4	ref|NP_001062183.1| Os08g0505200 [Oryza sativa Japonica Group] dbj|BAD08832.1| unknown protein [Oryza sativa Japonica Group] dbj|BAD10169.1| unknown protein [Oryza sativa Japonica Group] dbj|BAF24097.1| Os08g0505200 [Oryza sativa Japonica Group] gb|EEC83843.1| hypothetical protein OsI_29800 [Oryza sativa Indica Group] gb|EEE68964.1| hypothetical protein OsJ_27864 [Oryza sativa Japonica Group]	587	1e-165, Method: Compositional matrix adjust.	296/504
isotig01471_53 [1902 - 223] (REVERSE SENSE) gene=isogroup00206 length=2934 numContigs=4	tpg|DAA62028.1| TPA: hypothetical protein ZEAMMB73_287990 [Zea mays]	585	1e-165, Method: Compositional matrix adjust.	293/504
isotig01471_53 [1902 - 223] (REVERSE SENSE) gene=isogroup00206 length=2934 numContigs=4	gb|EAZ09559.1| hypothetical protein OsI_31838 [Oryza sativa Indica Group]	582	1e-164, Method: Compositional matrix adjust.	295/504
isotig01471_53 [1902 - 223] (REVERSE SENSE) gene=isogroup00206 length=2934 numContigs=4	ref|XP_002879979.1| hypothetical protein ARALYDRAFT_483324 [Arabidopsis lyrata subsp. lyrata] gb|EFH56238.1| hypothetical protein ARALYDRAFT_483324 [Arabidopsis lyrata subsp. lyrata]	582	1e-163, Method: Compositional matrix adjust.	295/504
isotig01482_30 [1945 - 359] (REVERSE SENSE) gene=isogroup00207 length=1947 numContigs=3	ref|XP_002330884.1| predicted protein [Populus trichocarpa] gb|EEF09837.1| predicted protein [Populus trichocarpa]	617	1e-174, Method: Compositional matrix adjust.	293/487
isotig01482_30 [1945 - 359] (REVERSE SENSE) gene=isogroup00207 length=1947 numContigs=3	ref|XP_002330885.1| predicted protein [Populus trichocarpa] gb|EEF09838.1| predicted protein [Populus trichocarpa]	617	1e-174, Method: Compositional matrix adjust.	293/487
isotig01482_30 [1945 - 359] (REVERSE SENSE) gene=isogroup00207 length=1947 numContigs=3	ref|XP_002330881.1| predicted protein [Populus trichocarpa] gb|EEF09834.1| predicted protein [Populus trichocarpa]	608	1e-171, Method: Compositional matrix adjust.	289/480
isotig01482_30 [1945 - 359] (REVERSE SENSE) gene=isogroup00207 length=1947 numContigs=3	ref|XP_003546869.1| PREDICTED: vicianin hydrolase-like [Glycine max]	587	1e-165, Method: Compositional matrix adjust.	282/485
isotig01482_30 [1945 - 359] (REVERSE SENSE) gene=isogroup00207 length=1947 numContigs=3	ref|XP_003546868.1| PREDICTED: LOW QUALITY PROTEIN: vicianin hydrolase-like [Glycine max]	579	1e-163, Method: Compositional matrix adjust.	278/485
isotig01482_30 [1945 - 359] (REVERSE SENSE) gene=isogroup00207 length=1947 numContigs=3	sp|A2SY66.1|VICHY_VICAN RecName: Full=Vicianin hydrolase; Short=VH; Flags: Precursor gb|ABD03937.1| vicianin hydrolase, partial [Vicia sativa subsp. nigra]	561	1e-157, Method: Compositional matrix adjust.	266/480
isotig01482_30 [1945 - 359] (REVERSE SENSE) gene=isogroup00207 length=1947 numContigs=3	ref|XP_002520637.1| beta-glucosidase, putative [Ricinus communis] gb|EEF41733.1| beta-glucosidase, putative [Ricinus communis]	554	1e-155, Method: Compositional matrix adjust.	258/477
isotig01482_30 [1945 - 359] (REVERSE SENSE) gene=isogroup00207 length=1947 numContigs=3	emb|CBI24818.3| unnamed protein product [Vitis vinifera]	551	1e-154, Method: Compositional matrix adjust.	259/475
isotig01482_30 [1945 - 359] (REVERSE SENSE) gene=isogroup00207 length=1947 numContigs=3	ref|XP_002273684.2| PREDICTED: furcatin hydrolase-like [Vitis vinifera] emb|CBI24931.3| unnamed protein product [Vitis vinifera]	548	1e-153, Method: Compositional matrix adjust.	257/475
isotig01482_30 [1945 - 359] (REVERSE SENSE) gene=isogroup00207 length=1947 numContigs=3	ref|XP_002269979.2| PREDICTED: vicianin hydrolase-like [Vitis vinifera]	547	1e-153, Method: Compositional matrix adjust.	259/475
isotig01482_30 [1945 - 359] (REVERSE SENSE) gene=isogroup00207 length=1947 numContigs=3	ref|XP_002270422.2| PREDICTED: beta-glucosidase 13-like [Vitis vinifera] emb|CBI24826.3| unnamed protein product [Vitis vinifera]	546	1e-153, Method: Compositional matrix adjust.	259/475
isotig01482_30 [1945 - 359] (REVERSE SENSE) gene=isogroup00207 length=1947 numContigs=3	ref|XP_003532869.1| PREDICTED: vicianin hydrolase-like [Glycine max]	541	1e-151, Method: Compositional matrix adjust.	258/482
isotig01482_30 [1945 - 359] (REVERSE SENSE) gene=isogroup00207 length=1947 numContigs=3	gb|ACD65511.1| beta-glucosidase D7 [Lotus japonicus]	540	1e-151, Method: Compositional matrix adjust.	258/472
isotig01482_30 [1945 - 359] (REVERSE SENSE) gene=isogroup00207 length=1947 numContigs=3	emb|CBI24835.3| unnamed protein product [Vitis vinifera]	539	1e-151, Method: Compositional matrix adjust.	260/475
isotig01482_30 [1945 - 359] (REVERSE SENSE) gene=isogroup00207 length=1947 numContigs=3	ref|XP_003599013.1| Beta-glucosidase [Medicago truncatula] gb|AES69264.1| Beta-glucosidase [Medicago truncatula]	538	1e-150, Method: Compositional matrix adjust.	266/480
isotig01489_20 [1047 - 292] (REVERSE SENSE) gene=isogroup00209 length=1246 numContigs=3	ref|XP_002297837.1| predicted protein [Populus trichocarpa] gb|ABK92674.1| unknown [Populus trichocarpa] gb|EEE82642.1| predicted protein [Populus trichocarpa]	240	2e-61, Method: Compositional matrix adjust.	117/213
isotig01489_20 [1047 - 292] (REVERSE SENSE) gene=isogroup00209 length=1246 numContigs=3	ref|XP_002278036.1| PREDICTED: REF/SRPP-like protein At1g67360-like [Vitis vinifera]	229	4e-58, Method: Compositional matrix adjust.	110/212
isotig01489_20 [1047 - 292] (REVERSE SENSE) gene=isogroup00209 length=1246 numContigs=3	gb|ACU19020.1| unknown [Glycine max]	226	3e-57, Method: Compositional matrix adjust.	106/211
isotig01489_20 [1047 - 292] (REVERSE SENSE) gene=isogroup00209 length=1246 numContigs=3	ref|XP_003551288.1| PREDICTED: REF/SRPP-like protein At1g67360-like isoform 1 [Glycine max] ref|XP_003551289.1| PREDICTED: REF/SRPP-like protein At1g67360-like isoform 2 [Glycine max]	225	6e-57, Method: Compositional matrix adjust.	105/211
isotig01489_20 [1047 - 292] (REVERSE SENSE) gene=isogroup00209 length=1246 numContigs=3	ref|NP_001236290.1| uncharacterized protein LOC100499806 [Glycine max] gb|ACU13734.1| unknown [Glycine max]	224	1e-56, Method: Compositional matrix adjust.	113/210
isotig01489_20 [1047 - 292] (REVERSE SENSE) gene=isogroup00209 length=1246 numContigs=3	ref|XP_002304688.1| predicted protein [Populus trichocarpa] gb|EEE79667.1| predicted protein [Populus trichocarpa]	223	2e-56, Method: Compositional matrix adjust.	114/213
isotig01489_20 [1047 - 292] (REVERSE SENSE) gene=isogroup00209 length=1246 numContigs=3	ref|XP_002514917.1| Small rubber particle protein, putative [Ricinus communis] gb|EEF47471.1| Small rubber particle protein, putative [Ricinus communis]	222	7e-56, Method: Compositional matrix adjust.	113/213
isotig01489_20 [1047 - 292] (REVERSE SENSE) gene=isogroup00209 length=1246 numContigs=3	ref|XP_002888592.1| rubber elongation factor family protein [Arabidopsis lyrata subsp. lyrata] gb|EFH64851.1| rubber elongation factor family protein [Arabidopsis lyrata subsp. lyrata]	219	3e-55, Method: Compositional matrix adjust.	106/211
isotig01489_20 [1047 - 292] (REVERSE SENSE) gene=isogroup00209 length=1246 numContigs=3	dbj|BAJ34244.1| unnamed protein product [Thellungiella halophila]	216	3e-54, Method: Compositional matrix adjust.	110/213
isotig01489_20 [1047 - 292] (REVERSE SENSE) gene=isogroup00209 length=1246 numContigs=3	gb|AFK45887.1| unknown [Lotus japonicus]	216	5e-54, Method: Compositional matrix adjust.	110/215
isotig01489_20 [1047 - 292] (REVERSE SENSE) gene=isogroup00209 length=1246 numContigs=3	ref|XP_003538549.1| PREDICTED: REF/SRPP-like protein At1g67360-like [Glycine max]	212	7e-53, Method: Compositional matrix adjust.	103/211
isotig01489_20 [1047 - 292] (REVERSE SENSE) gene=isogroup00209 length=1246 numContigs=3	gb|ACU19558.1| unknown [Glycine max]	209	3e-52, Method: Compositional matrix adjust.	103/211
isotig01489_20 [1047 - 292] (REVERSE SENSE) gene=isogroup00209 length=1246 numContigs=3	ref|NP_176904.1| Rubber elongation factor protein (REF) [Arabidopsis thaliana] ref|NP_849856.1| Rubber elongation factor protein (REF) [Arabidopsis thaliana] sp|Q9FYF7.1|Y1736_ARATH RecName: Full=REF/SRPP-like protein At1g67360 gb|AAG00248.1|AC002130_13 F1N21.18 [Arabidopsis thaliana] gb|AAK93588.1| putative stress related protein [Arabidopsis thaliana] gb|AAM14352.1| putative stress related prot…	209	5e-52, Method: Compositional matrix adjust.	101/211
isotig01489_20 [1047 - 292] (REVERSE SENSE) gene=isogroup00209 length=1246 numContigs=3	ref|XP_003601786.1| REF/SRPP-like protein [Medicago truncatula] gb|AES72037.1| REF/SRPP-like protein [Medicago truncatula] gb|AFK42449.1| unknown [Medicago truncatula]	193	3e-47, Method: Compositional matrix adjust.	101/215
isotig01489_20 [1047 - 292] (REVERSE SENSE) gene=isogroup00209 length=1246 numContigs=3	ref|XP_003601789.1| CTD small phosphatase-like protein [Medicago truncatula] gb|AES72040.1| CTD small phosphatase-like protein [Medicago truncatula]	181	1e-43, Method: Compositional matrix adjust.	92/205
isotig01495_62 [1805 - 522] (REVERSE SENSE) gene=isogroup00212 length=3762 numContigs=3	ref|XP_002317616.1| predicted protein [Populus trichocarpa] gb|EEE98228.1| predicted protein [Populus trichocarpa]	304	3e-80, Method: Compositional matrix adjust.	199/377
isotig01495_62 [1805 - 522] (REVERSE SENSE) gene=isogroup00212 length=3762 numContigs=3	gb|ABK96244.1| unknown [Populus trichocarpa x Populus deltoides]	303	7e-80, Method: Compositional matrix adjust.	198/377
isotig01495_62 [1805 - 522] (REVERSE SENSE) gene=isogroup00212 length=3762 numContigs=3	ref|XP_002332187.1| predicted protein [Populus trichocarpa] gb|EEF12425.1| predicted protein [Populus trichocarpa]	302	1e-79, Method: Compositional matrix adjust.	184/377
isotig01495_62 [1805 - 522] (REVERSE SENSE) gene=isogroup00212 length=3762 numContigs=3	ref|XP_003596191.1| S-RNase binding protein [Medicago truncatula] gb|AES66442.1| S-RNase binding protein [Medicago truncatula]	287	3e-75, Method: Compositional matrix adjust.	175/377
isotig01495_62 [1805 - 522] (REVERSE SENSE) gene=isogroup00212 length=3762 numContigs=3	ref|XP_002513408.1| conserved hypothetical protein [Ricinus communis] gb|EEF48811.1| conserved hypothetical protein [Ricinus communis]	282	1e-73, Method: Compositional matrix adjust.	191/377
isotig01495_62 [1805 - 522] (REVERSE SENSE) gene=isogroup00212 length=3762 numContigs=3	ref|XP_003546794.1| PREDICTED: uncharacterized protein LOC100787292 [Glycine max]	264	3e-68, Method: Compositional matrix adjust.	171/377
isotig01495_62 [1805 - 522] (REVERSE SENSE) gene=isogroup00212 length=3762 numContigs=3	ref|NP_566438.1| S-ribonuclease binding protein [Arabidopsis thaliana] dbj|BAB02499.1| unnamed protein product [Arabidopsis thaliana] dbj|BAC43062.1| unknown protein [Arabidopsis thaliana] gb|AAP12885.1| At3g12920 [Arabidopsis thaliana] gb|AEE75262.1| S-ribonuclease binding protein [Arabidopsis thaliana]	254	3e-65, Method: Compositional matrix adjust.	163/377
isotig01495_62 [1805 - 522] (REVERSE SENSE) gene=isogroup00212 length=3762 numContigs=3	gb|AAM67026.1| unknown [Arabidopsis thaliana]	252	2e-64, Method: Compositional matrix adjust.	163/377
isotig01495_62 [1805 - 522] (REVERSE SENSE) gene=isogroup00212 length=3762 numContigs=3	ref|XP_002884932.1| protein binding protein [Arabidopsis lyrata subsp. lyrata] gb|EFH61191.1| protein binding protein [Arabidopsis lyrata subsp. lyrata]	246	1e-62, Method: Compositional matrix adjust.	161/377
isotig01495_62 [1805 - 522] (REVERSE SENSE) gene=isogroup00212 length=3762 numContigs=3	ref|XP_003535047.1| PREDICTED: uncharacterized protein LOC100781461 [Glycine max]	227	3e-57, Method: Compositional matrix adjust.	143/377
isotig01495_62 [1805 - 522] (REVERSE SENSE) gene=isogroup00212 length=3762 numContigs=3	ref|XP_002887768.1| protein binding protein [Arabidopsis lyrata subsp. lyrata] gb|EFH64027.1| protein binding protein [Arabidopsis lyrata subsp. lyrata]	226	7e-57, Method: Compositional matrix adjust.	124/232
isotig01495_62 [1805 - 522] (REVERSE SENSE) gene=isogroup00212 length=3762 numContigs=3	emb|CBI21767.3| unnamed protein product [Vitis vinifera]	221	3e-55, Method: Compositional matrix adjust.	156/377
isotig01495_62 [1805 - 522] (REVERSE SENSE) gene=isogroup00212 length=3762 numContigs=3	ref|XP_002266864.2| PREDICTED: uncharacterized protein LOC100255881 [Vitis vinifera]	220	4e-55, Method: Compositional matrix adjust.	158/377
isotig01495_62 [1805 - 522] (REVERSE SENSE) gene=isogroup00212 length=3762 numContigs=3	ref|XP_003531508.1| PREDICTED: uncharacterized protein LOC100809593 [Glycine max]	217	5e-54, Method: Compositional matrix adjust.	142/267
isotig01495_62 [1805 - 522] (REVERSE SENSE) gene=isogroup00212 length=3762 numContigs=3	ref|NP_974174.1| zinc ion binding protein [Arabidopsis thaliana] gb|AEE36206.1| zinc ion binding protein [Arabidopsis thaliana]	213	7e-53, Method: Compositional matrix adjust.	150/377
isotig01526_27 [1639 - 3297] gene=isogroup00219 length=3763 numContigs=4	ref|XP_002299528.1| predicted protein [Populus trichocarpa] gb|EEE84333.1| predicted protein [Populus trichocarpa]	938	0.0, Method: Compositional matrix adjust.	457/553
isotig01526_27 [1639 - 3297] gene=isogroup00219 length=3763 numContigs=4	gb|AEW69821.1| Hop-interacting protein THI138 [Solanum lycopersicum]	934	0.0, Method: Compositional matrix adjust.	450/545
isotig01526_27 [1639 - 3297] gene=isogroup00219 length=3763 numContigs=4	ref|XP_002509812.1| UDP-n-acetylmuramoylalanyl-d-glutamate--2,6-diaminopimelate ligase, putative [Ricinus communis] gb|EEF51199.1| UDP-n-acetylmuramoylalanyl-d-glutamate--2,6-diaminopimelate ligase, putative [Ricinus communis]	927	0.0, Method: Compositional matrix adjust.	452/539
isotig01526_27 [1639 - 3297] gene=isogroup00219 length=3763 numContigs=4	ref|XP_002270348.2| PREDICTED: UDP-N-acetylmuramoyl-L-alanyl-D-glutamate--2, 6-diaminopimelate ligase-like [Vitis vinifera]	921	0.0, Method: Compositional matrix adjust.	453/542
isotig01526_27 [1639 - 3297] gene=isogroup00219 length=3763 numContigs=4	ref|NP_176555.4| Mur-ligase, Mur-ligase-C and Mur-ligase-M domain-containing protein [Arabidopsis thaliana] gb|AEE34132.1| Mur-ligase, Mur-ligase-C and Mur-ligase-M domain-containing protein [Arabidopsis thaliana]	875	0.0, Method: Compositional matrix adjust.	423/545
isotig01526_27 [1639 - 3297] gene=isogroup00219 length=3763 numContigs=4	ref|XP_002887945.1| PDE316 [Arabidopsis lyrata subsp. lyrata] gb|EFH64204.1| PDE316 [Arabidopsis lyrata subsp. lyrata]	867	0.0, Method: Compositional matrix adjust.	421/537
isotig01526_27 [1639 - 3297] gene=isogroup00219 length=3763 numContigs=4	emb|CAZ40334.1| putative UDP-N-acetylmuranoylanalyl-D-2-6-diaminoligase [Raphanus sativus]	866	0.0, Method: Compositional matrix adjust.	422/545
isotig01526_27 [1639 - 3297] gene=isogroup00219 length=3763 numContigs=4	gb|AAG52413.1|AC011622_1 putative UDP-N-acetylmuramoylalanyl-D-glutamate--2, 6-diaminopimelate ligase; 54319-51679 [Arabidopsis thaliana]	865	0.0, Method: Compositional matrix adjust.	418/540
isotig01526_27 [1639 - 3297] gene=isogroup00219 length=3763 numContigs=4	ref|XP_003532812.1| PREDICTED: UDP-N-acetylmuramoyl-L-alanyl-D-glutamate--2, 6-diaminopimelate ligase-like [Glycine max]	841	0.0, Method: Compositional matrix adjust.	425/551
isotig01526_27 [1639 - 3297] gene=isogroup00219 length=3763 numContigs=4	ref|XP_003524456.1| PREDICTED: UDP-N-acetylmuramoyl-L-alanyl-D-glutamate--2, 6-diaminopimelate ligase-like [Glycine max]	840	0.0, Method: Compositional matrix adjust.	422/551
isotig01526_27 [1639 - 3297] gene=isogroup00219 length=3763 numContigs=4	ref|XP_002972658.1| hypothetical protein SELMODRAFT_148635 [Selaginella moellendorffii] gb|EFJ25879.1| hypothetical protein SELMODRAFT_148635 [Selaginella moellendorffii]	714	0.0, Method: Compositional matrix adjust.	342/530
isotig01526_27 [1639 - 3297] gene=isogroup00219 length=3763 numContigs=4	ref|XP_001768276.1| predicted protein [Physcomitrella patens subsp. patens] gb|EDQ66890.1| predicted protein [Physcomitrella patens subsp. patens]	712	0.0, Method: Compositional matrix adjust.	338/541
isotig01526_27 [1639 - 3297] gene=isogroup00219 length=3763 numContigs=4	ref|XP_002464974.1| hypothetical protein SORBIDRAFT_01g029770 [Sorghum bicolor] gb|EER91972.1| hypothetical protein SORBIDRAFT_01g029770 [Sorghum bicolor]	692	0.0, Method: Compositional matrix adjust.	353/543
isotig01526_27 [1639 - 3297] gene=isogroup00219 length=3763 numContigs=4	ref|NP_001065308.1| Os10g0548900 [Oryza sativa Japonica Group] gb|AAK43503.1|AC020666_13 putative UDP-N-acetylmuramoylananyl-D-glutamate-2,6 -diaminopimelate ligase [Oryza sativa Japonica Group] gb|AAP54910.1| UDP-N-acetylmuramyl-tripeptide synthetases family protein, expressed [Oryza sativa Japonica Group] dbj|BAF27145.1| Os10g0548900 [Oryza sativa Japonica Group]	689	0.0, Method: Compositional matrix adjust.	348/543
isotig01526_27 [1639 - 3297] gene=isogroup00219 length=3763 numContigs=4	gb|AFW87925.1| hypothetical protein ZEAMMB73_355330 [Zea mays]	684	0.0, Method: Compositional matrix adjust.	349/543
isotig01531_25 [1492 - 2787] gene=isogroup00220 length=3093 numContigs=4	ref|XP_003521066.1| PREDICTED: uncharacterized protein LOC100791259 [Glycine max]	179	2e-42, Method: Compositional matrix adjust.	111/209
isotig01531_25 [1492 - 2787] gene=isogroup00220 length=3093 numContigs=4	gb|ABK94212.1| unknown [Populus trichocarpa]	170	7e-40, Method: Compositional matrix adjust.	106/209
isotig01531_25 [1492 - 2787] gene=isogroup00220 length=3093 numContigs=4	ref|XP_003624316.1| Transcription factor [Medicago truncatula] gb|AES80534.1| Transcription factor [Medicago truncatula]	169	8e-40, Method: Compositional matrix adjust.	107/207
isotig01531_25 [1492 - 2787] gene=isogroup00220 length=3093 numContigs=4	ref|XP_003529036.1| PREDICTED: uncharacterized protein LOC100805110 [Glycine max]	169	9e-40, Method: Compositional matrix adjust.	108/209
isotig01531_25 [1492 - 2787] gene=isogroup00220 length=3093 numContigs=4	ref|XP_002301233.1| predicted protein [Populus trichocarpa] gb|EEE80506.1| predicted protein [Populus trichocarpa]	169	1e-39, Method: Compositional matrix adjust.	106/209
isotig01531_25 [1492 - 2787] gene=isogroup00220 length=3093 numContigs=4	ref|XP_002272562.2| PREDICTED: uncharacterized protein LOC100259885 [Vitis vinifera]	168	2e-39, Method: Compositional matrix adjust.	108/209
isotig01531_25 [1492 - 2787] gene=isogroup00220 length=3093 numContigs=4	emb|CBI16673.3| unnamed protein product [Vitis vinifera]	168	3e-39, Method: Compositional matrix adjust.	108/209
isotig01531_25 [1492 - 2787] gene=isogroup00220 length=3093 numContigs=4	ref|NP_001241515.1| uncharacterized protein LOC100807657 [Glycine max] gb|ACU21122.1| unknown [Glycine max]	165	2e-38, Method: Compositional matrix adjust.	104/209
isotig01531_25 [1492 - 2787] gene=isogroup00220 length=3093 numContigs=4	ref|XP_003552493.1| PREDICTED: uncharacterized protein LOC100814825 [Glycine max]	164	3e-38, Method: Compositional matrix adjust.	104/209
isotig01531_25 [1492 - 2787] gene=isogroup00220 length=3093 numContigs=4	gb|ABK94354.1| unknown [Populus trichocarpa]	164	3e-38, Method: Compositional matrix adjust.	107/209
isotig01531_25 [1492 - 2787] gene=isogroup00220 length=3093 numContigs=4	ref|XP_002327032.1| predicted protein [Populus trichocarpa] gb|EEE73782.1| predicted protein [Populus trichocarpa]	164	3e-38, Method: Compositional matrix adjust.	107/209
isotig01531_25 [1492 - 2787] gene=isogroup00220 length=3093 numContigs=4	gb|AFK43517.1| unknown [Lotus japonicus]	163	8e-38, Method: Compositional matrix adjust.	106/209
isotig01531_25 [1492 - 2787] gene=isogroup00220 length=3093 numContigs=4	ref|XP_002266051.1| PREDICTED: uncharacterized protein LOC100265608 [Vitis vinifera] emb|CBI29539.3| unnamed protein product [Vitis vinifera]	163	1e-37, Method: Compositional matrix adjust.	104/209
isotig01531_25 [1492 - 2787] gene=isogroup00220 length=3093 numContigs=4	emb|CAN75176.1| hypothetical protein VITISV_016687 [Vitis vinifera]	162	1e-37, Method: Compositional matrix adjust.	104/209
isotig01531_25 [1492 - 2787] gene=isogroup00220 length=3093 numContigs=4	dbj|BAE71280.1| putative nuclear antigen homolog [Trifolium pratense]	160	4e-37, Method: Compositional matrix adjust.	103/209
isotig01536_44 [2181 - 283] (REVERSE SENSE) gene=isogroup00221 length=2621 numContigs=4	emb|CBI28568.3| unnamed protein product [Vitis vinifera]	955	0.0, Method: Compositional matrix adjust.	467/610
isotig01536_44 [2181 - 283] (REVERSE SENSE) gene=isogroup00221 length=2621 numContigs=4	emb|CAN75190.1| hypothetical protein VITISV_035381 [Vitis vinifera]	953	0.0, Method: Compositional matrix adjust.	467/610
isotig01536_44 [2181 - 283] (REVERSE SENSE) gene=isogroup00221 length=2621 numContigs=4	ref|XP_002312685.1| predicted protein [Populus trichocarpa] gb|EEE90052.1| predicted protein [Populus trichocarpa]	951	0.0, Method: Compositional matrix adjust.	469/629
isotig01536_44 [2181 - 283] (REVERSE SENSE) gene=isogroup00221 length=2621 numContigs=4	ref|XP_002263138.1| PREDICTED: protein NSP-INTERACTING KINASE 3-like [Vitis vinifera]	947	0.0, Method: Compositional matrix adjust.	466/610
isotig01536_44 [2181 - 283] (REVERSE SENSE) gene=isogroup00221 length=2621 numContigs=4	ref|XP_002525400.1| BRASSINOSTEROID INSENSITIVE 1-associated receptor kinase 1 precursor, putative [Ricinus communis] gb|EEF37038.1| BRASSINOSTEROID INSENSITIVE 1-associated receptor kinase 1 precursor, putative [Ricinus communis]	942	0.0, Method: Compositional matrix adjust.	467/623
isotig01536_44 [2181 - 283] (REVERSE SENSE) gene=isogroup00221 length=2621 numContigs=4	ref|XP_002315684.1| predicted protein [Populus trichocarpa] gb|EEF01855.1| predicted protein [Populus trichocarpa]	926	0.0, Method: Compositional matrix adjust.	457/606
isotig01536_44 [2181 - 283] (REVERSE SENSE) gene=isogroup00221 length=2621 numContigs=4	ref|XP_003517653.1| PREDICTED: protein NSP-INTERACTING KINASE 3-like [Glycine max]	921	0.0, Method: Compositional matrix adjust.	452/610
isotig01536_44 [2181 - 283] (REVERSE SENSE) gene=isogroup00221 length=2621 numContigs=4	dbj|BAD18102.1| leucine-rich repeat receptor-like kinase [Ipomoea batatas]	920	0.0, Method: Compositional matrix adjust.	451/606
isotig01536_44 [2181 - 283] (REVERSE SENSE) gene=isogroup00221 length=2621 numContigs=4	ref|XP_003519642.1| PREDICTED: protein NSP-INTERACTING KINASE 3-like isoform 1 [Glycine max]	919	0.0, Method: Compositional matrix adjust.	452/610
isotig01536_44 [2181 - 283] (REVERSE SENSE) gene=isogroup00221 length=2621 numContigs=4	ref|XP_003613191.1| Leucine-rich repeat receptor-like kinase [Medicago truncatula] gb|ADO15296.1| somatic embryogenesis receptor kinase-like protein 2 [Medicago truncatula] gb|AES96149.1| Leucine-rich repeat receptor-like kinase [Medicago truncatula]	898	0.0, Method: Compositional matrix adjust.	443/610
isotig01536_44 [2181 - 283] (REVERSE SENSE) gene=isogroup00221 length=2621 numContigs=4	gb|AFO67891.1| leucine-rich repeat receptor-like kinase (mitochondrion) [Brassica rapa subsp. campestris]	845	0.0, Method: Compositional matrix adjust.	429/622
isotig01536_44 [2181 - 283] (REVERSE SENSE) gene=isogroup00221 length=2621 numContigs=4	ref|XP_002886588.1| nsp-interacting kinase 3 [Arabidopsis lyrata subsp. lyrata] gb|EFH62847.1| nsp-interacting kinase 3 [Arabidopsis lyrata subsp. lyrata]	840	0.0, Method: Compositional matrix adjust.	427/620
isotig01536_44 [2181 - 283] (REVERSE SENSE) gene=isogroup00221 length=2621 numContigs=4	dbj|BAD68255.1| putative brassinosteroid insensitive 1-associated receptor kinase 1 [Oryza sativa Japonica Group] dbj|BAE96298.1| SERK like protein kinase [Oryza sativa Japonica Group] gb|EAZ10713.1| hypothetical protein OsJ_00547 [Oryza sativa Japonica Group] dbj|BAG94399.1| unnamed protein product [Oryza sativa Japonica Group] gb|EEC70017.1| hypothetical protein OsI_00578 [Oryza sativa Indica G…	837	0.0, Method: Compositional matrix adjust.	409/611
isotig01536_44 [2181 - 283] (REVERSE SENSE) gene=isogroup00221 length=2621 numContigs=4	ref|NP_176279.1| NSP-interacting kinase 3 [Arabidopsis thaliana] sp|Q93ZS4.1|NIK3_ARATH RecName: Full=Protein NSP-INTERACTING KINASE 3; AltName: Full=LRR receptor-like serine/threonine-protein kinase NIK3; Flags: Precursor gb|AAL07143.1| putative receptor kinase [Arabidopsis thaliana] gb|AAN12912.1| putative receptor kinase [Arabidopsis thaliana] gb|ACN59261.1| leucine-rich repeat receptor-like p…	831	0.0, Method: Compositional matrix adjust.	426/622
isotig01536_44 [2181 - 283] (REVERSE SENSE) gene=isogroup00221 length=2621 numContigs=4	dbj|BAK02609.1| predicted protein [Hordeum vulgare subsp. vulgare]	831	0.0, Method: Compositional matrix adjust.	410/621
isotig01554_70 [3627 - 223] (REVERSE SENSE) gene=isogroup00226 length=4008 numContigs=3	ref|XP_002300731.1| predicted protein [Populus trichocarpa] gb|EEE80004.1| predicted protein [Populus trichocarpa]	1276	0.0, Method: Compositional matrix adjust.	615/787
isotig01554_70 [3627 - 223] (REVERSE SENSE) gene=isogroup00226 length=4008 numContigs=3	ref|XP_002307696.1| predicted protein [Populus trichocarpa] gb|EEE94692.1| predicted protein [Populus trichocarpa]	1270	0.0, Method: Compositional matrix adjust.	613/787
isotig01554_70 [3627 - 223] (REVERSE SENSE) gene=isogroup00226 length=4008 numContigs=3	ref|XP_002510481.1| tetratricopeptide repeat protein, tpr, putative [Ricinus communis] gb|EEF52668.1| tetratricopeptide repeat protein, tpr, putative [Ricinus communis]	1245	0.0, Method: Compositional matrix adjust.	617/787
isotig01554_70 [3627 - 223] (REVERSE SENSE) gene=isogroup00226 length=4008 numContigs=3	emb|CAN76555.1| hypothetical protein VITISV_011396 [Vitis vinifera]	1217	0.0, Method: Compositional matrix adjust.	605/787
isotig01554_70 [3627 - 223] (REVERSE SENSE) gene=isogroup00226 length=4008 numContigs=3	ref|XP_002280691.2| PREDICTED: uncharacterized TPR repeat-containing protein At1g05150-like [Vitis vinifera]	1216	0.0, Method: Compositional matrix adjust.	605/787
isotig01554_70 [3627 - 223] (REVERSE SENSE) gene=isogroup00226 length=4008 numContigs=3	ref|XP_003590173.1| TPR repeat-containing protein, putative [Medicago truncatula] gb|AES60424.1| TPR repeat-containing protein, putative [Medicago truncatula]	1216	0.0, Method: Compositional matrix adjust.	593/787
isotig01554_70 [3627 - 223] (REVERSE SENSE) gene=isogroup00226 length=4008 numContigs=3	ref|XP_002892269.1| calcium-binding EF hand family protein [Arabidopsis lyrata subsp. lyrata] gb|EFH68528.1| calcium-binding EF hand family protein [Arabidopsis lyrata subsp. lyrata]	1213	0.0, Method: Compositional matrix adjust.	593/789
isotig01554_70 [3627 - 223] (REVERSE SENSE) gene=isogroup00226 length=4008 numContigs=3	ref|XP_003535985.1| PREDICTED: uncharacterized TPR repeat-containing protein At1g05150-like [Glycine max]	1212	0.0, Method: Compositional matrix adjust.	601/787
isotig01554_70 [3627 - 223] (REVERSE SENSE) gene=isogroup00226 length=4008 numContigs=3	ref|XP_002879390.1| calcium-binding EF hand family protein [Arabidopsis lyrata subsp. lyrata] gb|EFH55649.1| calcium-binding EF hand family protein [Arabidopsis lyrata subsp. lyrata]	1212	0.0, Method: Compositional matrix adjust.	592/786
isotig01554_70 [3627 - 223] (REVERSE SENSE) gene=isogroup00226 length=4008 numContigs=3	ref|XP_003555744.1| PREDICTED: uncharacterized TPR repeat-containing protein At1g05150-like isoform 1 [Glycine max] ref|XP_003555745.1| PREDICTED: uncharacterized TPR repeat-containing protein At1g05150-like isoform 2 [Glycine max]	1205	0.0, Method: Compositional matrix adjust.	601/787
isotig01554_70 [3627 - 223] (REVERSE SENSE) gene=isogroup00226 length=4008 numContigs=3	ref|NP_172007.1| Calcium-binding tetratricopeptide family protein [Arabidopsis thaliana] sp|O23052.1|Y1515_ARATH RecName: Full=Uncharacterized TPR repeat-containing protein At1g05150 gb|AAB71463.1| Contains similarity to Rattus O-GlcNAc transferase (gb|U76557) [Arabidopsis thaliana] gb|AEE27795.1| Calcium-binding tetratricopeptide family protein [Arabidopsis thaliana]	1205	0.0, Method: Compositional matrix adjust.	590/786
isotig01554_70 [3627 - 223] (REVERSE SENSE) gene=isogroup00226 length=4008 numContigs=3	dbj|BAF01292.1| putative O-GlcNAc transferase [Arabidopsis thaliana]	1203	0.0, Method: Compositional matrix adjust.	589/786
isotig01554_70 [3627 - 223] (REVERSE SENSE) gene=isogroup00226 length=4008 numContigs=3	ref|NP_180804.1| Calcium-binding tetratricopeptide repeat-containing protein [Arabidopsis thaliana] sp|Q8S8L9.1|Y2245_ARATH RecName: Full=Uncharacterized TPR repeat-containing protein At2g32450 gb|AAM15073.1| putative O-GlcNAc transferase [Arabidopsis thaliana] gb|AAO42246.1| putative O-GlcNAc transferase [Arabidopsis thaliana] gb|AAO64104.1| putative O-GlcNAc transferase [Arabidopsis thaliana] g…	1191	0.0, Method: Compositional matrix adjust.	581/786
isotig01554_70 [3627 - 223] (REVERSE SENSE) gene=isogroup00226 length=4008 numContigs=3	emb|CBI19798.3| unnamed protein product [Vitis vinifera]	1092	0.0, Method: Compositional matrix adjust.	544/707
isotig01554_70 [3627 - 223] (REVERSE SENSE) gene=isogroup00226 length=4008 numContigs=3	ref|XP_002468136.1| hypothetical protein SORBIDRAFT_01g040210 [Sorghum bicolor] gb|EER95134.1| hypothetical protein SORBIDRAFT_01g040210 [Sorghum bicolor]	969	0.0, Method: Compositional matrix adjust.	494/785
isotig01558_13 [248 - 2374] gene=isogroup00227 length=2401 numContigs=4	emb|CBI22668.3| unnamed protein product [Vitis vinifera]	895	0.0, Method: Compositional matrix adjust.	442/708
isotig01558_13 [248 - 2374] gene=isogroup00227 length=2401 numContigs=4	ref|XP_002513661.1| ferric-chelate reductase, putative [Ricinus communis] gb|EEF49064.1| ferric-chelate reductase, putative [Ricinus communis]	893	0.0, Method: Compositional matrix adjust.	484/706
isotig01558_13 [248 - 2374] gene=isogroup00227 length=2401 numContigs=4	ref|XP_002272836.1| PREDICTED: ferric reduction oxidase 4 [Vitis vinifera]	890	0.0, Method: Compositional matrix adjust.	442/708
isotig01558_13 [248 - 2374] gene=isogroup00227 length=2401 numContigs=4	emb|CAN74772.1| hypothetical protein VITISV_024875 [Vitis vinifera]	887	0.0, Method: Compositional matrix adjust.	439/708
isotig01558_13 [248 - 2374] gene=isogroup00227 length=2401 numContigs=4	gb|ABJ16556.1| Fe(III)-chelate reductase [Citrus junos]	848	0.0, Method: Compositional matrix adjust.	424/682
isotig01558_13 [248 - 2374] gene=isogroup00227 length=2401 numContigs=4	ref|XP_002327583.1| predicted protein [Populus trichocarpa] gb|EEE74558.1| predicted protein [Populus trichocarpa]	839	0.0, Method: Compositional matrix adjust.	429/682
isotig01558_13 [248 - 2374] gene=isogroup00227 length=2401 numContigs=4	ref|XP_003592212.1| NADPH oxidase [Medicago truncatula] gb|AES62463.1| NADPH oxidase [Medicago truncatula]	838	0.0, Method: Compositional matrix adjust.	419/706
isotig01558_13 [248 - 2374] gene=isogroup00227 length=2401 numContigs=4	ref|XP_002305245.1| predicted protein [Populus trichocarpa] gb|EEE85756.1| predicted protein [Populus trichocarpa]	830	0.0, Method: Compositional matrix adjust.	427/706
isotig01558_13 [248 - 2374] gene=isogroup00227 length=2401 numContigs=4	gb|ADL59931.1| ferric reductase [Phaseolus vulgaris]	795	0.0, Method: Compositional matrix adjust.	395/706
isotig01558_13 [248 - 2374] gene=isogroup00227 length=2401 numContigs=4	ref|XP_003592210.1| Ferric-chelate reductase [Medicago truncatula] gb|AES62461.1| Ferric-chelate reductase [Medicago truncatula]	783	0.0, Method: Compositional matrix adjust.	397/682
isotig01558_13 [248 - 2374] gene=isogroup00227 length=2401 numContigs=4	ref|NP_197786.2| ferric reduction oxidase 4 [Arabidopsis thaliana] sp|Q8W110.1|FRO4_ARATH RecName: Full=Ferric reduction oxidase 4; Short=AtFRO4; AltName: Full=Ferric-chelate reductase 4 gb|AAL58904.1|AF462813_1 AT5g23980/MZF18_14 [Arabidopsis thaliana] gb|AAQ65097.1| At5g23980/MZF18_14 [Arabidopsis thaliana] gb|AED93241.1| ferric reduction oxidase 4 [Arabidopsis thaliana]	711	0.0, Method: Compositional matrix adjust.	361/682
isotig01558_13 [248 - 2374] gene=isogroup00227 length=2401 numContigs=4	ref|XP_002874157.1| predicted protein [Arabidopsis lyrata subsp. lyrata] gb|EFH50416.1| predicted protein [Arabidopsis lyrata subsp. lyrata]	709	0.0, Method: Compositional matrix adjust.	356/682
isotig01558_13 [248 - 2374] gene=isogroup00227 length=2401 numContigs=4	dbj|BAB08721.1| FRO2 homolog [Arabidopsis thaliana]	708	0.0, Method: Compositional matrix adjust.	359/682
isotig01558_13 [248 - 2374] gene=isogroup00227 length=2401 numContigs=4	ref|XP_002874156.1| predicted protein [Arabidopsis lyrata subsp. lyrata] gb|EFH50415.1| predicted protein [Arabidopsis lyrata subsp. lyrata]	708	0.0, Method: Compositional matrix adjust.	355/682
isotig01558_13 [248 - 2374] gene=isogroup00227 length=2401 numContigs=4	sp|Q9FLW2.1|FRO5_ARATH RecName: Full=Ferric reduction oxidase 5; Short=AtFRO5; AltName: Full=Ferric-chelate reductase 5 dbj|BAB08722.1| FRO2 homolog [Arabidopsis thaliana]	704	0.0, Method: Compositional matrix adjust.	352/682
isotig01590_24 [2000 - 132] (REVERSE SENSE) gene=isogroup00235 length=2058 numContigs=4	ref|XP_002275599.1| PREDICTED: uncharacterized protein LOC100264117 [Vitis vinifera] emb|CBI36934.3| unnamed protein product [Vitis vinifera]	677	0.0, Method: Compositional matrix adjust.	353/558
isotig01590_24 [2000 - 132] (REVERSE SENSE) gene=isogroup00235 length=2058 numContigs=4	ref|XP_002320311.1| predicted protein [Populus trichocarpa] gb|EEE98626.1| predicted protein [Populus trichocarpa]	651	0.0, Method: Compositional matrix adjust.	342/558
isotig01590_24 [2000 - 132] (REVERSE SENSE) gene=isogroup00235 length=2058 numContigs=4	ref|XP_002302757.1| predicted protein [Populus trichocarpa] gb|EEE82030.1| predicted protein [Populus trichocarpa]	649	0.0, Method: Compositional matrix adjust.	337/561
isotig01590_24 [2000 - 132] (REVERSE SENSE) gene=isogroup00235 length=2058 numContigs=4	ref|XP_003521588.1| PREDICTED: uncharacterized protein LOC100800231 [Glycine max]	648	0.0, Method: Compositional matrix adjust.	335/562
isotig01590_24 [2000 - 132] (REVERSE SENSE) gene=isogroup00235 length=2058 numContigs=4	ref|XP_003554542.1| PREDICTED: uncharacterized protein LOC100808420 [Glycine max]	646	0.0, Method: Compositional matrix adjust.	333/562
isotig01590_24 [2000 - 132] (REVERSE SENSE) gene=isogroup00235 length=2058 numContigs=4	emb|CAN62070.1| hypothetical protein VITISV_036192 [Vitis vinifera]	633	1e-179, Method: Compositional matrix adjust.	338/558
isotig01590_24 [2000 - 132] (REVERSE SENSE) gene=isogroup00235 length=2058 numContigs=4	ref|XP_002515301.1| heat shock protein binding protein, putative [Ricinus communis] gb|EEF47285.1| heat shock protein binding protein, putative [Ricinus communis]	605	1e-171, Method: Compositional matrix adjust.	338/504
isotig01590_24 [2000 - 132] (REVERSE SENSE) gene=isogroup00235 length=2058 numContigs=4	ref|XP_003625953.1| hypothetical protein MTR_7g109360 [Medicago truncatula] gb|AES82171.1| hypothetical protein MTR_7g109360 [Medicago truncatula]	605	1e-170, Method: Compositional matrix adjust.	337/508
isotig01590_24 [2000 - 132] (REVERSE SENSE) gene=isogroup00235 length=2058 numContigs=4	ref|NP_182266.1| tetratricopeptide repeat-containing protein [Arabidopsis thaliana] gb|AAC62866.1| unknown protein [Arabidopsis thaliana] gb|AAM20427.1| unknown protein [Arabidopsis thaliana] gb|AAN72168.1| unknown protein [Arabidopsis thaliana] dbj|BAE99041.1| hypothetical protein [Arabidopsis thaliana] gb|AEC10841.1| tetratricopeptide repeat-containing protein [Arabidopsis thaliana]	601	1e-169, Method: Compositional matrix adjust.	308/553
isotig01590_24 [2000 - 132] (REVERSE SENSE) gene=isogroup00235 length=2058 numContigs=4	ref|XP_002880302.1| DNAJ heat shock N-terminal domain-containing protein [Arabidopsis lyrata subsp. lyrata] gb|EFH56561.1| DNAJ heat shock N-terminal domain-containing protein [Arabidopsis lyrata subsp. lyrata]	599	1e-169, Method: Compositional matrix adjust.	308/553
isotig01590_24 [2000 - 132] (REVERSE SENSE) gene=isogroup00235 length=2058 numContigs=4	ref|XP_002874939.1| DNAJ heat shock N-terminal domain-containing protein [Arabidopsis lyrata subsp. lyrata] gb|EFH51198.1| DNAJ heat shock N-terminal domain-containing protein [Arabidopsis lyrata subsp. lyrata]	593	1e-167, Method: Compositional matrix adjust.	305/552
isotig01590_24 [2000 - 132] (REVERSE SENSE) gene=isogroup00235 length=2058 numContigs=4	ref|NP_192119.2| Heat shock protein DnaJ with tetratricopeptide repeat [Arabidopsis thaliana] gb|AAO42881.1| At4g02100 [Arabidopsis thaliana] dbj|BAE99548.1| hypothetical protein [Arabidopsis thaliana] gb|AEE82124.1| Heat shock protein DnaJ with tetratricopeptide repeat [Arabidopsis thaliana]	588	1e-165, Method: Compositional matrix adjust.	303/552
isotig01590_24 [2000 - 132] (REVERSE SENSE) gene=isogroup00235 length=2058 numContigs=4	ref|XP_003591422.1| hypothetical protein MTR_1g087270 [Medicago truncatula] gb|AES61673.1| hypothetical protein MTR_1g087270 [Medicago truncatula]	570	1e-160, Method: Compositional matrix adjust.	321/506
isotig01590_24 [2000 - 132] (REVERSE SENSE) gene=isogroup00235 length=2058 numContigs=4	gb|AAC78702.1| hypothetical protein [Arabidopsis thaliana] emb|CAB80703.1| hypothetical protein [Arabidopsis thaliana]	566	1e-159, Method: Compositional matrix adjust.	298/570
isotig01590_24 [2000 - 132] (REVERSE SENSE) gene=isogroup00235 length=2058 numContigs=4	ref|XP_002876678.1| DNAJ heat shock N-terminal domain-containing protein [Arabidopsis lyrata subsp. lyrata] gb|EFH52937.1| DNAJ heat shock N-terminal domain-containing protein [Arabidopsis lyrata subsp. lyrata]	554	1e-155, Method: Compositional matrix adjust.	289/553
isotig01603_11 [140 - 1711] gene=isogroup00238 length=1977 numContigs=4	ref|XP_003556303.1| PREDICTED: uncharacterized protein LOC100808783 [Glycine max]	402	1e-109, Method: Compositional matrix adjust.	224/440
isotig01603_11 [140 - 1711] gene=isogroup00238 length=1977 numContigs=4	ref|XP_003536286.1| PREDICTED: uncharacterized protein LOC100782028 [Glycine max]	399	1e-109, Method: Compositional matrix adjust.	223/440
isotig01603_11 [140 - 1711] gene=isogroup00238 length=1977 numContigs=4	ref|XP_002315336.1| NAC domain protein, IPR003441 [Populus trichocarpa] gb|ABK93555.1| unknown [Populus trichocarpa] gb|EEF01507.1| NAC domain protein, IPR003441 [Populus trichocarpa]	365	2e-98, Method: Compositional matrix adjust.	205/440
isotig01603_11 [140 - 1711] gene=isogroup00238 length=1977 numContigs=4	gb|AAM34767.1|AF509867_1 nam-like protein 4 [Petunia x hybrida]	339	1e-90, Method: Compositional matrix adjust.	195/445
isotig01603_11 [140 - 1711] gene=isogroup00238 length=1977 numContigs=4	gb|AAM34771.1|AF509871_1 nam-like protein 8 [Petunia x hybrida]	338	3e-90, Method: Compositional matrix adjust.	197/445
isotig01603_11 [140 - 1711] gene=isogroup00238 length=1977 numContigs=4	ref|XP_002882675.1| ANAC050 [Arabidopsis lyrata subsp. lyrata] gb|EFH58934.1| ANAC050 [Arabidopsis lyrata subsp. lyrata]	311	3e-82, Method: Compositional matrix adjust.	195/440
isotig01603_11 [140 - 1711] gene=isogroup00238 length=1977 numContigs=4	ref|NP_566374.1| NAC domain containing protein 50 [Arabidopsis thaliana] gb|AAG51394.1|AC011560_26 unknown protein; 82947-80576 [Arabidopsis thaliana] gb|AAF76349.1| unknown protein [Arabidopsis thaliana] gb|AAL24143.1| unknown protein [Arabidopsis thaliana] gb|AAM14201.1| unknown protein [Arabidopsis thaliana] gb|AEE74912.1| NAC domain containing protein 50 [Arabidopsis thaliana]	306	1e-80, Method: Compositional matrix adjust.	190/440
isotig01603_11 [140 - 1711] gene=isogroup00238 length=1977 numContigs=4	gb|AFP93563.1| NAC [Cestrum nocturnum]	304	3e-80, Method: Compositional matrix adjust.	186/445
isotig01603_11 [140 - 1711] gene=isogroup00238 length=1977 numContigs=4	ref|NP_974272.1| NAC domain containing protein 50 [Arabidopsis thaliana] gb|AEE74913.1| NAC domain containing protein 50 [Arabidopsis thaliana]	303	7e-80, Method: Compositional matrix adjust.	189/440
isotig01603_11 [140 - 1711] gene=isogroup00238 length=1977 numContigs=4	ref|XP_002882676.1| ANAC051/ANAC052 [Arabidopsis lyrata subsp. lyrata] gb|EFH58935.1| ANAC051/ANAC052 [Arabidopsis lyrata subsp. lyrata]	270	6e-70, Method: Compositional matrix adjust.	166/264
isotig01603_11 [140 - 1711] gene=isogroup00238 length=1977 numContigs=4	ref|NP_850554.1| NAC domain containing protein 52 [Arabidopsis thaliana] gb|AAG51391.1|AC011560_23 unknown protein; 79282-76749 [Arabidopsis thaliana] gb|AAF76350.1| unknown protein [Arabidopsis thaliana] gb|AEE74916.1| NAC domain containing protein 52 [Arabidopsis thaliana]	270	8e-70, Method: Compositional matrix adjust.	166/264
isotig01603_11 [140 - 1711] gene=isogroup00238 length=1977 numContigs=4	gb|AFK39979.1| unknown [Medicago truncatula]	269	2e-69, Method: Compositional matrix adjust.	131/168
isotig01603_11 [140 - 1711] gene=isogroup00238 length=1977 numContigs=4	ref|XP_002265550.1| PREDICTED: uncharacterized protein LOC100265122 [Vitis vinifera]	268	2e-69, Method: Compositional matrix adjust.	141/271
isotig01603_11 [140 - 1711] gene=isogroup00238 length=1977 numContigs=4	emb|CAN70405.1| hypothetical protein VITISV_021987 [Vitis vinifera]	267	5e-69, Method: Compositional matrix adjust.	140/271
isotig01603_11 [140 - 1711] gene=isogroup00238 length=1977 numContigs=4	ref|NP_566375.1| NAC domain containing protein 52 [Arabidopsis thaliana] gb|AEE74915.1| NAC domain containing protein 52 [Arabidopsis thaliana]	264	3e-68, Method: Compositional matrix adjust.	121/177
isotig01614_36 [1754 - 3] (REVERSE SENSE) gene=isogroup00241 length=1756 numContigs=4	ref|XP_002303664.1| predicted protein [Populus trichocarpa] gb|EEE78643.1| predicted protein [Populus trichocarpa]	590	1e-166, Method: Compositional matrix adjust.	299/541
isotig01614_36 [1754 - 3] (REVERSE SENSE) gene=isogroup00241 length=1756 numContigs=4	ref|XP_002265126.1| PREDICTED: cellulose synthase-like protein G3 [Vitis vinifera] emb|CBI34511.3| unnamed protein product [Vitis vinifera]	570	1e-160, Method: Compositional matrix adjust.	285/539
isotig01614_36 [1754 - 3] (REVERSE SENSE) gene=isogroup00241 length=1756 numContigs=4	gb|AAZ79231.1| cellulose synthase-like protein CslG [Nicotiana tabacum]	569	1e-160, Method: Compositional matrix adjust.	291/535
isotig01614_36 [1754 - 3] (REVERSE SENSE) gene=isogroup00241 length=1756 numContigs=4	ref|XP_002518853.1| transferase, putative [Ricinus communis] gb|EEF43386.1| transferase, putative [Ricinus communis]	561	1e-157, Method: Compositional matrix adjust.	287/538
isotig01614_36 [1754 - 3] (REVERSE SENSE) gene=isogroup00241 length=1756 numContigs=4	ref|XP_002303667.1| predicted protein [Populus trichocarpa] gb|EEE78646.1| predicted protein [Populus trichocarpa]	559	1e-157, Method: Compositional matrix adjust.	282/535
isotig01614_36 [1754 - 3] (REVERSE SENSE) gene=isogroup00241 length=1756 numContigs=4	ref|XP_002518851.1| transferase, putative [Ricinus communis] gb|EEF43384.1| transferase, putative [Ricinus communis]	535	1e-149, Method: Compositional matrix adjust.	269/538
isotig01614_36 [1754 - 3] (REVERSE SENSE) gene=isogroup00241 length=1756 numContigs=4	ref|XP_002869749.1| hypothetical protein ARALYDRAFT_329260 [Arabidopsis lyrata subsp. lyrata] gb|EFH46008.1| hypothetical protein ARALYDRAFT_329260 [Arabidopsis lyrata subsp. lyrata]	534	1e-149, Method: Compositional matrix adjust.	265/548
isotig01614_36 [1754 - 3] (REVERSE SENSE) gene=isogroup00241 length=1756 numContigs=4	ref|NP_194130.3| cellulose synthase-like protein G3 [Arabidopsis thaliana] sp|Q0WVN5.2|CSLG3_ARATH RecName: Full=Cellulose synthase-like protein G3; Short=AtCslG3 gb|AEE84837.1| cellulose synthase-like protein G3 [Arabidopsis thaliana]	529	1e-147, Method: Compositional matrix adjust.	267/548
isotig01614_36 [1754 - 3] (REVERSE SENSE) gene=isogroup00241 length=1756 numContigs=4	dbj|BAE98813.1| cellulose synthase catalytic subunit like protein [Arabidopsis thaliana]	528	1e-147, Method: Compositional matrix adjust.	267/548
isotig01614_36 [1754 - 3] (REVERSE SENSE) gene=isogroup00241 length=1756 numContigs=4	gb|AAB63624.1| cellulose synthase isolog [Arabidopsis thaliana]	518	1e-144, Method: Compositional matrix adjust.	267/548
isotig01614_36 [1754 - 3] (REVERSE SENSE) gene=isogroup00241 length=1756 numContigs=4	ref|XP_002869746.1| predicted protein [Arabidopsis lyrata subsp. lyrata] gb|EFH46005.1| predicted protein [Arabidopsis lyrata subsp. lyrata]	513	1e-143, Method: Compositional matrix adjust.	261/548
isotig01614_36 [1754 - 3] (REVERSE SENSE) gene=isogroup00241 length=1756 numContigs=4	ref|XP_002265085.2| PREDICTED: cellulose synthase-like protein G3-like [Vitis vinifera]	508	1e-141, Method: Compositional matrix adjust.	259/536
isotig01614_36 [1754 - 3] (REVERSE SENSE) gene=isogroup00241 length=1756 numContigs=4	ref|NP_194132.3| cellulose synthase-like protein G1 [Arabidopsis thaliana] sp|Q570S7.1|CSLG1_ARATH RecName: Full=Cellulose synthase-like protein G1; Short=AtCslG1 dbj|BAD95063.1| putative protein [Arabidopsis thaliana] gb|AEE84839.1| cellulose synthase-like protein G1 [Arabidopsis thaliana]	505	1e-140, Method: Compositional matrix adjust.	255/535
isotig01614_36 [1754 - 3] (REVERSE SENSE) gene=isogroup00241 length=1756 numContigs=4	emb|CAN71761.1| hypothetical protein VITISV_000324 [Vitis vinifera]	505	1e-140, Method: Compositional matrix adjust.	258/536
isotig01614_36 [1754 - 3] (REVERSE SENSE) gene=isogroup00241 length=1756 numContigs=4	gb|AAB63622.1| cellulose synthase isolog [Arabidopsis thaliana]	501	1e-139, Method: Compositional matrix adjust.	259/548
isotig01621_11 [100 - 1575] gene=isogroup00242 length=1576 numContigs=4	ref|XP_002274287.2| PREDICTED: uncharacterized protein At3g49140 [Vitis vinifera]	528	1e-147, Method: Compositional matrix adjust.	276/488
isotig01621_11 [100 - 1575] gene=isogroup00242 length=1576 numContigs=4	emb|CBI22631.3| unnamed protein product [Vitis vinifera]	520	1e-145, Method: Compositional matrix adjust.	268/478
isotig01621_11 [100 - 1575] gene=isogroup00242 length=1576 numContigs=4	ref|XP_003549018.1| PREDICTED: uncharacterized protein At3g49140-like [Glycine max]	481	1e-133, Method: Compositional matrix adjust.	242/429
isotig01621_11 [100 - 1575] gene=isogroup00242 length=1576 numContigs=4	ref|XP_002327613.1| predicted protein [Populus trichocarpa] gb|EEE74588.1| predicted protein [Populus trichocarpa]	351	3e-94, Method: Compositional matrix adjust.	167/238
isotig01621_11 [100 - 1575] gene=isogroup00242 length=1576 numContigs=4	ref|XP_002305941.1| predicted protein [Populus trichocarpa] gb|EEE86452.1| predicted protein [Populus trichocarpa]	311	2e-82, Method: Compositional matrix adjust.	147/216
isotig01621_11 [100 - 1575] gene=isogroup00242 length=1576 numContigs=4	ref|XP_003533144.1| PREDICTED: uncharacterized protein At3g49140-like [Glycine max]	309	1e-81, Method: Compositional matrix adjust.	241/377
isotig01621_11 [100 - 1575] gene=isogroup00242 length=1576 numContigs=4	dbj|BAJ91506.1| predicted protein [Hordeum vulgare subsp. vulgare]	305	2e-80, Method: Compositional matrix adjust.	158/398
isotig01621_11 [100 - 1575] gene=isogroup00242 length=1576 numContigs=4	dbj|BAJ90572.1| predicted protein [Hordeum vulgare subsp. vulgare] dbj|BAJ93403.1| predicted protein [Hordeum vulgare subsp. vulgare]	304	3e-80, Method: Compositional matrix adjust.	158/398
isotig01621_11 [100 - 1575] gene=isogroup00242 length=1576 numContigs=4	dbj|BAJ93835.1| predicted protein [Hordeum vulgare subsp. vulgare]	302	1e-79, Method: Compositional matrix adjust.	157/398
isotig01621_11 [100 - 1575] gene=isogroup00242 length=1576 numContigs=4	ref|XP_003575992.1| PREDICTED: uncharacterized protein LOC100835872 [Brachypodium distachyon]	301	4e-79, Method: Compositional matrix adjust.	164/427
isotig01621_11 [100 - 1575] gene=isogroup00242 length=1576 numContigs=4	ref|XP_002513639.1| conserved hypothetical protein [Ricinus communis] gb|EEF49042.1| conserved hypothetical protein [Ricinus communis]	298	1e-78, Method: Compositional matrix adjust.	227/371
isotig01621_11 [100 - 1575] gene=isogroup00242 length=1576 numContigs=4	ref|XP_003619417.1| hypothetical protein MTR_6g052360 [Medicago truncatula] gb|AES75635.1| hypothetical protein MTR_6g052360 [Medicago truncatula]	294	3e-77, Method: Compositional matrix adjust.	148/236
isotig01621_11 [100 - 1575] gene=isogroup00242 length=1576 numContigs=4	ref|XP_003619416.1| hypothetical protein MTR_6g052360 [Medicago truncatula] gb|AES75634.1| hypothetical protein MTR_6g052360 [Medicago truncatula]	293	6e-77, Method: Compositional matrix adjust.	252/436
isotig01621_11 [100 - 1575] gene=isogroup00242 length=1576 numContigs=4	gb|AEL99306.1| hypothetical protein, partial [Silene latifolia]	278	3e-72, Method: Compositional matrix adjust.	147/302
isotig01621_11 [100 - 1575] gene=isogroup00242 length=1576 numContigs=4	gb|AEL99307.1| hypothetical protein, partial [Silene latifolia]	277	5e-72, Method: Compositional matrix adjust.	146/302
isotig01627_27 [991 - 104] (REVERSE SENSE) gene=isogroup00244 length=1654 numContigs=4	ref|XP_002301893.1| predicted protein [Populus trichocarpa] gb|EEE81166.1| predicted protein [Populus trichocarpa]	229	7e-58, Method: Compositional matrix adjust.	122/240
isotig01627_27 [991 - 104] (REVERSE SENSE) gene=isogroup00244 length=1654 numContigs=4	emb|CAB41180.1| putative protein [Arabidopsis thaliana]	224	1e-56, Method: Compositional matrix adjust.	119/242
isotig01627_27 [991 - 104] (REVERSE SENSE) gene=isogroup00244 length=1654 numContigs=4	ref|NP_567053.1| putative protein kinase [Arabidopsis thaliana] ref|NP_001030878.1| putative protein kinase [Arabidopsis thaliana] gb|AAM60941.1| protein kinase-like protein [Arabidopsis thaliana] dbj|BAD42882.1| protein kinase - like protein [Arabidopsis thaliana] gb|AEE79693.1| putative protein kinase [Arabidopsis thaliana] gb|AEE79694.1| putative protein kinase [Arabidopsis thaliana]	224	2e-56, Method: Compositional matrix adjust.	119/242
isotig01627_27 [991 - 104] (REVERSE SENSE) gene=isogroup00244 length=1654 numContigs=4	ref|XP_002876436.1| hypothetical protein ARALYDRAFT_486225 [Arabidopsis lyrata subsp. lyrata] gb|EFH52695.1| hypothetical protein ARALYDRAFT_486225 [Arabidopsis lyrata subsp. lyrata]	221	1e-55, Method: Compositional matrix adjust.	119/239
isotig01627_27 [991 - 104] (REVERSE SENSE) gene=isogroup00244 length=1654 numContigs=4	ref|NP_191330.1| protein kinase family protein [Arabidopsis thaliana] emb|CAB41184.1| putative protein [Arabidopsis thaliana] gb|AAM61703.1| protein kinase-like protein [Arabidopsis thaliana] dbj|BAD42892.1| protein kinase - like protein [Arabidopsis thaliana] dbj|BAD43309.1| protein kinase - like protein [Arabidopsis thaliana] dbj|BAD43331.1| protein kinase - like protein [Arabidopsis thaliana] …	218	1e-54, Method: Compositional matrix adjust.	119/261
isotig01627_27 [991 - 104] (REVERSE SENSE) gene=isogroup00244 length=1654 numContigs=4	ref|XP_002878168.1| kinase family protein [Arabidopsis lyrata subsp. lyrata] gb|EFH54427.1| kinase family protein [Arabidopsis lyrata subsp. lyrata]	218	2e-54, Method: Compositional matrix adjust.	119/261
isotig01627_27 [991 - 104] (REVERSE SENSE) gene=isogroup00244 length=1654 numContigs=4	emb|CAB41183.1| putative protein [Arabidopsis thaliana]	217	3e-54, Method: Compositional matrix adjust.	120/258
isotig01627_27 [991 - 104] (REVERSE SENSE) gene=isogroup00244 length=1654 numContigs=4	ref|NP_191331.2| putative protein kinase [Arabidopsis thaliana] gb|ABL66751.1| At3g57720 [Arabidopsis thaliana] gb|AEE79690.1| putative protein kinase [Arabidopsis thaliana]	217	3e-54, Method: Compositional matrix adjust.	117/250
isotig01627_27 [991 - 104] (REVERSE SENSE) gene=isogroup00244 length=1654 numContigs=4	dbj|BAD94258.1| protein kinase - like protein [Arabidopsis thaliana]	216	7e-54, Method: Compositional matrix adjust.	118/261
isotig01627_27 [991 - 104] (REVERSE SENSE) gene=isogroup00244 length=1654 numContigs=4	ref|XP_002876434.1| hypothetical protein ARALYDRAFT_907243 [Arabidopsis lyrata subsp. lyrata] gb|EFH52693.1| hypothetical protein ARALYDRAFT_907243 [Arabidopsis lyrata subsp. lyrata]	212	1e-52, Method: Compositional matrix adjust.	117/250
isotig01627_27 [991 - 104] (REVERSE SENSE) gene=isogroup00244 length=1654 numContigs=4	ref|NP_191332.2| putative protein kinase [Arabidopsis thaliana] gb|AAL57644.1| AT3g57730/F15B8_80 [Arabidopsis thaliana] gb|AAM70539.1| AT3g57730/F15B8_80 [Arabidopsis thaliana] gb|AEE79691.1| putative protein kinase [Arabidopsis thaliana]	202	5e-50, Method: Compositional matrix adjust.	111/239
isotig01627_27 [991 - 104] (REVERSE SENSE) gene=isogroup00244 length=1654 numContigs=4	emb|CAB41182.1| putative protein [Arabidopsis thaliana]	202	5e-50, Method: Compositional matrix adjust.	113/239
isotig01627_27 [991 - 104] (REVERSE SENSE) gene=isogroup00244 length=1654 numContigs=4	ref|NP_191329.1| putative protein kinase [Arabidopsis thaliana] emb|CAB41185.1| protein kinase-like protein [Arabidopsis thaliana] gb|AEE79689.1| putative protein kinase [Arabidopsis thaliana]	199	8e-49, Method: Compositional matrix adjust.	110/238
isotig01627_27 [991 - 104] (REVERSE SENSE) gene=isogroup00244 length=1654 numContigs=4	emb|CAB41178.1| protein kinase-like protein [Arabidopsis thaliana]	198	1e-48, Method: Compositional matrix adjust.	111/229
isotig01627_27 [991 - 104] (REVERSE SENSE) gene=isogroup00244 length=1654 numContigs=4	ref|XP_002265528.2| PREDICTED: inactive serine/threonine-protein kinase At1g67470-like [Vitis vinifera]	198	1e-48, Method: Compositional matrix adjust.	119/260
isotig01630_6 [1 - 1272] gene=isogroup00245 length=1583 numContigs=4	ref|XP_002321296.1| predicted protein [Populus trichocarpa] gb|EEE99611.1| predicted protein [Populus trichocarpa]	610	1e-172, Method: Compositional matrix adjust.	299/396
isotig01630_6 [1 - 1272] gene=isogroup00245 length=1583 numContigs=4	ref|XP_003542442.1| PREDICTED: NADH dehydrogenase [ubiquinone] 1 alpha subcomplex subunit 9, mitochondrial-like [Glycine max]	607	1e-171, Method: Compositional matrix adjust.	292/396
isotig01630_6 [1 - 1272] gene=isogroup00245 length=1583 numContigs=4	ref|XP_002301843.1| predicted protein [Populus trichocarpa] gb|EEE81116.1| predicted protein [Populus trichocarpa]	606	1e-171, Method: Compositional matrix adjust.	296/396
isotig01630_6 [1 - 1272] gene=isogroup00245 length=1583 numContigs=4	gb|ABK94679.1| unknown [Populus trichocarpa]	603	1e-170, Method: Compositional matrix adjust.	295/396
isotig01630_6 [1 - 1272] gene=isogroup00245 length=1583 numContigs=4	gb|ACU23211.1| unknown [Glycine max]	601	1e-169, Method: Compositional matrix adjust.	290/396
isotig01630_6 [1 - 1272] gene=isogroup00245 length=1583 numContigs=4	gb|AFK48198.1| unknown [Lotus japonicus]	598	1e-169, Method: Compositional matrix adjust.	289/396
isotig01630_6 [1 - 1272] gene=isogroup00245 length=1583 numContigs=4	gb|ACJ84721.1| unknown [Medicago truncatula] gb|AFK38059.1| unknown [Medicago truncatula]	597	1e-168, Method: Compositional matrix adjust.	283/396
isotig01630_6 [1 - 1272] gene=isogroup00245 length=1583 numContigs=4	ref|XP_002271401.1| PREDICTED: NADH dehydrogenase [ubiquinone] 1 alpha subcomplex subunit 9, mitochondrial [Vitis vinifera] emb|CBI37199.3| unnamed protein product [Vitis vinifera]	597	1e-168, Method: Compositional matrix adjust.	292/396
isotig01630_6 [1 - 1272] gene=isogroup00245 length=1583 numContigs=4	ref|XP_002526534.1| NADH-ubiquinone oxidoreductase 39 kD subunit, putative [Ricinus communis] gb|EEF35812.1| NADH-ubiquinone oxidoreductase 39 kD subunit, putative [Ricinus communis]	569	1e-160, Method: Compositional matrix adjust.	279/385
isotig01630_6 [1 - 1272] gene=isogroup00245 length=1583 numContigs=4	ref|XP_002453037.1| hypothetical protein SORBIDRAFT_04g037200 [Sorghum bicolor] gb|EES06013.1| hypothetical protein SORBIDRAFT_04g037200 [Sorghum bicolor]	541	1e-151, Method: Compositional matrix adjust.	261/360
isotig01630_6 [1 - 1272] gene=isogroup00245 length=1583 numContigs=4	ref|NP_001048516.1| Os02g0816800 [Oryza sativa Japonica Group] dbj|BAD21515.1| putative NADH dehydrogenase [Oryza sativa Japonica Group] dbj|BAD22016.1| putative NADH dehydrogenase [Oryza sativa Japonica Group] dbj|BAF10430.1| Os02g0816800 [Oryza sativa Japonica Group]	541	1e-151, Method: Compositional matrix adjust.	260/360
isotig01630_6 [1 - 1272] gene=isogroup00245 length=1583 numContigs=4	ref|NP_565469.1| NADH dehydrogenase (ubiquinone) 1 alpha subcomplex 9 [Arabidopsis thaliana] sp|Q9SK66.2|NDUA9_ARATH RecName: Full=NADH dehydrogenase [ubiquinone] 1 alpha subcomplex subunit 9, mitochondrial; Flags: Precursor gb|AAK59545.1| putative NADH-ubiquinone oxireductase [Arabidopsis thaliana] gb|AAK93749.1| putative NADH-ubiquinone oxireductase [Arabidopsis thaliana] gb|AAD21752.2| putativ…	539	1e-151, Method: Compositional matrix adjust.	257/366
isotig01630_6 [1 - 1272] gene=isogroup00245 length=1583 numContigs=4	gb|EEC74241.1| hypothetical protein OsI_09443 [Oryza sativa Indica Group]	538	1e-151, Method: Compositional matrix adjust.	259/360
isotig01630_6 [1 - 1272] gene=isogroup00245 length=1583 numContigs=4	ref|XP_002884196.1| catalytic/ coenzyme binding protein [Arabidopsis lyrata subsp. lyrata] gb|EFH60455.1| catalytic/ coenzyme binding protein [Arabidopsis lyrata subsp. lyrata]	537	1e-150, Method: Compositional matrix adjust.	262/396
isotig01630_6 [1 - 1272] gene=isogroup00245 length=1583 numContigs=4	gb|ACF85773.1| unknown [Zea mays] gb|ACR35734.1| unknown [Zea mays]	536	1e-150, Method: Compositional matrix adjust.	258/361
isotig01648_3 [3 - 431] gene=isogroup00249 length=1515 numContigs=4	ref|XP_002303898.1| predicted protein [Populus trichocarpa] gb|EEE78877.1| predicted protein [Populus trichocarpa]	108	3e-22, Method: Compositional matrix adjust.	68/130
isotig01648_3 [3 - 431] gene=isogroup00249 length=1515 numContigs=4	gb|AAR14273.1| predicted protein [Populus tremula x Populus alba]	106	1e-21, Method: Compositional matrix adjust.	67/130
isotig01648_3 [3 - 431] gene=isogroup00249 length=1515 numContigs=4	ref|XP_002332416.1| predicted protein [Populus trichocarpa] gb|EEE70846.1| predicted protein [Populus trichocarpa]	93.6	1e-17, Method: Compositional matrix adjust.	55/111
isotig01648_3 [3 - 431] gene=isogroup00249 length=1515 numContigs=4	ref|XP_003539907.1| PREDICTED: zinc finger CCCH domain-containing protein 53-like [Glycine max]	91.7	5e-17, Method: Compositional matrix adjust.	59/131
isotig01648_3 [3 - 431] gene=isogroup00249 length=1515 numContigs=4	ref|XP_003533499.1| PREDICTED: zinc finger CCCH domain-containing protein 53-like [Glycine max]	91.3	6e-17, Method: Compositional matrix adjust.	56/131
isotig01648_3 [3 - 431] gene=isogroup00249 length=1515 numContigs=4	ref|XP_003539900.1| PREDICTED: zinc finger CCCH domain-containing protein 53-like [Glycine max]	90.5	1e-16, Method: Compositional matrix adjust.	57/131
isotig01648_3 [3 - 431] gene=isogroup00249 length=1515 numContigs=4	ref|XP_003534377.1| PREDICTED: zinc finger CCCH domain-containing protein 53-like [Glycine max]	89.7	2e-16, Method: Compositional matrix adjust.	58/131
isotig01648_3 [3 - 431] gene=isogroup00249 length=1515 numContigs=4	emb|CBI28616.3| unnamed protein product [Vitis vinifera]	68.6	4e-10, Method: Compositional matrix adjust.	49/111
isotig01658_37 [1141 - 230] (REVERSE SENSE) gene=isogroup00252 length=1852 numContigs=2	ref|XP_002521909.1| conserved hypothetical protein [Ricinus communis] gb|EEF40545.1| conserved hypothetical protein [Ricinus communis]	415	1e-114, Method: Compositional matrix adjust.	207/280
isotig01658_37 [1141 - 230] (REVERSE SENSE) gene=isogroup00252 length=1852 numContigs=2	gb|AFK44124.1| unknown [Lotus japonicus]	390	1e-106, Method: Compositional matrix adjust.	191/280
isotig01658_37 [1141 - 230] (REVERSE SENSE) gene=isogroup00252 length=1852 numContigs=2	gb|ADV59401.1| GAGA-binding transcriptional activator [Lotus japonicus] gb|AFK33974.1| unknown [Lotus japonicus]	390	1e-106, Method: Compositional matrix adjust.	191/280
isotig01658_37 [1141 - 230] (REVERSE SENSE) gene=isogroup00252 length=1852 numContigs=2	ref|XP_003532685.1| PREDICTED: uncharacterized protein LOC100791533 [Glycine max]	382	1e-104, Method: Compositional matrix adjust.	189/281
isotig01658_37 [1141 - 230] (REVERSE SENSE) gene=isogroup00252 length=1852 numContigs=2	ref|NP_001239724.1| uncharacterized protein LOC100814354 [Glycine max] gb|ACU20438.1| unknown [Glycine max]	381	1e-103, Method: Compositional matrix adjust.	187/280
isotig01658_37 [1141 - 230] (REVERSE SENSE) gene=isogroup00252 length=1852 numContigs=2	ref|XP_002314755.1| predicted protein [Populus trichocarpa] gb|EEF00926.1| predicted protein [Populus trichocarpa]	377	1e-102, Method: Compositional matrix adjust.	186/280
isotig01658_37 [1141 - 230] (REVERSE SENSE) gene=isogroup00252 length=1852 numContigs=2	gb|ABV53916.1| GAGA-motif binding transcriptional activator [Populus trichocarpa]	377	1e-102, Method: Compositional matrix adjust.	186/280
isotig01658_37 [1141 - 230] (REVERSE SENSE) gene=isogroup00252 length=1852 numContigs=2	ref|XP_002312486.1| predicted protein [Populus trichocarpa] gb|ABK92855.1| unknown [Populus trichocarpa] gb|ABV53915.1| GAGA-motif binding transcriptional activator [Populus trichocarpa] gb|EEE89853.1| predicted protein [Populus trichocarpa]	375	1e-102, Method: Compositional matrix adjust.	184/280
isotig01658_37 [1141 - 230] (REVERSE SENSE) gene=isogroup00252 length=1852 numContigs=2	emb|CAN69256.1| hypothetical protein VITISV_038800 [Vitis vinifera]	367	2e-99, Method: Compositional matrix adjust.	185/280
isotig01658_37 [1141 - 230] (REVERSE SENSE) gene=isogroup00252 length=1852 numContigs=2	ref|XP_002285185.1| PREDICTED: protein BASIC PENTACYSTEINE1 isoform 1 [Vitis vinifera] gb|ACC64525.1| GAGA-binding transcriptional activator BBR/BPC1-like [Vitis vinifera] gb|ACC64526.1| GAGA-binding transcriptional activator BBR/BPC1-like [Vitis vinifera]	366	3e-99, Method: Compositional matrix adjust.	185/280
isotig01658_37 [1141 - 230] (REVERSE SENSE) gene=isogroup00252 length=1852 numContigs=2	gb|ADV59383.1| GAGA-binding transcriptional activator [Nicotiana tabacum]	361	1e-97, Method: Compositional matrix adjust.	178/280
isotig01658_37 [1141 - 230] (REVERSE SENSE) gene=isogroup00252 length=1852 numContigs=2	emb|CBI26774.3| unnamed protein product [Vitis vinifera]	352	5e-95, Method: Compositional matrix adjust.	179/282
isotig01658_37 [1141 - 230] (REVERSE SENSE) gene=isogroup00252 length=1852 numContigs=2	gb|ADV59378.1| GAGA-binding transcriptional activator [Aquilegia viridiflora]	347	1e-93, Method: Compositional matrix adjust.	176/280
isotig01658_37 [1141 - 230] (REVERSE SENSE) gene=isogroup00252 length=1852 numContigs=2	ref|XP_002283243.1| PREDICTED: protein BASIC PENTACYSTEINE1 [Vitis vinifera] gb|ADV59360.1| GAGA-binding transcriptional activator [Vitis vinifera] gb|ADV59361.1| GAGA-binding transcriptional activator [Vitis vinifera]	343	3e-92, Method: Compositional matrix adjust.	173/278
isotig01658_37 [1141 - 230] (REVERSE SENSE) gene=isogroup00252 length=1852 numContigs=2	emb|CAN76692.1| hypothetical protein VITISV_020594 [Vitis vinifera]	343	3e-92, Method: Compositional matrix adjust.	172/277
isotig01666_29 [1024 - 245] (REVERSE SENSE) gene=isogroup00254 length=1510 numContigs=4	ref|XP_002315844.1| predicted protein [Populus trichocarpa] gb|EEF02015.1| predicted protein [Populus trichocarpa]	270	2e-70, Method: Compositional matrix adjust.	139/250
isotig01666_29 [1024 - 245] (REVERSE SENSE) gene=isogroup00254 length=1510 numContigs=4	ref|XP_002311543.1| predicted protein [Populus trichocarpa] gb|EEE88910.1| predicted protein [Populus trichocarpa]	255	6e-66, Method: Compositional matrix adjust.	132/250
isotig01666_29 [1024 - 245] (REVERSE SENSE) gene=isogroup00254 length=1510 numContigs=4	ref|XP_002527542.1| zinc finger protein, putative [Ricinus communis] gb|EEF34851.1| zinc finger protein, putative [Ricinus communis]	247	1e-63, Method: Compositional matrix adjust.	130/243
isotig01666_29 [1024 - 245] (REVERSE SENSE) gene=isogroup00254 length=1510 numContigs=4	ref|XP_002285121.1| PREDICTED: zinc finger protein 4-like [Vitis vinifera]	241	7e-62, Method: Compositional matrix adjust.	122/208
isotig01666_29 [1024 - 245] (REVERSE SENSE) gene=isogroup00254 length=1510 numContigs=4	gb|ADL36634.1| C2H2L domain class transcription factor [Malus x domestica]	236	2e-60, Method: Compositional matrix adjust.	131/234
isotig01666_29 [1024 - 245] (REVERSE SENSE) gene=isogroup00254 length=1510 numContigs=4	ref|NP_001241172.1| uncharacterized protein LOC100791723 [Glycine max] gb|ACU23292.1| unknown [Glycine max]	234	1e-59, Method: Compositional matrix adjust.	129/250
isotig01666_29 [1024 - 245] (REVERSE SENSE) gene=isogroup00254 length=1510 numContigs=4	ref|XP_003529233.1| PREDICTED: zinc finger protein 7-like [Glycine max]	219	3e-55, Method: Compositional matrix adjust.	116/210
isotig01666_29 [1024 - 245] (REVERSE SENSE) gene=isogroup00254 length=1510 numContigs=4	ref|XP_003555855.1| PREDICTED: zinc finger protein 4-like [Glycine max]	216	3e-54, Method: Compositional matrix adjust.	113/210
isotig01666_29 [1024 - 245] (REVERSE SENSE) gene=isogroup00254 length=1510 numContigs=4	gb|AFK40925.1| unknown [Lotus japonicus]	213	3e-53, Method: Compositional matrix adjust.	116/213
isotig01666_29 [1024 - 245] (REVERSE SENSE) gene=isogroup00254 length=1510 numContigs=4	gb|AFK37786.1| unknown [Medicago truncatula]	213	4e-53, Method: Compositional matrix adjust.	112/199
isotig01666_29 [1024 - 245] (REVERSE SENSE) gene=isogroup00254 length=1510 numContigs=4	ref|XP_002305892.1| predicted protein [Populus trichocarpa] gb|EEE86403.1| predicted protein [Populus trichocarpa]	209	5e-52, Method: Compositional matrix adjust.	110/208
isotig01666_29 [1024 - 245] (REVERSE SENSE) gene=isogroup00254 length=1510 numContigs=4	gb|ACU23433.1| unknown [Glycine max]	204	2e-50, Method: Compositional matrix adjust.	104/157
isotig01666_29 [1024 - 245] (REVERSE SENSE) gene=isogroup00254 length=1510 numContigs=4	ref|NP_001241479.1| uncharacterized protein LOC100794851 [Glycine max] gb|ACU18205.1| unknown [Glycine max]	196	4e-48, Method: Compositional matrix adjust.	106/203
isotig01666_29 [1024 - 245] (REVERSE SENSE) gene=isogroup00254 length=1510 numContigs=4	ref|XP_002533536.1| zinc finger protein, putative [Ricinus communis] gb|EEF28853.1| zinc finger protein, putative [Ricinus communis]	196	5e-48, Method: Compositional matrix adjust.	106/210
isotig01666_29 [1024 - 245] (REVERSE SENSE) gene=isogroup00254 length=1510 numContigs=4	ref|XP_002301667.1| predicted protein [Populus trichocarpa] gb|EEE80940.1| predicted protein [Populus trichocarpa]	196	5e-48, Method: Compositional matrix adjust.	94/159
isotig01670_8 [135 - 1169] gene=isogroup00255 length=1177 numContigs=4	gb|ACR36073.1| unknown [Zea mays]	65.5	2e-08, Method: Compositional matrix adjust.	37/94
isotig01692_4 [1 - 474] gene=isogroup00260 length=718 numContigs=4	ref|XP_002266819.1| PREDICTED: uncharacterized protein LOC100242530 [Vitis vinifera]	77.8	7e-13, Method: Compositional matrix adjust.	53/111
isotig01692_4 [1 - 474] gene=isogroup00260 length=718 numContigs=4	emb|CBI28485.3| unnamed protein product [Vitis vinifera]	75.1	5e-12, Method: Compositional matrix adjust.	52/111
isotig01692_4 [1 - 474] gene=isogroup00260 length=718 numContigs=4	ref|XP_002313367.1| predicted protein [Populus trichocarpa] gb|EEE87322.1| predicted protein [Populus trichocarpa]	70.9	8e-11, Method: Compositional matrix adjust.	48/110
isotig01692_4 [1 - 474] gene=isogroup00260 length=718 numContigs=4	ref|XP_003601491.1| ATFP4-like protein [Medicago truncatula] gb|AES71742.1| ATFP4-like protein [Medicago truncatula]	70.5	1e-10, Method: Compositional matrix adjust.	47/112
isotig01692_4 [1 - 474] gene=isogroup00260 length=718 numContigs=4	ref|XP_002524590.1| metal ion binding protein, putative [Ricinus communis] gb|EEF37798.1| metal ion binding protein, putative [Ricinus communis]	70.1	2e-10, Method: Compositional matrix adjust.	51/112
isotig01692_4 [1 - 474] gene=isogroup00260 length=718 numContigs=4	ref|XP_002263660.1| PREDICTED: uncharacterized protein LOC100258045 [Vitis vinifera]	66.2	2e-09, Method: Compositional matrix adjust.	37/62
isotig01692_4 [1 - 474] gene=isogroup00260 length=718 numContigs=4	ref|XP_002333922.1| predicted protein [Populus trichocarpa] ref|XP_002320539.1| predicted protein [Populus trichocarpa] gb|EEE77523.1| predicted protein [Populus trichocarpa] gb|EEE98854.1| predicted protein [Populus trichocarpa]	63.9	1e-08, Method: Compositional matrix adjust.	46/111
isotig01692_4 [1 - 474] gene=isogroup00260 length=718 numContigs=4	ref|NP_001150530.1| heavy metal-associated domain containing protein [Zea mays] gb|ACF85248.1| unknown [Zea mays] gb|ACG39424.1| heavy metal-associated domain containing protein [Zea mays] tpg|DAA60837.1| TPA: heavy metal-associated domain containing protein [Zea mays]	63.5	2e-08, Method: Compositional matrix adjust.	31/71
isotig01692_4 [1 - 474] gene=isogroup00260 length=718 numContigs=4	ref|XP_002337014.1| predicted protein [Populus trichocarpa] gb|EEE76198.1| predicted protein [Populus trichocarpa]	62.4	3e-08, Method: Compositional matrix adjust.	46/107
isotig01692_4 [1 - 474] gene=isogroup00260 length=718 numContigs=4	dbj|BAK01008.1| predicted protein [Hordeum vulgare subsp. vulgare]	62	4e-08, Method: Compositional matrix adjust.	31/69
isotig01692_4 [1 - 474] gene=isogroup00260 length=718 numContigs=4	ref|XP_003572271.1| PREDICTED: uncharacterized protein LOC100826249 [Brachypodium distachyon]	61.6	5e-08, Method: Compositional matrix adjust.	32/69
isotig01692_4 [1 - 474] gene=isogroup00260 length=718 numContigs=4	ref|XP_002268731.1| PREDICTED: uncharacterized protein LOC100255094 [Vitis vinifera]	60.8	8e-08, Method: Compositional matrix adjust.	48/111
isotig01692_4 [1 - 474] gene=isogroup00260 length=718 numContigs=4	ref|XP_002263769.1| PREDICTED: uncharacterized protein LOC100252914 [Vitis vinifera] emb|CBI28484.3| unnamed protein product [Vitis vinifera]	60.1	2e-07, Method: Compositional matrix adjust.	43/112
isotig01692_4 [1 - 474] gene=isogroup00260 length=718 numContigs=4	ref|XP_003577912.1| PREDICTED: uncharacterized protein LOC100824539 [Brachypodium distachyon]	58.5	4e-07, Method: Compositional matrix adjust.	30/67
isotig01692_4 [1 - 474] gene=isogroup00260 length=718 numContigs=4	dbj|BAJ88821.1| predicted protein [Hordeum vulgare subsp. vulgare]	57.4	1e-06, Method: Compositional matrix adjust.	30/69
isotig01729_32 [1705 - 251] (REVERSE SENSE) gene=isogroup00273 length=2033 numContigs=5	ref|XP_002524093.1| conserved hypothetical protein [Ricinus communis] gb|EEF38303.1| conserved hypothetical protein [Ricinus communis]	269	1e-69, Method: Compositional matrix adjust.	212/479
isotig01729_32 [1705 - 251] (REVERSE SENSE) gene=isogroup00273 length=2033 numContigs=5	ref|XP_003535829.1| PREDICTED: uncharacterized protein LOC100798810 [Glycine max]	259	1e-66, Method: Compositional matrix adjust.	220/480
isotig01729_32 [1705 - 251] (REVERSE SENSE) gene=isogroup00273 length=2033 numContigs=5	ref|XP_003519103.1| PREDICTED: uncharacterized protein LOC100804644 [Glycine max]	250	6e-64, Method: Compositional matrix adjust.	199/415
isotig01729_32 [1705 - 251] (REVERSE SENSE) gene=isogroup00273 length=2033 numContigs=5	gb|AFK46777.1| unknown [Lotus japonicus]	217	4e-54, Method: Compositional matrix adjust.	177/407
isotig01729_32 [1705 - 251] (REVERSE SENSE) gene=isogroup00273 length=2033 numContigs=5	ref|XP_003520723.1| PREDICTED: uncharacterized protein LOC100815009 [Glycine max]	216	8e-54, Method: Compositional matrix adjust.	166/353
isotig01729_32 [1705 - 251] (REVERSE SENSE) gene=isogroup00273 length=2033 numContigs=5	ref|XP_002323363.1| predicted protein [Populus trichocarpa] gb|EEF05124.1| predicted protein [Populus trichocarpa]	198	3e-48, Method: Compositional matrix adjust.	143/325
isotig01729_32 [1705 - 251] (REVERSE SENSE) gene=isogroup00273 length=2033 numContigs=5	ref|XP_002308335.1| predicted protein [Populus trichocarpa] gb|EEE91858.1| predicted protein [Populus trichocarpa]	189	2e-45, Method: Compositional matrix adjust.	124/238
isotig01729_32 [1705 - 251] (REVERSE SENSE) gene=isogroup00273 length=2033 numContigs=5	ref|NP_565829.1| TPX2 (targeting protein for Xklp2)-like protein [Arabidopsis thaliana] gb|AAL14415.1| At2g35880/F11F19.21 [Arabidopsis thaliana] gb|AAD21469.2| expressed protein [Arabidopsis thaliana] gb|AAM98231.1| unknown protein [Arabidopsis thaliana] gb|AEC09173.1| TPX2 (targeting protein for Xklp2)-like protein [Arabidopsis thaliana]	179	1e-42, Method: Compositional matrix adjust.	165/400
isotig01729_32 [1705 - 251] (REVERSE SENSE) gene=isogroup00273 length=2033 numContigs=5	ref|XP_002881415.1| hypothetical protein ARALYDRAFT_482558 [Arabidopsis lyrata subsp. lyrata] gb|EFH57674.1| hypothetical protein ARALYDRAFT_482558 [Arabidopsis lyrata subsp. lyrata]	177	4e-42, Method: Compositional matrix adjust.	161/400
isotig01729_32 [1705 - 251] (REVERSE SENSE) gene=isogroup00273 length=2033 numContigs=5	dbj|BAK04989.1| predicted protein [Hordeum vulgare subsp. vulgare]	159	1e-36, Method: Compositional matrix adjust.	117/254
isotig01729_32 [1705 - 251] (REVERSE SENSE) gene=isogroup00273 length=2033 numContigs=5	ref|NP_001140809.1| uncharacterized protein LOC100272884 [Zea mays] gb|ACF84680.1| unknown [Zea mays] gb|AFW65259.1| hypothetical protein ZEAMMB73_182790 [Zea mays]	159	2e-36, Method: Compositional matrix adjust.	126/244
isotig01729_32 [1705 - 251] (REVERSE SENSE) gene=isogroup00273 length=2033 numContigs=5	tpg|DAA42158.1| TPA: lymphoid organ expressed yellow head virus receptor protein [Zea mays]	158	3e-36, Method: Compositional matrix adjust.	90/126
isotig01729_32 [1705 - 251] (REVERSE SENSE) gene=isogroup00273 length=2033 numContigs=5	ref|XP_002449726.1| hypothetical protein SORBIDRAFT_05g022180 [Sorghum bicolor] gb|EES08714.1| hypothetical protein SORBIDRAFT_05g022180 [Sorghum bicolor]	158	3e-36, Method: Compositional matrix adjust.	97/153
isotig01729_32 [1705 - 251] (REVERSE SENSE) gene=isogroup00273 length=2033 numContigs=5	tpg|DAA42159.1| TPA: hypothetical protein ZEAMMB73_104240 [Zea mays]	155	2e-35, Method: Compositional matrix adjust.	85/112
isotig01729_32 [1705 - 251] (REVERSE SENSE) gene=isogroup00273 length=2033 numContigs=5	ref|NP_001149997.1| LOC100283624 [Zea mays] gb|ACG37439.1| lymphoid organ expressed yellow head virus receptor protein [Zea mays]	155	3e-35, Method: Compositional matrix adjust.	124/244
isotig01747_11 [3 - 1082] gene=isogroup00279 length=1141 numContigs=2	emb|CBI18267.3| unnamed protein product [Vitis vinifera]	525	1e-147, Method: Compositional matrix adjust.	256/354
isotig01747_11 [3 - 1082] gene=isogroup00279 length=1141 numContigs=2	ref|XP_002269787.1| PREDICTED: probable ATP-dependent RNA helicase DHX36 [Vitis vinifera]	525	1e-147, Method: Compositional matrix adjust.	256/354
isotig01747_11 [3 - 1082] gene=isogroup00279 length=1141 numContigs=2	ref|XP_002514451.1| ATP-dependent RNA helicase, putative [Ricinus communis] gb|EEF47947.1| ATP-dependent RNA helicase, putative [Ricinus communis]	521	1e-146, Method: Compositional matrix adjust.	251/354
isotig01747_11 [3 - 1082] gene=isogroup00279 length=1141 numContigs=2	ref|XP_002310975.1| predicted protein [Populus trichocarpa] gb|EEE88342.1| predicted protein [Populus trichocarpa]	515	1e-144, Method: Compositional matrix adjust.	249/354
isotig01747_11 [3 - 1082] gene=isogroup00279 length=1141 numContigs=2	ref|XP_003530375.1| PREDICTED: probable ATP-dependent RNA helicase DHX36-like [Glycine max]	514	1e-143, Method: Compositional matrix adjust.	250/354
isotig01747_11 [3 - 1082] gene=isogroup00279 length=1141 numContigs=2	ref|XP_002871121.1| predicted protein [Arabidopsis lyrata subsp. lyrata] gb|EFH47380.1| predicted protein [Arabidopsis lyrata subsp. lyrata]	501	1e-139, Method: Compositional matrix adjust.	241/354
isotig01747_11 [3 - 1082] gene=isogroup00279 length=1141 numContigs=2	ref|NP_680142.2| DEA(D/H)-box RNA helicase family protein [Arabidopsis thaliana] dbj|BAB11511.1| ATP-dependent RNA helicase A-like protein [Arabidopsis thaliana] gb|AED90801.1| DEA(D/H)-box RNA helicase family protein [Arabidopsis thaliana]	500	1e-139, Method: Compositional matrix adjust.	240/354
isotig01747_11 [3 - 1082] gene=isogroup00279 length=1141 numContigs=2	ref|XP_002316463.1| predicted protein [Populus trichocarpa] gb|EEF02634.1| predicted protein [Populus trichocarpa]	500	1e-139, Method: Compositional matrix adjust.	249/354
isotig01747_11 [3 - 1082] gene=isogroup00279 length=1141 numContigs=2	gb|AAL58955.1|AC091811_4 putative helicase [Oryza sativa Japonica Group]	488	1e-135, Method: Compositional matrix adjust.	239/354
isotig01747_11 [3 - 1082] gene=isogroup00279 length=1141 numContigs=2	gb|EEC76179.1| hypothetical protein OsI_13511 [Oryza sativa Indica Group]	487	1e-135, Method: Compositional matrix adjust.	239/354
isotig01747_11 [3 - 1082] gene=isogroup00279 length=1141 numContigs=2	gb|ABF98878.1| Helicase associated domain family protein, expressed [Oryza sativa Japonica Group]	486	1e-135, Method: Compositional matrix adjust.	239/354
isotig01747_11 [3 - 1082] gene=isogroup00279 length=1141 numContigs=2	ref|XP_002463875.1| hypothetical protein SORBIDRAFT_01g008080 [Sorghum bicolor] gb|EER90873.1| hypothetical protein SORBIDRAFT_01g008080 [Sorghum bicolor]	485	1e-135, Method: Compositional matrix adjust.	237/354
isotig01747_11 [3 - 1082] gene=isogroup00279 length=1141 numContigs=2	ref|XP_003559590.1| PREDICTED: probable ATP-dependent RNA helicase DHX36-like [Brachypodium distachyon]	482	1e-134, Method: Compositional matrix adjust.	236/354
isotig01747_11 [3 - 1082] gene=isogroup00279 length=1141 numContigs=2	emb|CBI15516.3| unnamed protein product [Vitis vinifera]	446	1e-123, Method: Compositional matrix adjust.	217/354
isotig01747_11 [3 - 1082] gene=isogroup00279 length=1141 numContigs=2	ref|XP_002277625.2| PREDICTED: probable ATP-dependent RNA helicase DHX36-like [Vitis vinifera]	445	1e-123, Method: Compositional matrix adjust.	217/354
isotig01748_26 [1574 - 561] (REVERSE SENSE) gene=isogroup00280 length=1611 numContigs=4	ref|NP_001239866.1| uncharacterized protein LOC100775724 [Glycine max] gb|ACU23991.1| unknown [Glycine max]	481	1e-133, Method: Compositional matrix adjust.	232/300
isotig01748_26 [1574 - 561] (REVERSE SENSE) gene=isogroup00280 length=1611 numContigs=4	ref|XP_003553926.1| PREDICTED: B2 protein-like [Glycine max]	478	1e-132, Method: Compositional matrix adjust.	231/300
isotig01748_26 [1574 - 561] (REVERSE SENSE) gene=isogroup00280 length=1611 numContigs=4	gb|ACU19117.1| unknown [Glycine max]	476	1e-132, Method: Compositional matrix adjust.	230/300
isotig01748_26 [1574 - 561] (REVERSE SENSE) gene=isogroup00280 length=1611 numContigs=4	ref|XP_002509516.1| B2 protein, putative [Ricinus communis] gb|EEF50903.1| B2 protein, putative [Ricinus communis]	475	1e-132, Method: Compositional matrix adjust.	232/300
isotig01748_26 [1574 - 561] (REVERSE SENSE) gene=isogroup00280 length=1611 numContigs=4	gb|AFK39720.1| unknown [Lotus japonicus]	473	1e-131, Method: Compositional matrix adjust.	225/300
isotig01748_26 [1574 - 561] (REVERSE SENSE) gene=isogroup00280 length=1611 numContigs=4	ref|XP_002328947.1| predicted protein [Populus trichocarpa] gb|EEE77714.1| predicted protein [Populus trichocarpa]	473	1e-131, Method: Compositional matrix adjust.	231/300
isotig01748_26 [1574 - 561] (REVERSE SENSE) gene=isogroup00280 length=1611 numContigs=4	gb|ACJ84912.1| unknown [Medicago truncatula] gb|AFK44066.1| unknown [Medicago truncatula]	470	1e-130, Method: Compositional matrix adjust.	228/300
isotig01748_26 [1574 - 561] (REVERSE SENSE) gene=isogroup00280 length=1611 numContigs=4	ref|XP_002300107.1| predicted protein [Populus trichocarpa] gb|EEE84912.1| predicted protein [Populus trichocarpa]	467	1e-129, Method: Compositional matrix adjust.	228/300
isotig01748_26 [1574 - 561] (REVERSE SENSE) gene=isogroup00280 length=1611 numContigs=4	ref|XP_002269664.1| PREDICTED: B2 protein-like [Vitis vinifera]	461	1e-127, Method: Compositional matrix adjust.	225/297
isotig01748_26 [1574 - 561] (REVERSE SENSE) gene=isogroup00280 length=1611 numContigs=4	emb|CAA04664.1| hypothetical protein [Citrus x paradisi]	437	1e-120, Method: Compositional matrix adjust.	221/300
isotig01748_26 [1574 - 561] (REVERSE SENSE) gene=isogroup00280 length=1611 numContigs=4	gb|ABB16967.1| unknown [Solanum tuberosum]	424	1e-116, Method: Compositional matrix adjust.	207/297
isotig01748_26 [1574 - 561] (REVERSE SENSE) gene=isogroup00280 length=1611 numContigs=4	ref|NP_189345.1| DCD (Development and Cell Death) domain protein [Arabidopsis thaliana] dbj|BAB01090.1| unnamed protein product [Arabidopsis thaliana] gb|AAL24231.1| AT3g27090/MOJ10_18 [Arabidopsis thaliana] gb|AAM65351.1| AT3g27090/MOJ10_18 [Arabidopsis thaliana] gb|AEE77265.1| DCD (Development and Cell Death) domain protein [Arabidopsis thaliana]	417	1e-114, Method: Compositional matrix adjust.	210/296
isotig01748_26 [1574 - 561] (REVERSE SENSE) gene=isogroup00280 length=1611 numContigs=4	gb|AAM64572.1| gda-1, putative [Arabidopsis thaliana]	416	1e-114, Method: Compositional matrix adjust.	211/296
isotig01748_26 [1574 - 561] (REVERSE SENSE) gene=isogroup00280 length=1611 numContigs=4	ref|XP_002875357.1| hypothetical protein ARALYDRAFT_484493 [Arabidopsis lyrata subsp. lyrata] gb|EFH51616.1| hypothetical protein ARALYDRAFT_484493 [Arabidopsis lyrata subsp. lyrata]	414	1e-113, Method: Compositional matrix adjust.	209/296
isotig01748_26 [1574 - 561] (REVERSE SENSE) gene=isogroup00280 length=1611 numContigs=4	ref|XP_002871604.1| predicted protein [Arabidopsis lyrata subsp. lyrata] gb|EFH47863.1| predicted protein [Arabidopsis lyrata subsp. lyrata]	401	1e-109, Method: Compositional matrix adjust.	198/298
isotig01760_13 [586 - 1524] gene=isogroup00284 length=1607 numContigs=4	ref|NP_001242073.1| uncharacterized protein LOC100796466 [Glycine max] gb|ACU22970.1| unknown [Glycine max]	485	1e-135, Method: Compositional matrix adjust.	237/310
isotig01760_13 [586 - 1524] gene=isogroup00284 length=1607 numContigs=4	ref|XP_002309065.1| predicted protein [Populus trichocarpa] gb|ABK95108.1| unknown [Populus trichocarpa] gb|EEE92588.1| predicted protein [Populus trichocarpa]	485	1e-135, Method: Compositional matrix adjust.	233/310
isotig01760_13 [586 - 1524] gene=isogroup00284 length=1607 numContigs=4	ref|XP_002267559.1| PREDICTED: uncharacterized protein LOC100232886 [Vitis vinifera] emb|CAB85628.1| putative ripening-related protein [Vitis vinifera]	484	1e-135, Method: Compositional matrix adjust.	234/310
isotig01760_13 [586 - 1524] gene=isogroup00284 length=1607 numContigs=4	ref|NP_001241637.1| uncharacterized protein LOC100795391 [Glycine max] gb|ACU20537.1| unknown [Glycine max]	478	1e-133, Method: Compositional matrix adjust.	232/300
isotig01760_13 [586 - 1524] gene=isogroup00284 length=1607 numContigs=4	ref|NP_001239984.1| uncharacterized protein LOC100787007 [Glycine max] gb|ACU22766.1| unknown [Glycine max]	478	1e-132, Method: Compositional matrix adjust.	236/310
isotig01760_13 [586 - 1524] gene=isogroup00284 length=1607 numContigs=4	ref|XP_003552178.1| PREDICTED: uncharacterized protein LOC100777400 [Glycine max]	477	1e-132, Method: Compositional matrix adjust.	234/300
isotig01760_13 [586 - 1524] gene=isogroup00284 length=1607 numContigs=4	gb|ACU19510.1| unknown [Glycine max]	471	1e-130, Method: Compositional matrix adjust.	229/300
isotig01760_13 [586 - 1524] gene=isogroup00284 length=1607 numContigs=4	gb|AFK36449.1| unknown [Medicago truncatula]	468	1e-130, Method: Compositional matrix adjust.	228/310
isotig01760_13 [586 - 1524] gene=isogroup00284 length=1607 numContigs=4	emb|CBI30538.3| unnamed protein product [Vitis vinifera]	466	1e-129, Method: Compositional matrix adjust.	226/311
isotig01760_13 [586 - 1524] gene=isogroup00284 length=1607 numContigs=4	gb|ACU24195.1| unknown [Glycine max]	462	1e-128, Method: Compositional matrix adjust.	229/300
isotig01760_13 [586 - 1524] gene=isogroup00284 length=1607 numContigs=4	gb|ACJ85359.1| unknown [Medicago truncatula]	420	1e-115, Method: Compositional matrix adjust.	205/277
isotig01760_13 [586 - 1524] gene=isogroup00284 length=1607 numContigs=4	ref|XP_003522172.1| PREDICTED: uncharacterized protein LOC100819459 [Glycine max]	407	1e-111, Method: Compositional matrix adjust.	200/299
isotig01760_13 [586 - 1524] gene=isogroup00284 length=1607 numContigs=4	ref|XP_003520900.1| PREDICTED: uncharacterized protein LOC100790020 [Glycine max]	399	1e-109, Method: Compositional matrix adjust.	198/299
isotig01760_13 [586 - 1524] gene=isogroup00284 length=1607 numContigs=4	ref|XP_002870962.1| hypothetical protein ARALYDRAFT_908087 [Arabidopsis lyrata subsp. lyrata] gb|EFH47221.1| hypothetical protein ARALYDRAFT_908087 [Arabidopsis lyrata subsp. lyrata]	395	1e-108, Method: Compositional matrix adjust.	205/310
isotig01760_13 [586 - 1524] gene=isogroup00284 length=1607 numContigs=4	ref|NP_001049700.1| Os03g0273800 [Oryza sativa Japonica Group] gb|ABF95236.1| haloacid dehalogenase-like hydrolase family protein, putative, expressed [Oryza sativa Japonica Group] dbj|BAF11614.1| Os03g0273800 [Oryza sativa Japonica Group] gb|EAY89431.1| hypothetical protein OsI_10939 [Oryza sativa Indica Group] gb|EAZ26429.1| hypothetical protein OsJ_10314 [Oryza sativa Japonica Group] dbj|BAG94…	392	1e-107, Method: Compositional matrix adjust.	201/310
isotig01768_25 [1090 - 260] (REVERSE SENSE) gene=isogroup00287 length=1826 numContigs=4	gb|ACJ85666.1| unknown [Medicago truncatula] gb|AFK47095.1| unknown [Medicago truncatula]	406	1e-111, Method: Compositional matrix adjust.	186/242
isotig01768_25 [1090 - 260] (REVERSE SENSE) gene=isogroup00287 length=1826 numContigs=4	ref|XP_003530226.1| PREDICTED: probable protein phosphatase 2C 60-like isoform 1 [Glycine max]	406	1e-111, Method: Compositional matrix adjust.	187/242
isotig01768_25 [1090 - 260] (REVERSE SENSE) gene=isogroup00287 length=1826 numContigs=4	ref|XP_003531746.1| PREDICTED: probable protein phosphatase 2C 60 isoform 1 [Glycine max]	404	1e-111, Method: Compositional matrix adjust.	186/240
isotig01768_25 [1090 - 260] (REVERSE SENSE) gene=isogroup00287 length=1826 numContigs=4	ref|XP_003531747.1| PREDICTED: probable protein phosphatase 2C 60 isoform 2 [Glycine max]	404	1e-110, Method: Compositional matrix adjust.	186/240
isotig01768_25 [1090 - 260] (REVERSE SENSE) gene=isogroup00287 length=1826 numContigs=4	emb|CAN60286.1| hypothetical protein VITISV_005154 [Vitis vinifera]	397	1e-108, Method: Compositional matrix adjust.	186/242
isotig01768_25 [1090 - 260] (REVERSE SENSE) gene=isogroup00287 length=1826 numContigs=4	ref|XP_002285549.1| PREDICTED: probable protein phosphatase 2C 60 [Vitis vinifera] emb|CBI21149.3| unnamed protein product [Vitis vinifera]	397	1e-108, Method: Compositional matrix adjust.	186/242
isotig01768_25 [1090 - 260] (REVERSE SENSE) gene=isogroup00287 length=1826 numContigs=4	dbj|BAJ91012.1| predicted protein [Hordeum vulgare subsp. vulgare] dbj|BAJ96146.1| predicted protein [Hordeum vulgare subsp. vulgare]	391	1e-107, Method: Compositional matrix adjust.	179/242
isotig01768_25 [1090 - 260] (REVERSE SENSE) gene=isogroup00287 length=1826 numContigs=4	ref|XP_002515416.1| protein phosphatase 2c, putative [Ricinus communis] gb|EEF46865.1| protein phosphatase 2c, putative [Ricinus communis]	391	1e-107, Method: Compositional matrix adjust.	183/242
isotig01768_25 [1090 - 260] (REVERSE SENSE) gene=isogroup00287 length=1826 numContigs=4	ref|XP_003603281.1| hypothetical protein MTR_3g105880 [Medicago truncatula] gb|AES73532.1| hypothetical protein MTR_3g105880 [Medicago truncatula] gb|AFK48884.1| unknown [Medicago truncatula]	389	1e-106, Method: Compositional matrix adjust.	184/240
isotig01768_25 [1090 - 260] (REVERSE SENSE) gene=isogroup00287 length=1826 numContigs=4	ref|XP_003526140.1| PREDICTED: probable protein phosphatase 2C 60-like [Glycine max]	389	1e-106, Method: Compositional matrix adjust.	184/240
isotig01768_25 [1090 - 260] (REVERSE SENSE) gene=isogroup00287 length=1826 numContigs=4	ref|XP_003603282.1| hypothetical protein MTR_3g105880 [Medicago truncatula] gb|AES73533.1| hypothetical protein MTR_3g105880 [Medicago truncatula]	389	1e-106, Method: Compositional matrix adjust.	184/240
isotig01768_25 [1090 - 260] (REVERSE SENSE) gene=isogroup00287 length=1826 numContigs=4	gb|EEC81094.1| hypothetical protein OsI_23932 [Oryza sativa Indica Group]	389	1e-106, Method: Compositional matrix adjust.	179/242
isotig01768_25 [1090 - 260] (REVERSE SENSE) gene=isogroup00287 length=1826 numContigs=4	ref|XP_002332050.1| predicted protein [Populus trichocarpa] gb|EEE70413.1| predicted protein [Populus trichocarpa]	389	1e-106, Method: Compositional matrix adjust.	187/240
isotig01768_25 [1090 - 260] (REVERSE SENSE) gene=isogroup00287 length=1826 numContigs=4	ref|NP_001058229.1| Os06g0651600 [Oryza sativa Japonica Group] sp|Q67UP9.1|P2C58_ORYSJ RecName: Full=Probable protein phosphatase 2C 58; Short=OsPP2C58 dbj|BAD38120.1| putative protein phosphatase type-2C [Oryza sativa Japonica Group] dbj|BAF20143.1| Os06g0651600 [Oryza sativa Japonica Group] dbj|BAG99518.1| unnamed protein product [Oryza sativa Japonica Group] gb|EEE66134.1| hypothetical protein…	389	1e-106, Method: Compositional matrix adjust.	179/242
isotig01768_25 [1090 - 260] (REVERSE SENSE) gene=isogroup00287 length=1826 numContigs=4	gb|AFW87552.1| putative protein phosphatase 2C family protein [Zea mays]	388	1e-106, Method: Compositional matrix adjust.	177/241
isotig01782_16 [917 - 105] (REVERSE SENSE) gene=isogroup00292 length=918 numContigs=4	ref|XP_002520140.1| conserved hypothetical protein [Ricinus communis] gb|EEF42195.1| conserved hypothetical protein [Ricinus communis]	290	2e-76, Method: Compositional matrix adjust.	146/221
isotig01782_16 [917 - 105] (REVERSE SENSE) gene=isogroup00292 length=918 numContigs=4	ref|XP_002318727.1| predicted protein [Populus trichocarpa] gb|EEE96947.1| predicted protein [Populus trichocarpa]	281	1e-73, Method: Compositional matrix adjust.	146/225
isotig01782_16 [917 - 105] (REVERSE SENSE) gene=isogroup00292 length=918 numContigs=4	ref|XP_003602820.1| hypothetical protein MTR_3g099350 [Medicago truncatula] gb|AES73071.1| hypothetical protein MTR_3g099350 [Medicago truncatula]	277	1e-72, Method: Compositional matrix adjust.	141/227
isotig01782_16 [917 - 105] (REVERSE SENSE) gene=isogroup00292 length=918 numContigs=4	ref|XP_003526958.1| PREDICTED: uncharacterized protein LOC100820572 [Glycine max]	277	1e-72, Method: Compositional matrix adjust.	148/221
isotig01782_16 [917 - 105] (REVERSE SENSE) gene=isogroup00292 length=918 numContigs=4	ref|XP_003595412.1| hypothetical protein MTR_2g045120 [Medicago truncatula] gb|AES65663.1| hypothetical protein MTR_2g045120 [Medicago truncatula]	239	4e-61, Method: Compositional matrix adjust.	118/183
isotig01782_16 [917 - 105] (REVERSE SENSE) gene=isogroup00292 length=918 numContigs=4	ref|XP_002283774.1| PREDICTED: uncharacterized protein LOC100247333 [Vitis vinifera]	236	5e-60, Method: Compositional matrix adjust.	126/220
isotig01782_16 [917 - 105] (REVERSE SENSE) gene=isogroup00292 length=918 numContigs=4	emb|CBI15667.3| unnamed protein product [Vitis vinifera]	236	5e-60, Method: Compositional matrix adjust.	126/220
isotig01782_16 [917 - 105] (REVERSE SENSE) gene=isogroup00292 length=918 numContigs=4	ref|NP_199852.1| uncharacterized protein [Arabidopsis thaliana] dbj|BAB09460.1| unnamed protein product [Arabidopsis thaliana] gb|AAT06456.1| At5g50410 [Arabidopsis thaliana] gb|AED95940.1| uncharacterized protein [Arabidopsis thaliana]	228	1e-57, Method: Compositional matrix adjust.	120/221
isotig01782_16 [917 - 105] (REVERSE SENSE) gene=isogroup00292 length=918 numContigs=4	ref|XP_002865800.1| predicted protein [Arabidopsis lyrata subsp. lyrata] gb|EFH42059.1| predicted protein [Arabidopsis lyrata subsp. lyrata]	225	8e-57, Method: Compositional matrix adjust.	119/221
isotig01782_16 [917 - 105] (REVERSE SENSE) gene=isogroup00292 length=918 numContigs=4	ref|XP_002322255.1| predicted protein [Populus trichocarpa] gb|EEF06382.1| predicted protein [Populus trichocarpa]	221	1e-55, Method: Compositional matrix adjust.	124/221
isotig01782_16 [917 - 105] (REVERSE SENSE) gene=isogroup00292 length=918 numContigs=4	dbj|BAD09029.1| unknown protein [Oryza sativa Japonica Group]	142	8e-32, Method: Compositional matrix adjust.	86/221
isotig01782_16 [917 - 105] (REVERSE SENSE) gene=isogroup00292 length=918 numContigs=4	dbj|BAJ92023.1| predicted protein [Hordeum vulgare subsp. vulgare]	129	6e-28, Method: Composition-based stats.	88/221
isotig01782_16 [917 - 105] (REVERSE SENSE) gene=isogroup00292 length=918 numContigs=4	ref|XP_003574821.1| PREDICTED: uncharacterized protein LOC100843686 [Brachypodium distachyon]	129	8e-28, Method: Composition-based stats.	88/223
isotig01782_16 [917 - 105] (REVERSE SENSE) gene=isogroup00292 length=918 numContigs=4	ref|XP_002444700.1| hypothetical protein SORBIDRAFT_07g026250 [Sorghum bicolor] gb|EES14195.1| hypothetical protein SORBIDRAFT_07g026250 [Sorghum bicolor]	124	2e-26, Method: Composition-based stats.	78/221
isotig01782_16 [917 - 105] (REVERSE SENSE) gene=isogroup00292 length=918 numContigs=4	gb|EEE69053.1| hypothetical protein OsJ_28054 [Oryza sativa Japonica Group]	120	4e-25, Method: Composition-based stats.	79/221
isotig01786_11 [680 - 225] (REVERSE SENSE) gene=isogroup00293 length=784 numContigs=4	gb|AFK37277.1| unknown [Lotus japonicus]	113	1e-23, Method: Compositional matrix adjust.	61/136
isotig01786_11 [680 - 225] (REVERSE SENSE) gene=isogroup00293 length=784 numContigs=4	gb|ABC01906.1| unknown [Solanum tuberosum]	110	1e-22, Method: Compositional matrix adjust.	65/136
isotig01786_11 [680 - 225] (REVERSE SENSE) gene=isogroup00293 length=784 numContigs=4	gb|AFK47311.1| unknown [Lotus japonicus]	110	1e-22, Method: Compositional matrix adjust.	60/136
isotig01786_11 [680 - 225] (REVERSE SENSE) gene=isogroup00293 length=784 numContigs=4	ref|XP_002274742.1| PREDICTED: uncharacterized protein LOC100247492 isoform 1 [Vitis vinifera] emb|CBI22643.3| unnamed protein product [Vitis vinifera]	109	2e-22, Method: Compositional matrix adjust.	62/136
isotig01786_11 [680 - 225] (REVERSE SENSE) gene=isogroup00293 length=784 numContigs=4	gb|AAO63778.1| unknown [Populus tremuloides]	108	3e-22, Method: Compositional matrix adjust.	62/135
isotig01786_11 [680 - 225] (REVERSE SENSE) gene=isogroup00293 length=784 numContigs=4	emb|CAN77999.1| hypothetical protein VITISV_002984 [Vitis vinifera]	108	5e-22, Method: Compositional matrix adjust.	62/136
isotig01786_11 [680 - 225] (REVERSE SENSE) gene=isogroup00293 length=784 numContigs=4	gb|ABA40464.1| unknown [Solanum tuberosum]	107	7e-22, Method: Compositional matrix adjust.	67/136
isotig01786_11 [680 - 225] (REVERSE SENSE) gene=isogroup00293 length=784 numContigs=4	ref|XP_003535594.1| PREDICTED: uncharacterized protein LOC100793345 [Glycine max]	107	8e-22, Method: Compositional matrix adjust.	57/136
isotig01786_11 [680 - 225] (REVERSE SENSE) gene=isogroup00293 length=784 numContigs=4	ref|XP_002305267.1| predicted protein [Populus trichocarpa] gb|ABK95093.1| unknown [Populus trichocarpa] gb|EEE85778.1| predicted protein [Populus trichocarpa]	105	3e-21, Method: Compositional matrix adjust.	59/135
isotig01786_11 [680 - 225] (REVERSE SENSE) gene=isogroup00293 length=784 numContigs=4	ref|XP_002535232.1| metal ion binding protein, putative [Ricinus communis] gb|EEF27151.1| metal ion binding protein, putative [Ricinus communis]	104	7e-21, Method: Compositional matrix adjust.	69/136
isotig01786_11 [680 - 225] (REVERSE SENSE) gene=isogroup00293 length=784 numContigs=4	dbj|BAG15861.1| hypothetical protein [Bruguiera gymnorhiza]	103	8e-21, Method: Compositional matrix adjust.	60/136
isotig01786_11 [680 - 225] (REVERSE SENSE) gene=isogroup00293 length=784 numContigs=4	gb|AFK43139.1| unknown [Medicago truncatula]	102	3e-20, Method: Compositional matrix adjust.	60/136
isotig01786_11 [680 - 225] (REVERSE SENSE) gene=isogroup00293 length=784 numContigs=4	ref|XP_002273341.2| PREDICTED: uncharacterized protein LOC100247478 [Vitis vinifera]	100	8e-20, Method: Compositional matrix adjust.	59/135
isotig01786_11 [680 - 225] (REVERSE SENSE) gene=isogroup00293 length=784 numContigs=4	ref|NP_001238668.1| uncharacterized protein LOC100306170 [Glycine max] gb|ACU14223.1| unknown [Glycine max]	100	1e-19, Method: Compositional matrix adjust.	62/135
isotig01786_11 [680 - 225] (REVERSE SENSE) gene=isogroup00293 length=784 numContigs=4	ref|NP_001235140.1| uncharacterized protein LOC100306444 [Glycine max] gb|ACU14624.1| unknown [Glycine max]	99.4	2e-19, Method: Compositional matrix adjust.	60/136
isotig01788_29 [1539 - 280] (REVERSE SENSE) gene=isogroup00294 length=1708 numContigs=4	ref|XP_002277781.1| PREDICTED: uncharacterized protein At1g18480 [Vitis vinifera] emb|CBI15875.3| unnamed protein product [Vitis vinifera]	572	1e-161, Method: Compositional matrix adjust.	276/374
isotig01788_29 [1539 - 280] (REVERSE SENSE) gene=isogroup00294 length=1708 numContigs=4	ref|XP_002512461.1| Pectinesterase-2 precursor, putative [Ricinus communis] gb|EEF49913.1| Pectinesterase-2 precursor, putative [Ricinus communis]	563	1e-158, Method: Compositional matrix adjust.	263/371
isotig01788_29 [1539 - 280] (REVERSE SENSE) gene=isogroup00294 length=1708 numContigs=4	ref|NP_001241364.1| uncharacterized protein LOC100804302 [Glycine max] gb|ACU18614.1| unknown [Glycine max]	555	1e-155, Method: Compositional matrix adjust.	270/371
isotig01788_29 [1539 - 280] (REVERSE SENSE) gene=isogroup00294 length=1708 numContigs=4	ref|XP_002313220.1| predicted protein [Populus trichocarpa] gb|EEE87175.1| predicted protein [Populus trichocarpa]	554	1e-155, Method: Compositional matrix adjust.	272/412
isotig01788_29 [1539 - 280] (REVERSE SENSE) gene=isogroup00294 length=1708 numContigs=4	ref|XP_003615834.1| Pectinesterase [Medicago truncatula] gb|AES98792.1| Pectinesterase [Medicago truncatula]	552	1e-155, Method: Compositional matrix adjust.	264/382
isotig01788_29 [1539 - 280] (REVERSE SENSE) gene=isogroup00294 length=1708 numContigs=4	ref|XP_003544902.1| PREDICTED: uncharacterized protein At1g18480-like [Glycine max]	551	1e-154, Method: Compositional matrix adjust.	265/372
isotig01788_29 [1539 - 280] (REVERSE SENSE) gene=isogroup00294 length=1708 numContigs=4	gb|AAF82218.1|AC067971_26 Contains similarity to serine-threonine protein phosphatase - fission yeast from Schizosaccharomyces pombe gb|AL031179. ESTs gb|T88261, gb|T04457, gb|AA585938, gb|AA650911 and gb|AA598061 come from this gene [Arabidopsis thaliana]	528	1e-148, Method: Compositional matrix adjust.	255/372
isotig01788_29 [1539 - 280] (REVERSE SENSE) gene=isogroup00294 length=1708 numContigs=4	ref|XP_002889629.1| hypothetical protein ARALYDRAFT_470724 [Arabidopsis lyrata subsp. lyrata] gb|EFH65888.1| hypothetical protein ARALYDRAFT_470724 [Arabidopsis lyrata subsp. lyrata]	528	1e-147, Method: Compositional matrix adjust.	251/372
isotig01788_29 [1539 - 280] (REVERSE SENSE) gene=isogroup00294 length=1708 numContigs=4	ref|NP_172182.2| calcineurin-like metallo-phosphoesterase-like protein [Arabidopsis thaliana] gb|AAM97094.1| unknown protein [Arabidopsis thaliana] gb|AAP37835.1| At1g07010 [Arabidopsis thaliana] gb|AEE28065.1| calcineurin-like metallo-phosphoesterase-like protein [Arabidopsis thaliana]	527	1e-147, Method: Compositional matrix adjust.	251/372
isotig01788_29 [1539 - 280] (REVERSE SENSE) gene=isogroup00294 length=1708 numContigs=4	gb|AAL84981.1| At1g07010/F10K1_19 [Arabidopsis thaliana]	522	1e-146, Method: Compositional matrix adjust.	249/372
isotig01788_29 [1539 - 280] (REVERSE SENSE) gene=isogroup00294 length=1708 numContigs=4	ref|NP_001117240.1| calcineurin-like metallo-phosphoesterase-like protein [Arabidopsis thaliana] gb|AEE28066.1| calcineurin-like metallo-phosphoesterase-like protein [Arabidopsis thaliana]	515	1e-144, Method: Compositional matrix adjust.	248/372
isotig01788_29 [1539 - 280] (REVERSE SENSE) gene=isogroup00294 length=1708 numContigs=4	ref|NP_001154316.1| calcineurin-like metallo-phosphoesterase-like protein [Arabidopsis thaliana] gb|AEE28067.1| calcineurin-like metallo-phosphoesterase-like protein [Arabidopsis thaliana]	501	1e-139, Method: Compositional matrix adjust.	245/372
isotig01788_29 [1539 - 280] (REVERSE SENSE) gene=isogroup00294 length=1708 numContigs=4	dbj|BAK02938.1| predicted protein [Hordeum vulgare subsp. vulgare]	447	1e-123, Method: Compositional matrix adjust.	223/382
isotig01788_29 [1539 - 280] (REVERSE SENSE) gene=isogroup00294 length=1708 numContigs=4	ref|XP_003573888.1| PREDICTED: uncharacterized protein At1g18480-like [Brachypodium distachyon]	445	1e-123, Method: Compositional matrix adjust.	219/367
isotig01788_29 [1539 - 280] (REVERSE SENSE) gene=isogroup00294 length=1708 numContigs=4	ref|XP_002464679.1| hypothetical protein SORBIDRAFT_01g023200 [Sorghum bicolor] gb|EER91677.1| hypothetical protein SORBIDRAFT_01g023200 [Sorghum bicolor]	434	1e-119, Method: Compositional matrix adjust.	215/389
isotig01795_18 [665 - 3] (REVERSE SENSE) gene=isogroup00298 length=916 numContigs=4	emb|CBI29275.3| unnamed protein product [Vitis vinifera]	287	1e-75, Method: Compositional matrix adjust.	131/172
isotig01795_18 [665 - 3] (REVERSE SENSE) gene=isogroup00298 length=916 numContigs=4	ref|XP_002268123.2| PREDICTED: uncharacterized protein At4g14100-like [Vitis vinifera]	286	2e-75, Method: Compositional matrix adjust.	131/172
isotig01795_18 [665 - 3] (REVERSE SENSE) gene=isogroup00298 length=916 numContigs=4	ref|XP_002299359.1| predicted protein [Populus trichocarpa] gb|EEE84164.1| predicted protein [Populus trichocarpa]	285	4e-75, Method: Compositional matrix adjust.	131/157
isotig01795_18 [665 - 3] (REVERSE SENSE) gene=isogroup00298 length=916 numContigs=4	ref|XP_002512689.1| transferase, transferring glycosyl groups, putative [Ricinus communis] gb|EEF50141.1| transferase, transferring glycosyl groups, putative [Ricinus communis]	283	2e-74, Method: Compositional matrix adjust.	127/154
isotig01795_18 [665 - 3] (REVERSE SENSE) gene=isogroup00298 length=916 numContigs=4	ref|XP_002870337.1| transferase, transferring glycosyl groups [Arabidopsis lyrata subsp. lyrata] gb|EFH46596.1| transferase, transferring glycosyl groups [Arabidopsis lyrata subsp. lyrata]	271	5e-71, Method: Compositional matrix adjust.	122/179
isotig01795_18 [665 - 3] (REVERSE SENSE) gene=isogroup00298 length=916 numContigs=4	ref|XP_002885592.1| hypothetical protein ARALYDRAFT_479891 [Arabidopsis lyrata subsp. lyrata] gb|EFH61851.1| hypothetical protein ARALYDRAFT_479891 [Arabidopsis lyrata subsp. lyrata]	269	3e-70, Method: Compositional matrix adjust.	124/190
isotig01795_18 [665 - 3] (REVERSE SENSE) gene=isogroup00298 length=916 numContigs=4	ref|NP_567420.1| transferase-like protein [Arabidopsis thaliana] sp|Q67YC9.1|Y4141_ARATH RecName: Full=Uncharacterized protein At4g14100; Flags: Precursor dbj|BAD43453.1| unknown protein [Arabidopsis thaliana] dbj|BAD44302.1| unknown protein [Arabidopsis thaliana] gb|ABD42988.1| At4g14100 [Arabidopsis thaliana] gb|AEE83369.1| transferase-like protein [Arabidopsis thaliana]	268	8e-70, Method: Compositional matrix adjust.	121/179
isotig01795_18 [665 - 3] (REVERSE SENSE) gene=isogroup00298 length=916 numContigs=4	gb|AAM64947.1| unknown [Arabidopsis thaliana]	268	8e-70, Method: Compositional matrix adjust.	121/179
isotig01795_18 [665 - 3] (REVERSE SENSE) gene=isogroup00298 length=916 numContigs=4	ref|NP_566739.1| uncharacterized protein [Arabidopsis thaliana] gb|AAM65823.1| unknown [Arabidopsis thaliana] gb|AEE76810.1| uncharacterized protein [Arabidopsis thaliana]	266	3e-69, Method: Compositional matrix adjust.	117/157
isotig01795_18 [665 - 3] (REVERSE SENSE) gene=isogroup00298 length=916 numContigs=4	gb|ADN33696.1| glycosyl transferase [Cucumis melo subsp. melo]	265	4e-69, Method: Compositional matrix adjust.	125/177
isotig01795_18 [665 - 3] (REVERSE SENSE) gene=isogroup00298 length=916 numContigs=4	gb|ABK96423.1| unknown [Populus trichocarpa x Populus deltoides] gb|ABK96676.1| unknown [Populus trichocarpa x Populus deltoides]	257	1e-66, Method: Compositional matrix adjust.	113/154
isotig01795_18 [665 - 3] (REVERSE SENSE) gene=isogroup00298 length=916 numContigs=4	ref|XP_002322309.1| predicted protein [Populus trichocarpa] gb|ABK94230.1| unknown [Populus trichocarpa] gb|EEF06436.1| predicted protein [Populus trichocarpa]	253	2e-65, Method: Compositional matrix adjust.	111/154
isotig01795_18 [665 - 3] (REVERSE SENSE) gene=isogroup00298 length=916 numContigs=4	ref|XP_002272515.2| PREDICTED: uncharacterized protein At4g14100 [Vitis vinifera]	251	5e-65, Method: Compositional matrix adjust.	113/179
isotig01795_18 [665 - 3] (REVERSE SENSE) gene=isogroup00298 length=916 numContigs=4	dbj|BAJ53117.1| JHL07K02.7 [Jatropha curcas]	249	2e-64, Method: Compositional matrix adjust.	116/162
isotig01795_18 [665 - 3] (REVERSE SENSE) gene=isogroup00298 length=916 numContigs=4	gb|AFK34859.1| unknown [Lotus japonicus]	249	3e-64, Method: Compositional matrix adjust.	114/158
contig03594_22 [1267 - 203] (REVERSE SENSE) gene=isogroup00299 length=1267	ref|XP_002302912.1| predicted protein [Populus trichocarpa] gb|EEE82185.1| predicted protein [Populus trichocarpa]	213	4e-53, Method: Compositional matrix adjust.	120/211
contig03594_22 [1267 - 203] (REVERSE SENSE) gene=isogroup00299 length=1267	ref|XP_003537436.1| PREDICTED: transcription repressor KAN1-like [Glycine max]	212	9e-53, Method: Compositional matrix adjust.	126/212
contig03594_22 [1267 - 203] (REVERSE SENSE) gene=isogroup00299 length=1267	ref|XP_002266463.1| PREDICTED: transcription repressor KAN1 [Vitis vinifera]	211	1e-52, Method: Compositional matrix adjust.	153/352
contig03594_22 [1267 - 203] (REVERSE SENSE) gene=isogroup00299 length=1267	emb|CAQ58594.1| KANADI like transcription factor [Vitis vinifera]	209	5e-52, Method: Compositional matrix adjust.	151/352
contig03594_22 [1267 - 203] (REVERSE SENSE) gene=isogroup00299 length=1267	ref|XP_003552885.1| PREDICTED: transcription repressor KAN1-like [Glycine max]	209	6e-52, Method: Compositional matrix adjust.	124/212
contig03594_22 [1267 - 203] (REVERSE SENSE) gene=isogroup00299 length=1267	ref|XP_003600664.1| KANADI like transcription factor [Medicago truncatula] gb|AES70915.1| KANADI like transcription factor [Medicago truncatula]	207	3e-51, Method: Compositional matrix adjust.	158/353
contig03594_22 [1267 - 203] (REVERSE SENSE) gene=isogroup00299 length=1267	ref|XP_002305235.1| predicted protein [Populus trichocarpa] gb|EEE85746.1| predicted protein [Populus trichocarpa]	200	4e-49, Method: Compositional matrix adjust.	121/211
contig03594_22 [1267 - 203] (REVERSE SENSE) gene=isogroup00299 length=1267	emb|CBI28638.3| unnamed protein product [Vitis vinifera]	200	5e-49, Method: Compositional matrix adjust.	119/211
contig03594_22 [1267 - 203] (REVERSE SENSE) gene=isogroup00299 length=1267	ref|XP_003518367.1| PREDICTED: transcription repressor KAN1-like [Glycine max]	191	2e-46, Method: Compositional matrix adjust.	118/211
contig03594_22 [1267 - 203] (REVERSE SENSE) gene=isogroup00299 length=1267	ref|XP_003544358.1| PREDICTED: transcription repressor KAN1-like [Glycine max]	191	2e-46, Method: Compositional matrix adjust.	116/211
contig03594_22 [1267 - 203] (REVERSE SENSE) gene=isogroup00299 length=1267	ref|NP_568334.1| KANADI / transcription factor [Arabidopsis thaliana] sp|Q93WJ9.1|KAN1_ARATH RecName: Full=Transcription repressor KAN1; AltName: Full=Protein KANADI 1 gb|AAK59989.1| KANADI protein [Arabidopsis thaliana] gb|AAL05436.1| GARP-like putative transcription factor KANADI1 [Arabidopsis thaliana] gb|ABH04543.1| At5g16560 [Arabidopsis thaliana] gb|AED92310.1| KANADI / transcription factor…	191	3e-46, Method: Compositional matrix adjust.	114/208
contig03594_22 [1267 - 203] (REVERSE SENSE) gene=isogroup00299 length=1267	ref|XP_003576503.1| PREDICTED: probable transcription factor RL9-like [Brachypodium distachyon]	181	2e-43, Method: Compositional matrix adjust.	106/208
contig03594_22 [1267 - 203] (REVERSE SENSE) gene=isogroup00299 length=1267	emb|CAQ58601.1| KAN (KANADI); transcription factor [Vitis vinifera]	181	2e-43, Method: Compositional matrix adjust.	144/352
contig03594_22 [1267 - 203] (REVERSE SENSE) gene=isogroup00299 length=1267	dbj|BAK08297.1| predicted protein [Hordeum vulgare subsp. vulgare]	177	5e-42, Method: Compositional matrix adjust.	108/210
contig03594_22 [1267 - 203] (REVERSE SENSE) gene=isogroup00299 length=1267	dbj|BAE73187.1| KANADI-like transcription factor FEATHERED [Ipomoea nil] dbj|BAE73188.1| KANADI-like transcription factor FEATHERED [Ipomoea nil]	172	9e-41, Method: Compositional matrix adjust.	111/208
isotig01797_26 [75 - 3092] gene=isogroup00300 length=4029 numContigs=4	ref|XP_002282015.1| PREDICTED: uncharacterized protein LOC100252162 [Vitis vinifera]	709	0.0, Method: Compositional matrix adjust.	422/907
isotig01797_26 [75 - 3092] gene=isogroup00300 length=4029 numContigs=4	ref|XP_002329150.1| predicted protein [Populus trichocarpa] gb|EEF06950.1| predicted protein [Populus trichocarpa]	632	1e-178, Method: Compositional matrix adjust.	412/907
isotig01797_26 [75 - 3092] gene=isogroup00300 length=4029 numContigs=4	emb|CBI20343.3| unnamed protein product [Vitis vinifera]	537	1e-150, Method: Compositional matrix adjust.	293/544
isotig01797_26 [75 - 3092] gene=isogroup00300 length=4029 numContigs=4	ref|XP_003635544.1| PREDICTED: uncharacterized protein LOC100854548 [Vitis vinifera]	533	1e-148, Method: Compositional matrix adjust.	361/834
isotig01797_26 [75 - 3092] gene=isogroup00300 length=4029 numContigs=4	ref|XP_003541853.1| PREDICTED: uncharacterized protein LOC100815598 [Glycine max]	472	1e-130, Method: Compositional matrix adjust.	386/838
isotig01797_26 [75 - 3092] gene=isogroup00300 length=4029 numContigs=4	ref|XP_003539588.1| PREDICTED: uncharacterized protein LOC100806125 [Glycine max]	467	1e-129, Method: Compositional matrix adjust.	382/838
isotig01797_26 [75 - 3092] gene=isogroup00300 length=4029 numContigs=4	ref|XP_002519011.1| hypothetical protein RCOM_0934860 [Ricinus communis] gb|EEF43222.1| hypothetical protein RCOM_0934860 [Ricinus communis]	465	1e-128, Method: Compositional matrix adjust.	319/761
isotig01797_26 [75 - 3092] gene=isogroup00300 length=4029 numContigs=4	emb|CAN69737.1| hypothetical protein VITISV_008338 [Vitis vinifera]	444	1e-122, Method: Compositional matrix adjust.	388/798
isotig01797_26 [75 - 3092] gene=isogroup00300 length=4029 numContigs=4	ref|XP_002317515.1| predicted protein [Populus trichocarpa] gb|EEE98127.1| predicted protein [Populus trichocarpa]	402	1e-109, Method: Compositional matrix adjust.	391/838
isotig01797_26 [75 - 3092] gene=isogroup00300 length=4029 numContigs=4	emb|CBI18823.3| unnamed protein product [Vitis vinifera]	397	1e-108, Method: Compositional matrix adjust.	327/683
isotig01797_26 [75 - 3092] gene=isogroup00300 length=4029 numContigs=4	ref|NP_194473.1| COP1-interacting protein 7 [Arabidopsis thaliana] ref|NP_001119068.1| COP1-interacting protein 7 [Arabidopsis thaliana] dbj|BAA31738.1| COP1-Interacting Protein 7 (CIP7) [Arabidopsis thaliana] emb|CAB43875.1| COP1-interacting protein 7 (CIP7) [Arabidopsis thaliana] emb|CAB81393.1| COP1-interacting protein 7 (CIP7) [Arabidopsis thaliana] gb|AEE85339.1| COP1-interacting protein 7 […	390	1e-105, Method: Compositional matrix adjust.	351/831
isotig01797_26 [75 - 3092] gene=isogroup00300 length=4029 numContigs=4	ref|XP_002869565.1| cop1-interacting protein 7 [Arabidopsis lyrata subsp. lyrata] gb|EFH45824.1| cop1-interacting protein 7 [Arabidopsis lyrata subsp. lyrata]	387	1e-105, Method: Compositional matrix adjust.	342/831
isotig01797_26 [75 - 3092] gene=isogroup00300 length=4029 numContigs=4	ref|XP_003543067.1| PREDICTED: uncharacterized protein LOC100817199 [Glycine max]	386	1e-104, Method: Compositional matrix adjust.	301/886
isotig01797_26 [75 - 3092] gene=isogroup00300 length=4029 numContigs=4	ref|XP_003545875.1| PREDICTED: uncharacterized protein LOC100795741 [Glycine max]	374	1e-101, Method: Compositional matrix adjust.	300/899
isotig01797_26 [75 - 3092] gene=isogroup00300 length=4029 numContigs=4	ref|NP_176305.2| TIR class disease resistance protein [Arabidopsis thaliana] gb|AEE33780.1| TIR class disease resistance protein [Arabidopsis thaliana]	325	3e-86, Method: Compositional matrix adjust.	180/355
isotig01824_76 [4062 - 499] (REVERSE SENSE) gene=isogroup00307 length=4380 numContigs=3	ref|XP_002310637.1| predicted protein [Populus trichocarpa] gb|EEE91087.1| predicted protein [Populus trichocarpa]	1932	0.0, Method: Compositional matrix adjust.	933/1175
isotig01824_76 [4062 - 499] (REVERSE SENSE) gene=isogroup00307 length=4380 numContigs=3	ref|XP_002307152.1| predicted protein [Populus trichocarpa] gb|EEE94148.1| predicted protein [Populus trichocarpa]	1929	0.0, Method: Compositional matrix adjust.	937/1175
isotig01824_76 [4062 - 499] (REVERSE SENSE) gene=isogroup00307 length=4380 numContigs=3	ref|XP_002273898.1| PREDICTED: myosin-J heavy chain-like [Vitis vinifera]	1917	0.0, Method: Compositional matrix adjust.	924/1178
isotig01824_76 [4062 - 499] (REVERSE SENSE) gene=isogroup00307 length=4380 numContigs=3	emb|CBI35399.3| unnamed protein product [Vitis vinifera]	1873	0.0, Method: Compositional matrix adjust.	908/1178
isotig01824_76 [4062 - 499] (REVERSE SENSE) gene=isogroup00307 length=4380 numContigs=3	ref|XP_003533701.1| PREDICTED: myosin-J heavy chain-like [Glycine max]	1868	0.0, Method: Compositional matrix adjust.	913/1177
isotig01824_76 [4062 - 499] (REVERSE SENSE) gene=isogroup00307 length=4380 numContigs=3	ref|XP_003556592.1| PREDICTED: myosin-J heavy chain-like [Glycine max]	1863	0.0, Method: Compositional matrix adjust.	913/1177
isotig01824_76 [4062 - 499] (REVERSE SENSE) gene=isogroup00307 length=4380 numContigs=3	ref|XP_002523758.1| myosin vIII, putative [Ricinus communis] gb|EEF38607.1| myosin vIII, putative [Ricinus communis]	1858	0.0, Method: Compositional matrix adjust.	925/1178
isotig01824_76 [4062 - 499] (REVERSE SENSE) gene=isogroup00307 length=4380 numContigs=3	ref|XP_003536741.1| PREDICTED: myosin-J heavy chain-like [Glycine max]	1856	0.0, Method: Compositional matrix adjust.	898/1102
isotig01824_76 [4062 - 499] (REVERSE SENSE) gene=isogroup00307 length=4380 numContigs=3	ref|XP_003592738.1| Myosin-like protein [Medicago truncatula] gb|AES62989.1| Myosin-like protein [Medicago truncatula]	1827	0.0, Method: Compositional matrix adjust.	893/1177
isotig01824_76 [4062 - 499] (REVERSE SENSE) gene=isogroup00307 length=4380 numContigs=3	gb|ABJ53200.1| myosin VIII-1 [Nicotiana benthamiana]	1776	0.0, Method: Compositional matrix adjust.	871/1177
isotig01824_76 [4062 - 499] (REVERSE SENSE) gene=isogroup00307 length=4380 numContigs=3	ref|NP_188630.1| myosin 1 [Arabidopsis thaliana] dbj|BAB03161.1| myosin-like protein [Arabidopsis thaliana] gb|AAN71940.1| putative myosin [Arabidopsis thaliana] gb|AEE76312.1| myosin 1 [Arabidopsis thaliana]	1771	0.0, Method: Compositional matrix adjust.	871/1175
isotig01824_76 [4062 - 499] (REVERSE SENSE) gene=isogroup00307 length=4380 numContigs=3	gb|AAM14075.1| putative myosin [Arabidopsis thaliana]	1771	0.0, Method: Compositional matrix adjust.	871/1175
isotig01824_76 [4062 - 499] (REVERSE SENSE) gene=isogroup00307 length=4380 numContigs=3	emb|CAB61875.1| myosin [Arabidopsis thaliana]	1768	0.0, Method: Compositional matrix adjust.	870/1175
isotig01824_76 [4062 - 499] (REVERSE SENSE) gene=isogroup00307 length=4380 numContigs=3	ref|XP_002883217.1| hypothetical protein ARALYDRAFT_479514 [Arabidopsis lyrata subsp. lyrata] gb|EFH59476.1| hypothetical protein ARALYDRAFT_479514 [Arabidopsis lyrata subsp. lyrata]	1763	0.0, Method: Compositional matrix adjust.	868/1175
[truncated: 155,432 more rows]
