# Supplementary material for: Transcriptome profiling using pyrosequencing shows genes associated with bast fiber development in ramie (Boehmeria nivea L.)
Source: BMC Genomics. 2014 Oct 22;15(1):919. doi: 10.1186/1471-2164-15-919 (PMC4326285; doi:10.1186/1471-2164-15-919)
Supplement: Supplementary file 3 — Additional file 3: Unigenes with their annotation information altered after artificial selection. Manual alteration was based on the tendency of 15 entries for each unigene that listed in Additional file 2. (XLSX 387 KB) [file 12864_2014_6986_MOESM3_ESM.xlsx]

## Sheet: Sheet1
unigene	before	after
HS0W81S01BB6CX_2	conserved hypothetical protein	ref|XP_002527329.1| ATP-binding cassette transporter, putative [Ricinus communis] gb|EEF35081.1| ATP-binding cassette transporter, putative [Ricinus communis]
HS0W81S01BX0JR_5	conserved hypothetical protein	ref|XP_003600899.1| TIR-NBS-LRR type disease resistance protein [Medicago truncatula] gb|AES71150.1| TIR-NBS-LRR type disease resistance protein [Medicago truncatula]
HRMYNUX02GT5Z1_4	conserved hypothetical protein	ref|XP_572018.1| Rho1 GTPase [Cryptococcus neoformans var. neoformans JEC21] ref|XP_774233.1| hypothetical protein CNBG2140 [Cryptococcus neoformans var. neoformans B-3501A] gb|AAF91317.1|AF242351_1 Rho1 GTPase [Cryptococcus neoformans var. neoformans] dbj|BAA33396.1| CnRho1 [Cryptococcus neoformans var. neoformans] gb|EAL19586.1| hypothetical protein CNBG2140 [Cryptococcus neoformans var. neofor…
HS0W81S02EC23T_2	conserved hypothetical protein	ref|XP_003518902.1| PREDICTED: BEACH domain-containing protein lvsA-like [Glycine max]
HRMYNUX02ILFNY_15	conserved hypothetical protein	ref|XP_002275673.1| PREDICTED: pentatricopeptide repeat-containing protein At5g50280, chloroplastic [Vitis vinifera] emb|CAN76897.1| hypothetical protein VITISV_010606 [Vitis vinifera]
HRX1MBH02H1LIX_8	conserved hypothetical protein	ref|XP_002277017.1| PREDICTED: transcription initiation factor TFIID subunit 11 [Vitis vinifera] emb|CBI32917.3| unnamed protein product [Vitis vinifera]
isotig08244_28	uncharacterized protein LOC100251522 [Vitis vinifera]	ref|NP_181011.2| plastid transcriptionally active 12 [Arabidopsis thaliana] gb|AEC09002.1| plastid transcriptionally active 12 [Arabidopsis thaliana]
HRX1MBH02G7KXQ_8	conserved hypothetical protein	ref|XP_003612585.1| Formin-like protein, partial [Medicago truncatula] gb|AES95543.1| Formin-like protein, partial [Medicago truncatula]
HRMYNUX02HIAJG_4	conserved hypothetical protein	ref|XP_002271698.1| PREDICTED: protein FAR1-RELATED SEQUENCE 11 [Vitis vinifera]
HRX1MBH01EOKX4_12	conserved hypothetical protein	ref|XP_002276313.1| PREDICTED: transcription-repair-coupling factor-like [Vitis vinifera]
isotig09064_15	unnamed protein product [Vitis vinifera]	ref|XP_002530451.1| brca1-associated protein, putative [Ricinus communis] gb|EEF31921.1| brca1-associated protein, putative [Ricinus communis]
isotig10065_24	predicted protein [Populus trichocarpa]	ref|XP_003555313.1| PREDICTED: mitotic checkpoint serine/threonine-protein kinase BUB1 beta-like [Glycine max]
HRX1MBH02H8GB8_12	conserved hypothetical protein	ref|XP_002282221.2| PREDICTED: probable peptide/nitrate transporter At1g27040-like [Vitis vinifera]
HRX1MBH01BGF2H_5	conserved hypothetical protein	ref|XP_002274134.2| PREDICTED: strictosidine synthase 1-like [Vitis vinifera]
HS0W81S02DNQ6E_2	conserved hypothetical protein	gb|AAO73474.1| high affinity potassium transporter 2 [Mesembryanthemum crystallinum]
HRMYNUX02F7XLB_12	conserved hypothetical protein	ref|NP_850989.1| RNAse E/G-like protein [Arabidopsis thaliana] gb|AEC05815.1| RNAse E/G-like protein [Arabidopsis thaliana]
HS0W81S01BX4X4_9	conserved hypothetical protein	ref|XP_001009780.1| Hsp90 protein [Tetrahymena thermophila] gb|EAR89535.1| Hsp90 protein [Tetrahymena thermophila SB210]
HRX1MBH02IHJA0_6	conserved hypothetical protein	gb|AFK13856.1| Ty3/gypsy retrotransposon protein [Beta vulgaris subsp. vulgaris]
HS0W81S02EE8LG_12	conserved hypothetical protein	ref|XP_002873285.1| leucine-rich repeat family protein [Arabidopsis lyrata subsp. lyrata] gb|EFH49544.1| leucine-rich repeat family protein [Arabidopsis lyrata subsp. lyrata]
HS0W81S01BOCBD_12	conserved hypothetical protein	ref|XP_003555117.1| PREDICTED: MATE efflux family protein 8-like [Glycine max]
HS0W81S01BTGKK_4	conserved hypothetical protein	ref|XP_002272022.1| PREDICTED: putative serine/threonine-protein kinase-like protein CCR3-like [Vitis vinifera]
isotig11402_6	unknown [Populus trichocarpa]	ref|XP_002306860.1| ABC transporter family protein [Populus trichocarpa] gb|EEE93856.1| ABC transporter family protein [Populus trichocarpa]
HRX1MBH02HZEH4_12	conserved hypothetical protein	ref|XP_003526156.1| PREDICTED: G-type lectin S-receptor-like serine/threonine-protein kinase At4g27290-like [Glycine max]
isotig11372_8	uncharacterized protein LOC100790037 [Glycine max]	ref|XP_002526341.1| zinc finger protein, putative [Ricinus communis] gb|EEF36012.1| zinc finger protein, putative [Ricinus communis]
isotig06258_19	unnamed protein product [Vitis vinifera]	ref|XP_002284262.2| PREDICTED: membrane-anchored ubiquitin-fold protein 2 [Vitis vinifera]
HS0W81S02D9RYS_3	conserved hypothetical protein	ref|XP_002275533.1| PREDICTED: protein TONSOKU-like [Vitis vinifera]
HRX1MBH02FSYJE_4	conserved hypothetical protein	ref|XP_003591428.1| Lipase [Medicago truncatula] gb|AES61679.1| Lipase [Medicago truncatula]
HS0W81S01BICHZ_4	conserved hypothetical protein	gb|AAB36543.1| DnaJ-like protein [Phaseolus vulgaris]
HRX1MBH02FMHSM_3	conserved hypothetical protein	ref|XP_003608723.1| DEAD-box ATP-dependent RNA helicase [Medicago truncatula] gb|AES90920.1| DEAD-box ATP-dependent RNA helicase [Medicago truncatula]
HS0W81S02EOMQO_7	conserved hypothetical protein	ref|XP_003529857.1| PREDICTED: 1-phosphatidylinositol-3-phosphate 5-kinase-like [Glycine max]
HRX1MBH02F2RT9_3	conserved hypothetical protein	ref|XP_002311192.1| folylpolyglutamate synthase [Populus trichocarpa] gb|EEE88559.1| folylpolyglutamate synthase [Populus trichocarpa]
HRX1MBH01CNA2N_3	conserved hypothetical protein	ref|XP_003696024.1| PREDICTED: H/ACA ribonucleoprotein complex subunit 2-like protein-like [Apis florea]
HS0W81S01BK8YO_2	conserved hypothetical protein	ref|XP_002518194.1| triacylglycerol lipase, putative [Ricinus communis] gb|EEF44327.1| triacylglycerol lipase, putative [Ricinus communis]
HRMYNUX02HC4F2_11	conserved hypothetical protein	ref|XP_003590923.1| Ammonium transporter [Medicago truncatula] gb|AES61174.1| Ammonium transporter [Medicago truncatula]
HRX1MBH01BTM7O_10	conserved hypothetical protein	ref|XP_003542384.1| PREDICTED: 1-phosphatidylinositol-3-phosphate 5-kinase-like [Glycine max]
HRX1MBH02I3THK_12	conserved hypothetical protein	ref|XP_003552059.1| PREDICTED: protein FAR1-RELATED SEQUENCE 7-like [Glycine max]
HS0W81S01AX6BO_2	conserved hypothetical protein	ref|XP_002523120.1| guanosine-3',5'-bis(diphosphate) 3'-pyrophosphohydrolase, putative [Ricinus communis] gb|EEF39305.1| guanosine-3',5'-bis(diphosphate) 3'-pyrophosphohydrolase, putative [Ricinus communis]
HS0W81S01AQXLS_2	conserved hypothetical protein	ref|XP_003631642.1| PREDICTED: organ-specific protein S2-like [Vitis vinifera]
HRMYNUX02FI2IU_5	conserved hypothetical protein	ref|XP_002283680.1| PREDICTED: oligopeptide transporter 4 [Vitis vinifera]
HRX1MBH01CV0C7_3	conserved hypothetical protein	gb|AEV42257.1| aminoacyl-tRNA synthetase [Beta vulgaris]
HS0W81S02ENONT_10	conserved hypothetical protein	ref|XP_003634044.1| PREDICTED: receptor-like protein 12-like [Vitis vinifera]
HRX1MBH01EK51I_12	conserved hypothetical protein	ref|XP_003522109.1| PREDICTED: thylakoid ADP,ATP carrier protein, chloroplastic-like, partial [Glycine max]
isotig09715_28	uncharacterized protein LOC100809430 [Glycine max]	ref|NP_851204.1| alpha-rhamnosidase-like protein [Arabidopsis thaliana] gb|ABL66729.1| At5g57700 [Arabidopsis thaliana] gb|AED96937.1| alpha-rhamnosidase-like protein [Arabidopsis thaliana]
HRX1MBH02GJAY7_7	conserved hypothetical protein	ref|XP_002515304.1| triacylglycerol lipase, putative [Ricinus communis] gb|EEF47288.1| triacylglycerol lipase, putative [Ricinus communis]
HRX1MBH01A0V9O_4	conserved hypothetical protein	dbj|BAL63045.1| peptidyl serine alpha-galactosyltransferase [Nicotiana tabacum]
isotig04908_9	uncharacterized protein LOC100248831 [Vitis vinifera]	ref|XP_002532312.1| heat shock protein 70 (HSP70)-interacting protein, putative [Ricinus communis] gb|EEF30064.1| heat shock protein 70 (HSP70)-interacting protein, putative [Ricinus communis]
HRX1MBH01CITL2_3	conserved hypothetical protein	ref|XP_003607310.1| Saccharopine dehydrogenase family protein expressed [Medicago truncatula] gb|AES89507.1| Saccharopine dehydrogenase family protein expressed [Medicago truncatula]
isotig09242_11	predicted protein [Populus trichocarpa]	ref|XP_002889524.1| zinc finger family protein [Arabidopsis lyrata subsp. lyrata] gb|EFH65783.1| zinc finger family protein [Arabidopsis lyrata subsp. lyrata]
HS0W81S01B0NN2_8	conserved hypothetical protein	ref|XP_002529474.1| hydroxyacylglutathione hydrolase, putative [Ricinus communis] gb|EEF32884.1| hydroxyacylglutathione hydrolase, putative [Ricinus communis]
isotig11021_21	conserved hypothetical protein [Ricinus communis]	ref|XP_002887314.1| F-box family protein [Arabidopsis lyrata subsp. lyrata] gb|EFH63573.1| F-box family protein [Arabidopsis lyrata subsp. lyrata]
isotig10349_13	uncharacterized protein LOC100788511 [Glycine max]	ref|XP_003603358.1| CGS1 mRNA stability [Medicago truncatula] gb|AES73609.1| CGS1 mRNA stability [Medicago truncatula]
HS0W81S01CDRIJ_10	conserved hypothetical protein	ref|XP_002529511.1| abc transporter, putative [Ricinus communis] gb|EEF32880.1| abc transporter, putative [Ricinus communis]
HS0W81S02D41RC_1	conserved hypothetical protein	ref|XP_003604979.1| NBS-containing resistance-like protein [Medicago truncatula] gb|AES87176.1| NBS-containing resistance-like protein [Medicago truncatula]
HRX1MBH02IZ7TY_12	conserved hypothetical protein	dbj|BAC43205.1| putative nodulin [Arabidopsis thaliana] gb|AAO63397.1| At4g08290 [Arabidopsis thaliana]
HS0W81S01AX0JL_3	conserved hypothetical protein	ref|XP_002268825.1| PREDICTED: probable L-type lectin-domain containing receptor kinase S.7-like [Vitis vinifera]
HRX1MBH02FXXRJ_4	conserved hypothetical protein	ref|XP_003532642.1| PREDICTED: reticuline oxidase-like protein-like [Glycine max]
HS0W81S02DQRC6_3	conserved hypothetical protein	gb|AFF18789.1| cytosolic 6-phosphogluconate dehydrogenase, partial [Dimocarpus longan]
HS0W81S02EHPDC_7	conserved hypothetical protein	ref|XP_002527368.1| SAB, putative [Ricinus communis] gb|EEF35040.1| SAB, putative [Ricinus communis]
HRX1MBH02GKVA6_5	conserved hypothetical protein	ref|XP_002264388.1| PREDICTED: calcium-dependent protein kinase 24 [Vitis vinifera]
HRX1MBH01B7264_1	conserved hypothetical protein	ref|XP_002283760.2| PREDICTED: BEACH domain-containing protein lvsC-like, partial [Vitis vinifera]
isotig07083_20	unnamed protein product [Vitis vinifera]	ref|XP_002274055.1| PREDICTED: E3 ubiquitin-protein ligase BRE1-like 1-like [Vitis vinifera]
isotig01972_15	unnamed protein product [Vitis vinifera]	ref|XP_002282963.1| PREDICTED: probable zinc protease pqqL-like [Vitis vinifera]
HRMYNUX02JU12O_13	conserved hypothetical protein	ref|XP_002311764.1| AP2/ERF domain-containing transcription factor [Populus trichocarpa] gb|EEE89131.1| AP2/ERF domain-containing transcription factor [Populus trichocarpa]
isotig09893_28	uncharacterized protein LOC100250176 [Vitis vinifera]	ref|XP_003597293.1| Nuclear factor related to kappa-B-binding protein [Medicago truncatula] gb|AES67544.1| Nuclear factor related to kappa-B-binding protein [Medicago truncatula]
HS0W81S01BMYJM_3	conserved hypothetical protein	gb|AAK84888.1|AF402607_1 TGA-type basic leucine zipper protein TGA1.1 [Phaseolus vulgaris]
HRX1MBH01EUN8A_13	conserved hypothetical protein	ref|XP_002522030.1| Leucine-rich repeat receptor protein kinase EXS precursor, putative [Ricinus communis] gb|EEF40434.1| Leucine-rich repeat receptor protein kinase EXS precursor, putative [Ricinus communis]
HRX1MBH01EP5VK_5	conserved hypothetical protein	emb|CAF02297.1| cysteine-rich polycomb-like protein [Lotus japonicus] emb|CAF02298.1| cysteine-rich polycomb-like protein [Lotus japonicus]
isotig08654_38	uncharacterized protein LOC100266486 [Vitis vinifera]	ref|NP_177482.1| Endosomal targeting BRO1-like domain-containing protein [Arabidopsis thaliana] ref|NP_974137.1| Endosomal targeting BRO1-like domain-containing protein [Arabidopsis thaliana] ref|NP_974138.1| Endosomal targeting BRO1-like domain-containing protein [Arabidopsis thaliana] gb|AAG30970.1|AC012396_6 hypothetical protein [Arabidopsis thaliana] gb|AAL61919.1| unknown protein [Arabidopsi…
isotig04511_7	predicted protein [Populus trichocarpa]	ref|XP_002285933.1| PREDICTED: dolichol-phosphate mannosyltransferase [Vitis vinifera] emb|CBI18865.3| unnamed protein product [Vitis vinifera]
isotig08491_33	predicted protein [Populus trichocarpa]	ref|XP_003622869.1| GTP cyclohydrolase I [Medicago truncatula] gb|AES79087.1| GTP cyclohydrolase I [Medicago truncatula]
isotig10518_8	uncharacterized protein LOC100263747 [Vitis vinifera]	ref|XP_002518582.1| zinc finger protein, putative [Ricinus communis] gb|EEF43969.1| zinc finger protein, putative [Ricinus communis]
isotig10813_22	unnamed protein product [Vitis vinifera]	ref|XP_003592848.1| Sn1-specific diacylglycerol lipase [Medicago truncatula] gb|AES63099.1| Sn1-specific diacylglycerol lipase [Medicago truncatula]
HRX1MBH02GJPWM_4	conserved hypothetical protein	ref|XP_003546282.1| PREDICTED: reticuline oxidase-like protein-like [Glycine max]
HRX1MBH01EJ87B_6	conserved hypothetical protein	ref|XP_002277554.1| PREDICTED: eukaryotic initiation factor 4A [Vitis vinifera] emb|CBI21434.3| unnamed protein product [Vitis vinifera]
isotig07364_25	predicted protein [Populus trichocarpa]	emb|CAB63149.1| MAP kinase [Arabidopsis thaliana] dbj|BAB91128.1| Ser/Thr kinase [Arabidopsis thaliana]
isotig08144_15	uncharacterized protein LOC100267121 [Vitis vinifera]	ref|NP_187563.1| exocyst complex component 7 [Arabidopsis thaliana] gb|AAF23313.1|AC016661_38 hypothetical protein [Arabidopsis thaliana] gb|AEE74776.1| exocyst complex component 7 [Arabidopsis thaliana]
HRX1MBH01BD52D_13	conserved hypothetical protein	ref|XP_003546814.1| PREDICTED: putative rRNA methylase ytqB-like [Glycine max]
HRX1MBH02H9NPF_8	conserved hypothetical protein	ref|XP_002279026.1| PREDICTED: non-structural maintenance of chromosome element 4 [Vitis vinifera]
HS0W81S01CHRHA_2	conserved hypothetical protein	gb|ABQ10216.1| NBS resistance protein [Hevea brasiliensis]
isotig05206_30	uncharacterized protein LOC100252743 [Vitis vinifera]	ref|XP_002520703.1| gtpase activating protein, putative [Ricinus communis] gb|EEF41665.1| gtpase activating protein, putative [Ricinus communis]
HRX1MBH01BRWT3_9	conserved hypothetical protein	ref|XP_002270934.1| PREDICTED: beta-amyrin synthase [Vitis vinifera]
HRX1MBH01AZLUD_4	conserved hypothetical protein	ref|XP_003633380.1| PREDICTED: putative disease resistance RPP13-like protein 1-like [Vitis vinifera]
isotig07206_50	predicted protein [Populus trichocarpa]	ref|NP_174230.2| Kinase-related protein [Arabidopsis thaliana] gb|AAL36210.1| unknown protein [Arabidopsis thaliana] gb|AAM20314.1| unknown protein [Arabidopsis thaliana] gb|AEE31077.1| Kinase-related protein [Arabidopsis thaliana]
HS0W81S02DXRRD_8	conserved hypothetical protein	ref|XP_003536727.1| PREDICTED: BEACH domain-containing protein lvsA-like [Glycine max]
isotig03984_33	uncharacterized protein LOC100245763 [Vitis vinifera]	ref|XP_003612931.1| Zinc finger protein [Medicago truncatula] gb|AES95889.1| Zinc finger protein [Medicago truncatula]
HS0W81S01BVTG1_1	conserved hypothetical protein	gb|ACD93720.1| glycolate oxidase [Mikania micrantha]
HRX1MBH02IIYNT_3	conserved hypothetical protein	ref|XP_003538705.1| PREDICTED: flavin-containing monooxygenase FMO GS-OX-like 3-like isoform 1 [Glycine max]
HS0W81S02DC6PK_3	conserved hypothetical protein	ref|XP_002276908.1| PREDICTED: 5-methyltetrahydropteroyltriglutamate--homocysteine methyltransferase-like [Vitis vinifera]
HS0W81S01B3BCD_3	conserved hypothetical protein	gb|AAK84888.1|AF402607_1 TGA-type basic leucine zipper protein TGA1.1 [Phaseolus vulgaris]
HS0W81S02DORE3_14	conserved hypothetical protein	ref|XP_002262617.2| PREDICTED: G-type lectin S-receptor-like serine/threonine-protein kinase At4g03230-like [Vitis vinifera]
HRX1MBH01BSH7B_11	conserved hypothetical protein	ref|XP_002520500.1| pentatricopeptide repeat-containing protein, putative [Ricinus communis] gb|EEF41913.1| pentatricopeptide repeat-containing protein, putative [Ricinus communis]
HRX1MBH02FU56B_12	conserved hypothetical protein	ref|XP_002277701.1| PREDICTED: pentatricopeptide repeat-containing protein At3g09040, mitochondrial [Vitis vinifera]
HRX1MBH02IK49D_2	conserved hypothetical protein	ref|XP_002271613.1| PREDICTED: uncharacterized N-acetyltransferase p20-like [Vitis vinifera]
HRX1MBH02JC2WU_7	conserved hypothetical protein	ref|XP_003549517.1| PREDICTED: glucan endo-1,3-beta-glucosidase 12-like [Glycine max]
HRMYNUX02GT6ZQ_4	conserved hypothetical protein	ref|NP_178116.5| coatomer subunit beta'-1 [Arabidopsis thaliana] gb|AEE36339.1| coatomer subunit beta'-1 [Arabidopsis thaliana]
isotig05144_4	uncharacterized protein LOC100784928 [Glycine max]	ref|NP_680193.2| Core-2/I-branching beta-1,6-N-acetylglucosaminyltransferase family protein [Arabidopsis thaliana] emb|CAC34500.1| putative protein [Arabidopsis thaliana] gb|AAM97041.1| unknown protein [Arabidopsis thaliana] gb|AAN15489.1| unknown protein [Arabidopsis thaliana] dbj|BAC43112.1| unknown protein [Arabidopsis thaliana] dbj|BAF00034.1| hypothetical protein [Arabidopsis thaliana] gb|AE…
isotig07930_39	predicted protein [Populus trichocarpa]	ref|XP_002278327.1| PREDICTED: primary amine oxidase [Vitis vinifera] emb|CBI26239.3| unnamed protein product [Vitis vinifera]
HS0W81S02EIQMA_4	conserved hypothetical protein	ref|XP_002264249.2| PREDICTED: probable LRR receptor-like serine/threonine-protein kinase At1g07650-like [Vitis vinifera]
isotig10091_23	uncharacterized protein LOC100820349 [Glycine max]	ref|XP_003597539.1| Peroxisome biogenesis factor [Medicago truncatula] gb|AES67790.1| Peroxisome biogenesis factor [Medicago truncatula]
isotig06459_4	unnamed protein product [Vitis vinifera]	ref|XP_002273997.2| PREDICTED: LOW QUALITY PROTEIN: glyoxysomal processing protease, glyoxysomal-like [Vitis vinifera]
HRX1MBH01D2EVN_10	conserved hypothetical protein	ref|XP_002265776.1| PREDICTED: fanconi-associated nuclease 1 homolog [Vitis vinifera]
HRX1MBH01BZCYY_6	conserved hypothetical protein	ref|XP_002511863.1| CRP, putative [Ricinus communis] gb|EEF50532.1| CRP, putative [Ricinus communis]
isotig08702_27	uncharacterized protein LOC100249461 [Vitis vinifera]	ref|XP_002874884.1| mitochondrial transcription termination factor family protein [Arabidopsis lyrata subsp. lyrata] gb|EFH51143.1| mitochondrial transcription termination factor family protein [Arabidopsis lyrata subsp. lyrata]
isotig09997_26	predicted protein [Populus trichocarpa]	ref|XP_002274922.1| PREDICTED: GEM-like protein 5-like [Vitis vinifera]
isotig07279_19	unnamed protein product [Vitis vinifera]	ref|XP_002510403.1| pentatricopeptide repeat-containing protein, putative [Ricinus communis] gb|EEF52590.1| pentatricopeptide repeat-containing protein, putative [Ricinus communis]
HRX1MBH01CBKAS_2	conserved hypothetical protein	ref|XP_003633287.1| PREDICTED: lipid-A-disaccharide synthase-like [Vitis vinifera]
HRX1MBH02F2XHI_6	conserved hypothetical protein	ref|XP_003635308.1| PREDICTED: cysteine-rich receptor-like protein kinase 29-like [Vitis vinifera]
isotig10138_28	uncharacterized protein LOC100779674 [Glycine max]	ref|XP_002522435.1| membrane associated ring finger 1,8, putative [Ricinus communis] gb|EEF39927.1| membrane associated ring finger 1,8, putative [Ricinus communis]
HRX1MBH02HPA7N_13	conserved hypothetical protein	gb|EGD97453.1| DNA repair and recombination protein pif1 [Trichophyton tonsurans CBS 112818]
HRX1MBH01C0ZK3_3	conserved hypothetical protein	ref|XP_003249337.1| PREDICTED: serine/arginine-rich splicing factor 7-like [Apis mellifera]
HRX1MBH01B52BW_2	conserved hypothetical protein	ref|XP_003519348.1| PREDICTED: AP3-complex subunit beta-A-like [Glycine max]
isotig11429_20	uncharacterized protein LOC100813036 [Glycine max]	ref|XP_003635107.1| PREDICTED: NADP-dependent alkenal double bond reductase P2-like [Vitis vinifera]
HRX1MBH02HCYNR_3	conserved hypothetical protein	ref|XP_002274730.1| PREDICTED: ATP-dependent zinc metalloprotease FtsH [Vitis vinifera]
HS0W81S01CIGAY_4	conserved hypothetical protein	ref|NP_197299.1| C2 calcium/lipid-binding and phosphoribosyltransferase C-terminal domain-containing protein [Arabidopsis thaliana] dbj|BAB08397.1| phosphoribosylanthranilate transferase-like protein [Arabidopsis thaliana] gb|AED92492.1| C2 calcium/lipid-binding and phosphoribosyltransferase C-terminal domain-containing protein [Arabidopsis thaliana]
HS0W81S01B4ZSI_2	conserved hypothetical protein	ref|XP_002876035.1| phosphoglycerate/bisphosphoglycerate mutase family protein [Arabidopsis lyrata subsp. lyrata] gb|EFH52294.1| phosphoglycerate/bisphosphoglycerate mutase family protein [Arabidopsis lyrata subsp. lyrata]
HRX1MBH01AKBIL_2	conserved hypothetical protein	ref|NP_173124.2| hydrolase domain-containing protein [Arabidopsis thaliana] gb|AEE29498.1| hydrolase domain-containing protein [Arabidopsis thaliana]
isotig04216_51	predicted protein [Populus trichocarpa]	ref|XP_003519757.1| PREDICTED: probable pectinesterase/pectinesterase inhibitor 40-like [Glycine max]
isotig07068_18	conserved hypothetical protein [Ricinus communis]	ref|NP_565226.1| CASC3/Barentsz eIF4AIII binding protein [Arabidopsis thaliana] ref|NP_974187.1| CASC3/Barentsz eIF4AIII binding protein [Arabidopsis thaliana] gb|AAL09720.1| At1g80000/F19K16_3 [Arabidopsis thaliana] gb|AAO42796.1| At1g80000/F19K16_3 [Arabidopsis thaliana] dbj|BAH19827.1| AT1G80000 [Arabidopsis thaliana] gb|AEE36342.1| CASC3/Barentsz eIF4AIII binding protein [Arabidopsis thaliana…
HS0W81S02DB21Y_4	conserved hypothetical protein	ref|XP_003541465.1| PREDICTED: 4'-phosphopantetheinyl transferase-like [Glycine max]
HRMYNUX02GEXUL_1	conserved hypothetical protein	ref|NP_001077863.1| 60S ribosomal protein L7-2 [Arabidopsis thaliana] dbj|BAH19718.1| AT2G01250 [Arabidopsis thaliana] gb|AEC05421.1| 60S ribosomal protein L7-2 [Arabidopsis thaliana]
HS0W81S01BZZA1_8	conserved hypothetical protein	ref|XP_002280960.2| PREDICTED: DNA topoisomerase 1-like [Vitis vinifera]
HRX1MBH01EXZT2_8	conserved hypothetical protein	ref|XP_003525215.1| PREDICTED: THO complex subunit 2-like [Glycine max]
HRX1MBH02IYI4Y_5	conserved hypothetical protein	ref|XP_003537760.1| PREDICTED: translocon-associated protein subunit alpha-like [Glycine max]
HS0W81S02DP3LF_11	conserved hypothetical protein	gb|EIW58709.1| Sm-like ribonucleo protein [Trametes versicolor FP-101664 SS1]
HRX1MBH02HPX8V_11	conserved hypothetical protein	ref|XP_002272404.2| PREDICTED: probable LRR receptor-like serine/threonine-protein kinase At1g56130-like [Vitis vinifera]
HRX1MBH01CDYHF_9	conserved hypothetical protein	ref|XP_002516528.1| tryptophanyl-tRNA synthetase, putative [Ricinus communis] gb|EEF45869.1| tryptophanyl-tRNA synthetase, putative [Ricinus communis]
HS0W81S02EWLAT_6	conserved hypothetical protein	ref|XP_003527610.1| PREDICTED: auxin-induced protein 10A5-like [Glycine max]
HRX1MBH02JA1A8_1	conserved hypothetical protein	emb|CAB76914.1| 60S ribosomal protein L6 [Cicer arietinum]
HRX1MBH01DQI92_3	conserved hypothetical protein	ref|XP_002511412.1| phosphoglycerate mutase, putative [Ricinus communis] gb|EEF52014.1| phosphoglycerate mutase, putative [Ricinus communis]
isotig03368_14	uncharacterized protein LOC100253714 [Vitis vinifera]	ref|XP_003607013.1| Kinesin heavy chain-like protein [Medicago truncatula] gb|AES89210.1| Kinesin heavy chain-like protein [Medicago truncatula]
HRMYNUX02GSEBK_6	conserved hypothetical protein	ref|XP_003532508.1| PREDICTED: LOW QUALITY PROTEIN: F-box protein SKIP28-like [Glycine max]
HRX1MBH02IXOED_3	conserved hypothetical protein	ref|XP_003524098.1| PREDICTED: ankyrin-2-like [Glycine max]
HS0W81S01BHPYG_4	conserved hypothetical protein	ref|XP_002274978.2| PREDICTED: myosin-H heavy chain-like [Vitis vinifera]
HRX1MBH02JUHZS_2	conserved hypothetical protein	ref|XP_002519289.1| vacuolar protein sorting-associated protein, putative [Ricinus communis] gb|EEF43153.1| vacuolar protein sorting-associated protein, putative [Ricinus communis]
HRX1MBH02HD568_6	conserved hypothetical protein	ref|XP_003544911.1| PREDICTED: protein LURP-one-related 7-like [Glycine max]
isotig08242_38	conserved hypothetical protein [Ricinus communis]	ref|XP_003549936.1| PREDICTED: HAUS augmin-like complex subunit 3-like [Glycine max]
isotig05447_6	uncharacterized protein LOC100795708 [Glycine max]	ref|XP_002512262.1| Pre-rRNA-processing protein TSR2, putative [Ricinus communis] gb|EEF49714.1| Pre-rRNA-processing protein TSR2, putative [Ricinus communis]
isotig10846_25	unnamed protein product [Vitis vinifera]	ref|XP_002269980.1| PREDICTED: cytochrome P450 734A4 [Vitis vinifera]
HRX1MBH02JICXC_15	conserved hypothetical protein	ref|XP_002269978.2| PREDICTED: probable U3 small nucleolar RNA-associated protein 7 [Vitis vinifera]
HRX1MBH01C6XSH_12	conserved hypothetical protein	ref|XP_002284419.2| PREDICTED: DIS3-like exonuclease 2-like [Vitis vinifera]
HRMYNUX02H98I4_4	conserved hypothetical protein	ref|XP_002281094.1| PREDICTED: UDP-glycosyltransferase 91C1-like [Vitis vinifera]
HRX1MBH01ANGM8_2	conserved hypothetical protein	ref|XP_002522032.1| pentatricopeptide repeat-containing protein, putative [Ricinus communis] gb|EEF40436.1| pentatricopeptide repeat-containing protein, putative [Ricinus communis]
HRX1MBH01AS6VE_10	conserved hypothetical protein	ref|XP_002282887.1| PREDICTED: wall-associated receptor kinase 2-like isoform 3 [Vitis vinifera]
isotig04973_20	uncharacterized protein LOC100789862 [Glycine max]	ref|XP_002525221.1| arginine/serine-rich splicing factor, putative [Ricinus communis] gb|EEF37187.1| arginine/serine-rich splicing factor, putative [Ricinus communis]
HS0W81S02DYX3Z_3	conserved hypothetical protein	ref|XP_003596313.1| DNA polymerase delta subunit [Medicago truncatula] gb|AES66564.1| DNA polymerase delta subunit [Medicago truncatula]
HS0W81S02ESV1X_3	conserved hypothetical protein	ref|NP_188573.1| phosphatidylinositol-3,4,5-trisphosphate 3-phosphatase [Arabidopsis thaliana] dbj|BAB02466.1| tyrosine phosphatase-like protein [Arabidopsis thaliana] gb|AAL49799.1| putative tyrosine phosphatase [Arabidopsis thaliana] gb|AEE76238.1| phosphatidylinositol-3,4,5-trisphosphate 3-phosphatase [Arabidopsis thaliana]
HS0W81S01BP8ZS_4	conserved hypothetical protein	ref|XP_002521746.1| glycerophosphoryl diester phosphodiesterase, putative [Ricinus communis] gb|EEF40556.1| glycerophosphoryl diester phosphodiesterase, putative [Ricinus communis]
isotig10775_18	predicted protein [Populus trichocarpa]	gb|AAS60198.1| hexokinase 6 [Nicotiana tabacum]
isotig09999_7	unnamed protein product [Vitis vinifera]	ref|XP_002279402.2| PREDICTED: serine/threonine-protein kinase ATM [Vitis vinifera]
isotig09876_30	predicted protein [Populus trichocarpa]	ref|XP_002532598.1| pentatricopeptide repeat-containing protein, putative [Ricinus communis] gb|EEF29795.1| pentatricopeptide repeat-containing protein, putative [Ricinus communis]
HRX1MBH02GD1L0_14	conserved hypothetical protein	ref|XP_003607996.1| Autophagy-related protein [Medicago truncatula] gb|AES90193.1| Autophagy-related protein [Medicago truncatula]
HS0W81S02DEUUC_4	conserved hypothetical protein	ref|XP_003591128.1| PsbP-like protein [Medicago truncatula] gb|AES61379.1| PsbP-like protein [Medicago truncatula]
HRX1MBH01EVXRF_9	conserved hypothetical protein	dbj|BAB40709.1| BY-2 kinesin-like protein 5 [Nicotiana tabacum]
HRX1MBH02F8FL8_14	conserved hypothetical protein	ref|XP_002515499.1| protein kinase, putative [Ricinus communis] gb|EEF46948.1| protein kinase, putative [Ricinus communis]
isotig11153_14	unnamed protein product [Vitis vinifera]	ref|XP_003554911.1| PREDICTED: nipped-B-like protein-like [Glycine max]
HRMYNUX02JFTO1_6	conserved hypothetical protein	ref|XP_002270130.1| PREDICTED: glutamyl-tRNA(Gln) amidotransferase subunit A-like [Vitis vinifera]
HRX1MBH01DJ5KV_7	conserved hypothetical protein	ref|XP_002515007.1| 3'-N-debenzoyl-2'-deoxytaxol N-benzoyltransferase, putative [Ricinus communis] gb|EEF47561.1| 3'-N-debenzoyl-2'-deoxytaxol N-benzoyltransferase, putative [Ricinus communis]
HRX1MBH02G7UDP_10	conserved hypothetical protein	ref|XP_003602973.1| Serpin-like protein [Medicago truncatula] gb|AES73224.1| Serpin-like protein [Medicago truncatula]
HRX1MBH01APOTO_10	conserved hypothetical protein	ref|XP_002281719.2| PREDICTED: pentatricopeptide repeat-containing protein At1g31430-like [Vitis vinifera]
HRX1MBH02H15NE_6	conserved hypothetical protein	ref|XP_003520932.1| PREDICTED: OTU domain-containing protein At3g57810-like [Glycine max]
HRX1MBH01BTWTS_3	conserved hypothetical protein	gb|AAP49010.1| CLV1-like receptor kinase [Brassica napus]
HS0W81S01CEMGM_7	conserved hypothetical protein	gb|ADL36594.1| BHLH domain class transcription factor [Malus x domestica]
HRX1MBH02I8KLN_6	conserved hypothetical protein	ref|XP_002329156.1| nbs-lrr resistance protein [Populus trichocarpa] gb|EEF06956.1| nbs-lrr resistance protein [Populus trichocarpa]
isotig11466_19	unnamed protein product [Vitis vinifera]	ref|XP_002268884.1| PREDICTED: tRNA wybutosine-synthesizing protein 2/3/4-like [Vitis vinifera]
HS0W81S02EU33O_3	conserved hypothetical protein	ref|XP_002515845.1| gamma-tubulin complex component, putative [Ricinus communis] gb|EEF46514.1| gamma-tubulin complex component, putative [Ricinus communis]
isotig03622_20	uncharacterized protein LOC100263135 [Vitis vinifera]	ref|XP_002531236.1| zinc finger protein, putative [Ricinus communis] gb|EEF31150.1| zinc finger protein, putative [Ricinus communis]
isotig03920_33	conserved hypothetical protein [Ricinus communis]	ref|XP_003573449.1| PREDICTED: topless-related protein 1-like [Brachypodium distachyon]
HS0W81S01BW3CC_3	conserved hypothetical protein	ref|XP_002521746.1| glycerophosphoryl diester phosphodiesterase, putative [Ricinus communis] gb|EEF40556.1| glycerophosphoryl diester phosphodiesterase, putative [Ricinus communis]
HRX1MBH02IPYV9_5	conserved hypothetical protein	ref|XP_003965093.1| PREDICTED: lamin-B1-like [Takifugu rubripes]
isotig11167_9	uncharacterized protein LOC100777741 [Glycine max]	ref|XP_003551863.1| PREDICTED: bidirectional sugar transporter N3-like [Glycine max]
isotig03618_34	uncharacterized protein LOC100793963 [Glycine max]	ref|NP_194480.2| proton pump interactor 1 [Arabidopsis thaliana] emb|CAA05145.2| proton pump interactor [Arabidopsis thaliana] gb|AAK91382.1| AT4g27500/F27G19_100 [Arabidopsis thaliana] gb|AAN28853.1| At4g27500/F27G19_100 [Arabidopsis thaliana] gb|AEE85350.1| proton pump interactor 1 [Arabidopsis thaliana]
isotig10209_17	unnamed protein product [Thellungiella halophila]	ref|NP_188876.1| alternative oxidase 1A [Arabidopsis thaliana] sp|Q39219.2|AOX1A_ARATH RecName: Full=Ubiquinol oxidase 1a, mitochondrial; AltName: Full=Alternative oxidase 1a; Flags: Precursor gb|AAK43981.1|AF370166_1 putative alternative oxidase 1a precursor [Arabidopsis thaliana] dbj|BAA22625.1| alternative oxidase [Arabidopsis thaliana] dbj|BAB01775.1| alternative oxidase 1a precursor [Arabido…
HRMYNUX02HPXUE_11	conserved hypothetical protein	ref|XP_003632761.1| PREDICTED: pre-mRNA-processing-splicing factor 8-like isoform 1 [Vitis vinifera]
HS0W81S01AIXCC_4	conserved hypothetical protein	ref|XP_003518937.1| PREDICTED: receptor-like cytosolic serine/threonine-protein kinase RBK2-like [Glycine max]
HS0W81S02DH2MY_4	conserved hypothetical protein	ref|XP_003625100.1| Cytokinin oxidase [Medicago truncatula] gb|AES81318.1| Cytokinin oxidase [Medicago truncatula]
HRX1MBH01A1IEB_1	conserved hypothetical protein	ref|XP_002519449.1| WD-repeat protein, putative [Ricinus communis] gb|EEF42863.1| WD-repeat protein, putative [Ricinus communis]
HRX1MBH02GBUEJ_4	conserved hypothetical protein	ref|XP_003602583.1| Secondary cell wall-related glycosyltransferase family [Medicago truncatula] gb|AES72834.1| Secondary cell wall-related glycosyltransferase family [Medicago truncatula]
HRX1MBH01CM2D4_12	conserved hypothetical protein	ref|XP_002520054.1| ATP binding protein, putative [Ricinus communis] gb|EEF42378.1| ATP binding protein, putative [Ricinus communis]
isotig08086_12	unnamed protein product [Vitis vinifera]	ref|XP_002266581.1| PREDICTED: pentatricopeptide repeat-containing protein At1g80270, mitochondrial-like [Vitis vinifera]
HS0W81S01CDGNB_8	conserved hypothetical protein	ref|XP_003608574.1| EPIDERMAL PATTERNING FACTOR-like protein [Medicago truncatula] gb|AES90771.1| EPIDERMAL PATTERNING FACTOR-like protein [Medicago truncatula]
HS0W81S01CGQZI_9	conserved hypothetical protein	ref|XP_003552324.1| PREDICTED: thioredoxin H9-like [Glycine max]
HS0W81S01BFUU2_11	conserved hypothetical protein	ref|XP_002270155.1| PREDICTED: glutelin type-A 2 [Vitis vinifera] emb|CBI23808.3| unnamed protein product [Vitis vinifera]
HS0W81S02EHXMM_9	conserved hypothetical protein	ref|NP_563620.1| L-fucokinase/GDP-L-fucose pyrophosphorylase [Arabidopsis thaliana] sp|Q9LNJ9.2|FKGP_ARATH RecName: Full=Bifunctional fucokinase/fucose pyrophosphorylase; Short=AtFKGP; Includes: RecName: Full=L-fucokinase; Includes: RecName: Full=Fucose-1-phosphate guanylyltransferase; AltName: Full=GDP-fucose pyrophosphorylase gb|AEE27255.1| L-fucokinase/GDP-L-fucose pyrophosphorylase [Arabidops…
isotig03250_12	predicted protein [Populus trichocarpa]	gb|AAU04766.1| protein disulfide isomerase (PDI)-like protein 2 [Cucumis melo]
HS0W81S01B81A5_1	conserved hypothetical protein	ref|XP_002513863.1| ATP binding protein, putative [Ricinus communis] gb|EEF48446.1| ATP binding protein, putative [Ricinus communis]
HRX1MBH02G9S6C_3	conserved hypothetical protein	gb|AAB88878.1| ethylene-forming-enzyme-like dioxygenase [Prunus armeniaca]
HRMYNUX02H7Y9Y_3	conserved hypothetical protein	ref|XP_003526528.1| PREDICTED: rhamnogalacturonate lyase-like [Glycine max]
HS0W81S01BQ1AK_5	conserved hypothetical protein	ref|NP_174027.3| 5'-AMP-activated protein kinase-like protein [Arabidopsis thaliana] gb|AAF79876.1|AC000348_29 T7N9.13 [Arabidopsis thaliana] gb|AEE30776.1| 5'-AMP-activated protein kinase-like protein [Arabidopsis thaliana]
HS0W81S01AO1FM_2	conserved hypothetical protein	ref|NP_196962.1| polyribonucleotide nucleotidyltransferase [Arabidopsis thaliana] emb|CAB43864.1| polynucleotide phosphorylase [Arabidopsis thaliana] emb|CAB43865.1| polynucleotide phosphorylase [Arabidopsis thaliana] emb|CAB87625.1| polynucleotide phosphorylase [Arabidopsis thaliana] gb|AED92050.1| polyribonucleotide nucleotidyltransferase [Arabidopsis thaliana]
HRX1MBH02GTGYB_6	conserved hypothetical protein	ref|XP_002514278.1| transcription factor, putative [Ricinus communis] gb|EEF48232.1| transcription factor, putative [Ricinus communis]
isotig09549_28	unnamed protein product [Vitis vinifera]	ref|NP_974720.1| carbohydrate-binding domain-containing protein [Arabidopsis thaliana] emb|CAB69854.1| putative protein [Arabidopsis thaliana] gb|AED90318.1| carbohydrate-binding domain-containing protein [Arabidopsis thaliana]
isotig07032_57	predicted protein [Populus trichocarpa]	ref|XP_002512381.1| beta-mannosidase, putative [Ricinus communis] gb|EEF49833.1| beta-mannosidase, putative [Ricinus communis]
isotig07873_11	uncharacterized protein LOC100246727 [Vitis vinifera]	gb|ACG29802.1| cysteine-type peptidase [Zea mays] gb|ACL53221.1| unknown [Zea mays] gb|ACN28562.1| unknown [Zea mays] tpg|DAA37892.1| TPA: cysteine-type peptidase isoform 1 [Zea mays] tpg|DAA37893.1| TPA: cysteine-type peptidase isoform 2 [Zea mays]
isotig10078_6	uncharacterized protein LOC100250176 [Vitis vinifera]	ref|XP_003597293.1| Nuclear factor related to kappa-B-binding protein [Medicago truncatula] gb|AES67544.1| Nuclear factor related to kappa-B-binding protein [Medicago truncatula]
HRX1MBH01CP767_3	conserved hypothetical protein	ref|XP_002276511.1| PREDICTED: uncharacterized RNA methyltransferase CT0009 [Vitis vinifera] emb|CBI35993.3| unnamed protein product [Vitis vinifera]
HS0W81S02EG9VB_5	conserved hypothetical protein	ref|XP_002266886.2| PREDICTED: putative metallophosphoesterase At3g03305-like [Vitis vinifera]
HRMYNUX02FUG8W_8	conserved hypothetical protein	gb|ABA99934.2| amine oxidase, putative, expressed [Oryza sativa Japonica Group] dbj|BAG96077.1| unnamed protein product [Oryza sativa Japonica Group]
HRX1MBH02F8MN3_12	conserved hypothetical protein	ref|XP_003593879.1| Pentatricopeptide repeat-containing protein [Medicago truncatula] gb|AES64130.1| Pentatricopeptide repeat-containing protein [Medicago truncatula]
HRX1MBH02F7TGN_7	conserved hypothetical protein	ref|NP_568273.2| PHD-finger and DNA binding domain-containing protein [Arabidopsis thaliana] gb|AED91805.1| PHD-finger and DNA binding domain-containing protein [Arabidopsis thaliana]
HRX1MBH02HMOJN_11	conserved hypothetical protein	ref|XP_002275364.2| PREDICTED: probable LRR receptor-like serine/threonine-protein kinase At4g08850-like [Vitis vinifera]
HRX1MBH01EG6AK_6	conserved hypothetical protein	ref|NP_188419.2| Outer arm dynein light chain 1 protein [Arabidopsis thaliana] gb|AEE76024.1| Outer arm dynein light chain 1 protein [Arabidopsis thaliana]
HS0W81S01BMPGG_8	conserved hypothetical protein	ref|XP_003542092.1| PREDICTED: zinc phosphodiesterase ELAC protein 2-like [Glycine max]
HS0W81S01AM5B1_3	conserved hypothetical protein	ref|XP_003629894.1| Pre-mRNA-processing factor [Medicago truncatula] gb|AET04370.1| Pre-mRNA-processing factor [Medicago truncatula]
HS0W81S01ANCJH_5	conserved hypothetical protein	ref|XP_003971565.1| PREDICTED: cyclin-K-like [Takifugu rubripes]
HRX1MBH01EYLL9_2	conserved hypothetical protein	ref|XP_002265203.1| PREDICTED: squamosa promoter-binding-like protein 6-like [Vitis vinifera]
HRMYNUX02HROL6_5	conserved hypothetical protein	ref|XP_002528089.1| symplekin, putative [Ricinus communis] gb|EEF34268.1| symplekin, putative [Ricinus communis]
HRX1MBH02JYEID_3	conserved hypothetical protein	ref|XP_002275304.2| PREDICTED: DNA mismatch repair protein Msh2 [Vitis vinifera]
HS0W81S01BK1U3_4	conserved hypothetical protein	ref|XP_003625578.1| DNA replication licensing factor MCM6 [Medicago truncatula] gb|AES81796.1| DNA replication licensing factor MCM6 [Medicago truncatula]
HS0W81S01ALJTK_4	conserved hypothetical protein	ref|XP_002271178.1| PREDICTED: recQ-mediated genome instability protein 2 [Vitis vinifera] emb|CBI17100.3| unnamed protein product [Vitis vinifera]
isotig10374_12	unnamed protein product [Vitis vinifera]	ref|NP_001154613.1| WW domain-containing protein [Arabidopsis thaliana] gb|AEE75318.1| WW domain-containing protein [Arabidopsis thaliana]
HRX1MBH02G4GRE_15	conserved hypothetical protein	ref|XP_002266262.1| PREDICTED: 2,4-dichlorophenol 6-monooxygenase [Vitis vinifera] emb|CBI27560.3| unnamed protein product [Vitis vinifera]
isotig09282_9	predicted protein [Populus trichocarpa]	ref|XP_002885364.1| extracellular ligand-gated ion channel [Arabidopsis lyrata subsp. lyrata] gb|EFH61623.1| extracellular ligand-gated ion channel [Arabidopsis lyrata subsp. lyrata]
isotig11491_22	conserved hypothetical protein [Ricinus communis]	ref|XP_003526670.1| PREDICTED: bidirectional sugar transporter SWEET1-like [Glycine max]
HRX1MBH01BPUV0_8	conserved hypothetical protein	ref|XP_003604589.1| Aberrant root formation protein [Medicago truncatula] gb|AES86786.1| Aberrant root formation protein [Medicago truncatula]
HS0W81S02C4RFL_2	conserved hypothetical protein	ref|XP_003543557.1| PREDICTED: probable E3 ubiquitin-protein ligase ARI7-like [Glycine max]
HRMYNUX02G9UN1_3	conserved hypothetical protein	ref|XP_002267222.2| PREDICTED: GDSL esterase/lipase At5g45910-like [Vitis vinifera]
HS0W81S01BOCQX_2	conserved hypothetical protein	ref|XP_003632136.1| PREDICTED: cell division control protein 6 homolog [Vitis vinifera]
HS0W81S02EB86A_2	conserved hypothetical protein	ref|XP_003540858.1| PREDICTED: formin-like protein 3-like [Glycine max]
HS0W81S01A2O62_2	conserved hypothetical protein	ref|XP_003635628.1| PREDICTED: probable UDP-N-acetylglucosamine pyrophosphorylase-like, partial [Vitis vinifera]
HS0W81S02ETEXQ_2	conserved hypothetical protein	ref|XP_003550179.1| PREDICTED: acyl-CoA-binding domain-containing protein 4-like [Glycine max]
HRX1MBH02I2Y0S_3	conserved hypothetical protein	ref|XP_002285530.1| PREDICTED: zinc finger A20 and AN1 domain-containing stress-associated protein 8-like isoform 2 [Vitis vinifera] ref|XP_002285528.1| PREDICTED: zinc finger A20 and AN1 domain-containing stress-associated protein 8-like isoform 1 [Vitis vinifera]
HS0W81S02EC07P_1	conserved hypothetical protein	ref|XP_002522277.1| ATP binding protein, putative [Ricinus communis] gb|EEF40135.1| ATP binding protein, putative [Ricinus communis]
HS0W81S02DMNTS_5	conserved hypothetical protein	ref|XP_003554186.1| PREDICTED: probably inactive leucine-rich repeat receptor-like protein kinase At5g06940-like [Glycine max]
HRX1MBH02J5PE3_6	conserved hypothetical protein	ref|XP_002529934.1| transferase, transferring glycosyl groups, putative [Ricinus communis] gb|EEF32442.1| transferase, transferring glycosyl groups, putative [Ricinus communis]
HRX1MBH01D06YH_3	conserved hypothetical protein	dbj|BAK61826.1| coclaurine N-methyltransferase [Citrus unshiu]
HRX1MBH02J5OF2_14	conserved hypothetical protein	ref|XP_002263562.2| PREDICTED: protein FAR1-RELATED SEQUENCE 6-like [Vitis vinifera]
isotig02958_33	uncharacterized protein LOC100853530 [Vitis vinifera]	gb|ADL36701.1| GRF domain class transcription factor [Malus x domestica]
HS0W81S01BGBGK_8	conserved hypothetical protein	ref|XP_002531065.1| metal ion binding protein, putative [Ricinus communis] gb|EEF31326.1| metal ion binding protein, putative [Ricinus communis]
HRX1MBH02JWPOH_3	conserved hypothetical protein	ref|XP_002529402.1| serine carboxypeptidase, putative [Ricinus communis] gb|EEF32998.1| serine carboxypeptidase, putative [Ricinus communis]
HRX1MBH02GXP87_3	conserved hypothetical protein	ref|XP_002281005.1| PREDICTED: lisH domain and HEAT repeat-containing protein KIAA1468 homolog [Vitis vinifera]
HRX1MBH02IRNAT_1	conserved hypothetical protein	ref|XP_003976109.1| PREDICTED: ubiquitin-conjugating enzyme E2 L3-like [Takifugu rubripes] emb|CAG01319.1| unnamed protein product [Tetraodon nigroviridis]
isotig09208_11	predicted protein [Populus trichocarpa]	ref|XP_002263653.1| PREDICTED: U4/U6 small nuclear ribonucleoprotein Prp31-like [Vitis vinifera]
HRX1MBH02HBXCF_10	conserved hypothetical protein	ref|XP_002529126.1| prp4, putative [Ricinus communis] gb|EEF33239.1| prp4, putative [Ricinus communis]
isotig07181_19	uncharacterized protein LOC100244334 [Vitis vinifera]	ref|XP_003594017.1| DnaJ protein-like protein [Medicago truncatula] gb|AES64268.1| DnaJ protein-like protein [Medicago truncatula]
HRX1MBH02JDCB6_4	conserved hypothetical protein	ref|NP_564630.1| Ubiquitin domain-containing protein [Arabidopsis thaliana] ref|XP_002891751.1| hypothetical protein ARALYDRAFT_474470 [Arabidopsis lyrata subsp. lyrata] gb|AAF69541.1|AC008007_16 F12M16.29 [Arabidopsis thaliana] gb|AAK43979.1|AF370164_1 unknown protein [Arabidopsis thaliana] gb|AAL15232.1| unknown protein [Arabidopsis thaliana] gb|EFH68010.1| hypothetical protein ARALYDRAFT_47447…
HS0W81S02EMIGR_6	conserved hypothetical protein	ref|XP_002276675.1| PREDICTED: pre-mRNA-splicing factor rse1-like [Vitis vinifera]
HRMYNUX02J250W_5	conserved hypothetical protein	ref|XP_002527949.1| acyltransferase, putative [Ricinus communis] gb|EEF34438.1| acyltransferase, putative [Ricinus communis]
HRX1MBH01CTGEL_9	conserved hypothetical protein	ref|XP_002534507.1| membrane associated ring finger 1,8, putative [Ricinus communis] gb|EEF27877.1| membrane associated ring finger 1,8, putative [Ricinus communis]
HRX1MBH02H9MZL_4	conserved hypothetical protein	ref|XP_002265935.1| PREDICTED: putative UDP-glucose flavonoid 3-O-glucosyltransferase 3 [Vitis vinifera]
isotig07229_18	predicted protein [Populus trichocarpa]	ref|XP_002533475.1| receptor protein kinase, putative [Ricinus communis] gb|EEF28907.1| receptor protein kinase, putative [Ricinus communis]
HRMYNUX02IJ8JK_12	conserved hypothetical protein	ref|XP_002516434.1| serine-threonine protein kinase, plant-type, putative [Ricinus communis] gb|EEF45775.1| serine-threonine protein kinase, plant-type, putative [Ricinus communis]
HRX1MBH02IVUW9_1	conserved hypothetical protein	gb|AFM46031.1| sucrose phosphate synthase [Gossypium hirsutum]
HRMYNUX02HXMBU_4	conserved hypothetical protein	ref|XP_002285405.1| PREDICTED: calcium-transporting ATPase 3, endoplasmic reticulum-type-like [Vitis vinifera]
HS0W81S02D94JO_5	conserved hypothetical protein	ref|XP_002281269.1| PREDICTED: UDP-3-O-[3-hydroxymyristoyl] N-acetylglucosamine deacetylase-like [Vitis vinifera]
HRX1MBH01C4IAS_4	conserved hypothetical protein	ref|XP_003590573.1| JmjC domain-containing protein D [Medicago truncatula] gb|AES60824.1| JmjC domain-containing protein D [Medicago truncatula]
HRX1MBH01BFQ56_4	conserved hypothetical protein	ref|XP_003546185.1| PREDICTED: acyl-CoA--sterol O-acyltransferase 1-like [Glycine max]
isotig09788_13	predicted protein [Populus trichocarpa]	ref|NP_193381.1| inositol transporter 4 [Arabidopsis thaliana] sp|O23492.1|INT4_ARATH RecName: Full=Inositol transporter 4; AltName: Full=Myo-inositol-proton symporter INT4; AltName: Full=Protein INOSITOL TRANSPORTER 4 emb|CAB10424.1| membrane transporter like protein [Arabidopsis thaliana] emb|CAB78690.1| membrane transporter like protein [Arabidopsis thaliana] gb|AAO42160.1| putative membrane t…
HRMYNUX02HRRA0_5	conserved hypothetical protein	ref|XP_001937893.1| YjeF domain containing protein [Pyrenophora tritici-repentis Pt-1C-BFP] ref|XP_003306544.1| hypothetical protein PTT_19720 [Pyrenophora teres f. teres 0-1] gb|EDU50480.1| YjeF domain containing protein [Pyrenophora tritici-repentis Pt-1C-BFP] gb|EFQ85342.1| hypothetical protein PTT_19720 [Pyrenophora teres f. teres 0-1]
HRMYNUX02IFCIN_9	conserved hypothetical protein	ref|XP_003526457.1| PREDICTED: putative peptidyl-tRNA hydrolase PTRHD1-like [Glycine max]
HS0W81S01A68LH_2	conserved hypothetical protein	ref|XP_003635628.1| PREDICTED: probable UDP-N-acetylglucosamine pyrophosphorylase-like, partial [Vitis vinifera]
HS0W81S01CHPNO_5	conserved hypothetical protein	ref|XP_002511863.1| CRP, putative [Ricinus communis] gb|EEF50532.1| CRP, putative [Ricinus communis]
HS0W81S01BV3SZ_11	conserved hypothetical protein	ref|NP_001154322.1| Ribosomal L.8/L5e family protein [Arabidopsis thaliana] gb|AEE28359.1| Ribosomal L.8/L5e family protein [Arabidopsis thaliana]
HS0W81S01AJ2SP_3	conserved hypothetical protein	ref|XP_002285202.1| PREDICTED: probable NAD(P)H-dependent oxidoreductase 1 [Vitis vinifera]
HRX1MBH02J072M_6	conserved hypothetical protein	gb|AAL24128.1| putative AP3-complex beta-3A adaptin subunit [Arabidopsis thaliana]
isotig06536_13	unnamed protein product [Vitis vinifera]	ref|XP_002528966.1| Triacylglycerol lipase 2 precursor, putative [Ricinus communis] gb|EEF33440.1| Triacylglycerol lipase 2 precursor, putative [Ricinus communis]
HRX1MBH01DV6WG_2	conserved hypothetical protein	gb|ADL36763.1| MYB domain class transcription factor [Malus x domestica]
HRX1MBH02IHF0Q_5	conserved hypothetical protein	ref|XP_003518562.1| PREDICTED: kinesin-4-like [Glycine max]
isotig10777_8	uncharacterized protein LOC100259916 [Vitis vinifera]	ref|XP_003617008.1| Cellular nucleic acid-binding protein [Medicago truncatula] gb|AES99966.1| Cellular nucleic acid-binding protein [Medicago truncatula]
HS0W81S02D5HZU_2	conserved hypothetical protein	ref|NP_566255.1| BTB/POZ domain-containing protein [Arabidopsis thaliana] ref|NP_850518.1| BTB/POZ domain-containing protein [Arabidopsis thaliana] sp|Q8RX01.1|Y3567_ARATH RecName: Full=BTB/POZ domain-containing protein At3g05675 gb|AAM14025.1| unknown protein [Arabidopsis thaliana] gb|AEE74275.1| BTB/POZ domain-containing protein [Arabidopsis thaliana] gb|AEE74276.1| BTB/POZ domain-containing pr…
HRX1MBH01CSDJ7_2	conserved hypothetical protein	ref|XP_002267656.1| PREDICTED: condensin complex subunit 3 [Vitis vinifera] emb|CBI38660.3| unnamed protein product [Vitis vinifera]
isotig07842_31	uncharacterized protein LOC100260575 [Vitis vinifera]	ref|XP_002883930.1| phox domain-containing protein [Arabidopsis lyrata subsp. lyrata] gb|EFH60189.1| phox domain-containing protein [Arabidopsis lyrata subsp. lyrata]
isotig02008_17	uncharacterized protein LOC100253879 [Vitis vinifera]	ref|NP_198156.1| DNA-binding storekeeper protein-related transcriptional regulator [Arabidopsis thaliana] gb|AED93767.1| DNA-binding storekeeper protein-related transcriptional regulator [Arabidopsis thaliana]
HS0W81S02EXQU0_4	conserved hypothetical protein	ref|XP_003602752.1| Lysosomal alpha-mannosidase [Medicago truncatula] gb|AES73003.1| Lysosomal alpha-mannosidase [Medicago truncatula]
HRX1MBH01BYLMQ_2	conserved hypothetical protein	ref|XP_003607129.1| Auxin-induced protein-like protein [Medicago truncatula] gb|AES89326.1| Auxin-induced protein-like protein [Medicago truncatula] gb|AFK35610.1| unknown [Medicago truncatula]
isotig07219_17	unnamed protein product [Vitis vinifera]	ref|NP_199801.2| Beta-glucosidase, GBA2 type family protein [Arabidopsis thaliana] gb|AAO00842.1| putative protein [Arabidopsis thaliana] gb|AAQ65174.1| At5g49900 [Arabidopsis thaliana] gb|AED95869.1| Beta-glucosidase, GBA2 type family protein [Arabidopsis thaliana]
HRX1MBH02JLCYV_3	conserved hypothetical protein	ref|XP_003614117.1| Ribosome maturation factor rimP [Medicago truncatula] gb|AES97075.1| Ribosome maturation factor rimP [Medicago truncatula]
HRX1MBH01EGO4H_5	conserved hypothetical protein	ref|XP_003588774.1| UDP-N-acetylglucosamine/UDP-glucose/GDP-mannose transporter [Medicago truncatula] gb|AES59025.1| UDP-N-acetylglucosamine/UDP-glucose/GDP-mannose transporter [Medicago truncatula]
HRX1MBH01A70LK_13	conserved hypothetical protein	ref|XP_003528249.1| PREDICTED: pentatricopeptide repeat-containing protein At1g18485-like [Glycine max]
HRMYNUX02GZGC3_3	conserved hypothetical protein	ref|XP_002264968.2| PREDICTED: cell cycle checkpoint protein RAD17-like [Vitis vinifera]
HS0W81S01BPKU9_4	conserved hypothetical protein	ref|XP_002283876.1| PREDICTED: carbonic anhydrase, chloroplastic-like [Vitis vinifera]
HRX1MBH02IJPU6_3	conserved hypothetical protein	ref|XP_002269318.1| PREDICTED: probable polyprenol reductase 2-like [Vitis vinifera]
HRX1MBH02GTHYG_2	conserved hypothetical protein	ref|XP_003537512.1| PREDICTED: ubiquitin carboxyl-terminal hydrolase 2-like [Glycine max]
isotig07116_46	conserved hypothetical protein [Ricinus communis]	ref|XP_002271213.1| PREDICTED: TBC1 domain family member 13 [Vitis vinifera] emb|CBI17216.3| unnamed protein product [Vitis vinifera]
isotig07199_43	unnamed protein product [Vitis vinifera]	ref|XP_002265730.2| PREDICTED: nuclear-pore anchor-like [Vitis vinifera]
HRX1MBH02HHTPX_10	conserved hypothetical protein	ref|NP_001237768.1| TIR-NBS-LRR type disease resistance protein [Glycine max] gb|ACM89616.1| TIR-NBS-LRR type disease resistance protein [Glycine max]
isotig04400_26	uncharacterized protein MJ0044 [Vitis vinifera]	ref|XP_002890650.1| aspartate/glutamate/uridylate kinase family protein [Arabidopsis lyrata subsp. lyrata] gb|EFH66909.1| aspartate/glutamate/uridylate kinase family protein [Arabidopsis lyrata subsp. lyrata]
isotig09118_24	conserved hypothetical protein [Ricinus communis]	ref|XP_002268520.1| PREDICTED: nematode resistance protein-like HSPRO2 isoform 1 [Vitis vinifera]
HS0W81S01A8V0T_8	conserved hypothetical protein	gb|AAG43553.1|AF211535_1 Avr9/Cf-9 rapidly elicited protein 194 [Nicotiana tabacum]
isotig10032_20	predicted protein [Populus trichocarpa]	ref|XP_002263423.1| PREDICTED: F-box protein At2g32560-like [Vitis vinifera]
HS0W81S01CKKC6_12	conserved hypothetical protein	ref|XP_002528200.1| regulator of telomere elongation helicase 1 rtel1, putative [Ricinus communis] gb|EEF34207.1| regulator of telomere elongation helicase 1 rtel1, putative [Ricinus communis]
HRX1MBH02FUT8B_7	conserved hypothetical protein	ref|XP_002270822.2| PREDICTED: probable LRR receptor-like serine/threonine-protein kinase At4g08850-like [Vitis vinifera]
HRX1MBH01C9DU7_3	conserved hypothetical protein	ref|XP_002271641.2| PREDICTED: cytochrome P450 78A4-like [Vitis vinifera]
HS0W81S02D1UHN_4	conserved hypothetical protein	ref|XP_002530984.1| NADPH fad oxidoreductase, putative [Ricinus communis] gb|EEF31396.1| NADPH fad oxidoreductase, putative [Ricinus communis]
HRX1MBH01A27GO_4	conserved hypothetical protein	ref|XP_003547662.1| PREDICTED: probable inactive leucine-rich repeat receptor-like protein kinase At3g03770-like [Glycine max]
HS0W81S01AT0N3_4	conserved hypothetical protein	ref|XP_002266551.2| PREDICTED: CCA tRNA nucleotidyltransferase, mitochondrial [Vitis vinifera]
HS0W81S01BAPEQ_12	conserved hypothetical protein	ref|XP_002264518.1| PREDICTED: DNA polymerase kappa-like [Vitis vinifera]
isotig02885_18	predicted protein [Populus trichocarpa]	ref|XP_002282052.1| PREDICTED: WD repeat-containing protein 44-like [Vitis vinifera]
HRX1MBH02H7Y44_7	conserved hypothetical protein	ref|XP_002319379.1| f-box family protein [Populus trichocarpa] gb|EEE95302.1| f-box family protein [Populus trichocarpa]
HS0W81S01A18GJ_9	conserved hypothetical protein	ref|XP_003550791.1| PREDICTED: probable receptor-like protein kinase At5g61350-like [Glycine max]
HRX1MBH02H3T27_4	conserved hypothetical protein	ref|XP_002519343.1| acyl-CoA thioesterase, putative [Ricinus communis] gb|EEF43207.1| acyl-CoA thioesterase, putative [Ricinus communis]
HRX1MBH01DMGOT_5	conserved hypothetical protein	ref|XP_003630014.1| Lsd1-like protein [Medicago truncatula] gb|AET04490.1| Lsd1-like protein [Medicago truncatula]
HRX1MBH02I462K_11	conserved hypothetical protein	ref|NP_193393.4| GT8-glycogenin domain-containing protein [Arabidopsis thaliana] sp|F4JMI5.1|GUX7_ARATH RecName: Full=Putative glucuronosyltransferase PGSIP7; AltName: Full=Glycogenin-like protein 7; AltName: Full=Plant glycogenin-like starch initiation protein 7 gb|AEE83775.1| GT8-glycogenin domain-containing protein [Arabidopsis thaliana]
HRX1MBH01CGUHJ_5	conserved hypothetical protein	gb|ABN47005.1| early nodulin 93 protein [Populus alba x Populus tremula var. glandulosa]
HRX1MBH01CM5FS_6	conserved hypothetical protein	ref|NP_173694.1| S-adenosyl-L-methionine-dependent methyltransferases-like protein [Arabidopsis thaliana] sp|O80543.2|Y1280_ARATH RecName: Full=Putative methyltransferase At1g22800 gb|AAP21237.1| At1g22800 [Arabidopsis thaliana] dbj|BAE99975.1| hypothetical protein [Arabidopsis thaliana] gb|AEE30290.1| S-adenosyl-L-methionine-dependent methyltransferases-like protein [Arabidopsis thaliana]
HRMYNUX02IQZJD_7	conserved hypothetical protein	ref|XP_002279757.1| PREDICTED: periplasmic beta-glucosidase-like [Vitis vinifera]
HRX1MBH01BXF2L_11	conserved hypothetical protein	ref|XP_002285225.2| PREDICTED: pentatricopeptide repeat-containing protein At1g15510, chloroplastic-like [Vitis vinifera]
HRX1MBH01B4ME2_3	conserved hypothetical protein	ref|XP_002271631.1| PREDICTED: GDSL esterase/lipase 5 [Vitis vinifera]
isotig07343_37	uncharacterized protein LOC100815079 [Glycine max]	ref|XP_002267100.2| PREDICTED: zinc finger CCCH domain-containing protein 44-like [Vitis vinifera]
HS0W81S01A4WGL_7	conserved hypothetical protein	ref|XP_002275019.1| PREDICTED: putative pentatricopeptide repeat-containing protein At1g12700, mitochondrial-like [Vitis vinifera]
HS0W81S01BWACV_8	conserved hypothetical protein	ref|XP_002277893.2| PREDICTED: probable S-adenosylmethionine-dependent methyltransferase At5g38780-like [Vitis vinifera]
HRMYNUX02H2V0P_2	conserved hypothetical protein	ref|YP_004656197.1| Gly-Xaa carboxypeptidase [Runella slithyformis DSM 19594] gb|AEI49065.1| Gly-Xaa carboxypeptidase [Runella slithyformis DSM 19594]
HRX1MBH02HJD7M_13	conserved hypothetical protein	ref|XP_002280317.2| PREDICTED: phosphoinositide 3-kinase regulatory subunit 4-like [Vitis vinifera]
HS0W81S02D50K1_2	conserved hypothetical protein	ref|XP_002275845.2| PREDICTED: probable receptor-like protein kinase At5g59700-like [Vitis vinifera]
HRX1MBH01CHBCZ_4	conserved hypothetical protein	ref|XP_002275535.1| PREDICTED: pentatricopeptide repeat-containing protein At4g37380, chloroplastic-like [Vitis vinifera]
HRX1MBH02HSIVI_3	conserved hypothetical protein	ref|XP_002511460.1| F-box and wd40 domain protein, putative [Ricinus communis] gb|EEF52062.1| F-box and wd40 domain protein, putative [Ricinus communis]
isotig10503_22	predicted protein [Populus trichocarpa]	ref|XP_003551040.1| PREDICTED: nodulation protein H-like [Glycine max]
HS0W81S01BZFAV_9	conserved hypothetical protein	ref|XP_002273636.1| PREDICTED: synaptic vesicle 2-related protein [Vitis vinifera] emb|CBI18371.3| unnamed protein product [Vitis vinifera]
contig11574_6	uncharacterized protein LOC100250529 [Vitis vinifera]	ref|NP_565163.1| chaperone DnaJ-domain-containing protein [Arabidopsis thaliana] ref|NP_974166.1| chaperone DnaJ-domain-containing protein [Arabidopsis thaliana] gb|AAF17683.1|AC009243_10 F28K19.14 [Arabidopsis thaliana] gb|ABF83686.1| At1g77930 [Arabidopsis thaliana] gb|AEE36046.1| chaperone DnaJ-domain-containing protein [Arabidopsis thaliana] gb|AEE36047.1| chaperone DnaJ-domain-containing pro…
HS0W81S01AM6F9_3	conserved hypothetical protein	ref|XP_002269355.1| PREDICTED: probable serine/threonine-protein kinase DDB_G0291350 isoform 1 [Vitis vinifera] emb|CBI15371.3| unnamed protein product [Vitis vinifera]
HRX1MBH01DZ9R4_13	conserved hypothetical protein	ref|XP_002276611.1| PREDICTED: histone-lysine N-methyltransferase ATXR4-like [Vitis vinifera]
isotig10030_26	predicted protein [Populus trichocarpa]	ref|XP_002283797.1| PREDICTED: ubiquitin-like modifier-activating enzyme 5 isoform 1 [Vitis vinifera] emb|CBI15668.3| unnamed protein product [Vitis vinifera]
HS0W81S01AWFS1_1	conserved hypothetical protein	gb|AAP54315.2| retrotransposon protein, putative, Ty1-copia subclass [Oryza sativa Japonica Group]
HRX1MBH02GS04O_11	conserved hypothetical protein	ref|XP_003619220.1| Wall-associated receptor kinase-like protein [Medicago truncatula] gb|AES75438.1| Wall-associated receptor kinase-like protein [Medicago truncatula]
isotig09277_13	predicted protein [Populus trichocarpa]	ref|XP_002519103.1| NAD dependent epimerase/dehydratase, putative [Ricinus communis] gb|EEF43314.1| NAD dependent epimerase/dehydratase, putative [Ricinus communis]
HS0W81S01AORAV_9	conserved hypothetical protein	ref|XP_002271754.1| PREDICTED: monocopper oxidase-like protein SKU5-like [Vitis vinifera]
isotig11023_20	uncharacterized protein LOC100242629 [Vitis vinifera]	ref|XP_003617186.1| Nuclear control of ATPase protein [Medicago truncatula] gb|AET00145.1| Nuclear control of ATPase protein [Medicago truncatula]
HRX1MBH01BBFD7_12	conserved hypothetical protein	ref|XP_002271358.1| PREDICTED: aspartyl-tRNA synthetase [Vitis vinifera] emb|CBI25118.3| unnamed protein product [Vitis vinifera]
HRX1MBH01EEBK6_2	conserved hypothetical protein	ref|XP_002280001.1| PREDICTED: brefeldin A-inhibited guanine nucleotide-exchange protein 2-like [Vitis vinifera]
HRX1MBH01DGZ2W_3	conserved hypothetical protein	ref|NP_200884.2| 2-phosphoglycerate kinase-related protein [Arabidopsis thaliana] dbj|BAB10097.1| unnamed protein product [Arabidopsis thaliana] gb|AAO22756.1| unknown protein [Arabidopsis thaliana] gb|AAO42372.1| unknown protein [Arabidopsis thaliana] gb|AED97374.1| 2-phosphoglycerate kinase-related protein [Arabidopsis thaliana]
isotig06074_4	unnamed protein product [Vitis vinifera]	ref|XP_002283876.1| PREDICTED: carbonic anhydrase, chloroplastic-like [Vitis vinifera]
HS0W81S01A7Y2D_4	conserved hypothetical protein	ref|XP_003633112.1| PREDICTED: U-box domain-containing protein 34-like [Vitis vinifera]
HRX1MBH02G2S8W_4	conserved hypothetical protein	ref|XP_002272202.2| PREDICTED: F-box/LRR-repeat protein 14 [Vitis vinifera]
isotig10830_8	unnamed protein product [Vitis vinifera]	ref|XP_002265078.2| PREDICTED: tyrosyl-DNA phosphodiesterase 1-like [Vitis vinifera]
isotig10237_27	conserved hypothetical protein [Ricinus communis]	ref|NP_568801.2| protein embryo defective 2737 [Arabidopsis thaliana] gb|AAK91445.1| AT5g53860/K19P17_2 [Arabidopsis thaliana] gb|AAL06827.1| AT5g53860/K19P17_2 [Arabidopsis thaliana] gb|AAM16255.1| AT5g53860/K19P17_2 [Arabidopsis thaliana] gb|AED96417.1| protein embryo defective 2737 [Arabidopsis thaliana]
HRX1MBH01C3WFE_3	conserved hypothetical protein	ref|XP_003629892.1| Ribosome maturation factor rimM [Medicago truncatula] gb|AET04368.1| Ribosome maturation factor rimM [Medicago truncatula]
HRMYNUX02G3321_13	conserved hypothetical protein	ref|XP_003621148.1| Quinohaemoprotein ethanol dehydrogenase type-1 [Medicago truncatula] gb|AES77366.1| Quinohaemoprotein ethanol dehydrogenase type-1 [Medicago truncatula]
HRX1MBH02IO93B_2	conserved hypothetical protein	ref|XP_002526238.1| Arginine decarboxylase, putative [Ricinus communis] gb|EEF36135.1| Arginine decarboxylase, putative [Ricinus communis]
HRX1MBH02F6V4X_11	conserved hypothetical protein	ref|XP_003632422.1| PREDICTED: poly [ADP-ribose] polymerase 1-like isoform 2 [Vitis vinifera]
HS0W81S02DSZQU_1	conserved hypothetical protein	gb|ABF81448.1| NBS-LRR type disease resistance protein [Populus trichocarpa]
HS0W81S02EELDS_2	conserved hypothetical protein	ref|XP_003604987.1| NBS-containing resistance-like protein [Medicago truncatula] gb|AES87184.1| NBS-containing resistance-like protein [Medicago truncatula]
HRX1MBH01EDZQL_2	conserved hypothetical protein	ref|XP_002262692.1| PREDICTED: lanC-like protein 2 [Vitis vinifera]
isotig09942_9	uncharacterized protein LOC100246969 [Vitis vinifera]	ref|XP_003546190.1| PREDICTED: auxin-induced in root cultures protein 12-like [Glycine max]
HRX1MBH02HFESV_4	conserved hypothetical protein	ref|XP_003593218.1| Methyl binding domain protein [Medicago truncatula] gb|AES63469.1| Methyl binding domain protein [Medicago truncatula]
isotig05368_21	predicted protein [Populus trichocarpa]	ref|XP_002513793.1| Cation transport protein chaC, putative [Ricinus communis] gb|EEF48376.1| Cation transport protein chaC, putative [Ricinus communis]
HS0W81S01B0J3D_2	conserved hypothetical protein	ref|XP_002264328.2| PREDICTED: small RNA 2'-O-methyltransferase-like [Vitis vinifera]
HS0W81S02D06HW_5	conserved hypothetical protein	ref|XP_002275019.1| PREDICTED: putative pentatricopeptide repeat-containing protein At1g12700, mitochondrial-like [Vitis vinifera]
isotig09193_7	unnamed protein product [Vitis vinifera]	ref|XP_002283417.2| PREDICTED: E3 ubiquitin-protein ligase BRE1-like 2-like [Vitis vinifera]
HS0W81S01CGV8G_11	conserved hypothetical protein	ref|XP_003539241.1| PREDICTED: LOW QUALITY PROTEIN: integrator complex subunit 9-like [Glycine max]
HS0W81S02D324M_10	conserved hypothetical protein	ref|XP_002267783.1| PREDICTED: pentatricopeptide repeat-containing protein At3g29230-like [Vitis vinifera]
HRX1MBH02IYBZI_4	conserved hypothetical protein	ref|XP_002263835.2| PREDICTED: DNA-directed RNA polymerase I subunit RPA2 [Vitis vinifera]
HRX1MBH01B077B_5	conserved hypothetical protein	ref|XP_002511771.1| Xylem serine proteinase 1 precursor, putative [Ricinus communis] gb|EEF50440.1| Xylem serine proteinase 1 precursor, putative [Ricinus communis]
isotig02561_29	uncharacterized protein LOC100776785 [Glycine max]	ref|NP_563971.1| methyl-CPG-binding domain 10 [Arabidopsis thaliana] sp|Q9XI36.1|MBD10_ARATH RecName: Full=Methyl-CpG-binding domain-containing protein 10; Short=AtMBD10; Short=MBD10; AltName: Full=Methyl-CpG-binding protein MBD10 gb|AAD39661.1|AC007591_26 ESTs gb|H37032, gb|R6425, gb|Z34651, gb|N37268, gb|AA713172 and gb|Z34241 come from this gene [Arabidopsis thaliana] gb|AAM19811.1| At1g15340/…
HS0W81S01A2FO8_3	conserved hypothetical protein	ref|XP_003607310.1| Saccharopine dehydrogenase family protein expressed [Medicago truncatula] gb|AES89507.1| Saccharopine dehydrogenase family protein expressed [Medicago truncatula]
HRMYNUX02FI0G7_5	conserved hypothetical protein	ref|XP_002523089.1| protein translocase, putative [Ricinus communis] gb|EEF39274.1| protein translocase, putative [Ricinus communis]
HRMYNUX02GSU9E_3	conserved hypothetical protein	ref|XP_002275513.1| PREDICTED: proline iminopeptidase-like [Vitis vinifera]
HRX1MBH02H3QMZ_4	conserved hypothetical protein	ref|NP_187254.1| mitogen-activated protein kinase kinase kinase 3 [Arabidopsis thaliana] sp|O22042.1|M3K3_ARATH RecName: Full=Mitogen-activated protein kinase kinase kinase 3; AltName: Full=Arabidopsis NPK1-related protein kinase 3 dbj|BAA21857.1| NPK1-related protein kinase 3 [Arabidopsis thaliana] gb|AAF66131.1| NPK1-related protein kinase 3; 8286-4476 [Arabidopsis thaliana] gb|AAL47465.1| AT3g…
HRX1MBH02HNF80_4	conserved hypothetical protein	ref|XP_002279399.2| PREDICTED: pentatricopeptide repeat-containing protein At4g02820, mitochondrial-like [Vitis vinifera]
isotig07711_9	unnamed protein product [Vitis vinifera]	ref|NP_193724.2| alpha 1,4-glycosyltransferase-like protein [Arabidopsis thaliana] sp|P0C8Q4.1|Y4990_ARATH RecName: Full=Uncharacterized protein At4g19900 gb|AEE84243.1| alpha 1,4-glycosyltransferase-like protein [Arabidopsis thaliana]
HRX1MBH02G919H_1	conserved hypothetical protein	ref|XP_002271317.2| PREDICTED: probable LRR receptor-like serine/threonine-protein kinase At3g47570-like, partial [Vitis vinifera]
HS0W81S01A4PIJ_3	conserved hypothetical protein	ref|XP_002270675.1| PREDICTED: BTB/POZ domain-containing protein At2g30600 [Vitis vinifera]
isotig03254_14	predicted protein [Populus trichocarpa]	ref|NP_188798.2| Acid phosphatase/vanadium-dependent haloperoxidase-related protein [Arabidopsis thaliana] gb|AAM91571.1| unknown protein [Arabidopsis thaliana] gb|AAN15666.1| unknown protein [Arabidopsis thaliana] gb|AEE76529.1| Acid phosphatase/vanadium-dependent haloperoxidase-related protein [Arabidopsis thaliana]
HRMYNUX02HPBJK_9	conserved hypothetical protein	ref|XP_002285518.1| PREDICTED: phospholipase D Z [Vitis vinifera] emb|CBI21141.3| unnamed protein product [Vitis vinifera]
HRX1MBH01EZ012_9	conserved hypothetical protein	ref|XP_003633961.1| PREDICTED: protein RIC1 homolog isoform 1 [Vitis vinifera]
HS0W81S02DTJ10_4	conserved hypothetical protein	ref|XP_002269564.2| PREDICTED: enhancer of mRNA-decapping protein 4-like [Vitis vinifera]
HS0W81S01CIPJ5_3	conserved hypothetical protein	ref|XP_003607310.1| Saccharopine dehydrogenase family protein expressed [Medicago truncatula] gb|AES89507.1| Saccharopine dehydrogenase family protein expressed [Medicago truncatula]
isotig00520_57	gb|ACX55085.1| Mlo1 [Cucumis melo]	ref|NP_192169.1| MLO-like protein 1 [Arabidopsis thaliana] ref|NP_001031578.1| MLO-like protein 1 [Arabidopsis thaliana] sp|O49621.1|MLO1_ARATH RecName: Full=MLO-like protein 1; Short=AtMlo1; AltName: Full=MLO protein homolog 1; Short=AtMlo-H1 emb|CAB08605.1| AtMlo-h1 [Arabidopsis thaliana] gb|AAC78258.1| AtMlo-h1 [Arabidopsis thaliana] emb|CAB80753.1| AtMlo-h1-like protein [Arabidopsis thaliana]…
isotig08384_17	predicted protein [Populus trichocarpa]	ref|XP_002282338.2| PREDICTED: uroporphyrinogen-III synthase, chloroplastic-like [Vitis vinifera] emb|CBI19567.3| unnamed protein product [Vitis vinifera]
HRMYNUX02HOGUS_11	conserved hypothetical protein	ref|XP_002517968.1| lipoic acid synthetase, putative [Ricinus communis] sp|B9RW49.1|LIAS_RICCO RecName: Full=Lipoyl synthase, mitochondrial; AltName: Full=Lipoate synthase; Short=LS; Short=Lip-syn; AltName: Full=Lipoic acid synthase; Flags: Precursor gb|EEF44486.1| lipoic acid synthetase, putative [Ricinus communis]
isotig11379_9	predicted protein [Populus trichocarpa]	ref|NP_001031674.1| protein OSB2 [Arabidopsis thaliana] gb|AEE84261.1| protein OSB2 [Arabidopsis thaliana]
isotig07522_37	uncharacterized protein LOC100246008 [Vitis vinifera]	ref|XP_002529044.1| Heterogeneous nuclear ribonucleoprotein 27C, putative [Ricinus communis] gb|EEF33355.1| Heterogeneous nuclear ribonucleoprotein 27C, putative [Ricinus communis]
HRMYNUX02JZ30Z_5	conserved hypothetical protein	gb|ADF55750.1| phospholipase A2 beta [Citrus sinensis]
HRMYNUX02GHCLY_6	conserved hypothetical protein	ref|XP_002522834.1| breast carcinoma amplified sequence, putative [Ricinus communis] gb|EEF39532.1| breast carcinoma amplified sequence, putative [Ricinus communis]
isotig11436_20	predicted protein [Populus trichocarpa]	ref|XP_002277187.1| PREDICTED: vacuolar protein sorting-associated protein VTA1 homolog [Vitis vinifera]
HS0W81S01A5FY3_5	conserved hypothetical protein	ref|NP_188563.1| leucine-rich repeat-containing protein [Arabidopsis thaliana] dbj|BAB02456.1| unnamed protein product [Arabidopsis thaliana] gb|AEE76223.1| leucine-rich repeat-containing protein [Arabidopsis thaliana]
HRX1MBH02JSLK0_3	conserved hypothetical protein	ref|XP_003590183.1| DNA mismatch repair protein mutS [Medicago truncatula] gb|AES60434.1| DNA mismatch repair protein mutS [Medicago truncatula]
HS0W81S01B83TF_5	conserved hypothetical protein	ref|NP_175882.2| alpha-crystallin domain of heat shock protein-containing protein [Arabidopsis thaliana] gb|AAO22777.1| unknown protein [Arabidopsis thaliana] gb|AAO42405.1| unknown protein [Arabidopsis thaliana] gb|AEE33156.1| alpha-crystallin domain of heat shock protein-containing protein [Arabidopsis thaliana]
HRMYNUX02IX5C8_10	conserved hypothetical protein	ref|XP_003604018.1| Auxin-induced SAUR-like protein [Medicago truncatula] gb|AES74269.1| Auxin-induced SAUR-like protein [Medicago truncatula]
HRX1MBH01A0255_8	conserved hypothetical protein	ref|NP_568764.1| Iron-binding zinc finger CDGSH type domain-containing protein [Arabidopsis thaliana] gb|AAK49604.1|AF372888_1 AT5g51720/MIO24_14 [Arabidopsis thaliana] dbj|BAB11241.1| unnamed protein product [Arabidopsis thaliana] gb|AAL15346.1| AT5g51720/MIO24_14 [Arabidopsis thaliana] gb|AED96119.1| Iron-binding zinc finger CDGSH type domain-containing protein [Arabidopsis thaliana]
HRMYNUX02GV967_12	conserved hypothetical protein	ref|XP_002276979.2| PREDICTED: solute carrier family 35 member F1-like [Vitis vinifera]
HS0W81S01ANRFI_1	conserved hypothetical protein	ref|XP_003624333.1| Receptor-like kinase [Medicago truncatula] gb|AES80551.1| Receptor-like kinase [Medicago truncatula]
HRX1MBH02GQ5NO_3	conserved hypothetical protein	ref|XP_002279691.2| PREDICTED: mitochondrial nicotinamide adenine dinucleotide transporter 1-like [Vitis vinifera]
isotig07887_16	predicted protein [Populus trichocarpa]	ref|XP_002301687.1| leucine-rich repeat transmembrane protein [Populus trichocarpa] gb|EEE80960.1| leucine-rich repeat transmembrane protein [Populus trichocarpa]
isotig11380_20	uncharacterized protein LOC100254031 isoform 2 [Vitis vinifera]	ref|NP_001185262.1| golgi-body localisation and RNA pol II promoter Fmp27 domain-containing protein [Arabidopsis thaliana] gb|AEE33524.1| golgi-body localisation and RNA pol II promoter Fmp27 domain-containing protein [Arabidopsis thaliana]
HRX1MBH02GFWQI_5	conserved hypothetical protein	ref|XP_002278331.1| PREDICTED: 1-aminocyclopropane-1-carboxylate oxidase [Vitis vinifera]
HS0W81S02EAZ3Y_4	conserved hypothetical protein	ref|XP_003554063.1| PREDICTED: F-box protein SKIP24-like [Glycine max]
isotig09934_26	predicted protein [Populus trichocarpa]	gb|AAS59563.1| alpha 1,4-fucosyltransferase [Medicago truncatula]
HS0W81S02EZXZN_5	conserved hypothetical protein	ref|XP_002279960.1| PREDICTED: cytokinin dehydrogenase 7 [Vitis vinifera]
HRX1MBH01AJPXB_2	conserved hypothetical protein	ref|NP_179804.5| essential meiotic endonuclease 1B [Arabidopsis thaliana] sp|C5H8J1.1|EME1B_ARATH RecName: Full=Crossover junction endonuclease EME1B; AltName: Full=Essential meiotic endonuclease 1B; Short=AtEME1B gb|ACN24999.1| essential meiotic endonuclease 1B [Arabidopsis thaliana] gb|AEC07270.1| essential meiotic endonuclease 1B [Arabidopsis thaliana]
HRX1MBH01BQ8YA_1	conserved hypothetical protein	ref|XP_003546398.1| PREDICTED: probable potassium transporter 11-like [Glycine max]
HRX1MBH01DY6N4_5	conserved hypothetical protein	ref|XP_002521224.1| Monoglyceride lipase, putative [Ricinus communis] gb|EEF41176.1| Monoglyceride lipase, putative [Ricinus communis]
HRX1MBH01ATLTS_4	conserved hypothetical protein	gb|AAT40530.2| zinc finger family protein, putative [Solanum demissum]
HRMYNUX02H2BUQ_5	conserved hypothetical protein	ref|XP_002274224.2| PREDICTED: pentatricopeptide repeat-containing protein At2g17525, mitochondrial-like [Vitis vinifera]
HRMYNUX02IRHSE_4	conserved hypothetical protein	ref|NP_181669.1| S-adenosyl-L-methionine-dependent methyltransferase-like protein [Arabidopsis thaliana] gb|AAC78535.1| putative embryo-abundant protein [Arabidopsis thaliana] gb|AAL62359.1| putative embryo-abundant protein [Arabidopsis thaliana] gb|AAP13415.1| At2g41380 [Arabidopsis thaliana] gb|AEC09967.1| S-adenosyl-L-methionine-dependent methyltransferase-like protein [Arabidopsis thaliana]
HRX1MBH02HZ1M7_4	conserved hypothetical protein	gb|ADW80944.1| phytochelatin synthase, partial [Populus x canadensis]
isotig05876_13	predicted protein [Populus trichocarpa]	ref|XP_002517614.1| Microsomal signal peptidase 18 kDa subunit, putative [Ricinus communis] gb|EEF44778.1| Microsomal signal peptidase 18 kDa subunit, putative [Ricinus communis]
HRX1MBH01EU33A_6	conserved hypothetical protein	gb|ABN47005.1| early nodulin 93 protein [Populus alba x Populus tremula var. glandulosa]
HRX1MBH02H3ANG_14	conserved hypothetical protein	ref|XP_002512621.1| serine-threonine protein kinase, plant-type, putative [Ricinus communis] gb|EEF50073.1| serine-threonine protein kinase, plant-type, putative [Ricinus communis]
HS0W81S01BHBOM_4	conserved hypothetical protein	ref|XP_002275684.1| PREDICTED: serine carboxypeptidase 24 [Vitis vinifera] emb|CBI36538.3| unnamed protein product [Vitis vinifera]
isotig11504_17	predicted protein [Populus trichocarpa]	ref|XP_003551964.1| PREDICTED: protein FAM203A-like [Glycine max]
HRX1MBH02H4F6N_9	conserved hypothetical protein	ref|XP_003634728.1| PREDICTED: mitogen-activated protein kinase kinase kinase 2-like [Vitis vinifera]
HS0W81S01AO2J6_10	conserved hypothetical protein	ref|NP_187018.1| C2 and plant phosphoribosyltransferase domain-containing protein [Arabidopsis thaliana] gb|AAF03465.1|AC009327_4 putative phosphoribosylanthranilate transferase [Arabidopsis thaliana] gb|AEE73971.1| C2 and plant phosphoribosyltransferase domain-containing protein [Arabidopsis thaliana]
HRMYNUX02IH8DX_10	conserved hypothetical protein	ref|XP_002282781.2| PREDICTED: pentatricopeptide repeat-containing protein At2g04860-like [Vitis vinifera]
HRX1MBH02H6A9M_3	conserved hypothetical protein	ref|XP_002510466.1| peptide transporter, putative [Ricinus communis] gb|EEF52653.1| peptide transporter, putative [Ricinus communis]
HRX1MBH01EYPH5_9	conserved hypothetical protein	gb|ADG41743.1| putative progesterone 5 beta-reductase [Nicotiana tabacum]
isotig07141_19	uncharacterized protein LOC100252301 [Vitis vinifera]	ref|XP_003615123.1| Leucine-rich repeat-containing protein [Medicago truncatula] gb|AES98081.1| Leucine-rich repeat-containing protein [Medicago truncatula]
HRX1MBH02JQPN5_12	conserved hypothetical protein	ref|XP_002283087.1| PREDICTED: glycerol-3-phosphate acyltransferase 5 [Vitis vinifera]
isotig02953_35	predicted protein [Populus trichocarpa]	ref|XP_002280866.1| PREDICTED: aspartic proteinase nepenthesin-2-like [Vitis vinifera]
HRX1MBH02IWCR6_4	conserved hypothetical protein	ref|XP_003550311.1| PREDICTED: acyl-CoA-binding domain-containing protein 3 [Glycine max]
HS0W81S02DNXFU_9	conserved hypothetical protein	ref|NP_180843.2| proline-rich uncharacterized protein [Arabidopsis thaliana] dbj|BAC42211.1| unknown protein [Arabidopsis thaliana] gb|AAO50632.1| unknown protein [Arabidopsis thaliana] gb|AEC08749.1| proline-rich uncharacterized protein [Arabidopsis thaliana]
HS0W81S01BJ7UQ_6	conserved hypothetical protein	ref|XP_003633275.1| PREDICTED: putative pentatricopeptide repeat-containing protein At1g12700, mitochondrial-like [Vitis vinifera]
HRX1MBH02G6899_6	conserved hypothetical protein	gb|ACO09102.1| 60S ribosomal protein L3 [Osmerus mordax]
isotig04498_33	uncharacterized protein LOC100259729 [Vitis vinifera]	ref|XP_003622369.1| RXT3-like protein [Medicago truncatula] gb|AES78587.1| RXT3-like protein [Medicago truncatula]
HRX1MBH01C5UHN_2	conserved hypothetical protein	ref|XP_002278218.1| PREDICTED: pentatricopeptide repeat-containing protein At3g09040, mitochondrial [Vitis vinifera] emb|CBI19966.3| unnamed protein product [Vitis vinifera]
HS0W81S02EUB6Q_4	conserved hypothetical protein	ref|XP_002283596.2| PREDICTED: probable leucine-rich repeat receptor-like serine/threonine-protein kinase At3g14840-like [Vitis vinifera]
HRX1MBH02F1Q8D_7	conserved hypothetical protein	ref|XP_002518832.1| alpha/beta hydrolase, putative [Ricinus communis] gb|EEF43550.1| alpha/beta hydrolase, putative [Ricinus communis]
HRX1MBH01C0XGX_5	conserved hypothetical protein	ref|XP_002522272.1| zinc ion binding protein, putative [Ricinus communis] gb|EEF40130.1| zinc ion binding protein, putative [Ricinus communis]
isotig08177_35	predicted protein [Populus trichocarpa]	ref|XP_003521432.1| PREDICTED: pyruvate kinase, cytosolic isozyme-like [Glycine max]
isotig02574_12	predicted protein [Populus trichocarpa]	ref|XP_002523004.1| Syntaxin-81, putative [Ricinus communis] gb|EEF39434.1| Syntaxin-81, putative [Ricinus communis]
HS0W81S01BWOLD_4	conserved hypothetical protein	ref|XP_003624338.1| U11/U12 small nuclear ribonucleoprotein 35 kDa protein [Medicago truncatula] gb|AES80556.1| U11/U12 small nuclear ribonucleoprotein 35 kDa protein [Medicago truncatula]
isotig04719_9	predicted protein [Populus trichocarpa]	ref|XP_003560202.1| PREDICTED: asparaginyl-tRNA synthetase, chloroplastic/mitochondrial-like [Brachypodium distachyon]
isotig09575_8	unnamed protein product [Vitis vinifera]	ref|XP_002276710.2| PREDICTED: RNA polymerase sigma factor rpoD [Vitis vinifera]
HRX1MBH01BJVHL_10	conserved hypothetical protein	ref|XP_002268910.2| PREDICTED: LRR receptor-like serine/threonine-protein kinase GSO2-like [Vitis vinifera]
HS0W81S02DF4S6_4	conserved hypothetical protein	ref|NP_172658.2| Core-2/I-branching beta-1,6-N-acetylglucosaminyltransferase family protein [Arabidopsis thaliana] dbj|BAC42287.1| unknown protein [Arabidopsis thaliana] gb|AAO50601.1| unknown protein [Arabidopsis thaliana] gb|AEE28819.1| Core-2/I-branching beta-1,6-N-acetylglucosaminyltransferase family protein [Arabidopsis thaliana]
HRX1MBH02HMIDB_3	conserved hypothetical protein	ref|XP_002285488.1| PREDICTED: sodium-coupled neutral amino acid transporter 3 [Vitis vinifera]
HRMYNUX02J34DY_1	conserved hypothetical protein	ref|XP_003545480.1| PREDICTED: protein brittle-1, chloroplastic/amyloplastic-like [Glycine max]
HS0W81S02EXGIC_2	conserved hypothetical protein	ref|XP_003604987.1| NBS-containing resistance-like protein [Medicago truncatula] gb|AES87184.1| NBS-containing resistance-like protein [Medicago truncatula]
HRMYNUX02F8IYF_4	conserved hypothetical protein	ref|XP_002890709.1| transferase family protein [Arabidopsis lyrata subsp. lyrata] gb|EFH66968.1| transferase family protein [Arabidopsis lyrata subsp. lyrata]
HRX1MBH01EVKRL_3	conserved hypothetical protein	dbj|BAB59066.1| pectate lyase [Salix gilgiana]
HRX1MBH02GFQD0_3	conserved hypothetical protein	ref|XP_002279903.2| PREDICTED: helicase SKI2W-like [Vitis vinifera]
isotig07224_41	predicted protein [Populus trichocarpa]	ref|XP_003596262.1| Receptor-like serine/threonine kinase [Medicago truncatula] gb|AES66513.1| Receptor-like serine/threonine kinase [Medicago truncatula]
HS0W81S01AZA7K_4	conserved hypothetical protein	ref|NP_567173.3| mate efflux domain-containing protein [Arabidopsis thaliana] gb|AEE81864.1| mate efflux domain-containing protein [Arabidopsis thaliana]
isotig04202_34	predicted protein [Populus trichocarpa]	ref|XP_002266398.1| PREDICTED: histidine decarboxylase-like [Vitis vinifera]
HS0W81S01B6PYU_6	conserved hypothetical protein	dbj|BAD53633.1| putative CBF1 interacting corepressor CIR [Oryza sativa Japonica Group] dbj|BAG94586.1| unnamed protein product [Oryza sativa Japonica Group]
HRX1MBH02GO2DR_7	conserved hypothetical protein	ref|NP_200125.1| cyclic nucleotide-gated ion channel 1 [Arabidopsis thaliana] sp|O65717.1|CNGC1_ARATH RecName: Full=Cyclic nucleotide-gated ion channel 1; Short=AtCNGC1; AltName: Full=Cyclic nucleotide- and calmodulin-regulated ion channel 1 gb|AAK43954.1|AF370139_1 putative cyclic nucleotide-regulated ion channel protein [Arabidopsis thaliana] emb|CAA76178.1| putative cyclic nucleotide-regulated…
HRX1MBH02F84FD_13	conserved hypothetical protein	ref|XP_003521165.1| PREDICTED: zeatin O-glucosyltransferase-like [Glycine max]
HRX1MBH02G4CCX_6	conserved hypothetical protein	gb|EEH50832.1| DNA repair and recombination protein pif1 [Paracoccidioides brasiliensis Pb18]
HRX1MBH01C366G_3	conserved hypothetical protein	ref|XP_002876619.1| peptidase family protein [Arabidopsis lyrata subsp. lyrata] gb|EFH52878.1| peptidase family protein [Arabidopsis lyrata subsp. lyrata]
HRMYNUX02IOVNE_4	conserved hypothetical protein	gb|ADN34034.1| gypsy/ty3 element polyprotein [Cucumis melo subsp. melo]
isotig10761_26	unnamed protein product [Vitis vinifera]	gb|AFF18848.1| APX [Dimocarpus longan]
isotig07168_19	conserved hypothetical protein [Ricinus communis]	ref|XP_003590837.1| COP1-interacting protein [Medicago truncatula] gb|AES61088.1| COP1-interacting protein [Medicago truncatula]
HS0W81S01BIPUZ_14	conserved hypothetical protein	ref|XP_003548949.1| PREDICTED: 5'-3' exonuclease-like [Glycine max]
HRX1MBH02JPUH4_2	conserved hypothetical protein	ref|XP_002510755.1| o-linked n-acetylglucosamine transferase, ogt, putative [Ricinus communis] gb|EEF52942.1| o-linked n-acetylglucosamine transferase, ogt, putative [Ricinus communis]
HRX1MBH02GSJTH_9	conserved hypothetical protein	ref|XP_002512621.1| serine-threonine protein kinase, plant-type, putative [Ricinus communis] gb|EEF50073.1| serine-threonine protein kinase, plant-type, putative [Ricinus communis]
HS0W81S02DG8AN_12	conserved hypothetical protein	ref|XP_002509726.1| calmodulin binding protein, putative [Ricinus communis] gb|EEF51113.1| calmodulin binding protein, putative [Ricinus communis]
HRX1MBH02IN2BC_2	conserved hypothetical protein	ref|XP_003550948.1| PREDICTED: ferredoxin-2-like [Glycine max]
HRMYNUX02FJC1J_13	conserved hypothetical protein	gb|EJY71932.1| Selenide, water dikinase, putative [Oxytricha trifallax]
HRMYNUX02GD97V_12	conserved hypothetical protein	ref|XP_003543707.1| PREDICTED: putative receptor-like protein kinase At1g80870-like [Glycine max]
isotig03672_20	predicted protein [Populus trichocarpa]	ref|XP_002864841.1| MA3 domain-containing protein [Arabidopsis lyrata subsp. lyrata] gb|EFH41100.1| MA3 domain-containing protein [Arabidopsis lyrata subsp. lyrata]
HS0W81S01A8KS3_6	conserved hypothetical protein	gb|ACL97385.1| Gag-Pol polyprotein [Medicago truncatula]
HRMYNUX02FID7H_11	conserved hypothetical protein	ref|XP_002274389.2| PREDICTED: cysteine-rich repeat secretory protein 15-like [Vitis vinifera]
isotig06887_69	uncharacterized protein LOC100242745 [Vitis vinifera]	ref|XP_003536433.1| PREDICTED: eukaryotic translation initiation factor 5B-like [Glycine max]
HRX1MBH01CS0LK_2	conserved hypothetical protein	gb|ADL36763.1| MYB domain class transcription factor [Malus x domestica]
HS0W81S01BC9NM_2	conserved hypothetical protein	ref|XP_003635628.1| PREDICTED: probable UDP-N-acetylglucosamine pyrophosphorylase-like, partial [Vitis vinifera]
HRX1MBH02HKLFJ_9	conserved hypothetical protein	gb|EJT99149.1| aldehyde dehydrogenase [Dacryopinax sp. DJM-731 SS1]
HRX1MBH01CVHH1_3	conserved hypothetical protein	ref|NP_187753.1| pentatricopeptide repeat-containing protein [Arabidopsis thaliana] sp|Q9CAY1.1|PP223_ARATH RecName: Full=Putative pentatricopeptide repeat-containing protein At3g11460 gb|AAG51440.1|AC008153_13 hypothetical protein; 50785-52656 [Arabidopsis thaliana] gb|AEE75049.1| pentatricopeptide repeat-containing protein [Arabidopsis thaliana]
HRX1MBH01CVHBS_13	conserved hypothetical protein	ref|XP_002522030.1| Leucine-rich repeat receptor protein kinase EXS precursor, putative [Ricinus communis] gb|EEF40434.1| Leucine-rich repeat receptor protein kinase EXS precursor, putative [Ricinus communis]
HRX1MBH01B6821_4	conserved hypothetical protein	ref|XP_002881846.1| lipase class 3 family protein [Arabidopsis lyrata subsp. lyrata] gb|EFH58105.1| lipase class 3 family protein [Arabidopsis lyrata subsp. lyrata]
HRX1MBH02F5V1P_2	conserved hypothetical protein	ref|NP_175422.2| ribosomal RNA small subunit methyltransferase E [Arabidopsis thaliana] gb|AAT68325.1| hypothetical protein At1g50000 [Arabidopsis thaliana] gb|AAV63853.1| hypothetical protein At1g50000 [Arabidopsis thaliana] gb|AEE32505.1| ribosomal RNA small subunit methyltransferase E [Arabidopsis thaliana]
HRX1MBH02I4SUQ_5	conserved hypothetical protein	ref|NP_179206.2| ariadne-1 [Arabidopsis thaliana] sp|Q84RR2.1|ARI2_ARATH RecName: Full=Probable E3 ubiquitin-protein ligase ARI2; AltName: Full=ARIADNE-like protein ARI2; AltName: Full=Protein ariadne homolog 2 emb|CAD52884.1| ARIADNE-like protein ARI2 [Arabidopsis thaliana] gb|AEC06466.1| ariadne-1 [Arabidopsis thaliana]
HRMYNUX02JJP9Z_7	conserved hypothetical protein	ref|XP_002264541.1| PREDICTED: bifunctional fucokinase/fucose pyrophosphorylase-like [Vitis vinifera]
HRMYNUX02HKT5R_1	conserved hypothetical protein	ref|XP_002267970.1| PREDICTED: putative pentatricopeptide repeat-containing protein At5g08490-like [Vitis vinifera]
isotig09677_9	uncharacterized protein LOC100818218 [Glycine max]	ref|XP_002279051.1| PREDICTED: urease accessory protein UreH-like [Vitis vinifera]
HS0W81S01BE4LB_7	conserved hypothetical protein	ref|XP_002264217.2| PREDICTED: ATP-dependent Clp protease ATP-binding subunit ClpX-like [Vitis vinifera]
isotig10717_21	unnamed protein product [Vitis vinifera]	ref|XP_002279469.1| PREDICTED: UDP-galactose:fucoside alpha-3-galactosyltransferase [Vitis vinifera] emb|CBI40455.3| unnamed protein product [Vitis vinifera]
HRX1MBH02HV5SP_13	conserved hypothetical protein	ref|XP_002274151.1| PREDICTED: pentatricopeptide repeat-containing protein At1g69290 [Vitis vinifera]
HRX1MBH02JA4P2_5	conserved hypothetical protein	ref|XP_003601841.1| Vinorine synthase [Medicago truncatula] gb|AES72092.1| Vinorine synthase [Medicago truncatula]
HRX1MBH01CQTOT_14	conserved hypothetical protein	ref|NP_200229.1| plastid transcriptionally active 15 protein [Arabidopsis thaliana] dbj|BAB11580.1| unnamed protein product [Arabidopsis thaliana] gb|AAL91232.1| unknown protein [Arabidopsis thaliana] gb|AAN15573.1| unknown protein [Arabidopsis thaliana] gb|AED96463.1| plastid transcriptionally active 15 protein [Arabidopsis thaliana]
HS0W81S01BY0PG_14	conserved hypothetical protein	ref|XP_002276511.1| PREDICTED: uncharacterized RNA methyltransferase CT0009 [Vitis vinifera] emb|CBI35993.3| unnamed protein product [Vitis vinifera]
isotig07043_54	predicted protein [Populus trichocarpa]	ref|XP_002272118.2| PREDICTED: calmodulin-binding transcription activator 5-like [Vitis vinifera] emb|CBI22906.3| unnamed protein product [Vitis vinifera]
HRX1MBH02GKUGJ_4	conserved hypothetical protein	ref|XP_003612368.1| MutL DNA mismatch repair protein [Medicago truncatula] gb|AES95326.1| MutL DNA mismatch repair protein [Medicago truncatula]
HS0W81S01AX4LN_8	conserved hypothetical protein	ref|XP_002533437.1| kinesin heavy chain, putative [Ricinus communis] gb|EEF28944.1| kinesin heavy chain, putative [Ricinus communis]
HRX1MBH02G4QIH_10	conserved hypothetical protein	ref|XP_002284403.2| PREDICTED: thaumatin-like protein-like [Vitis vinifera]
HS0W81S02EJEFD_8	conserved hypothetical protein	ref|XP_002269372.2| PREDICTED: transcription factor IIIB 90 kDa subunit-like [Vitis vinifera]
isotig10751_9	conserved hypothetical protein [Ricinus communis]	ref|XP_002285850.1| PREDICTED: UDP-galactose transporter 1 isoform 1 [Vitis vinifera] ref|XP_002285851.1| PREDICTED: UDP-galactose transporter 1 isoform 2 [Vitis vinifera] emb|CAN67423.1| hypothetical protein VITISV_006650 [Vitis vinifera] emb|CBI19027.3| unnamed protein product [Vitis vinifera]
isotig08381_36	predicted protein [Populus trichocarpa]	ref|XP_002285402.1| PREDICTED: peptide transporter PTR3-A [Vitis vinifera] emb|CBI23690.3| unnamed protein product [Vitis vinifera]
HRX1MBH01DTUPN_14	conserved hypothetical protein	ref|XP_002274109.2| PREDICTED: ABC transporter G family member 15 [Vitis vinifera]
HRX1MBH02GNJ3Q_11	conserved hypothetical protein	ref|XP_002268607.1| PREDICTED: protein CHUP1, chloroplastic-like [Vitis vinifera]
isotig05543_5	uncharacterized protein LOC100244982 [Vitis vinifera]	ref|XP_003600608.1| Regulator of nonsense transcripts-like protein [Medicago truncatula] gb|AES70859.1| Regulator of nonsense transcripts-like protein [Medicago truncatula]
HRX1MBH02HDWF2_2	conserved hypothetical protein	ref|XP_003537512.1| PREDICTED: ubiquitin carboxyl-terminal hydrolase 2-like [Glycine max]
HRMYNUX02HHQ8O_3	conserved hypothetical protein	ref|XP_003634985.1| PREDICTED: protein FAR1-RELATED SEQUENCE 5-like [Vitis vinifera]
HRX1MBH01CJ1OU_3	conserved hypothetical protein	ref|XP_002280804.2| PREDICTED: kinesin-related protein 2-like [Vitis vinifera]
HS0W81S01CGA3D_10	conserved hypothetical protein	ref|XP_002272601.1| PREDICTED: pentatricopeptide repeat-containing protein At2g01860-like [Vitis vinifera]
isotig11399_2	predicted protein [Populus trichocarpa]	ref|XP_002272218.1| PREDICTED: vacuolar protein sorting-associated protein 11 homolog [Vitis vinifera]
isotig11195_4	predicted protein [Populus trichocarpa]	ref|XP_002281066.1| PREDICTED: pre-mRNA-splicing factor SPF27 homolog [Vitis vinifera]
HS0W81S01B0T3I_3	conserved hypothetical protein	ref|XP_002279576.1| PREDICTED: DUF246 domain-containing protein At1g04910-like [Vitis vinifera]
HRX1MBH01EQHJ9_13	conserved hypothetical protein	ref|XP_003538989.1| PREDICTED: proline-rich receptor-like protein kinase PERK13-like [Glycine max]
HRMYNUX02HEXJ7_5	conserved hypothetical protein	ref|XP_002518428.1| malonyl-CoA decarboxylase, putative [Ricinus communis] gb|EEF43815.1| malonyl-CoA decarboxylase, putative [Ricinus communis]
HS0W81S01A1ZR0_6	conserved hypothetical protein	ref|XP_002274106.1| PREDICTED: transmembrane protein 222-like [Vitis vinifera]
HS0W81S02EKS8A_10	conserved hypothetical protein	ref|XP_002283414.1| PREDICTED: probable disease resistance protein At4g27220-like [Vitis vinifera]
HRMYNUX02H0NE1_10	conserved hypothetical protein	gb|AFR95862.1| allergen [Cryptococcus neoformans var. grubii H99]
HS0W81S01AROFP_3	conserved hypothetical protein	gb|AAK84888.1|AF402607_1 TGA-type basic leucine zipper protein TGA1.1 [Phaseolus vulgaris]
isotig10180_6	predicted protein [Populus trichocarpa]	ref|XP_003625375.1| TPR domain protein [Medicago truncatula] gb|AES81593.1| TPR domain protein [Medicago truncatula]
HRX1MBH02IVAAD_4	conserved hypothetical protein	ref|XP_002273501.2| PREDICTED: sterol 3-beta-glucosyltransferase-like [Vitis vinifera]
HRX1MBH02FUBD2_5	conserved hypothetical protein	gb|ADX97329.1| sulfotransferase-like protein [Mangifera indica]
HRX1MBH02FP77P_9	conserved hypothetical protein	ref|NP_563984.1| Mitochondrial glycoprotein family protein [Arabidopsis thaliana] gb|AAF82156.1|AC034256_20 Contains weak similarity to suAprgA1 from Emericella nidulans gb|Y17330. EST gb|AI997956 comes from this gene [Arabidopsis thaliana] gb|AAK91375.1| At1g15870/F7H2_19 [Arabidopsis thaliana] gb|AAM16198.1| At1g15870/F7H2_19 [Arabidopsis thaliana] gb|AEE29377.1| Mitochondrial glycoprotein fami…
HS0W81S02DBD5L_2	conserved hypothetical protein	ref|XP_002263046.2| PREDICTED: transcription factor bHLH25-like, partial [Vitis vinifera]
HRX1MBH01DRH2K_5	conserved hypothetical protein	ref|XP_002270675.1| PREDICTED: BTB/POZ domain-containing protein At2g30600 [Vitis vinifera]
HRX1MBH02G77BN_13	conserved hypothetical protein	ref|XP_002272910.2| PREDICTED: rop guanine nucleotide exchange factor 1-like [Vitis vinifera]
HRX1MBH01DLP0D_9	conserved hypothetical protein	ref|XP_002264002.1| PREDICTED: E3 ubiquitin protein ligase DRIP2-like [Vitis vinifera]
isotig03475_6	predicted protein [Populus trichocarpa]	ref|XP_002285072.1| PREDICTED: DEAD-box ATP-dependent RNA helicase 56-like [Vitis vinifera]
HRX1MBH01BBIQR_2	conserved hypothetical protein	ref|XP_003590248.1| (RAP Annotation release2) Galactose-binding like domain containing protein [Medicago truncatula] gb|AES60499.1| (RAP Annotation release2) Galactose-binding like domain containing protein [Medicago truncatula]
HRX1MBH01C4NL6_7	conserved hypothetical protein	gb|AAP83582.1| phosphoethanolamine N-methyltransferase [Brassica napus]
HRX1MBH02FK936_12	conserved hypothetical protein	ref|XP_002517114.1| N-acetyltransferase, putative [Ricinus communis] gb|EEF45277.1| N-acetyltransferase, putative [Ricinus communis]
HRX1MBH01BL3FF_6	conserved hypothetical protein	ref|XP_003550571.1| PREDICTED: probable beta-1,3-galactosyltransferase 16-like [Glycine max]
HS0W81S01BNEQR_9	conserved hypothetical protein	ref|XP_003534407.1| PREDICTED: protein RFT1 homolog [Glycine max]
isotig08501_13	predicted protein [Populus trichocarpa]	ref|XP_003635322.1| PREDICTED: cysteine-rich receptor-like protein kinase 25-like [Vitis vinifera]
isotig08154_33	uncharacterized protein LOC100247210 [Vitis vinifera]	ref|XP_002329950.1| tubulin gamma complex-associated protein [Populus trichocarpa] gb|EEF09103.1| tubulin gamma complex-associated protein [Populus trichocarpa]
HRMYNUX02JN6GQ_2	conserved hypothetical protein	ref|XP_002265568.1| PREDICTED: disease resistance protein RPM1-like [Vitis vinifera]
isotig06317_5	conserved hypothetical protein [Ricinus communis]	ref|XP_003589130.1| Basic helix-loop-helix protein, putative [Medicago truncatula] gb|ABD32624.1| hypothetical protein MtrDRAFT_AC150207g14v2 [Medicago truncatula] gb|AES59381.1| Basic helix-loop-helix protein, putative [Medicago truncatula]
HRMYNUX02JPK3Z_11	conserved hypothetical protein	ref|XP_002514843.1| pentatricopeptide repeat-containing protein, putative [Ricinus communis] gb|EEF47397.1| pentatricopeptide repeat-containing protein, putative [Ricinus communis]
HRX1MBH02IKIMH_3	conserved hypothetical protein	ref|XP_002273084.1| PREDICTED: alpha-N-acetylglucosaminidase-like [Vitis vinifera]
HRX1MBH02G4US1_4	conserved hypothetical protein	ref|XP_002514278.1| transcription factor, putative [Ricinus communis] gb|EEF48232.1| transcription factor, putative [Ricinus communis]
isotig10108_7	predicted protein [Populus trichocarpa]	ref|NP_172934.1| semialdehyde dehydrogenase-like protein [Arabidopsis thaliana] gb|AAL50097.1| At1g14810/F10B6_6 [Arabidopsis thaliana] gb|AAM26654.1| At1g14810/F10B6_6 [Arabidopsis thaliana] gb|AAM61063.1| aspartate-semialdehyde dehydrogenase, putative [Arabidopsis thaliana] gb|AEE29228.1| semialdehyde dehydrogenase-like protein [Arabidopsis thaliana]
HS0W81S02DCZW7_2	conserved hypothetical protein	ref|XP_002269471.1| PREDICTED: pentatricopeptide repeat-containing protein At5g02860 [Vitis vinifera]
HRX1MBH02IPLPH_10	conserved hypothetical protein	ref|NP_001078481.1| Mitochondrial glycoprotein family protein [Arabidopsis thaliana] gb|AAM91613.1| putative protein [Arabidopsis thaliana] gb|AAN15390.1| putative protein [Arabidopsis thaliana] dbj|BAH19625.1| AT4G32605 [Arabidopsis thaliana] gb|AEE86088.1| Mitochondrial glycoprotein family protein [Arabidopsis thaliana]
isotig03816_14	uncharacterized protein LOC100248215 [Vitis vinifera]	ref|NP_191218.2| hydroxyproline-rich glycoprotein family protein [Arabidopsis thaliana] dbj|BAE98922.1| hypothetical protein [Arabidopsis thaliana] gb|AEE79540.1| hydroxyproline-rich glycoprotein family protein [Arabidopsis thaliana]
HRMYNUX02JANTG_7	conserved hypothetical protein	ref|XP_003555583.1| PREDICTED: protein MON2 homolog [Glycine max]
HRX1MBH02I4LGZ_2	conserved hypothetical protein	ref|XP_002266025.1| PREDICTED: solute carrier family 22 member 3-like [Vitis vinifera]
HRX1MBH02F0YMW_8	conserved hypothetical protein	ref|XP_002269978.2| PREDICTED: probable U3 small nucleolar RNA-associated protein 7 [Vitis vinifera]
isotig08995_35	unknown [Populus trichocarpa]	ref|XP_002266086.1| PREDICTED: E3 ubiquitin-protein ligase PRT1-like [Vitis vinifera]
HRX1MBH01B5XI7_2	conserved hypothetical protein	ref|NP_001190603.1| embryo defective 2759 protein [Arabidopsis thaliana] gb|AED97692.1| embryo defective 2759 protein [Arabidopsis thaliana]
HS0W81S02DTPC0_6	conserved hypothetical protein	ref|XP_002510755.1| o-linked n-acetylglucosamine transferase, ogt, putative [Ricinus communis] gb|EEF52942.1| o-linked n-acetylglucosamine transferase, ogt, putative [Ricinus communis]
isotig08467_10	uncharacterized protein At5g03900, chloroplastic-like [Vitis vinifera]	ref|NP_568129.1| Iron-sulfur assembly-like protein [Arabidopsis thaliana] sp|Q8GW20.2|Y5390_ARATH RecName: Full=Uncharacterized protein At5g03900, chloroplastic; Flags: Precursor gb|AED90669.1| Iron-sulfur assembly-like protein [Arabidopsis thaliana]
HRX1MBH02GULOO_4	conserved hypothetical protein	ref|XP_002518246.1| fkbp-rapamycin associated protein, putative [Ricinus communis] gb|EEF44132.1| fkbp-rapamycin associated protein, putative [Ricinus communis]
HS0W81S02DCG5K_1	conserved hypothetical protein	ref|XP_003604979.1| NBS-containing resistance-like protein [Medicago truncatula] gb|AES87176.1| NBS-containing resistance-like protein [Medicago truncatula]
HRX1MBH02I3QWG_3	conserved hypothetical protein	ref|XP_003525172.1| PREDICTED: small glutamine-rich tetratricopeptide repeat-containing protein alpha-like [Glycine max]
HS0W81S01A4N80_10	conserved hypothetical protein	ref|XP_002284087.2| PREDICTED: GDSL esterase/lipase At5g03820-like [Vitis vinifera]
HRX1MBH02F56HM_3	conserved hypothetical protein	gb|ABJ16556.1| Fe(III)-chelate reductase [Citrus junos]
isotig06124_17	unnamed protein product [Vitis vinifera]	ref|XP_002519982.1| methylenetetrahydrofolate dehydrogenase, putative [Ricinus communis] gb|EEF42306.1| methylenetetrahydrofolate dehydrogenase, putative [Ricinus communis]
HRMYNUX02J02YU_4	conserved hypothetical protein	gb|AAA29350.1| aspartic protease [Aedes aegypti]
HS0W81S02D5TPD_8	conserved hypothetical protein	ref|XP_002529932.1| Cyclic nucleotide-gated ion channel, putative [Ricinus communis] gb|EEF32440.1| Cyclic nucleotide-gated ion channel, putative [Ricinus communis]
isotig10576_24	uncharacterized protein LOC100247799 [Vitis vinifera]	ref|NP_172029.2| Sec.4-like phosphatidylinositol transfer family protein [Arabidopsis thaliana] gb|AEE27830.1| Sec.4-like phosphatidylinositol transfer family protein [Arabidopsis thaliana]
HS0W81S02DR2UB_2	conserved hypothetical protein	ref|XP_002527515.1| transferase, transferring glycosyl groups, putative [Ricinus communis] gb|EEF34913.1| transferase, transferring glycosyl groups, putative [Ricinus communis]
HRMYNUX02I66E5_4	conserved hypothetical protein	ref|XP_003607881.1| hypothetical protein MTR_4g084020 [Medicago truncatula] gb|ABN06026.1| Peptidase, trypsin-like serine and cysteine proteases [Medicago truncatula] gb|AES90078.1| hypothetical protein MTR_4g084020 [Medicago truncatula]
HS0W81S02EQOSO_5	conserved hypothetical protein	ref|XP_002270499.1| PREDICTED: pre-rRNA-processing protein TSR1 homolog [Vitis vinifera] emb|CBI40710.3| unnamed protein product [Vitis vinifera]
isotig10494_20	predicted protein [Populus trichocarpa]	ref|XP_002285160.1| PREDICTED: purple acid phosphatase 3 isoform 1 [Vitis vinifera] emb|CBI26783.3| unnamed protein product [Vitis vinifera]
HRX1MBH02G984G_10	conserved hypothetical protein	ref|XP_002279092.1| PREDICTED: probable peptide transporter At1g52190-like [Vitis vinifera]
isotig09978_31	uncharacterized protein LOC100787003 [Glycine max]	ref|XP_002879806.1| ACT domain-containing protein [Arabidopsis lyrata subsp. lyrata] gb|EFH56065.1| ACT domain-containing protein [Arabidopsis lyrata subsp. lyrata]
HS0W81S01A6D6E_8	conserved hypothetical protein	gb|ADN34088.1| salt-tolerance protein [Cucumis melo subsp. melo]
isotig07030_52	predicted protein [Populus trichocarpa]	ref|XP_003539668.1| PREDICTED: leucine-rich repeat receptor-like protein kinase TDR-like [Glycine max]
isotig11032_21	unknown [Populus trichocarpa]	ref|XP_002526187.1| protease C56, putative [Ricinus communis] gb|EEF36191.1| protease C56, putative [Ricinus communis]
HS0W81S01BOURS_5	conserved hypothetical protein	ref|XP_003611547.1| ACT domain-containing protein [Medicago truncatula] gb|AES94505.1| ACT domain-containing protein [Medicago truncatula]
isotig09043_25	unnamed protein product [Vitis vinifera]	ref|XP_003610405.1| Calcium-independent phospholipase A2-gamma [Medicago truncatula] gb|AES92602.1| Calcium-independent phospholipase A2-gamma [Medicago truncatula]
HRX1MBH02FLCYT_13	conserved hypothetical protein	ref|XP_003636201.1| 5-hydroxyisourate hydrolase [Medicago truncatula] gb|AES83339.1| 5-hydroxyisourate hydrolase [Medicago truncatula]
HRX1MBH01A3Q2K_7	conserved hypothetical protein	ref|XP_002265829.1| PREDICTED: cysteine-rich receptor-like protein kinase 2 [Vitis vinifera]
HRX1MBH01BAHP0_6	conserved hypothetical protein	ref|XP_002271279.1| PREDICTED: auxin-induced protein 5NG4-like [Vitis vinifera]
HRX1MBH02HS3Z5_12	conserved hypothetical protein	ref|XP_002521203.1| 2,3-bisphosphoglycerate-independent phosphoglycerate mutase, putative [Ricinus communis] gb|EEF41155.1| 2,3-bisphosphoglycerate-independent phosphoglycerate mutase, putative [Ricinus communis]
HRX1MBH02FKZQ1_7	conserved hypothetical protein	ref|XP_002524303.1| polypyrimidine tract binding protein, putative [Ricinus communis] gb|EEF38043.1| polypyrimidine tract binding protein, putative [Ricinus communis]
HRX1MBH02J4V03_9	conserved hypothetical protein	ref|XP_002264414.1| PREDICTED: malonyl-CoA decarboxylase, mitochondrial-like [Vitis vinifera]
HS0W81S02EM2M7_5	conserved hypothetical protein	ref|XP_002283067.1| PREDICTED: protein vip1-like isoform 2 [Vitis vinifera] ref|XP_002283061.1| PREDICTED: protein vip1-like isoform 1 [Vitis vinifera]
HRMYNUX02HU4EG_3	conserved hypothetical protein	ref|XP_002532899.1| UDP-glucosyltransferase, putative [Ricinus communis] gb|EEF29479.1| UDP-glucosyltransferase, putative [Ricinus communis]
HS0W81S01BRO4P_4	conserved hypothetical protein	ref|XP_002866925.1| glycine-rich protein [Arabidopsis lyrata subsp. lyrata] gb|EFH43184.1| glycine-rich protein [Arabidopsis lyrata subsp. lyrata]
HS0W81S01ATEV1_1	conserved hypothetical protein	ref|XP_002865193.1| 16S rRNA processing protein RimM family [Arabidopsis lyrata subsp. lyrata] gb|EFH41452.1| 16S rRNA processing protein RimM family [Arabidopsis lyrata subsp. lyrata]
HS0W81S01BU2MI_1	conserved hypothetical protein	gb|ACD93720.1| glycolate oxidase [Mikania micrantha]
HRX1MBH01B5CNG_6	conserved hypothetical protein	ref|XP_003525215.1| PREDICTED: THO complex subunit 2-like [Glycine max]
HRMYNUX02HJ1DL_3	conserved hypothetical protein	ref|XP_002279249.2| PREDICTED: NF-X1-type zinc finger protein NFXL1-like [Vitis vinifera]
isotig01107_20	uncharacterized protein LOC100806099 [Glycine max]	ref|XP_002878450.1| zinc knuckle (CCHC-type) family protein [Arabidopsis lyrata subsp. lyrata] gb|EFH54709.1| zinc knuckle (CCHC-type) family protein [Arabidopsis lyrata subsp. lyrata]
HS0W81S02EXTHL_8	conserved hypothetical protein	ref|XP_002273255.1| PREDICTED: pentatricopeptide repeat-containing protein At5g02830, chloroplastic [Vitis vinifera] emb|CBI32618.3| unnamed protein product [Vitis vinifera]
isotig05213_6	predicted protein [Populus trichocarpa]	ref|XP_002284301.2| PREDICTED: phosphopantothenate--cysteine ligase 1-like [Vitis vinifera]
isotig06898_64	uncharacterized protein LOC100261513 [Vitis vinifera]	ref|NP_198930.1| Myosin heavy chain-related protein [Arabidopsis thaliana] dbj|BAB09716.1| unnamed protein product [Arabidopsis thaliana] gb|AED94645.1| Myosin heavy chain-related protein [Arabidopsis thaliana]
HS0W81S02EYWQ8_14	conserved hypothetical protein	ref|XP_002524560.1| RNA binding protein, putative [Ricinus communis] gb|EEF37768.1| RNA binding protein, putative [Ricinus communis]
HS0W81S02EATS9_3	conserved hypothetical protein	ref|XP_002266805.1| PREDICTED: sodium/bile acid cotransporter 7-like [Vitis vinifera]
isotig01943_21	uncharacterized protein LOC100253998 [Vitis vinifera]	ref|NP_973876.1| thioredoxin-like protein [Arabidopsis thaliana] gb|AAF87891.1|AC015447_1 Hypothetical protein [Arabidopsis thaliana] dbj|BAH20195.1| AT1G21350 [Arabidopsis thaliana] gb|AEE30092.1| thioredoxin-like protein [Arabidopsis thaliana]
HRMYNUX02ING9N_10	conserved hypothetical protein	ref|NP_974329.1| rhomboid-like protein 14 [Arabidopsis thaliana] gb|AEE75978.1| rhomboid-like protein 14 [Arabidopsis thaliana]
isotig07963_28	sp|Q43111.1|PME3_PHAVU RecName: Full=Pectinesterase 3; Short=PE 3; AltName: Full=Pectin methylesterase 3; Flags: Precursor emb|CAA59482.1| pectinesterase [Phaseolus vulgaris]	ref|XP_002265217.1| PREDICTED: pectinesterase 3 [Vitis vinifera]
HRMYNUX02HHJIB_4	conserved hypothetical protein	ref|XP_002517515.1| vacuolar protein sorting-associated protein, putative [Ricinus communis] gb|EEF45057.1| vacuolar protein sorting-associated protein, putative [Ricinus communis]
HS0W81S02C9AFN_5	conserved hypothetical protein	ref|XP_002526877.1| serine-threonine protein kinase, plant-type, putative [Ricinus communis] gb|EEF35508.1| serine-threonine protein kinase, plant-type, putative [Ricinus communis]
HS0W81S01B6URC_8	conserved hypothetical protein	emb|CAA31653.1| polyprotein [Arabidopsis thaliana]
isotig05620_7	unnamed protein product [Vitis vinifera]	ref|XP_002525273.1| adenylsulfate kinase, putative [Ricinus communis] gb|EEF37101.1| adenylsulfate kinase, putative [Ricinus communis]
isotig06570_4	unnamed protein product [Vitis vinifera]	ref|XP_002281541.2| PREDICTED: THO complex subunit 2-like [Vitis vinifera]
isotig07095_48	predicted protein [Populus trichocarpa]	ref|XP_002275449.1| PREDICTED: exocyst complex component 5 [Vitis vinifera] emb|CBI40406.3| unnamed protein product [Vitis vinifera]
HRX1MBH02JJZ6B_7	conserved hypothetical protein	ref|XP_002264751.2| PREDICTED: E3 ubiquitin-protein ligase HOS1-like [Vitis vinifera]
HS0W81S01B3KV7_13	conserved hypothetical protein	ref|XP_002281339.1| PREDICTED: U-box domain-containing protein 5-like [Vitis vinifera]
HS0W81S02E0JWN_9	conserved hypothetical protein	ref|XP_003553794.1| PREDICTED: bifunctional fucokinase/fucose pyrophosphorylase-like [Glycine max]
HRX1MBH01DQO7D_2	conserved hypothetical protein	ref|XP_002515288.1| WD-repeat protein, putative [Ricinus communis] gb|EEF47272.1| WD-repeat protein, putative [Ricinus communis]
HS0W81S02EHTN8_6	conserved hypothetical protein	ref|XP_003635019.1| PREDICTED: mannan endo-1,4-beta-mannosidase 6-like [Vitis vinifera]
HRX1MBH02G30T6_2	conserved hypothetical protein	ref|XP_003609853.1| Kinesin-like protein KIF15 [Medicago truncatula] gb|AES92050.1| Kinesin-like protein KIF15 [Medicago truncatula]
HRX1MBH01B7PXU_16	conserved hypothetical protein	ref|XP_002511412.1| phosphoglycerate mutase, putative [Ricinus communis] gb|EEF52014.1| phosphoglycerate mutase, putative [Ricinus communis]
HS0W81S01ARLWO_2	conserved hypothetical protein	ref|XP_003518872.1| PREDICTED: C2 and GRAM domain-containing protein At1g03370-like [Glycine max]
HRX1MBH01C1MVE_4	conserved hypothetical protein	ref|XP_003632003.1| PREDICTED: probable inactive serine/threonine-protein kinase lvsG-like [Vitis vinifera]
HRMYNUX02J3283_10	conserved hypothetical protein	ref|XP_002268615.1| PREDICTED: O-acyltransferase WSD1 [Vitis vinifera] emb|CBI23136.3| unnamed protein product [Vitis vinifera]
isotig07466_49	predicted protein [Populus trichocarpa]	ref|XP_002284640.1| PREDICTED: probable protein phosphatase 2C 12 [Vitis vinifera] emb|CBI19533.3| unnamed protein product [Vitis vinifera]
HRX1MBH02IS3KS_3	conserved hypothetical protein	ref|XP_002275304.2| PREDICTED: DNA mismatch repair protein Msh2 [Vitis vinifera]
isotig09104_8	conserved hypothetical protein [Ricinus communis]	ref|XP_003601954.1| Oxidation resistance protein [Medicago truncatula] gb|AES72205.1| Oxidation resistance protein [Medicago truncatula]
HRX1MBH02IH52V_3	conserved hypothetical protein	ref|XP_002516933.1| condensin, putative [Ricinus communis] gb|EEF45547.1| condensin, putative [Ricinus communis]
HRX1MBH02HTVH5_5	conserved hypothetical protein	gb|AEQ27756.1| receptor-like protein [Malus x domestica]
HRX1MBH01DDVLU_5	conserved hypothetical protein	ref|XP_003523356.1| PREDICTED: nephrocystin-3-like [Glycine max]
isotig10956_27	predicted protein [Populus trichocarpa]	ref|XP_002529047.1| Protein FRIGIDA, putative [Ricinus communis] gb|EEF33358.1| Protein FRIGIDA, putative [Ricinus communis]
HRX1MBH01DH3DS_11	conserved hypothetical protein	ref|XP_002282455.1| PREDICTED: putative cyclic nucleotide-gated ion channel 15-like [Vitis vinifera]
isotig06934_22	uncharacterized protein LOC100252988 [Vitis vinifera]	gb|ABN06178.1| Helix-loop-helix DNA-binding [Medicago truncatula]
HRMYNUX02HZ0BL_2	conserved hypothetical protein	ref|XP_003622665.1| B3 domain-containing protein [Medicago truncatula] gb|AES78883.1| B3 domain-containing protein [Medicago truncatula]
HS0W81S01BTTZ9_9	conserved hypothetical protein	ref|XP_002285202.1| PREDICTED: probable NAD(P)H-dependent oxidoreductase 1 [Vitis vinifera]
HS0W81S01B5Z9S_7	conserved hypothetical protein	ref|NP_196388.1| exonuclease family protein [Arabidopsis thaliana] dbj|BAB11450.1| exonuclease-like protein [Arabidopsis thaliana] gb|AED91196.1| exonuclease family protein [Arabidopsis thaliana]
HRMYNUX02J4QRK_9	conserved hypothetical protein	ref|NP_850606.1| rhomboid-like protein 14 [Arabidopsis thaliana] sp|Q8RXW0.1|Y3761_ARATH RecName: Full=Uncharacterized protein At3g17611 gb|AAL85014.1| unknown protein [Arabidopsis thaliana] gb|AAM51269.1| unknown protein [Arabidopsis thaliana] gb|AEE75979.1| rhomboid-like protein 14 [Arabidopsis thaliana]
isotig11377_21	predicted protein [Populus trichocarpa]	ref|NP_565332.1| FRIGIDA interacting protein 1 [Arabidopsis thaliana] gb|AAM15099.1| Expressed protein [Arabidopsis thaliana] gb|AAM63484.1| unknown [Arabidopsis thaliana] gb|AEC05993.1| FRIGIDA interacting protein 1 [Arabidopsis thaliana]
HRX1MBH02ISTFG_13	conserved hypothetical protein	ref|XP_002527385.1| pirin, putative [Ricinus communis] gb|EEF34992.1| pirin, putative [Ricinus communis]
HRX1MBH01B38K9_5	conserved hypothetical protein	ref|XP_002521224.1| Monoglyceride lipase, putative [Ricinus communis] gb|EEF41176.1| Monoglyceride lipase, putative [Ricinus communis]
HRX1MBH01CDW3R_3	conserved hypothetical protein	ref|XP_002275617.2| PREDICTED: ubiquitin-activating enzyme E1 1 [Vitis vinifera]
HRX1MBH02HZ2F8_10	conserved hypothetical protein	ref|XP_002279092.1| PREDICTED: probable peptide transporter At1g52190-like [Vitis vinifera]
isotig09989_13	predicted protein [Populus trichocarpa]	ref|XP_003554066.1| PREDICTED: GDSL esterase/lipase At3g26430-like [Glycine max]
HRX1MBH01D8NJX_13	conserved hypothetical protein	ref|XP_002270199.2| PREDICTED: alpha-L-fucosidase 2-like [Vitis vinifera]
isotig11253_8	predicted protein [Populus trichocarpa]	ref|XP_002520877.1| methionyl-tRNA synthetase, putative [Ricinus communis] gb|EEF41586.1| methionyl-tRNA synthetase, putative [Ricinus communis]
isotig07710_36	predicted protein [Populus trichocarpa]	ref|XP_002510220.1| Protein CYPRO4, putative [Ricinus communis] gb|EEF52407.1| Protein CYPRO4, putative [Ricinus communis]
HRX1MBH02HV0SB_5	conserved hypothetical protein	ref|XP_002281024.2| PREDICTED: RING-H2 finger protein ATL16-like [Vitis vinifera]
HRX1MBH01BD5X4_4	conserved hypothetical protein	ref|NP_196415.1| dentin sialophosphoprotein-like protein [Arabidopsis thaliana] emb|CAB62610.1| putative protein [Arabidopsis thaliana] dbj|BAB09962.1| unnamed protein product [Arabidopsis thaliana] gb|AED91231.1| dentin sialophosphoprotein-like protein [Arabidopsis thaliana]
HRX1MBH02HPI59_7	conserved hypothetical protein	ref|XP_002270090.1| PREDICTED: glutathione S-transferase U10 [Vitis vinifera]
HS0W81S01A8U8O_5	conserved hypothetical protein	ref|XP_003610654.1| Cysteine-rich receptor-like protein kinase [Medicago truncatula] gb|AES93612.1| Cysteine-rich receptor-like protein kinase [Medicago truncatula]
HRX1MBH01BW40I_6	conserved hypothetical protein	gb|ABN47005.1| early nodulin 93 protein [Populus alba x Populus tremula var. glandulosa]
HRMYNUX02J3KV9_3	conserved hypothetical protein	gb|AAO37645.1| NBS-LRR resistance protein RGH1 [Manihot esculenta]
HS0W81S02EXZ6L_5	conserved hypothetical protein	ref|XP_002270499.1| PREDICTED: pre-rRNA-processing protein TSR1 homolog [Vitis vinifera] emb|CBI40710.3| unnamed protein product [Vitis vinifera]
HRX1MBH02H7A6U_9	conserved hypothetical protein	ref|XP_002533428.1| serine-threonine protein kinase, plant-type, putative [Ricinus communis] gb|EEF28948.1| serine-threonine protein kinase, plant-type, putative [Ricinus communis]
HRX1MBH02G0WM0_2	conserved hypothetical protein	ref|XP_002891584.1| PHD finger family protein [Arabidopsis lyrata subsp. lyrata] gb|EFH67843.1| PHD finger family protein [Arabidopsis lyrata subsp. lyrata]
HS0W81S02D1PAR_10	conserved hypothetical protein	ref|XP_003635109.1| PREDICTED: pentatricopeptide repeat-containing protein At5g24830-like [Vitis vinifera]
isotig04234_11	predicted protein [Populus trichocarpa]	ref|XP_002509794.1| DNA binding protein, putative [Ricinus communis] gb|EEF51181.1| DNA binding protein, putative [Ricinus communis]
HS0W81S01CG4SG_2	conserved hypothetical protein	ref|XP_003550353.1| PREDICTED: B3 domain-containing protein REM16-like [Glycine max]
isotig07442_11	uncharacterized protein LOC100259454 [Vitis vinifera]	ref|XP_003589039.1| Far upstream element-binding protein [Medicago truncatula] gb|AES59290.1| Far upstream element-binding protein [Medicago truncatula]
HRX1MBH02G8478_15	conserved hypothetical protein	ref|XP_002264685.1| PREDICTED: APO protein 1, chloroplastic [Vitis vinifera] emb|CBI16741.3| unnamed protein product [Vitis vinifera]
contig11550_11	predicted protein [Populus trichocarpa]	ref|NP_567873.1| myosin heavy chain-related protein [Arabidopsis thaliana] gb|AAN86191.1| unknown protein [Arabidopsis thaliana] dbj|BAH19729.1| AT4G31340 [Arabidopsis thaliana] gb|AEE85893.1| myosin heavy chain-related protein [Arabidopsis thaliana]
HS0W81S02D6DP1_8	conserved hypothetical protein	ref|XP_568030.1| ornithine-oxo-acid transaminase [Cryptococcus neoformans var. neoformans JEC21] gb|AAW46513.1| ornithine-oxo-acid transaminase, putative [Cryptococcus neoformans var. neoformans JEC21]
HRX1MBH02GJP6N_8	conserved hypothetical protein	ref|XP_002512293.1| Protein FRIGIDA, putative [Ricinus communis] gb|EEF49745.1| Protein FRIGIDA, putative [Ricinus communis]
HS0W81S01B3C9Y_6	conserved hypothetical protein	ref|XP_002520981.1| ATP binding protein, putative [Ricinus communis] gb|EEF41398.1| ATP binding protein, putative [Ricinus communis]
isotig10468_14	uncharacterized protein LOC100805032 [Glycine max]	ref|XP_003629282.1| ERD7 protein [Medicago truncatula] gb|AET03758.1| ERD7 protein [Medicago truncatula]
HRX1MBH02G27J7_3	conserved hypothetical protein	ref|XP_003572901.1| PREDICTED: 60S ribosomal protein L39-like [Brachypodium distachyon]
isotig09985_14	predicted protein [Populus trichocarpa]	ref|XP_002524523.1| Gamma-glutamyl hydrolase precursor, putative [Ricinus communis] gb|EEF37850.1| Gamma-glutamyl hydrolase precursor, putative [Ricinus communis]
HS0W81S01BI7TN_6	conserved hypothetical protein	dbj|BAC55632.1| helicase-like protein [Oryza sativa Japonica Group] dbj|BAD10456.1| helicase-like protein [Oryza sativa Japonica Group]
HRX1MBH01CLCWH_5	conserved hypothetical protein	emb|CAA04449.1| proline-rich protein [Solanum tuberosum]
HS0W81S02EY851_4	conserved hypothetical protein	ref|XP_003522060.1| PREDICTED: G-type lectin S-receptor-like serine/threonine-protein kinase At4g27290-like [Glycine max]
HS0W81S02EYH1P_6	conserved hypothetical protein	ref|NP_174037.3| transmembrane receptors / ATP binding protein [Arabidopsis thaliana] gb|AEE30789.1| transmembrane receptors / ATP binding protein [Arabidopsis thaliana]
HRX1MBH02IK657_10	conserved hypothetical protein	ref|XP_002518124.1| chromosome transmission fidelity factor, putative [Ricinus communis] gb|EEF44257.1| chromosome transmission fidelity factor, putative [Ricinus communis]
HRX1MBH02IMHKT_4	conserved hypothetical protein	ref|XP_001934887.1| GTP-binding protein EsdC [Pyrenophora tritici-repentis Pt-1C-BFP] gb|EDU47461.1| GTP-binding protein EsdC [Pyrenophora tritici-repentis Pt-1C-BFP]
isotig11213_21	predicted protein [Populus trichocarpa]	ref|XP_002519204.1| zinc finger protein, putative [Ricinus communis] gb|EEF43068.1| zinc finger protein, putative [Ricinus communis]
HRX1MBH01CU3ZV_9	conserved hypothetical protein	ref|XP_003574610.1| PREDICTED: patatin group A-3-like [Brachypodium distachyon]
HRX1MBH02HEHUG_6	conserved hypothetical protein	ref|XP_002270342.1| PREDICTED: ankyrin repeat and zinc finger domain-containing protein 1-like [Vitis vinifera]
HRX1MBH01CYHOU_13	conserved hypothetical protein	gb|AFQ62613.1| phosphatidylinositol-4-phosphate 5-kinase [Nicotiana tabacum]
isotig07213_15	uncharacterized protein LOC100248184 [Vitis vinifera]	ref|NP_565946.1| basic helix-loop-helix domain-containing protein [Arabidopsis thaliana] gb|AAB86455.2| bZIP family transcription factor [Arabidopsis thaliana] gb|AEC09905.1| basic helix-loop-helix domain-containing protein [Arabidopsis thaliana]
isotig10309_5	unnamed protein product [Vitis vinifera]	gb|AFN67104.1| CMP-sialic acid transporter-like protein [Vitis vinifera]
HRX1MBH01EKZIS_3	conserved hypothetical protein	ref|XP_003596140.1| CCT [Medicago truncatula] gb|AES66391.1| CCT [Medicago truncatula]
HRX1MBH01DC3RZ_4	conserved hypothetical protein	ref|NP_188419.2| Outer arm dynein light chain 1 protein [Arabidopsis thaliana] gb|AEE76024.1| Outer arm dynein light chain 1 protein [Arabidopsis thaliana]
HRX1MBH02IA35G_1	conserved hypothetical protein	gb|AAC64917.1| gag-pol polyprotein [Glycine max]
isotig10337_10	unnamed protein product [Vitis vinifera]	ref|XP_003536165.1| PREDICTED: type II inositol-1,4,5-trisphosphate 5-phosphatase FRA3-like [Glycine max]
HRX1MBH01BE7G8_2	conserved hypothetical protein	ref|NP_173584.5| preprotein translocase secA-like protein [Arabidopsis thaliana] gb|AEE30132.1| preprotein translocase secA-like protein [Arabidopsis thaliana]
HRX1MBH02JSQ46_13	conserved hypothetical protein	ref|XP_002280414.1| PREDICTED: adoMet-dependent rRNA methyltransferase spb1 [Vitis vinifera]
HRX1MBH01BOIOA_4	conserved hypothetical protein	ref|XP_002278313.2| PREDICTED: ABC transporter G family member 29-like [Vitis vinifera]
HS0W81S01BEXVS_7	conserved hypothetical protein	ref|XP_002267668.1| PREDICTED: probable LRR receptor-like serine/threonine-protein kinase At1g67720-like [Vitis vinifera]
HRX1MBH02HHIZD_1	conserved hypothetical protein	ref|XP_002277942.2| PREDICTED: pentatricopeptide repeat-containing protein At1g09820-like [Vitis vinifera]
HRX1MBH02ITQ2G_14	conserved hypothetical protein	ref|XP_002281523.1| PREDICTED: G-type lectin S-receptor-like serine/threonine-protein kinase At1g34300-like [Vitis vinifera]
isotig04181_29	unnamed protein product [Vitis vinifera]	ref|XP_002528349.1| Ras-GTPase-activating protein-binding protein, putative [Ricinus communis] gb|EEF34021.1| Ras-GTPase-activating protein-binding protein, putative [Ricinus communis]
HRX1MBH01DVE3K_9	conserved hypothetical protein	ref|XP_003243702.1| PREDICTED: troponin T-like isoform 3 [Acyrthosiphon pisum]
isotig02988_32	predicted protein [Populus trichocarpa]	ref|XP_002285848.1| PREDICTED: lysM domain-containing GPI-anchored protein 1 [Vitis vinifera]
HRX1MBH01BQMD9_5	conserved hypothetical protein	emb|CAA66599.1| DNA ligase [Arabidopsis thaliana]
isotig10386_26	predicted protein [Populus trichocarpa]	emb|CAD91128.1| Na+/H+ antiporter precursor [Populus euphratica]
HRX1MBH02I3FJ6_1	conserved hypothetical protein	ref|XP_002532927.1| bromodomain-containing protein [Ricinus communis] gb|EEF29454.1| bromodomain-containing protein [Ricinus communis]
HRMYNUX02JG0J7_10	conserved hypothetical protein	ref|XP_002274764.1| PREDICTED: thylakoid ADP,ATP carrier protein, chloroplastic [Vitis vinifera]
HRX1MBH01AQNHI_6	conserved hypothetical protein	ref|NP_199903.1| armadillo/beta-catenin-like repeat-containing protein [Arabidopsis thaliana] dbj|BAB08736.1| unnamed protein product [Arabidopsis thaliana] gb|AAW80861.1| At5g50900 [Arabidopsis thaliana] gb|ACE79043.1| At5g50900 [Arabidopsis thaliana] gb|AED96007.1| armadillo/beta-catenin-like repeat-containing protein [Arabidopsis thaliana]
HRX1MBH01DQM7Q_12	conserved hypothetical protein	ref|XP_002264362.2| PREDICTED: TEL2-interacting protein 1 homolog [Vitis vinifera]
HRX1MBH01D06IX_10	conserved hypothetical protein	ref|XP_003522899.1| PREDICTED: thioredoxin-like protein CITRX, chloroplastic-like [Glycine max]
HRX1MBH01C7GEI_7	conserved hypothetical protein	ref|XP_002528210.1| Auxin-induced protein 5NG4, putative [Ricinus communis] gb|EEF34167.1| Auxin-induced protein 5NG4, putative [Ricinus communis]
isotig05750_18	unnamed protein product [Vitis vinifera]	ref|XP_002280346.1| PREDICTED: WD repeat-containing protein 25-like [Vitis vinifera]
HRX1MBH02F64UE_4	conserved hypothetical protein	ref|XP_003631346.1| PREDICTED: LOW QUALITY PROTEIN: DEAD-box ATP-dependent RNA helicase 10-like [Vitis vinifera]
HS0W81S02DS6SA_4	conserved hypothetical protein	ref|XP_003066631.1| Inorganic phosphate transporter, putative [Coccidioides posadasii C735 delta SOWgp] gb|EER24486.1| Inorganic phosphate transporter, putative [Coccidioides posadasii C735 delta SOWgp] gb|EFW18396.1| inorganic phosphate transporter PHO84 [Coccidioides posadasii str. Silveira]
isotig11570_19	predicted protein [Populus trichocarpa]	ref|XP_003543117.1| PREDICTED: soluble inorganic pyrophosphatase 1, chloroplastic-like [Glycine max]
HS0W81S02ENM27_13	conserved hypothetical protein	ref|XP_003611589.1| Condensin-2 complex subunit G2 [Medicago truncatula] gb|AES94547.1| Condensin-2 complex subunit G2 [Medicago truncatula]
isotig08919_28	predicted protein [Populus trichocarpa]	gb|AFN54649.1| brassinosteroid receptor [Fragaria x ananassa]
HRX1MBH01DD2OJ_1	conserved hypothetical protein	ref|XP_002523405.1| Helicase, putative [Ricinus communis] gb|EEF38984.1| Helicase, putative [Ricinus communis]
HRX1MBH02IY4DN_4	conserved hypothetical protein	ref|XP_002533996.1| ribonuclease II, putative [Ricinus communis] gb|EEF28385.1| ribonuclease II, putative [Ricinus communis]
HS0W81S01A03YW_5	conserved hypothetical protein	gb|ABN08782.1| Aldo/keto reductase [Medicago truncatula]
HS0W81S02DI465_6	conserved hypothetical protein	ref|XP_002268817.2| PREDICTED: putative pentatricopeptide repeat-containing protein At5g09950 [Vitis vinifera]
HRX1MBH02H5PL1_16	conserved hypothetical protein	ref|XP_002270592.1| PREDICTED: 4-coumarate--CoA ligase-like 9 [Vitis vinifera]
HS0W81S01A8RIZ_5	conserved hypothetical protein	dbj|BAA19926.1| PEThy; ZPT4-2 [Petunia x hybrida]
isotig08124_32	uncharacterized protein LOC100793005 [Glycine max]	ref|XP_003625979.1| INO80 complex subunit B [Medicago truncatula] gb|AES82197.1| INO80 complex subunit B [Medicago truncatula]
isotig06530_1	unnamed protein product [Vitis vinifera]	ref|XP_002263624.1| PREDICTED: pentatricopeptide repeat-containing protein At1g73400, mitochondrial-like [Vitis vinifera]
HRX1MBH01EAJUK_9	conserved hypothetical protein	ref|XP_002282540.1| PREDICTED: SPX domain-containing membrane protein At4g22990 [Vitis vinifera] emb|CBI34758.3| unnamed protein product [Vitis vinifera]
HRX1MBH02JKLK3_10	conserved hypothetical protein	ref|XP_002284403.2| PREDICTED: thaumatin-like protein-like [Vitis vinifera]
HRX1MBH02HEYC6_3	conserved hypothetical protein	ref|XP_002274239.1| PREDICTED: omega-hydroxypalmitate O-feruloyl transferase [Vitis vinifera]
HRMYNUX02GLPQE_3	conserved hypothetical protein	ref|XP_003594785.1| mTERF domain-containing protein [Medicago truncatula] gb|AES65036.1| mTERF domain-containing protein [Medicago truncatula]
HRX1MBH01DJNIE_16	conserved hypothetical protein	ref|NP_198579.2| condensin complex subunit 3 [Arabidopsis thaliana] gb|AED94212.1| condensin complex subunit 3 [Arabidopsis thaliana]
HS0W81S02D08CH_9	conserved hypothetical protein	ref|XP_002283893.1| PREDICTED: cell division control protein 45 homolog [Vitis vinifera]
HRX1MBH01BPY89_9	conserved hypothetical protein	ref|XP_003540295.1| PREDICTED: L-ascorbate oxidase homolog [Glycine max]
HRX1MBH01C7AEV_2	conserved hypothetical protein	gb|ADL36763.1| MYB domain class transcription factor [Malus x domestica]
isotig08865_29	unnamed protein product [Vitis vinifera]	ref|XP_002264021.2| PREDICTED: probable ATP-dependent RNA helicase DHX36-like [Vitis vinifera]
isotig02595_4	predicted protein [Populus trichocarpa]	gb|ACZ67185.1| pathogenesis-related thaumatin, partial [Populus deltoides]
HRMYNUX02FQVEU_5	conserved hypothetical protein	ref|XP_003516489.1| PREDICTED: GTPase obg-like [Glycine max]
HS0W81S02EXWQE_4	conserved hypothetical protein	ref|XP_002270976.2| PREDICTED: probable LRR receptor-like serine/threonine-protein kinase At1g56130-like [Vitis vinifera]
isotig09394_7	uncharacterized protein LOC100249674 [Vitis vinifera]	dbj|BAD90709.1| plastid DNA-binding protein [Prunus x yedoensis]
HS0W81S01B3VSO_4	conserved hypothetical protein	gb|ADO27969.1| proteasome subunit beta type-5 [Ictalurus furcatus]
HRMYNUX02F7BMJ_8	conserved hypothetical protein	ref|XP_002272059.1| PREDICTED: E3 ubiquitin-protein ligase UPL5-like [Vitis vinifera]
HRX1MBH02HEZ9Q_5	conserved hypothetical protein	ref|XP_002269388.2| PREDICTED: ABC transporter G family member 11-like [Vitis vinifera]
HRX1MBH02IACK2_3	conserved hypothetical protein	gb|AFW86017.1| histone H3 [Zea mays]
isotig05082_19	predicted protein [Populus trichocarpa]	dbj|BAA01950.1| peroxidase [Vigna angularis]
HS0W81S02DR3MI_3	conserved hypothetical protein	ref|XP_002523158.1| Reticuline oxidase precursor, putative [Ricinus communis] gb|EEF39189.1| Reticuline oxidase precursor, putative [Ricinus communis]
HRX1MBH02GKUD2_3	conserved hypothetical protein	ref|XP_003633556.1| PREDICTED: zinc finger A20 and AN1 domain-containing stress-associated protein 8-like isoform 1 [Vitis vinifera] ref|XP_003633557.1| PREDICTED: zinc finger A20 and AN1 domain-containing stress-associated protein 8-like isoform 2 [Vitis vinifera] emb|CAN83974.1| hypothetical protein VITISV_035215 [Vitis vinifera]
isotig07263_13	unnamed protein product [Vitis vinifera]	ref|XP_002278785.1| PREDICTED: DNA helicase INO80-like [Vitis vinifera]
HRX1MBH02HSL6Z_10	conserved hypothetical protein	ref|XP_002268748.2| PREDICTED: nudix hydrolase 15, mitochondrial-like [Vitis vinifera]
HS0W81S01BXXEF_2	conserved hypothetical protein	ref|XP_002279554.2| PREDICTED: zinc finger CCCH domain-containing protein 64-like [Vitis vinifera]
isotig04916_24	predicted protein [Populus trichocarpa]	ref|XP_002529782.1| Adenine phosphoribosyltransferase, putative [Ricinus communis] gb|EEF32596.1| Adenine phosphoribosyltransferase, putative [Ricinus communis]
HS0W81S02D5APU_10	conserved hypothetical protein	ref|XP_002510470.1| vacuolar proton atpase, putative [Ricinus communis] gb|EEF52657.1| vacuolar proton atpase, putative [Ricinus communis]
isotig07399_41	uncharacterized protein LOC100819200 isoform 1 [Glycine max]	ref|XP_003629923.1| YTH domain family protein [Medicago truncatula] gb|AET04399.1| YTH domain family protein [Medicago truncatula]
HS0W81S01B03W6_2	conserved hypothetical protein	ref|XP_003592704.1| Lysine-specific demethylase 3B [Medicago truncatula] ref|XP_003636728.1| Lysine-specific demethylase 3B [Medicago truncatula] gb|AES62955.1| Lysine-specific demethylase 3B [Medicago truncatula] gb|AES83866.1| Lysine-specific demethylase 3B [Medicago truncatula]
HRMYNUX02HTRG0_3	conserved hypothetical protein	ref|XP_002517452.1| caspase, putative [Ricinus communis] gb|EEF44994.1| caspase, putative [Ricinus communis]
HS0W81S01A06OS_4	conserved hypothetical protein	ref|XP_002280389.1| PREDICTED: SWI/SNF complex subunit SWI3A [Vitis vinifera] emb|CBI15704.3| unnamed protein product [Vitis vinifera]
HS0W81S01AZQBO_3	conserved hypothetical protein	ref|XP_002280706.2| PREDICTED: G-type lectin S-receptor-like serine/threonine-protein kinase At4g27290-like [Vitis vinifera]
HRMYNUX02HSJ5K_8	conserved hypothetical protein	ref|XP_002517667.1| pentatricopeptide repeat-containing protein, putative [Ricinus communis] gb|EEF44831.1| pentatricopeptide repeat-containing protein, putative [Ricinus communis]
isotig07858_17	predicted protein [Populus trichocarpa]	ref|XP_002270524.1| PREDICTED: U-box domain-containing protein 14 [Vitis vinifera]
HRX1MBH01A26LZ_10	conserved hypothetical protein	ref|XP_002284918.1| PREDICTED: probable exonuclease V-like [Vitis vinifera]
HRX1MBH01BLUB8_9	conserved hypothetical protein	ref|XP_003543748.1| PREDICTED: l-Lysine-8-amino-7-oxononanoate aminotransferase-like [Glycine max]
HRX1MBH01A59NJ_7	conserved hypothetical protein	ref|XP_002284899.1| PREDICTED: E3 ubiquitin-protein ligase ATL6 isoform 1 [Vitis vinifera] emb|CAN83712.1| hypothetical protein VITISV_011102 [Vitis vinifera]
HRX1MBH01BTNRR_2	conserved hypothetical protein	ref|NP_195520.2| basic helix-loop-helix domain-containing protein [Arabidopsis thaliana] gb|AEE86871.1| basic helix-loop-helix domain-containing protein [Arabidopsis thaliana]
HS0W81S02EGH48_2	conserved hypothetical protein	ref|XP_003638077.1| 2-phosphoglycerate kinase [Medicago truncatula] gb|AES85215.1| 2-phosphoglycerate kinase [Medicago truncatula]
isotig04256_32	unnamed protein product [Vitis vinifera]	ref|XP_003609078.1| Nuclear-interacting partner of ALK [Medicago truncatula] ref|XP_003609111.1| Nuclear-interacting partner of ALK [Medicago truncatula] gb|AES91275.1| Nuclear-interacting partner of ALK [Medicago truncatula] gb|AES91308.1| Nuclear-interacting partner of ALK [Medicago truncatula]
HS0W81S02EON7H_9	conserved hypothetical protein	ref|XP_003607717.1| Cysteine-rich receptor-like protein kinase [Medicago truncatula] gb|AES89914.1| Cysteine-rich receptor-like protein kinase [Medicago truncatula]
HS0W81S02C5NI7_3	conserved hypothetical protein	ref|XP_003528886.1| PREDICTED: arginine/serine-rich-splicing factor RSP41-like [Glycine max]
HRX1MBH02H9HO0_7	conserved hypothetical protein	ref|XP_002284058.1| PREDICTED: DUF246 domain-containing protein At1g04910-like [Vitis vinifera]
isotig08907_9	predicted protein [Populus trichocarpa]	ref|XP_002273260.1| PREDICTED: nicalin-1 [Vitis vinifera] emb|CBI28285.3| unnamed protein product [Vitis vinifera]
HRMYNUX02IKYPF_3	conserved hypothetical protein	ref|XP_002518020.1| Protein SET DOMAIN GROUP, putative [Ricinus communis] gb|EEF44538.1| Protein SET DOMAIN GROUP, putative [Ricinus communis]
HRX1MBH01CYPQF_2	conserved hypothetical protein	ref|XP_003598054.1| Sam-dependent methyltransferase [Medicago truncatula] gb|AES68305.1| Sam-dependent methyltransferase [Medicago truncatula]
HS0W81S02DGYNX_2	conserved hypothetical protein	ref|XP_002277958.2| PREDICTED: thyroid adenoma-associated protein homolog [Vitis vinifera]
HRX1MBH02G9N01_2	conserved hypothetical protein	ref|XP_003599923.1| Helicase-like protein [Medicago truncatula] gb|AES70174.1| Helicase-like protein [Medicago truncatula]
HRX1MBH01C05DA_7	conserved hypothetical protein	gb|AAX96430.1| HAD-superfamily hydrolase, subfamily IA, variant 3, putative [Oryza sativa Japonica Group] gb|ABA92858.1| haloacid dehalogenase-like hydrolase family protein, putative, expressed [Oryza sativa Japonica Group]
HRMYNUX02GRF12_11	conserved hypothetical protein	gb|AFW83455.1| putative ubiquitin-conjugating enzyme family [Zea mays]
HRX1MBH02JGPT6_8	conserved hypothetical protein	ref|XP_002271567.1| PREDICTED: probable receptor-like protein kinase At5g15080 [Vitis vinifera]
isotig11447_9	predicted protein [Populus trichocarpa]	ref|XP_003523313.1| PREDICTED: flavanone 3-dioxygenase-like [Glycine max]
HS0W81S01BPNF9_7	conserved hypothetical protein	sp|Q0JP11.2|C3H3_ORYSJ RecName: Full=Zinc finger CCCH domain-containing protein 3; Short=OsC3H3 dbj|BAG92489.1| unnamed protein product [Oryza sativa Japonica Group] gb|EEC70328.1| hypothetical protein OsI_01197 [Oryza sativa Indica Group] gb|EEE54245.1| hypothetical protein OsJ_01120 [Oryza sativa Japonica Group]
HS0W81S02DNQFW_5	conserved hypothetical protein	ref|XP_003539102.1| PREDICTED: DNA-directed RNA polymerase III subunit rpc1-like [Glycine max]
HRMYNUX02HVCI7_7	conserved hypothetical protein	ref|XP_003554278.1| PREDICTED: ATP-dependent kinase YFH7-like [Glycine max]
isotig09844_27	uncharacterized protein LOC100248761 [Vitis vinifera]	ref|XP_003531230.1| PREDICTED: UBX domain-containing protein 1-A-like [Glycine max]
HRX1MBH02JTXM4_1	conserved hypothetical protein	ref|XP_003608515.1| Chromodomain-helicase-DNA-binding protein, partial [Medicago truncatula] gb|AES90712.1| Chromodomain-helicase-DNA-binding protein, partial [Medicago truncatula]
isotig02194_47	predicted protein [Populus trichocarpa]	ref|XP_003626849.1| Sacsin [Medicago truncatula] gb|AET01325.1| Sacsin [Medicago truncatula]
HS0W81S01B2144_2	conserved hypothetical protein	ref|XP_002524738.1| acetyl-CoA carboxylase, putative [Ricinus communis] gb|EEF37581.1| acetyl-CoA carboxylase, putative [Ricinus communis]
HS0W81S01A2KEF_4	conserved hypothetical protein	dbj|BAJ84107.1| Cytochrome P450 [Vitis vinifera]
HS0W81S01B1VON_8	conserved hypothetical protein	ref|XP_003638077.1| 2-phosphoglycerate kinase [Medicago truncatula] gb|AES85215.1| 2-phosphoglycerate kinase [Medicago truncatula]
isotig11349_8	conserved hypothetical protein [Ricinus communis]	ref|NP_193167.3| transducin/WD40 domain-containing protein-like protein [Arabidopsis thaliana] gb|AEE83416.1| transducin/WD40 domain-containing protein-like protein [Arabidopsis thaliana]
HRX1MBH02HPGST_4	conserved hypothetical protein	ref|XP_003634201.1| PREDICTED: laccase-1-like [Vitis vinifera]
HS0W81S01CLY9G_14	conserved hypothetical protein	ref|XP_002279477.1| PREDICTED: ras-related protein Rab7 [Vitis vinifera] emb|CBI21523.3| unnamed protein product [Vitis vinifera]
HRMYNUX02IF0T9_8	conserved hypothetical protein	ref|XP_002283076.1| PREDICTED: (-)-germacrene D synthase [Vitis vinifera]
isotig09837_12	predicted protein [Populus trichocarpa]	ref|XP_002270066.1| PREDICTED: chaperone protein dnaJ 13 [Vitis vinifera] emb|CBI31926.3| unnamed protein product [Vitis vinifera]
HS0W81S02EPCVJ_10	conserved hypothetical protein	ref|XP_003610049.1| Macrophage migration inhibitory factor-like protein [Medicago truncatula] gb|AES92246.1| Macrophage migration inhibitory factor-like protein [Medicago truncatula]
HRX1MBH01DS6OB_1	conserved hypothetical protein	ref|NP_001235235.1| RIN4c protein [Glycine max] gb|ADJ67469.1| RIN4c protein [Glycine max]
HS0W81S01AIBQC_1	conserved hypothetical protein	ref|NP_001190437.1| RING/U-box domain-containing protein [Arabidopsis thaliana] gb|AED94372.1| RING/U-box domain-containing protein [Arabidopsis thaliana]
HRX1MBH02G0FAI_7	conserved hypothetical protein	gb|AFM46031.1| sucrose phosphate synthase [Gossypium hirsutum]
HRX1MBH01EI19Y_5	conserved hypothetical protein	emb|CAX69586.1| NMDA receptor glutamate-binding chain [Schistosoma japonicum]
HRMYNUX02G1Q59_4	conserved hypothetical protein	ref|XP_002525357.1| nucleic acid binding protein, putative [Ricinus communis] gb|EEF36995.1| nucleic acid binding protein, putative [Ricinus communis]
HRX1MBH02I3NNK_2	conserved hypothetical protein	ref|XP_003590569.1| WD repeat and FYVE domain-containing protein [Medicago truncatula] gb|AES60820.1| WD repeat and FYVE domain-containing protein [Medicago truncatula]
HRMYNUX02F6UNC_2	conserved hypothetical protein	ref|XP_003633864.1| PREDICTED: TATA-binding protein-associated factor 172 isoform 3 [Vitis vinifera]
HRX1MBH02FP7EB_16	conserved hypothetical protein	ref|XP_001931808.1| NADH dehydrogenase iron-sulfur protein 3, mitochondrial precursor [Pyrenophora tritici-repentis Pt-1C-BFP] gb|EDU40913.1| NADH dehydrogenase iron-sulfur protein 3, mitochondrial precursor [Pyrenophora tritici-repentis Pt-1C-BFP]
HS0W81S01BSXNL_2	conserved hypothetical protein	ref|XP_003527641.1| PREDICTED: protein NLP4-like [Glycine max]
HRX1MBH02H5D2H_11	conserved hypothetical protein	ref|XP_002512387.1| DNA polymerase zeta catalytic subunit, putative [Ricinus communis] gb|EEF49839.1| DNA polymerase zeta catalytic subunit, putative [Ricinus communis]
HRX1MBH01CVEZ1_8	conserved hypothetical protein	ref|XP_003623785.1| Neurobeachin-like protein [Medicago truncatula] gb|AES80003.1| Neurobeachin-like protein [Medicago truncatula]
isotig07486_45	uncharacterized protein LOC100258981 isoform 1 [Vitis vinifera]	emb|CAA08758.1| BnMAP4K alpha2 [Brassica napus]
isotig07639_33	predicted protein [Populus trichocarpa]	ref|XP_003550337.1| PREDICTED: serine/threonine-protein kinase CBK1-like [Glycine max]
HRX1MBH02HO6OO_12	conserved hypothetical protein	ref|XP_002271858.2| PREDICTED: probable exonuclease mut-7 homolog [Vitis vinifera]
HS0W81S02D6MMN_4	conserved hypothetical protein	ref|XP_003558899.1| PREDICTED: probable adenylate kinase 1, chloroplastic-like [Brachypodium distachyon]
HRMYNUX02F7JMH_3	conserved hypothetical protein	ref|XP_002273838.1| PREDICTED: dehydration-responsive element-binding protein 2C-like [Vitis vinifera]
HS0W81S02DOMG2_10	conserved hypothetical protein	ref|XP_002276933.1| PREDICTED: trihelix transcription factor GT-2 [Vitis vinifera]
isotig11514_18	uncharacterized protein LOC100804707 [Glycine max]	ref|XP_002517139.1| imidazoleglycerol-phosphate dehydratase his7, putative [Ricinus communis] gb|EEF45302.1| imidazoleglycerol-phosphate dehydratase his7, putative [Ricinus communis]
HRX1MBH01CVWR4_14	conserved hypothetical protein	ref|XP_002277797.2| PREDICTED: wall-associated receptor kinase 5-like [Vitis vinifera]
isotig07390_45	uncharacterized protein LOC100248757 [Vitis vinifera]	ref|NP_850270.1| acyl-CoA N-acyltransferase with RING/FYVE/PHD-type zinc finger domain-containing protein [Arabidopsis thaliana] gb|AAM13115.1| putative PHD-type zinc finger protein [Arabidopsis thaliana] gb|AAP68251.1| At2g36720 [Arabidopsis thaliana] gb|AEC09290.1| acyl-CoA N-acyltransferase with RING/FYVE/PHD-type zinc finger domain-containing protein [Arabidopsis thaliana]
HRMYNUX02IUXJH_11	conserved hypothetical protein	ref|XP_002509693.1| molybdopterin cofactor sulfurase, putative [Ricinus communis] gb|EEF51080.1| molybdopterin cofactor sulfurase, putative [Ricinus communis]
HRMYNUX02J1ENV_7	conserved hypothetical protein	ref|XP_002273879.1| PREDICTED: riboflavin biosynthesis protein RibD-like [Vitis vinifera]
HRMYNUX02GRJOU_8	conserved hypothetical protein	ref|XP_002273879.1| PREDICTED: riboflavin biosynthesis protein RibD-like [Vitis vinifera]
HRX1MBH01AKD0S_2	conserved hypothetical protein	ref|XP_002880292.1| ribonuclease P [Arabidopsis lyrata subsp. lyrata] gb|EFH56551.1| ribonuclease P [Arabidopsis lyrata subsp. lyrata]
HS0W81S01BMQFF_1	conserved hypothetical protein	ref|XP_002263592.1| PREDICTED: vacuolar protein sorting-associated protein 45 homolog [Vitis vinifera] emb|CBI19972.3| unnamed protein product [Vitis vinifera]
HRX1MBH01A355I_3	conserved hypothetical protein	ref|XP_003249337.1| PREDICTED: serine/arginine-rich splicing factor 7-like [Apis mellifera]
HRX1MBH01CJH4S_9	conserved hypothetical protein	ref|XP_003551337.1| PREDICTED: transcription factor bHLH62-like [Glycine max]
HRX1MBH01DHMVS_3	conserved hypothetical protein	ref|XP_003249337.1| PREDICTED: serine/arginine-rich splicing factor 7-like [Apis mellifera]
HRX1MBH02I5T9I_4	conserved hypothetical protein	ref|XP_003596996.1| Glutamate receptor 3.4 [Medicago truncatula] gb|AES67247.1| Glutamate receptor 3.4 [Medicago truncatula]
HRX1MBH02IM3VV_3	conserved hypothetical protein	ref|XP_002284419.2| PREDICTED: DIS3-like exonuclease 2-like [Vitis vinifera]
HS0W81S01B7NFL_8	conserved hypothetical protein	ref|XP_003552761.1| PREDICTED: ubiquitin carboxyl-terminal hydrolase 2-like [Glycine max]
isotig03692_14	uncharacterized protein LOC100261038 [Vitis vinifera]	gb|ADN32812.1| sieve element occlusion c [Solanum phureja]
HRX1MBH02F5KFW_11	conserved hypothetical protein	ref|XP_002276858.1| PREDICTED: UDP-glycosyltransferase 86A1 [Vitis vinifera]
isotig06873_76	predicted protein [Populus trichocarpa]	ref|XP_003632762.1| PREDICTED: pre-mRNA-processing-splicing factor 8-like isoform 2 [Vitis vinifera] emb|CBI36339.3| unnamed protein product [Vitis vinifera]
HRX1MBH01CS4TI_2	conserved hypothetical protein	ref|XP_003618262.1| Serine/threonine protein kinase [Medicago truncatula] gb|AES74480.1| Serine/threonine protein kinase [Medicago truncatula]
HRX1MBH01BPGKX_3	conserved hypothetical protein	ref|XP_002864478.1| kinase family protein [Arabidopsis lyrata subsp. lyrata] gb|EFH40737.1| kinase family protein [Arabidopsis lyrata subsp. lyrata]
HS0W81S02DSS85_2	conserved hypothetical protein	ref|XP_002271504.1| PREDICTED: magnesium transporter MRS2-A, chloroplastic [Vitis vinifera]
HRMYNUX02IW1C7_4	conserved hypothetical protein	ref|XP_002532420.1| acyltransferase, putative [Ricinus communis] gb|EEF29961.1| acyltransferase, putative [Ricinus communis]
HRX1MBH01DC4DU_4	conserved hypothetical protein	ref|XP_002283045.2| PREDICTED: floral homeotic protein APETALA 2 [Vitis vinifera] gb|ACO52508.1| transcription factor APETALA2 [Vitis vinifera]
HRX1MBH01CY14V_2	conserved hypothetical protein	ref|XP_002285595.1| PREDICTED: transcription factor bHLH93 [Vitis vinifera]
isotig03604_11	predicted protein [Populus trichocarpa]	ref|NP_566278.1| protein FAR1-related sequence 7 [Arabidopsis thaliana] sp|Q9M8J3.1|FRS7_ARATH RecName: Full=Protein FAR1-RELATED SEQUENCE 7 gb|AAF30318.1|AC018907_18 unknown protein [Arabidopsis thaliana] gb|AAK25980.1|AF360270_1 unknown protein [Arabidopsis thaliana] gb|AAN12887.1| unknown protein [Arabidopsis thaliana] gb|AEE74365.1| protein FAR1-related sequence 7 [Arabidopsis thaliana]
isotig11193_5	unnamed protein product [Vitis vinifera]	ref|XP_002271674.2| PREDICTED: DNA gyrase subunit A, chloroplastic/mitochondrial-like [Vitis vinifera]
HS0W81S02EACI9_11	conserved hypothetical protein	ref|XP_003613242.1| SAM domain and HD domain-containing protein [Medicago truncatula] gb|AES96200.1| SAM domain and HD domain-containing protein [Medicago truncatula]
HRMYNUX02IQRNJ_9	conserved hypothetical protein	ref|XP_003539513.1| PREDICTED: G-type lectin S-receptor-like serine/threonine-protein kinase At4g03230-like [Glycine max]
isotig10354_12	predicted protein [Populus trichocarpa]	emb|CAI72505.1| beta 1,2 N-acetylglucosaminyltransferase [Populus tremula x Populus alba]
isotig07721_43	conserved hypothetical protein [Ricinus communis]	ref|XP_002871602.1| nodulin family protein [Arabidopsis lyrata subsp. lyrata] gb|EFH47861.1| nodulin family protein [Arabidopsis lyrata subsp. lyrata]
HRMYNUX02IC66T_12	conserved hypothetical protein	gb|AFR98648.1| ATP-dependent Clp protease [Cryptococcus neoformans var. grubii H99]
isotig11246_8	unnamed protein product [Vitis vinifera]	ref|NP_001118516.1| RAB GTPase activator protein [Arabidopsis thaliana] gb|AEC10279.1| RAB GTPase activator protein [Arabidopsis thaliana]
HRMYNUX02JW12T_2	conserved hypothetical protein	ref|XP_002527043.1| Ran GTPase binding protein, putative [Ricinus communis] gb|EEF35343.1| Ran GTPase binding protein, putative [Ricinus communis]
HRX1MBH02H23RO_6	conserved hypothetical protein	gb|AAX96812.1| retrotransposon protein, putative, Ty3-gypsy sub-class [Oryza sativa Japonica Group] gb|ABA92889.1| retrotransposon protein, putative, Ty3-gypsy subclass [Oryza sativa Japonica Group]
isotig09249_12	predicted protein [Populus trichocarpa]	ref|XP_002512616.1| interferon-induced GTP-binding protein mx, putative [Ricinus communis] gb|EEF50068.1| interferon-induced GTP-binding protein mx, putative [Ricinus communis]
HRX1MBH02JRNQJ_6	conserved hypothetical protein	ref|XP_002512108.1| glycogen phosphorylase, putative [Ricinus communis] gb|EEF50777.1| glycogen phosphorylase, putative [Ricinus communis]
HRX1MBH01C5E4T_6	conserved hypothetical protein	ref|XP_002879710.1| kinase family protein [Arabidopsis lyrata subsp. lyrata] gb|EFH55969.1| kinase family protein [Arabidopsis lyrata subsp. lyrata]
HS0W81S02EZ9QS_3	conserved hypothetical protein	ref|XP_002268455.2| PREDICTED: 7-dehydrocholesterol reductase-like [Vitis vinifera]
HRX1MBH02G1IXS_4	conserved hypothetical protein	ref|XP_002511863.1| CRP, putative [Ricinus communis] gb|EEF50532.1| CRP, putative [Ricinus communis]
HRMYNUX02G2SLB_8	conserved hypothetical protein	ref|XP_002529040.1| Chromosome-associated kinesin KIF4A, putative [Ricinus communis] gb|EEF33351.1| Chromosome-associated kinesin KIF4A, putative [Ricinus communis]
HRMYNUX02IIIQF_2	conserved hypothetical protein	ref|XP_002263119.2| PREDICTED: pentatricopeptide repeat-containing protein At1g12300, mitochondrial-like [Vitis vinifera]
HRX1MBH01C1FN6_11	conserved hypothetical protein	ref|NP_849684.1| 5'-3' exonuclease family protein [Arabidopsis thaliana] gb|AEE29675.1| 5'-3' exonuclease family protein [Arabidopsis thaliana]
HS0W81S01BL95K_4	conserved hypothetical protein	gb|AAX94831.1| transposon protein, putative, unclassified [Oryza sativa Japonica Group]
isotig07266_51	conserved hypothetical protein [Ricinus communis]	ref|XP_003634816.1| PREDICTED: protein strawberry notch-like [Vitis vinifera]
isotig11309_12	predicted protein [Populus trichocarpa]	gb|AEL98697.1| restriction endonuclease, type II-like protein, partial [Silene latifolia]
isotig09500_28	conserved hypothetical protein [Ricinus communis]	ref|XP_002273762.2| PREDICTED: UNC93-like protein-like [Vitis vinifera] emb|CAN76819.1| hypothetical protein VITISV_029718 [Vitis vinifera] emb|CBI32604.3| unnamed protein product [Vitis vinifera]
isotig11218_5	uncharacterized protein LOC100260399 isoform 1 [Vitis vinifera]	dbj|BAI63586.1| HPP domain containing protein [Lotus japonicus] gb|AFK44493.1| unknown [Lotus japonicus]
HS0W81S02D4RRB_3	conserved hypothetical protein	ref|XP_002325496.1| tir-nbs-lrr resistance protein [Populus trichocarpa] gb|EEE99877.1| tir-nbs-lrr resistance protein [Populus trichocarpa]
HRX1MBH02HPCP5_2	conserved hypothetical protein	ref|XP_002509596.1| Amine oxidase [copper-containing] precursor, putative [Ricinus communis] gb|EEF50983.1| Amine oxidase [copper-containing] precursor, putative [Ricinus communis]
isotig08262_11	unnamed protein product [Vitis vinifera]	ref|XP_003609575.1| Helicase swr1 [Medicago truncatula] gb|AES91772.1| Helicase swr1 [Medicago truncatula]
isotig03053_28	unknown [Populus trichocarpa x Populus deltoides]	ref|XP_002525579.1| ubiquitin-protein ligase, putative [Ricinus communis] gb|EEF36838.1| ubiquitin-protein ligase, putative [Ricinus communis]
HS0W81S02D3IIQ_2	conserved hypothetical protein	ref|XP_003604987.1| NBS-containing resistance-like protein [Medicago truncatula] gb|AES87184.1| NBS-containing resistance-like protein [Medicago truncatula]
HRX1MBH01D28UC_9	conserved hypothetical protein	ref|XP_003524915.1| PREDICTED: 70 kDa peptidyl-prolyl isomerase-like isoform 1 [Glycine max]
HRX1MBH01BMMZK_10	conserved hypothetical protein	ref|XP_002279980.2| PREDICTED: HEAT repeat-containing protein 5B-like [Vitis vinifera]
isotig10978_22	uncharacterized protein LOC100266660 [Vitis vinifera]	ref|XP_003546130.1| PREDICTED: RING finger protein 157-like [Glycine max]
HS0W81S02D03TM_6	conserved hypothetical protein	ref|XP_002276675.1| PREDICTED: pre-mRNA-splicing factor rse1-like [Vitis vinifera]
HRMYNUX02GZU1D_8	conserved hypothetical protein	gb|AEL95441.1| calmodulin-binding protein [Populus euphratica]
HS0W81S02EIS0E_6	conserved hypothetical protein	ref|XP_002518723.1| UDP-glucosyltransferase, putative [Ricinus communis] gb|EEF43648.1| UDP-glucosyltransferase, putative [Ricinus communis]
HRX1MBH01EWB13_7	conserved hypothetical protein	ref|XP_002534061.1| Eukaryotic initiation factor iso-4F subunit p82-34, putative [Ricinus communis] gb|EEF28321.1| Eukaryotic initiation factor iso-4F subunit p82-34, putative [Ricinus communis]
HRX1MBH02HRG05_4	conserved hypothetical protein	ref|XP_002269907.1| PREDICTED: rac-like GTP-binding protein 7 [Vitis vinifera] emb|CBI16695.3| unnamed protein product [Vitis vinifera]
isotig09597_24	predicted protein [Populus trichocarpa]	ref|XP_002264394.2| PREDICTED: laccase-14 [Vitis vinifera]
HS0W81S01AVILM_12	conserved hypothetical protein	ref|XP_002268373.1| PREDICTED: ABC transporter G family member 25-like [Vitis vinifera]
HRX1MBH01CIS3S_9	conserved hypothetical protein	ref|XP_003629892.1| Ribosome maturation factor rimM [Medicago truncatula] gb|AET04368.1| Ribosome maturation factor rimM [Medicago truncatula]
HS0W81S01ARHWU_7	conserved hypothetical protein	ref|XP_002278956.1| PREDICTED: zinc phosphodiesterase ELAC protein 2-like [Vitis vinifera]
HRX1MBH02F2BSM_7	conserved hypothetical protein	ref|XP_003634696.1| PREDICTED: (-)-germacrene D synthase [Vitis vinifera] emb|CBI20483.3| unnamed protein product [Vitis vinifera]
HS0W81S02DQK4Y_6	conserved hypothetical protein	ref|XP_002270199.2| PREDICTED: alpha-L-fucosidase 2-like [Vitis vinifera]
HRX1MBH01AM67D_13	conserved hypothetical protein	ref|XP_002276005.1| PREDICTED: 1-acyl-sn-glycerol-3-phosphate acyltransferase 1, chloroplastic-like [Vitis vinifera]
HS0W81S01BFI0Y_4	conserved hypothetical protein	ref|XP_002282466.1| PREDICTED: pentatricopeptide repeat-containing protein At3g12770-like [Vitis vinifera]
HRX1MBH02F6BDR_6	conserved hypothetical protein	ref|XP_003635308.1| PREDICTED: cysteine-rich receptor-like protein kinase 29-like [Vitis vinifera]
isotig01558_13	unnamed protein product [Vitis vinifera]	ref|XP_002513661.1| ferric-chelate reductase, putative [Ricinus communis] gb|EEF49064.1| ferric-chelate reductase, putative [Ricinus communis]
HRX1MBH01C5ZRM_2	conserved hypothetical protein	ref|NP_200884.2| 2-phosphoglycerate kinase-related protein [Arabidopsis thaliana] dbj|BAB10097.1| unnamed protein product [Arabidopsis thaliana] gb|AAO22756.1| unknown protein [Arabidopsis thaliana] gb|AAO42372.1| unknown protein [Arabidopsis thaliana] gb|AED97374.1| 2-phosphoglycerate kinase-related protein [Arabidopsis thaliana]
HRMYNUX02IGPV4_9	conserved hypothetical protein	ref|XP_002525238.1| transcription factor, putative [Ricinus communis] gb|EEF37204.1| transcription factor, putative [Ricinus communis]
isotig07970_40	predicted protein [Populus trichocarpa]	ref|XP_002276125.1| PREDICTED: leucine-rich repeat receptor-like serine/threonine/tyrosine-protein kinase SOBIR1 [Vitis vinifera]
HS0W81S01BMBDR_7	conserved hypothetical protein	ref|XP_002276067.1| PREDICTED: TGACG-sequence-specific DNA-binding protein TGA-2.1-like [Vitis vinifera]
isotig07115_21	predicted protein [Populus trichocarpa]	ref|XP_002284379.1| PREDICTED: phosphatidylinositol-4-phosphate 5-kinase 1 [Vitis vinifera]
HS0W81S01CI6CV_9	conserved hypothetical protein	gb|AAM91568.1| putative WD-40 repeat protein [Arabidopsis thaliana]
HRX1MBH02GT33Z_4	conserved hypothetical protein	ref|XP_003632262.1| PREDICTED: UDP-glycosyltransferase 86A1-like [Vitis vinifera]
isotig02469_28	predicted protein [Populus trichocarpa]	ref|XP_002306255.1| cytochrome P450 [Populus trichocarpa] gb|EEE93251.1| cytochrome P450 [Populus trichocarpa]
HS0W81S02EKNUU_3	conserved hypothetical protein	gb|ADP20179.1| gag-pol polyprotein [Silene latifolia]
HRX1MBH02GXFKA_14	conserved hypothetical protein	gb|ADW66596.1| cyclic nucleotide gated channel 1 [Hirschfeldia incana]
isotig03932_37	predicted protein [Populus trichocarpa]	ref|XP_002517513.1| Beta-amylase, putative [Ricinus communis] gb|EEF45055.1| Beta-amylase, putative [Ricinus communis]
isotig07356_16	unnamed protein product [Vitis vinifera]	ref|XP_002277120.2| PREDICTED: DEAD-box ATP-dependent RNA helicase 31-like [Vitis vinifera]
isotig05653_7	unnamed protein product [Vitis vinifera]	ref|XP_003536947.1| PREDICTED: histone-lysine N-methyltransferase SUVR1-like [Glycine max]
HS0W81S01AJ3Q9_7	conserved hypothetical protein	ref|XP_003548321.1| PREDICTED: DNA polymerase epsilon subunit 2-like [Glycine max]
isotig08890_6	predicted protein [Populus trichocarpa]	ref|XP_003611102.1| Glutathione peroxidase [Medicago truncatula] gb|AES94060.1| Glutathione peroxidase [Medicago truncatula]
HS0W81S01AYTPF_6	conserved hypothetical protein	ref|XP_002275696.2| PREDICTED: Werner syndrome ATP-dependent helicase-like [Vitis vinifera]
HRX1MBH02GHILW_7	conserved hypothetical protein	gb|ACP30565.1| disease resistance protein [Brassica rapa subsp. pekinensis]
HRX1MBH01DOWZQ_5	conserved hypothetical protein	ref|XP_003519855.1| PREDICTED: aspartic proteinase-like protein 1-like [Glycine max]
HS0W81S02EY4F5_10	conserved hypothetical protein	ref|XP_002868324.1| zinc ion binding protein [Arabidopsis lyrata subsp. lyrata] gb|EFH44583.1| zinc ion binding protein [Arabidopsis lyrata subsp. lyrata]
HRMYNUX02H8NDN_3	conserved hypothetical protein	ref|XP_002273838.1| PREDICTED: dehydration-responsive element-binding protein 2C-like [Vitis vinifera]
isotig03061_13	predicted protein [Populus trichocarpa]	ref|XP_002512887.1| glycerophosphodiester phosphodiesterase, putative [Ricinus communis] gb|EEF49390.1| glycerophosphodiester phosphodiesterase, putative [Ricinus communis]
isotig11568_21	uncharacterized protein LOC100259102 [Vitis vinifera]	ref|XP_002277598.1| PREDICTED: protein ZINC INDUCED FACILITATOR-LIKE 1 [Vitis vinifera] emb|CBI29172.3| unnamed protein product [Vitis vinifera]
HRX1MBH01DR2J6_2	conserved hypothetical protein	ref|XP_002529506.1| pentatricopeptide repeat-containing protein, putative [Ricinus communis] gb|EEF32875.1| pentatricopeptide repeat-containing protein, putative [Ricinus communis]
isotig11151_25	conserved hypothetical protein [Ricinus communis]	ref|NP_201288.1| programmed cell death 2 C-terminal domain-containing protein [Arabidopsis thaliana] gb|AAL06544.1|AF412091_1 AT5g64830/MXK3_5 [Arabidopsis thaliana] dbj|BAA97295.1| unnamed protein product [Arabidopsis thaliana] gb|ABG48386.1| At5g64830 [Arabidopsis thaliana] gb|AED97958.1| programmed cell death 2 C-terminal domain-containing protein [Arabidopsis thaliana]
HS0W81S02D5GT4_4	conserved hypothetical protein	gb|ADP20179.1| gag-pol polyprotein [Silene latifolia]
HS0W81S01AJGVL_3	conserved hypothetical protein	ref|XP_002263835.2| PREDICTED: DNA-directed RNA polymerase I subunit RPA2 [Vitis vinifera]
HRX1MBH02GZ0MB_5	conserved hypothetical protein	ref|XP_002273767.1| PREDICTED: peroxisome biogenesis protein 1-like [Vitis vinifera]
HRX1MBH02J5VRV_5	conserved hypothetical protein	ref|XP_002533281.1| pentatricopeptide repeat-containing protein, putative [Ricinus communis] gb|EEF29113.1| pentatricopeptide repeat-containing protein, putative [Ricinus communis]
HS0W81S02C5XLB_12	conserved hypothetical protein	ref|XP_002511967.1| F-box and wd40 domain protein, putative [Ricinus communis] gb|EEF50636.1| F-box and wd40 domain protein, putative [Ricinus communis]
isotig10132_26	predicted protein [Populus trichocarpa]	ref|XP_002277466.2| PREDICTED: B3 domain-containing protein Os01g0234100-like [Vitis vinifera]
HS0W81S01BWV6A_5	conserved hypothetical protein	gb|ACS87993.1| UDP-glucosyltransferase family 1 protein [Citrus sinensis]
HS0W81S01BY76O_6	conserved hypothetical protein	ref|XP_002274159.1| PREDICTED: endoplasmic reticulum metallopeptidase 1 [Vitis vinifera] emb|CBI31456.3| unnamed protein product [Vitis vinifera]
isotig11497_7	unnamed protein product [Vitis vinifera]	ref|XP_002274568.1| PREDICTED: protein TIFY 4B-like [Vitis vinifera]
HRX1MBH01B5QJ5_5	conserved hypothetical protein	ref|XP_002273058.1| PREDICTED: nuclear ribonuclease Z isoform 1 [Vitis vinifera]
HS0W81S02DJHYO_2	conserved hypothetical protein	ref|XP_002270943.2| PREDICTED: sphingosine kinase B-like [Vitis vinifera]
isotig09059_4	predicted protein [Populus trichocarpa]	gb|AAK08655.1|AF234536_1 senescence-associated protein [Ipomoea batatas] gb|AAQ15125.1|AF353614_1 senescence-associated protein SPA15 [Ipomoea batatas]
HRMYNUX02JRWLE_10	conserved hypothetical protein	ref|XP_003522899.1| PREDICTED: thioredoxin-like protein CITRX, chloroplastic-like [Glycine max]
HRMYNUX02G77F5_8	conserved hypothetical protein	ref|XP_003526817.1| PREDICTED: adenine/guanine permease AZG1-like [Glycine max]
HRMYNUX02GFBVL_5	conserved hypothetical protein	ref|NP_200857.1| fasciclin-like arabinogalactan protein 12 [Arabidopsis thaliana] sp|Q8LEE9.2|FLA12_ARATH RecName: Full=Fasciclin-like arabinogalactan protein 12; Flags: Precursor dbj|BAB08232.1| unnamed protein product [Arabidopsis thaliana] gb|AED97336.1| fasciclin-like arabinogalactan protein 12 [Arabidopsis thaliana]
HRX1MBH01AJZFV_7	conserved hypothetical protein	ref|NP_194050.2| cysteine-rich receptor-like protein kinase 11 [Arabidopsis thaliana] sp|Q9ZP16.2|CRK11_ARATH RecName: Full=Cysteine-rich receptor-like protein kinase 11; Short=Cysteine-rich RLK11; AltName: Full=Receptor-like protein kinase 3; Flags: Precursor gb|AEE84720.1| cysteine-rich receptor-like protein kinase 11 [Arabidopsis thaliana]
isotig07515_15	uncharacterized protein LOC100249037 [Vitis vinifera]	ref|NP_191537.4| rhodanese/Cell cycle control phosphatase-like protein [Arabidopsis thaliana] gb|AEE79968.1| rhodanese/Cell cycle control phosphatase-like protein [Arabidopsis thaliana]
isotig05789_6	uncharacterized protein LOC100252797 [Vitis vinifera]	ref|NP_193287.1| tRNA/rRNA methyltransferase (SpoU) family protein [Arabidopsis thaliana] dbj|BAC42073.1| OBP33pep like protein [Arabidopsis thaliana] gb|AAO50512.1| putative OBP33pep protein [Arabidopsis thaliana] gb|AEE83615.1| tRNA/rRNA methyltransferase (SpoU) family protein [Arabidopsis thaliana]
HS0W81S02C5QGY_4	conserved hypothetical protein	ref|XP_003623391.1| Integrator complex subunit [Medicago truncatula] gb|AES79609.1| Integrator complex subunit [Medicago truncatula]
HRX1MBH02ITO9A_4	conserved hypothetical protein	ref|XP_003526181.1| PREDICTED: CBL-interacting serine/threonine-protein kinase 25-like [Glycine max]
HRX1MBH02FX4BZ_3	conserved hypothetical protein	gb|ACP30594.1| disease resistance protein [Brassica rapa subsp. pekinensis]
HS0W81S01CIWVQ_3	conserved hypothetical protein	ref|XP_002529402.1| serine carboxypeptidase, putative [Ricinus communis] gb|EEF32998.1| serine carboxypeptidase, putative [Ricinus communis]
HS0W81S01BBI8F_9	conserved hypothetical protein	ref|XP_002523553.1| serine/threonine protein kinase, putative [Ricinus communis] gb|EEF38892.1| serine/threonine protein kinase, putative [Ricinus communis]
HS0W81S01CDXPV_10	conserved hypothetical protein	ref|XP_002532420.1| acyltransferase, putative [Ricinus communis] gb|EEF29961.1| acyltransferase, putative [Ricinus communis]
HRMYNUX02HV9V4_8	conserved hypothetical protein	ref|XP_002529728.1| DNA cross-link repair protein pso2/snm1, putative [Ricinus communis] gb|EEF32657.1| DNA cross-link repair protein pso2/snm1, putative [Ricinus communis]
HRX1MBH02H5QD2_17	conserved hypothetical protein	ref|XP_003972120.1| PREDICTED: hemicentin-2-like [Takifugu rubripes]
HS0W81S01BMU74_3	conserved hypothetical protein	ref|XP_002281926.1| PREDICTED: U3 small nucleolar RNA-associated protein 18 homolog [Vitis vinifera]
HRX1MBH01CX387_6	conserved hypothetical protein	ref|XP_002511046.1| pentatricopeptide repeat-containing protein, putative [Ricinus communis] gb|EEF51648.1| pentatricopeptide repeat-containing protein, putative [Ricinus communis]
HRX1MBH02GJKAN_4	conserved hypothetical protein	ref|XP_002514797.1| hydrolase, putative [Ricinus communis] gb|EEF47351.1| hydrolase, putative [Ricinus communis]
HS0W81S01BUHJG_12	conserved hypothetical protein	ref|XP_002269246.2| PREDICTED: cysteine-rich receptor-like protein kinase 10-like [Vitis vinifera]
HS0W81S01AWRYS_1	conserved hypothetical protein	ref|XP_002864303.1| calcium ion binding protein [Arabidopsis lyrata subsp. lyrata] gb|EFH40562.1| calcium ion binding protein [Arabidopsis lyrata subsp. lyrata]
isotig06389_3	predicted protein [Populus trichocarpa]	ref|NP_567594.1| RNA recognition motif-containing protein [Arabidopsis thaliana] dbj|BAD44597.1| putative protein [Arabidopsis thaliana] gb|ABF83619.1| At4g20030 [Arabidopsis thaliana] gb|AEE84264.1| RNA recognition motif-containing protein [Arabidopsis thaliana]
isotig01341_94	ref|XP_002270510.2| PREDICTED: probable glutamyl endopeptidase, chloroplastic-like [Vitis vinifera]	ref|XP_003625970.1| Acylamino-acid-releasing enzyme [Medicago truncatula] gb|AES82188.1| Acylamino-acid-releasing enzyme [Medicago truncatula]
HRX1MBH01C3491_3	conserved hypothetical protein	ref|NP_179175.3| nodulation protein-like protein [Arabidopsis thaliana] gb|AAR92253.1| At2g15730 [Arabidopsis thaliana] gb|AAS76243.1| At2g15730 [Arabidopsis thaliana] gb|AEC06433.1| nodulation protein-like protein [Arabidopsis thaliana]
isotig05946_5	uncharacterized protein LOC100499998 [Glycine max]	ref|XP_002529367.1| histone h2a, putative [Ricinus communis] gb|EEF33034.1| histone h2a, putative [Ricinus communis]
isotig06049_3	predicted protein [Populus trichocarpa]	ref|XP_003633551.1| PREDICTED: U6 snRNA-associated Sm-like protein LSm7-like isoform 1 [Vitis vinifera] ref|XP_003633552.1| PREDICTED: U6 snRNA-associated Sm-like protein LSm7-like isoform 2 [Vitis vinifera] ref|XP_003633553.1| PREDICTED: U6 snRNA-associated Sm-like protein LSm7-like isoform 3 [Vitis vinifera] ref|XP_003633554.1| PREDICTED: U6 snRNA-associated Sm-like protein LSm7-like isoform 4 …
HRX1MBH02IEJH0_11	conserved hypothetical protein	ref|XP_003598465.1| Pre-mRNA splicing factor ATP-dependent RNA helicase-like protein [Medicago truncatula] gb|AES68716.1| Pre-mRNA splicing factor ATP-dependent RNA helicase-like protein [Medicago truncatula]
HRX1MBH01A66KE_5	conserved hypothetical protein	ref|NP_194629.1| Tesmin/TSO1-like CXC domain-containing protein [Arabidopsis thaliana] sp|Q9SZD1.1|TCX5_ARATH RecName: Full=Protein tesmin/TSO1-like CXC 5; Short=AtTCX5 emb|CAB43914.1| putative transcription factor [Arabidopsis thaliana] emb|CAB79658.1| putative transcription factor [Arabidopsis thaliana] dbj|BAC43254.1| putative transcription factor [Arabidopsis thaliana] gb|AAO64866.1| At4g2900…
HS0W81S01CCY9H_4	conserved hypothetical protein	ref|XP_002272915.2| PREDICTED: protein FAR1-RELATED SEQUENCE 3-like [Vitis vinifera]
HRX1MBH02FY4WQ_14	conserved hypothetical protein	ref|XP_003528975.1| PREDICTED: phosphoethanolamine N-methyltransferase-like [Glycine max]
HRX1MBH01AYNL9_4	conserved hypothetical protein	ref|XP_002265419.1| PREDICTED: disease resistance protein RPM1-like [Vitis vinifera]
HS0W81S01B48ZX_4	conserved hypothetical protein	dbj|BAJ84107.1| Cytochrome P450 [Vitis vinifera]
HRMYNUX02FXZG5_3	conserved hypothetical protein	ref|XP_002275562.1| PREDICTED: bifunctional dihydroflavonol 4-reductase/flavanone 4-reductase [Vitis vinifera] emb|CBI40772.3| unnamed protein product [Vitis vinifera]
isotig10404_24	unnamed protein product [Thellungiella halophila]	ref|XP_003610769.1| 12-oxophytodienoate reductase [Medicago truncatula] gb|AES93727.1| 12-oxophytodienoate reductase [Medicago truncatula]
HRX1MBH01CD81W_9	conserved hypothetical protein	ref|XP_003574610.1| PREDICTED: patatin group A-3-like [Brachypodium distachyon]
isotig09736_12	predicted protein [Populus trichocarpa]	ref|XP_003530009.1| PREDICTED: aluminum-activated malate transporter 9-like [Glycine max]
isotig09672_11	conserved hypothetical protein [Ricinus communis]	ref|NP_850263.1| galactose oxidase/kelch repeat-containing protein [Arabidopsis thaliana] ref|NP_001031493.1| galactose oxidase/kelch repeat-containing protein [Arabidopsis thaliana] gb|AAM13022.1| unknown protein [Arabidopsis thaliana] gb|AAM91329.1| unknown protein [Arabidopsis thaliana] dbj|BAH19710.1| AT2G36360 [Arabidopsis thaliana] gb|AEC09240.1| galactose oxidase/kelch repeat-containing pr…
isotig09272_13	uncharacterized protein LOC100240775 [Vitis vinifera]	ref|NP_198447.2| YAK1-like protein 1 [Arabidopsis thaliana] gb|AAM13089.1| unknown protein [Arabidopsis thaliana] gb|AAQ65172.1| At5g35980 [Arabidopsis thaliana] dbj|BAF02149.1| protein kinase like protein [Arabidopsis thaliana] gb|AED94035.1| YAK1-like protein 1 [Arabidopsis thaliana]
HRX1MBH01D1KNT_11	conserved hypothetical protein	ref|XP_002273072.1| PREDICTED: patellin-4 [Vitis vinifera] emb|CBI37122.3| unnamed protein product [Vitis vinifera]
HS0W81S02DGA7G_7	conserved hypothetical protein	ref|NP_179582.2| RNA-dependent RNA polymerase family protein [Arabidopsis thaliana] sp|O82189.2|RDR4_ARATH RecName: Full=Probable RNA-dependent RNA polymerase 4; Short=AtRDRP4; AltName: Full=RNA-directed RNA polymerase 4 gb|AEC06943.1| RNA-dependent RNA polymerase family protein [Arabidopsis thaliana]
isotig03924_39	unnamed protein product [Vitis vinifera]	gb|AAW82883.1| phytoalexin-deficient 4-1 protein [Solanum tuberosum]
HRX1MBH02F6JBA_12	conserved hypothetical protein	ref|XP_003599416.1| Alpha-N-acetylglucosaminidase [Medicago truncatula] gb|AES69667.1| Alpha-N-acetylglucosaminidase [Medicago truncatula]
isotig08504_28	uncharacterized protein LOC100247924 [Vitis vinifera]	ref|XP_003610521.1| Ribosomal RNA processing protein-like protein [Medicago truncatula] gb|AES92718.1| Ribosomal RNA processing protein-like protein [Medicago truncatula]
HS0W81S02C4WD9_2	conserved hypothetical protein	ref|XP_002934841.1| PREDICTED: ras-related protein Rab-8A [Xenopus (Silurana) tropicalis]
isotig05389_17	predicted protein [Populus trichocarpa]	ref|XP_002277858.1| PREDICTED: (+)-neomenthol dehydrogenase [Vitis vinifera] emb|CAN79560.1| hypothetical protein VITISV_036558 [Vitis vinifera] emb|CBI35626.3| unnamed protein product [Vitis vinifera]
HRX1MBH01CHVOQ_5	conserved hypothetical protein	ref|XP_002282264.2| PREDICTED: CST complex subunit CTC1-like [Vitis vinifera]
HRX1MBH01CJ5OP_9	conserved hypothetical protein	ref|XP_002282931.1| PREDICTED: histone acetyltransferase type B catalytic subunit [Vitis vinifera]
HS0W81S02EF5Y3_11	conserved hypothetical protein	ref|XP_002269471.1| PREDICTED: pentatricopeptide repeat-containing protein At5g02860 [Vitis vinifera]
HRX1MBH02I9WZ9_8	conserved hypothetical protein	ref|XP_002283012.1| PREDICTED: tRNA dimethylallyltransferase 9 [Vitis vinifera]
isotig08051_39	unnamed protein product [Vitis vinifera]	ref|XP_002277646.2| PREDICTED: LOW QUALITY PROTEIN: acyl-CoA-binding domain-containing protein 4 [Vitis vinifera]
HRX1MBH01B4ULO_3	conserved hypothetical protein	ref|XP_002529510.1| pentatricopeptide repeat-containing protein, putative [Ricinus communis] gb|EEF32879.1| pentatricopeptide repeat-containing protein, putative [Ricinus communis]
isotig03699_31	predicted protein [Populus trichocarpa]	ref|XP_003552346.1| PREDICTED: armadillo repeat-containing kinesin-like protein 2-like [Glycine max]
HRX1MBH02H5XHO_4	conserved hypothetical protein	ref|XP_002279611.2| PREDICTED: niemann-Pick C1 protein [Vitis vinifera]
HRX1MBH01CDY1Y_8	conserved hypothetical protein	ref|XP_002269872.2| PREDICTED: mutS2 protein-like [Vitis vinifera]
HS0W81S01ATY98_1	conserved hypothetical protein	ref|NP_179967.3| HAD-superfamily hydrolase, subfamily IG, 5'-nucleotidase [Arabidopsis thaliana] gb|AAP21189.1| At2g23890 [Arabidopsis thaliana] dbj|BAE99881.1| hypothetical protein [Arabidopsis thaliana] gb|AEC07499.1| HAD-superfamily hydrolase, subfamily IG, 5'-nucleotidase [Arabidopsis thaliana]
HRX1MBH01C6EET_3	conserved hypothetical protein	ref|XP_003532859.1| PREDICTED: protein TONSOKU-like [Glycine max]
HRX1MBH02IHKIF_2	conserved hypothetical protein	ref|XP_002265298.1| PREDICTED: GDSL esterase/lipase At5g03610 [Vitis vinifera] emb|CBI35239.3| unnamed protein product [Vitis vinifera]
HRX1MBH02ITH2U_2	conserved hypothetical protein	ref|NP_001185059.1| preprotein translocase secA-like protein [Arabidopsis thaliana] sp|D8WUA4.1|SECA2_ARATH RecName: Full=Protein translocase subunit SECA2, chloroplastic; Flags: Precursor gb|ADI56650.1| plastid SecA2 [Arabidopsis thaliana] gb|AEE30134.1| preprotein translocase secA-like protein [Arabidopsis thaliana]
HRX1MBH02IL64K_3	conserved hypothetical protein	ref|XP_002530089.1| phosphatidylinositol N-acetylglucosaminyltransferase, putative [Ricinus communis] gb|EEF32288.1| phosphatidylinositol N-acetylglucosaminyltransferase, putative [Ricinus communis]
HS0W81S01BIP7I_12	conserved hypothetical protein	ref|XP_002263954.2| PREDICTED: probable protein arginine N-methyltransferase 3-like [Vitis vinifera]
isotig05785_13	conserved hypothetical protein [Ricinus communis]	ref|XP_003540851.1| PREDICTED: zinc finger CCCH domain-containing protein 13-like [Glycine max]
HRX1MBH02I4G2R_14	conserved hypothetical protein	ref|XP_002527993.1| galactokinase, putative [Ricinus communis] gb|EEF34405.1| galactokinase, putative [Ricinus communis]
isotig03019_28	uncharacterized protein LOC100250730 [Vitis vinifera]	ref|NP_197704.2| Peptidoglycan-binding LysM domain-containing protein [Arabidopsis thaliana] gb|AAL49873.1| unknown protein [Arabidopsis thaliana] gb|AAM44993.1| unknown protein [Arabidopsis thaliana] gb|AED93125.1| Peptidoglycan-binding LysM domain-containing protein [Arabidopsis thaliana]
HS0W81S01ANRP3_2	conserved hypothetical protein	ref|XP_002279474.1| PREDICTED: proline-rich receptor-like protein kinase PERK9-like [Vitis vinifera]
HS0W81S02DUBAI_11	conserved hypothetical protein	ref|XP_003613242.1| SAM domain and HD domain-containing protein [Medicago truncatula] gb|AES96200.1| SAM domain and HD domain-containing protein [Medicago truncatula]
HRX1MBH02HBE88_3	conserved hypothetical protein	ref|XP_003539102.1| PREDICTED: DNA-directed RNA polymerase III subunit rpc1-like [Glycine max]
HRX1MBH02H08YN_3	conserved hypothetical protein	ref|XP_002273927.1| PREDICTED: syntaxin-41 [Vitis vinifera] emb|CBI36910.3| unnamed protein product [Vitis vinifera]
HRX1MBH02G99JA_1	conserved hypothetical protein	ref|XP_002521187.1| UDP-N-acetylglucosamine transferase subunit ALG14, putative [Ricinus communis] gb|EEF41187.1| UDP-N-acetylglucosamine transferase subunit ALG14, putative [Ricinus communis]
HRX1MBH02GE8QD_11	conserved hypothetical protein	ref|XP_003543112.1| PREDICTED: DUF21 domain-containing protein At4g33700-like [Glycine max]
isotig07060_56	unnamed protein product [Vitis vinifera]	ref|NP_851000.1| LETM1-like protein [Arabidopsis thaliana] ref|NP_187763.3| LETM1-like protein [Arabidopsis thaliana] ref|NP_001078136.1| LETM1-like protein [Arabidopsis thaliana] gb|AAN72009.1| Unknown protein [Arabidopsis thaliana] dbj|BAH19751.1| AT3G11560 [Arabidopsis thaliana] gb|AEE75063.1| LETM1-like protein [Arabidopsis thaliana] gb|AEE75065.1| LETM1-like protein [Arabidopsis thaliana] gb…
HRX1MBH02J2CCJ_4	conserved hypothetical protein	ref|XP_003520254.1| PREDICTED: UPF0760 protein C2orf29-like [Glycine max]
HS0W81S01CFZPQ_2	conserved hypothetical protein	ref|XP_002512689.1| transferase, transferring glycosyl groups, putative [Ricinus communis] gb|EEF50141.1| transferase, transferring glycosyl groups, putative [Ricinus communis]
isotig07795_35	predicted protein [Populus trichocarpa]	ref|XP_003553384.1| PREDICTED: microtubule-associated protein 70-1-like [Glycine max]
isotig09318_31	unnamed protein product [Vitis vinifera]	ref|XP_002285143.2| PREDICTED: receptor-like protein kinase THESEUS 1-like [Vitis vinifera]
HRX1MBH02IEQPC_5	conserved hypothetical protein	ref|XP_002265848.1| PREDICTED: urease accessory protein UreF-like isoform 2 [Vitis vinifera]
isotig08994_26	predicted protein [Populus trichocarpa]	ref|XP_002268779.2| PREDICTED: UDP-glucose 4-epimerase GEPI48 [Vitis vinifera]
isotig07306_48	predicted protein [Populus trichocarpa]	ref|XP_002267514.1| PREDICTED: vam6/Vps39-like protein [Vitis vinifera]
HS0W81S01A7CGM_7	conserved hypothetical protein	ref|XP_003529058.1| PREDICTED: probable pectinesterase 53-like [Glycine max]
HRX1MBH01BOWDH_6	conserved hypothetical protein	ref|XP_002512206.1| DNA binding protein, putative [Ricinus communis] gb|EEF50240.1| DNA binding protein, putative [Ricinus communis]
HS0W81S01BMGOY_9	conserved hypothetical protein	ref|XP_003577757.1| PREDICTED: DNA polymerase delta catalytic subunit-like [Brachypodium distachyon]
HS0W81S01AVH6N_2	conserved hypothetical protein	ref|XP_003535078.1| PREDICTED: homeobox-leucine zipper protein ATHB-14-like [Glycine max]
HS0W81S01CAXBQ_4	conserved hypothetical protein	ref|NP_001190603.1| embryo defective 2759 protein [Arabidopsis thaliana] gb|AED97692.1| embryo defective 2759 protein [Arabidopsis thaliana]
HRX1MBH02FKA4B_15	conserved hypothetical protein	ref|XP_002523164.1| Reticuline oxidase precursor, putative [Ricinus communis] gb|EEF39195.1| Reticuline oxidase precursor, putative [Ricinus communis]
HRX1MBH02GDUR8_1	dbj|BAH80548.1| transcription factor Myb [Eucalyptus grandis]	ref|XP_002279128.2| PREDICTED: transcription factor WER-like [Vitis vinifera] emb|CBI15023.3| unnamed protein product [Vitis vinifera]
HRMYNUX02H8CPM_12	conserved hypothetical protein	ref|XP_002272601.1| PREDICTED: pentatricopeptide repeat-containing protein At2g01860-like [Vitis vinifera]
isotig09207_28	unnamed protein product [Vitis vinifera]	ref|XP_002267435.2| PREDICTED: zinc finger CCCH domain-containing protein 31 [Vitis vinifera]
HS0W81S01CMK1M_3	conserved hypothetical protein	ref|XP_002280150.1| PREDICTED: chloride channel protein CLC-e [Vitis vinifera] gb|ADK66985.1| chloride channel ClC7 [Vitis vinifera]
HS0W81S01A29FP_13	conserved hypothetical protein	ref|XP_003626439.1| Aldo/keto-reductase family protein [Medicago truncatula] gb|AES82657.1| Aldo/keto-reductase family protein [Medicago truncatula]
HRX1MBH01DW41U_2	conserved hypothetical protein	ref|XP_002275277.1| PREDICTED: DNA repair protein complementing XP-C cells-like [Vitis vinifera]
isotig10696_25	predicted protein [Populus trichocarpa]	ref|XP_003633692.1| PREDICTED: GPI-anchor transamidase-like [Vitis vinifera]
isotig09497_11	uncharacterized protein LOC100267615 isoform 1 [Vitis vinifera]	gb|ACH87168.1| senescence-related protein [Camellia sinensis]
isotig10517_9	predicted protein [Populus trichocarpa]	ref|XP_002279058.1| PREDICTED: enoyl-[acyl-carrier-protein] reductase [NADH], chloroplastic-like [Vitis vinifera]
HRX1MBH02HWZXH_4	conserved hypothetical protein	ref|XP_002266206.1| PREDICTED: probable LRR receptor-like serine/threonine-protein kinase At1g06840-like [Vitis vinifera]
HRMYNUX02FWGSR_5	conserved hypothetical protein	ref|XP_002281617.2| PREDICTED: receptor-like protein kinase HERK 1-like [Vitis vinifera]
HS0W81S01AMIGY_14	conserved hypothetical protein	ref|XP_003622663.1| B3 domain-containing protein [Medicago truncatula] gb|AES78881.1| B3 domain-containing protein [Medicago truncatula]
HRX1MBH02II3FI_11	conserved hypothetical protein	ref|XP_002279195.2| PREDICTED: thioredoxin H9-like [Vitis vinifera]
HS0W81S01B27P6_2	conserved hypothetical protein	ref|XP_002263119.2| PREDICTED: pentatricopeptide repeat-containing protein At1g12300, mitochondrial-like [Vitis vinifera]
HS0W81S02DAFAV_11	conserved hypothetical protein	ref|XP_003633275.1| PREDICTED: putative pentatricopeptide repeat-containing protein At1g12700, mitochondrial-like [Vitis vinifera]
isotig08398_14	predicted protein [Populus trichocarpa]	ref|XP_002284536.2| PREDICTED: E3 ubiquitin-protein ligase At4g11680-like [Vitis vinifera]
HRX1MBH01DVIZR_5	conserved hypothetical protein	ref|XP_002276731.2| PREDICTED: protein LSD1 [Vitis vinifera]
HRMYNUX02I82LG_3	conserved hypothetical protein	ref|XP_002522774.1| E3 ubiquitin protein ligase upl2, putative [Ricinus communis] gb|EEF39625.1| E3 ubiquitin protein ligase upl2, putative [Ricinus communis]
HRX1MBH02GC583_2	conserved hypothetical protein	ref|XP_002277933.1| PREDICTED: probable phosphatidylinositol 4-kinase type 2-beta At1g26270-like [Vitis vinifera]
HS0W81S01AZR4S_5	conserved hypothetical protein	ref|XP_002281199.1| PREDICTED: protein COBRA isoform 1 [Vitis vinifera]
HS0W81S02EOWTI_1	conserved hypothetical protein	ref|XP_002271631.1| PREDICTED: GDSL esterase/lipase 5 [Vitis vinifera]
HRX1MBH02IGDDI_7	conserved hypothetical protein	ref|XP_002263333.1| PREDICTED: bifunctional dihydroflavonol 4-reductase/flavanone 4-reductase-like [Vitis vinifera]
HRX1MBH02HKUO3_9	conserved hypothetical protein	ref|XP_002268435.1| PREDICTED: sucrose-phosphatase 1-like [Vitis vinifera]
HRX1MBH02I2DA0_13	conserved hypothetical protein	ref|XP_003634293.1| PREDICTED: RING-H2 finger protein ATL48-like [Vitis vinifera]
HRX1MBH02IZPHS_3	conserved hypothetical protein	ref|NP_172960.2| PhaC and hydrolase domain-containing protein [Arabidopsis thaliana] gb|AAL91256.1| At1g15070/F9L1_1 [Arabidopsis thaliana] gb|AAN46813.1| At1g15070/F9L1_1 [Arabidopsis thaliana] dbj|BAD43788.1| unknown protein [Arabidopsis thaliana] gb|AEE29262.1| PhaC and hydrolase domain-containing protein [Arabidopsis thaliana]
HS0W81S01CIZT8_11	conserved hypothetical protein	ref|NP_195281.2| transducin/WD40 domain-containing protein [Arabidopsis thaliana] dbj|BAF00759.1| hypothetical protein [Arabidopsis thaliana] gb|AEE86530.1| transducin/WD40 domain-containing protein [Arabidopsis thaliana]
isotig10257_22	gb|AFW75623.1| harpin-induced protein [Zea mays]	ref|NP_001149360.1| LOC100282984 [Zea mays] gb|ACG35152.1| harpin-induced protein [Zea mays] gb|ACN25808.1| unknown [Zea mays] gb|AFW75624.1| harpin-induced protein [Zea mays]
HS0W81S01AV8S3_12	conserved hypothetical protein	gb|ACB70456.1| X7, partial [Silene diclinis]
isotig11027_5	uncharacterized protein LOC100252201 isoform 1 [Vitis vinifera]	ref|NP_565392.1| calcium-dependent phosphotriesterase-like protein [Arabidopsis thaliana] gb|AAD24609.1| expressed protein [Arabidopsis thaliana] gb|AAM61377.1| unknown [Arabidopsis thaliana] dbj|BAC42868.1| unknown protein [Arabidopsis thaliana] gb|AAO64018.1| unknown protein [Arabidopsis thaliana] gb|AEC06535.1| calcium-dependent phosphotriesterase-like protein [Arabidopsis thaliana]
HRX1MBH02IBJGM_6	conserved hypothetical protein	ref|XP_002262617.2| PREDICTED: G-type lectin S-receptor-like serine/threonine-protein kinase At4g03230-like [Vitis vinifera]
HRX1MBH02IL8M1_8	conserved hypothetical protein	ref|XP_002530223.1| pentatricopeptide repeat-containing protein, putative [Ricinus communis] gb|EEF32170.1| pentatricopeptide repeat-containing protein, putative [Ricinus communis]
isotig08978_30	predicted protein [Populus trichocarpa]	ref|XP_003535321.1| PREDICTED: lon protease homolog 1, mitochondrial-like [Glycine max]
HS0W81S01BAM7B_3	conserved hypothetical protein	ref|XP_002533767.1| short-chain dehydrogenase, putative [Ricinus communis] gb|EEF28612.1| short-chain dehydrogenase, putative [Ricinus communis]
HRX1MBH01A9HTR_10	conserved hypothetical protein	ref|XP_003535585.1| PREDICTED: WD repeat-containing protein 91-like [Glycine max]
HRX1MBH02GRO4W_4	conserved hypothetical protein	ref|XP_002264002.1| PREDICTED: E3 ubiquitin protein ligase DRIP2-like [Vitis vinifera]
HRX1MBH01CH5R3_7	conserved hypothetical protein	ref|XP_002510134.1| cyclin A, putative [Ricinus communis] gb|EEF52321.1| cyclin A, putative [Ricinus communis]
HRX1MBH01C3PGI_7	conserved hypothetical protein	ref|XP_002273145.2| PREDICTED: GPI ethanolamine phosphate transferase 3-like [Vitis vinifera]
HS0W81S01CC0SN_3	conserved hypothetical protein	ref|XP_002269907.1| PREDICTED: rac-like GTP-binding protein 7 [Vitis vinifera] emb|CBI16695.3| unnamed protein product [Vitis vinifera]
HRX1MBH02I1T61_3	conserved hypothetical protein	ref|XP_002267889.1| PREDICTED: GDSL esterase/lipase At5g08460 [Vitis vinifera] emb|CBI27701.3| unnamed protein product [Vitis vinifera]
isotig05584_22	uncharacterized protein LOC100785531 [Glycine max]	ref|XP_003597700.1| Activating signal cointegrator 1 complex subunit [Medicago truncatula] gb|AES67951.1| Activating signal cointegrator 1 complex subunit [Medicago truncatula]
isotig02542_9	predicted protein [Populus trichocarpa]	ref|XP_002282904.1| PREDICTED: probable receptor-like protein kinase At5g47070 [Vitis vinifera] emb|CBI33979.3| unnamed protein product [Vitis vinifera]
isotig04958_29	predicted protein [Populus trichocarpa]	ref|XP_003630858.1| Proline-rich protein [Medicago truncatula] gb|AET05334.1| Proline-rich protein [Medicago truncatula] gb|AFK42888.1| unknown [Medicago truncatula]
isotig07599_14	unnamed protein product [Vitis vinifera]	ref|XP_003534862.1| PREDICTED: vacuolar-sorting receptor 7-like [Glycine max]
HRMYNUX02HDKNB_5	conserved hypothetical protein	ref|XP_002865829.1| armadillo/beta-catenin repeat family protein [Arabidopsis lyrata subsp. lyrata] gb|EFH42088.1| armadillo/beta-catenin repeat family protein [Arabidopsis lyrata subsp. lyrata]
isotig07650_11	predicted protein [Populus trichocarpa]	ref|XP_002275958.1| PREDICTED: translocation protein SEC63 homolog [Vitis vinifera]
HS0W81S02DB2WA_7	conserved hypothetical protein	ref|XP_002521673.1| pentatricopeptide repeat-containing protein, putative [Ricinus communis] gb|EEF40660.1| pentatricopeptide repeat-containing protein, putative [Ricinus communis]
HRX1MBH02IB1ZO_3	conserved hypothetical protein	gb|ACP30594.1| disease resistance protein [Brassica rapa subsp. pekinensis]
HRX1MBH01A815M_3	conserved hypothetical protein	ref|XP_003632286.1| PREDICTED: putative aryl-alcohol dehydrogenase C977.14c isoform 2 [Vitis vinifera]
HRX1MBH02GVAFC_5	conserved hypothetical protein	gb|EJT49099.1| g1/s-specific cyclin pcl1 (cyclin hcs26) [Trichosporon asahii var. asahii CBS 2479]
isotig04010_13	conserved hypothetical protein [Ricinus communis]	ref|XP_002278084.1| PREDICTED: transmembrane protein 184C [Vitis vinifera] emb|CBI19975.3| unnamed protein product [Vitis vinifera]
HRX1MBH01CD7V6_11	conserved hypothetical protein	ref|XP_002279980.2| PREDICTED: HEAT repeat-containing protein 5B-like [Vitis vinifera]
isotig09689_8	uncharacterized protein LOC100248121 isoform 1 [Vitis vinifera]	emb|CAC81925.1| putative fructose-2,6-bisphosphatase [Silene latifolia]
HS0W81S02EU003_3	conserved hypothetical protein	ref|XP_002275643.2| PREDICTED: DNA polymerase eta [Vitis vinifera]
isotig02761_22	predicted protein [Populus trichocarpa]	ref|XP_003632648.1| PREDICTED: momilactone A synthase-like isoform 2 [Vitis vinifera]
HRX1MBH02GEWO6_4	conserved hypothetical protein	ref|XP_002276765.2| PREDICTED: 5'-adenylylsulfate reductase-like 5-like [Vitis vinifera]
isotig10919_24	uncharacterized protein LOC100245196 [Vitis vinifera]	ref|NP_174230.2| Kinase-related protein [Arabidopsis thaliana] gb|AAL36210.1| unknown protein [Arabidopsis thaliana] gb|AAM20314.1| unknown protein [Arabidopsis thaliana] gb|AEE31077.1| Kinase-related protein [Arabidopsis thaliana]
HRX1MBH01DB9SD_5	conserved hypothetical protein	ref|XP_002271631.1| PREDICTED: GDSL esterase/lipase 5 [Vitis vinifera]
HRMYNUX02HCLVC_5	conserved hypothetical protein	ref|XP_002277768.1| PREDICTED: alpha-ketoglutarate-dependent dioxygenase alkB [Vitis vinifera] emb|CBI27658.3| unnamed protein product [Vitis vinifera]
HRX1MBH02JKZQS_4	conserved hypothetical protein	ref|ZP_03128427.1| SMP-30/Gluconolaconase/LRE domain protein [Chthoniobacter flavus Ellin428] gb|EDY21299.1| SMP-30/Gluconolaconase/LRE domain protein [Chthoniobacter flavus Ellin428]
HRX1MBH02HUT07_15	conserved hypothetical protein	ref|XP_002264575.2| PREDICTED: non-lysosomal glucosylceramidase [Vitis vinifera]
HRX1MBH02GZ5TG_12	conserved hypothetical protein	ref|XP_003634293.1| PREDICTED: RING-H2 finger protein ATL48-like [Vitis vinifera]
isotig11094_6	unnamed protein product [Vitis vinifera]	ref|XP_002271394.1| PREDICTED: ribosomal RNA assembly protein mis3-like [Vitis vinifera]
HRX1MBH02GVQL6_10	conserved hypothetical protein	ref|XP_002274578.2| PREDICTED: TMV resistance protein N-like [Vitis vinifera]
HS0W81S02DGAQX_8	conserved hypothetical protein	ref|XP_002525173.1| Importin alpha-2 subunit, putative [Ricinus communis] gb|EEF37139.1| Importin alpha-2 subunit, putative [Ricinus communis]
HS0W81S01BP4LE_4	conserved hypothetical protein	ref|XP_002278215.1| PREDICTED: laccase-17 [Vitis vinifera]
HRX1MBH01CRZ3W_2	conserved hypothetical protein	ref|XP_003609853.1| Kinesin-like protein KIF15 [Medicago truncatula] gb|AES92050.1| Kinesin-like protein KIF15 [Medicago truncatula]
isotig07779_36	unnamed protein product [Vitis vinifera]	ref|XP_002265899.2| PREDICTED: cytochrome P450 734A1 [Vitis vinifera]
HRX1MBH01CTBHT_3	conserved hypothetical protein	ref|XP_002269136.1| PREDICTED: pentatricopeptide repeat-containing protein At1g71210-like [Vitis vinifera]
HRX1MBH02HK8YV_10	conserved hypothetical protein	ref|NP_001237768.1| TIR-NBS-LRR type disease resistance protein [Glycine max] gb|ACM89616.1| TIR-NBS-LRR type disease resistance protein [Glycine max]
HS0W81S01CFJO4_10	conserved hypothetical protein	ref|XP_002281461.2| PREDICTED: DNA repair protein RAD51 homolog 4-like [Vitis vinifera]
isotig09637_10	conserved hypothetical protein [Ricinus communis]	ref|NP_567751.1| Sucrase/ferredoxin-like protein [Arabidopsis thaliana] gb|AAM61112.1| sucrase-like protein [Arabidopsis thaliana] gb|AEE85227.1| Sucrase/ferredoxin-like protein [Arabidopsis thaliana]
HRX1MBH02GTRG3_10	conserved hypothetical protein	ref|XP_003609514.1| Dual specificity protein kinase pyk2 [Medicago truncatula] gb|AES91711.1| Dual specificity protein kinase pyk2 [Medicago truncatula]
HS0W81S01AYRLO_10	conserved hypothetical protein	ref|XP_002526554.1| glutathione transferase, putative [Ricinus communis] gb|EEF35832.1| glutathione transferase, putative [Ricinus communis]
HRX1MBH01BB0GX_3	conserved hypothetical protein	ref|NP_197239.2| transducin/WD40 domain-containing protein [Arabidopsis thaliana] gb|AED92418.1| transducin/WD40 domain-containing protein [Arabidopsis thaliana]
isotig07881_38	conserved hypothetical protein [Ricinus communis]	ref|XP_002865912.1| hydroxyproline-rich glycoprotein family protein [Arabidopsis lyrata subsp. lyrata] gb|EFH42171.1| hydroxyproline-rich glycoprotein family protein [Arabidopsis lyrata subsp. lyrata]
HRX1MBH02FMAEB_2	conserved hypothetical protein	ref|NP_566075.1| cyclic nucleotide gated channel [Arabidopsis thaliana] ref|NP_001118537.1| cyclic nucleotide gated channel [Arabidopsis thaliana] sp|Q9SKD7.2|CNGC3_ARATH RecName: Full=Probable cyclic nucleotide-gated ion channel 3; Short=AtCNGC3; AltName: Full=Cyclic nucleotide- and calmodulin-regulated ion channel 3 emb|CAB40128.1| cyclic nucleotide and calmodulin-regulated ion channel [Arabido…
HRMYNUX02H3IOY_5	conserved hypothetical protein	gb|AAX64155.1| hypothetical protein SCH_0249 [Salmonella enterica subsp. enterica serovar Choleraesuis str. SC-B67]
isotig11471_23	unknown [Medicago truncatula]	ref|XP_003527459.1| PREDICTED: vesicle-associated protein 4-2-like [Glycine max]
HRX1MBH02HWZYT_3	conserved hypothetical protein	emb|CBQ73497.1| probable UDP-galactopyranose mutase [Sporisorium reilianum SRZ2]
isotig04300_16	uncharacterized protein LOC100249171 [Vitis vinifera]	ref|XP_003620495.1| Arf-GAP domain and FG repeats-containing protein [Medicago truncatula] gb|AES76713.1| Arf-GAP domain and FG repeats-containing protein [Medicago truncatula]
HS0W81S01B6AWU_5	conserved hypothetical protein	ref|ZP_06222660.1| 3,4-dihydroxy-2-butanone-4-phosphate synthase, partial [Haemophilus influenzae HK1212] gb|EFA28344.1| 3,4-dihydroxy-2-butanone-4-phosphate synthase [Haemophilus influenzae HK1212]
HRX1MBH01CWYQS_4	conserved hypothetical protein	ref|XP_002284379.1| PREDICTED: phosphatidylinositol-4-phosphate 5-kinase 1 [Vitis vinifera]
HRX1MBH01CEOPG_3	conserved hypothetical protein	ref|XP_003633275.1| PREDICTED: putative pentatricopeptide repeat-containing protein At1g12700, mitochondrial-like [Vitis vinifera]
HRX1MBH01DP0A3_5	conserved hypothetical protein	ref|XP_002522401.1| Ran GTPase binding protein, putative [Ricinus communis] gb|EEF39893.1| Ran GTPase binding protein, putative [Ricinus communis]
HRX1MBH02G7DO7_7	conserved hypothetical protein	ref|XP_002266395.1| PREDICTED: acid phosphatase 1-like [Vitis vinifera]
HS0W81S01A7W9S_6	conserved hypothetical protein	ref|XP_002272405.1| PREDICTED: probable beta-1,3-galactosyltransferase 20 [Vitis vinifera]
isotig02379_12	unnamed protein product [Vitis vinifera]	ref|XP_002271534.2| PREDICTED: BTB/POZ and MATH domain-containing protein 2-like [Vitis vinifera]
HRX1MBH01COPC3_7	conserved hypothetical protein	ref|XP_003602296.1| Neuroblastoma-amplified sequence [Medicago truncatula] gb|AES72547.1| Neuroblastoma-amplified sequence [Medicago truncatula]
HS0W81S01B8S6E_9	conserved hypothetical protein	ref|XP_002280226.1| PREDICTED: chloroplastic group IIA intron splicing facilitator CRS1, chloroplastic [Vitis vinifera] emb|CBI26364.3| unnamed protein product [Vitis vinifera]
HRX1MBH02JHC3J_8	conserved hypothetical protein	sp|B9GIE4.2|CSPL5_POPTR RecName: Full=CASP-like protein POPTRDRAFT_798217
HRX1MBH02H5YIO_8	conserved hypothetical protein	ref|XP_002271134.2| PREDICTED: double-stranded RNA-binding protein 2 [Vitis vinifera]
HRMYNUX02J4OR1_3	conserved hypothetical protein	ref|XP_002263501.1| PREDICTED: long-chain-fatty-acid--CoA ligase FadD15-like [Vitis vinifera]
HS0W81S01ATY4L_2	conserved hypothetical protein	ref|XP_003523496.1| PREDICTED: subtilisin-like protease-like [Glycine max]
isotig10163_12	predicted protein [Populus trichocarpa]	ref|XP_003518136.1| PREDICTED: glycerol-3-phosphate dehydrogenase 1 [NAD(P)+]-like [Glycine max]
isotig08554_26	predicted protein [Populus trichocarpa]	gb|AAX37335.1| UDP-glucuronic acid decarboxylase 2 [Populus tomentosa]
HRMYNUX02HMAV9_2	conserved hypothetical protein	ref|XP_002264226.1| PREDICTED: DNA (cytosine-5)-methyltransferase DRM2-like [Vitis vinifera]
HRMYNUX02F6AXQ_8	conserved hypothetical protein	ref|XP_002285742.1| PREDICTED: protein FAM91A1-like [Vitis vinifera]
isotig09204_10	uncharacterized protein LOC100242078 [Vitis vinifera]	ref|XP_002510437.1| ubiquitin-protein ligase, putative [Ricinus communis] gb|EEF52624.1| ubiquitin-protein ligase, putative [Ricinus communis]
isotig06584_6	conserved hypothetical protein [Ricinus communis]	ref|XP_002265090.2| PREDICTED: protein FAR1-RELATED SEQUENCE 5, partial [Vitis vinifera]
HS0W81S02EE149_6	conserved hypothetical protein	ref|XP_002513886.1| phosphoglycerate mutase, putative [Ricinus communis] gb|EEF48469.1| phosphoglycerate mutase, putative [Ricinus communis]
isotig06149_11	predicted protein [Populus trichocarpa]	ref|XP_002534242.1| alpha-glucosidase, putative [Ricinus communis] gb|EEF28141.1| alpha-glucosidase, putative [Ricinus communis]
isotig08939_32	predicted protein [Populus trichocarpa]	ref|XP_002893118.1| adenosine monophosphate binding protein 1 AMPBP1 [Arabidopsis lyrata subsp. lyrata] gb|EFH69377.1| adenosine monophosphate binding protein 1 AMPBP1 [Arabidopsis lyrata subsp. lyrata]
HRX1MBH02JGVLK_12	conserved hypothetical protein	ref|XP_003547830.1| PREDICTED: protein BREVIS RADIX-like [Glycine max]
isotig01284_17	gb|AAQ23899.1| RSH2 [Nicotiana tabacum]	gb|AAK82651.1| RSH-like protein [Capsicum annuum]
isotig11262_9	ref|XP_002330524.1| NAC domain protein, IPR003441 [Populus trichocarpa] gb|EEF09589.1| NAC domain protein, IPR003441 [Populus trichocarpa]	ref|NP_194652.1| NAC domain containing protein 75 [Arabidopsis thaliana] emb|CAB79681.1| putative protein [Arabidopsis thaliana] gb|AEE85605.1| NAC domain containing protein 75 [Arabidopsis thaliana]
isotig10187_11	uncharacterized protein LOC100241279 [Vitis vinifera]	ref|NP_174269.1| Putative adipose-regulatory protein (Seipin) [Arabidopsis thaliana] gb|AEE31126.1| Putative adipose-regulatory protein (Seipin) [Arabidopsis thaliana]
isotig08595_13	predicted protein [Populus trichocarpa]	ref|XP_002265606.1| PREDICTED: ethanolamine-phosphate cytidylyltransferase [Vitis vinifera]
HS0W81S01BY3EZ_2	conserved hypothetical protein	ref|XP_003635628.1| PREDICTED: probable UDP-N-acetylglucosamine pyrophosphorylase-like, partial [Vitis vinifera]
HS0W81S01CKXNA_4	conserved hypothetical protein	ref|XP_002284473.1| PREDICTED: laccase-17 [Vitis vinifera]
HRX1MBH02FXKW3_4	conserved hypothetical protein	ref|NP_200388.1| cysteine/histidine-rich C1 domain-containing protein [Arabidopsis thaliana] dbj|BAB09244.1| unnamed protein product [Arabidopsis thaliana] gb|AED96678.1| cysteine/histidine-rich C1 domain-containing protein [Arabidopsis thaliana]
HRX1MBH01A1HGN_6	conserved hypothetical protein	ref|XP_002279446.1| PREDICTED: major facilitator superfamily domain-containing protein 5 [Vitis vinifera] emb|CBI33721.3| unnamed protein product [Vitis vinifera]
isotig03442_13	uncharacterized protein sll0005-like [Glycine max]	ref|XP_003591940.1| aarF domain-containing protein kinase, putative [Medicago truncatula] gb|AES62191.1| aarF domain-containing protein kinase, putative [Medicago truncatula]
HS0W81S02DOISJ_5	conserved hypothetical protein	ref|XP_002523410.1| serine-threonine protein kinase, plant-type, putative [Ricinus communis] gb|EEF38989.1| serine-threonine protein kinase, plant-type, putative [Ricinus communis]
isotig09135_11	conserved hypothetical protein [Ricinus communis]	ref|XP_002283979.1| PREDICTED: ninja-family protein mc410-like [Vitis vinifera]
HRX1MBH02G1MK7_10	conserved hypothetical protein	ref|NP_001189893.1| callose synthase [Arabidopsis thaliana] gb|AEE75540.1| callose synthase [Arabidopsis thaliana]
HS0W81S01AND84_3	conserved hypothetical protein	ref|XP_002276575.1| PREDICTED: pentatricopeptide repeat-containing protein At1g62590-like [Vitis vinifera]
HS0W81S01AZBC8_7	conserved hypothetical protein	ref|XP_003633343.1| PREDICTED: receptor-like protein 12-like [Vitis vinifera]
HRX1MBH01A9PE3_4	conserved hypothetical protein	ref|XP_002532114.1| nucleotide binding protein, putative [Ricinus communis] gb|EEF30276.1| nucleotide binding protein, putative [Ricinus communis]
isotig10364_25	uncharacterized protein LOC100267696 [Vitis vinifera]	ref|XP_002525886.1| small heat-shock protein, putative [Ricinus communis] gb|EEF36490.1| small heat-shock protein, putative [Ricinus communis]
HS0W81S01B5KI0_8	conserved hypothetical protein	ref|XP_003621784.1| Plant-specific domain TIGR01589 family protein [Medicago truncatula] gb|AES78002.1| Plant-specific domain TIGR01589 family protein [Medicago truncatula]
isotig05396_21	unnamed protein product [Vitis vinifera]	ref|XP_002270806.2| PREDICTED: valyl-tRNA synthetase-like [Vitis vinifera]
HS0W81S01B9IGG_3	conserved hypothetical protein	ref|XP_003520431.1| PREDICTED: protein prenyltransferase alpha subunit repeat-containing protein 1-like [Glycine max]
isotig10087_20	unnamed protein product [Vitis vinifera]	ref|NP_174512.1| ubiquitin-protein ligase RNF14 [Arabidopsis thaliana] gb|AAF81330.1|AC007767_10 Contains similarity to ring finger protein 14 from Homo sapiens gb|NM_004290. It contains an IBR domain PF|01485 [Arabidopsis thaliana] gb|AAG60174.1|AC084110_7 hypothetical protein [Arabidopsis thaliana] gb|AAM20400.1| RING finger protein, putative [Arabidopsis thaliana] gb|AAN72126.1| RING finger pr…
HRX1MBH01BKX9U_12	conserved hypothetical protein	ref|NP_001151230.1| DTW domain containing protein [Zea mays] gb|ACG42063.1| DTW domain containing protein [Zea mays]
HS0W81S02EECEY_10	conserved hypothetical protein	ref|XP_002284126.2| PREDICTED: serpin-ZX [Vitis vinifera]
HRX1MBH02JO8AE_9	conserved hypothetical protein	ref|XP_002262949.1| PREDICTED: potassium channel SKOR [Vitis vinifera] emb|CBI33453.3| unnamed protein product [Vitis vinifera]
HRX1MBH02F6SH6_11	conserved hypothetical protein	ref|XP_002533849.1| nuclear transcription factor, X-box binding, putative [Ricinus communis] gb|EEF28532.1| nuclear transcription factor, X-box binding, putative [Ricinus communis]
isotig08952_9	predicted protein [Populus trichocarpa]	ref|XP_002516527.1| ATP-dependent peptidase, putative [Ricinus communis] gb|EEF45868.1| ATP-dependent peptidase, putative [Ricinus communis]
HRX1MBH02GXAW0_3	conserved hypothetical protein	ref|XP_003537633.1| PREDICTED: transformation/transcription domain-associated protein-like [Glycine max]
HS0W81S01A2IUG_2	conserved hypothetical protein	ref|XP_002270822.2| PREDICTED: probable LRR receptor-like serine/threonine-protein kinase At4g08850-like [Vitis vinifera]
isotig11232_5	conserved hypothetical protein [Ricinus communis]	ref|XP_002284915.2| PREDICTED: branched-chain-amino-acid aminotransferase-like protein 2 [Vitis vinifera]
HS0W81S01AMOV0_11	conserved hypothetical protein	ref|NP_175364.1| 2-oxoglutarate (2OG) and Fe(II)-dependent oxygenase-like protein [Arabidopsis thaliana] gb|AAD43161.1|AC007504_16 Similar to ethylene-forming-enzyme-like dioxygenase [Arabidopsis thaliana] gb|AEE32424.1| 2-oxoglutarate (2OG) and Fe(II)-dependent oxygenase-like protein [Arabidopsis thaliana]
HS0W81S01BAARO_2	conserved hypothetical protein	emb|CAA04449.1| proline-rich protein [Solanum tuberosum]
HRMYNUX02GV3K1_6	conserved hypothetical protein	ref|XP_002268085.2| PREDICTED: crossover junction endonuclease MUS81-like [Vitis vinifera]
HRX1MBH02HCW39_3	conserved hypothetical protein	ref|XP_002516594.1| zinc finger protein, putative [Ricinus communis] gb|EEF45935.1| zinc finger protein, putative [Ricinus communis]
HRMYNUX02JL95B_3	conserved hypothetical protein	ref|XP_002263252.1| PREDICTED: O-acyltransferase WSD1-like [Vitis vinifera]
HRX1MBH02JYWNW_3	conserved hypothetical protein	gb|ACP30594.1| disease resistance protein [Brassica rapa subsp. pekinensis]
HRMYNUX02HFQP8_9	conserved hypothetical protein	ref|XP_003547776.1| PREDICTED: transcription factor bHLH62-like [Glycine max]
isotig02848_22	uncharacterized protein LOC100248291 [Vitis vinifera]	ref|XP_002522372.1| GTP-binding protein alpha subunit, gna, putative [Ricinus communis] gb|EEF40056.1| GTP-binding protein alpha subunit, gna, putative [Ricinus communis]
HRMYNUX02HVZR5_11	conserved hypothetical protein	ref|XP_003632020.1| PREDICTED: 1-aminocyclopropane-1-carboxylate oxidase homolog 1 [Vitis vinifera]
HS0W81S02ERJGW_10	conserved hypothetical protein	ref|XP_003535778.1| PREDICTED: beta-hexosaminidase subunit B2-like [Glycine max]
isotig09998_26	unnamed protein product [Vitis vinifera]	ref|NP_191839.2| double-stranded-RNA-binding protein 4 [Arabidopsis thaliana] ref|NP_974480.1| double-stranded-RNA-binding protein 4 [Arabidopsis thaliana] sp|Q8H1D4.1|DRB4_ARATH RecName: Full=Double-stranded RNA-binding protein 4; AltName: Full=dsRNA-binding protein 4; Short=AtDRB4 gb|AAN13025.1| unknown protein [Arabidopsis thaliana] gb|AEE80393.1| double-stranded-RNA-binding protein 4 [Arabido…
isotig09973_21	conserved hypothetical protein [Ricinus communis]	ref|XP_002283727.1| PREDICTED: crt homolog 1 [Vitis vinifera] emb|CBI19288.3| unnamed protein product [Vitis vinifera]
HRX1MBH02JEZYW_4	conserved hypothetical protein	ref|YP_631801.1| IS21 family transposase [Myxococcus xanthus DK 1622] gb|ABF86187.1| transposase, IS21 family [Myxococcus xanthus DK 1622]
HS0W81S01AU41X_6	conserved hypothetical protein	ref|XP_002519299.1| ATP binding protein, putative [Ricinus communis] gb|EEF43163.1| ATP binding protein, putative [Ricinus communis]
HRX1MBH01DYANM_2	conserved hypothetical protein	ref|XP_002515806.1| transcription factor, putative [Ricinus communis] gb|EEF46587.1| transcription factor, putative [Ricinus communis]
HRMYNUX02IVTTV_8	conserved hypothetical protein	ref|XP_003535373.1| PREDICTED: leucine-rich repeat receptor-like protein kinase PXL1-like [Glycine max]
HRX1MBH01BMPPK_12	conserved hypothetical protein	ref|XP_002268603.1| PREDICTED: probable beta-1,3-galactosyltransferase 19 [Vitis vinifera]
HRMYNUX02FV6A3_4	conserved hypothetical protein	ref|XP_003636403.1| Signal recognition particle 14 kDa protein [Medicago truncatula] gb|AES83541.1| Signal recognition particle 14 kDa protein [Medicago truncatula]
HRX1MBH02J5991_3	conserved hypothetical protein	ref|XP_003534838.1| PREDICTED: condensin-2 complex subunit H2-like [Glycine max]
HRX1MBH02H29MF_9	conserved hypothetical protein	ref|XP_003336191.1| 40S ribosomal protein S1 [Puccinia graminis f. sp. tritici CRL 75-36-700-3] ref|XP_003338900.1| 40S ribosomal protein S1 [Puccinia graminis f. sp. tritici CRL 75-36-700-3] gb|EFP91772.1| 40S ribosomal protein S1 [Puccinia graminis f. sp. tritici CRL 75-36-700-3] gb|EFP94481.1| 40S ribosomal protein S1 [Puccinia graminis f. sp. tritici CRL 75-36-700-3]
HS0W81S02EYJGB_7	conserved hypothetical protein	dbj|BAA19926.1| PEThy; ZPT4-2 [Petunia x hybrida]
isotig08040_13	conserved hypothetical protein [Ricinus communis]	ref|XP_003606336.1| Auxin-regulated protein [Medicago truncatula] gb|AES88533.1| Auxin-regulated protein [Medicago truncatula]
HS0W81S01BQUHS_3	conserved hypothetical protein	gb|AAP52343.2| retrotransposon protein, putative, Ty1-copia subclass [Oryza sativa Japonica Group]
HRX1MBH02HLVWW_5	conserved hypothetical protein	ref|XP_002265418.2| PREDICTED: protein FAR1-RELATED SEQUENCE 11-like [Vitis vinifera]
HRX1MBH01CH01P_8	conserved hypothetical protein	ref|XP_002533678.1| RNA binding protein, putative [Ricinus communis] gb|EEF28708.1| RNA binding protein, putative [Ricinus communis]
HRX1MBH01A8WUU_2	conserved hypothetical protein	ref|XP_002266009.2| PREDICTED: F-box protein At3g54460-like [Vitis vinifera]
isotig04135_26	uncharacterized protein LOC100799324 [Glycine max]	ref|XP_002266384.1| PREDICTED: protein FAM135B-like [Vitis vinifera]
HRX1MBH02HE8H3_4	conserved hypothetical protein	ref|XP_002272442.2| PREDICTED: anaphase-promoting complex subunit 1-like [Vitis vinifera]
HRX1MBH01BRIYL_4	conserved hypothetical protein	ref|XP_003556010.1| PREDICTED: cysteine-rich receptor-like protein kinase 25-like isoform 3 [Glycine max]
HS0W81S01BNZBH_6	conserved hypothetical protein	ref|XP_002270113.1| PREDICTED: glutathione S-transferase U10-like [Vitis vinifera]
HS0W81S02C28KV_3	conserved hypothetical protein	ref|NP_178330.1| phytosulfokin receptor 1 [Arabidopsis thaliana] sp|Q9ZVR7.4|PSKR1_ARATH RecName: Full=Phytosulfokine receptor 1; Short=AtPSKR1; AltName: Full=Phytosulfokine LRR receptor kinase 1; Flags: Precursor gb|ACN59283.1| leucine-rich repeat receptor-like protein kinase [Arabidopsis thaliana] gb|AEC05558.1| phytosulfokin receptor 1 [Arabidopsis thaliana]
isotig10701_23	unnamed protein product [Vitis vinifera]	ref|XP_002264839.2| PREDICTED: probable serine/threonine-protein kinase GCN2-like [Vitis vinifera]
HRX1MBH01BCC4N_5	conserved hypothetical protein	gb|ABN08974.1| gag-pol polyprotein, putative [Medicago truncatula]
HS0W81S02D8DTB_11	conserved hypothetical protein	ref|XP_002510979.1| DNA binding protein, putative [Ricinus communis] gb|EEF51581.1| DNA binding protein, putative [Ricinus communis]
HRX1MBH02I3CMM_7	conserved hypothetical protein	ref|XP_003843167.1| similar to auxin Efflux Carrier superfamily protein [Leptosphaeria maculans JN3] emb|CBX99688.1| similar to auxin Efflux Carrier superfamily protein [Leptosphaeria maculans JN3]
isotig05601_12	unknown [Glycine max]	ref|XP_003532856.1| PREDICTED: probable plastid-lipid-associated protein 7, chloroplastic-like [Glycine max]
HRX1MBH02J4C0Y_2	conserved hypothetical protein	ref|XP_002278409.2| PREDICTED: serine/threonine-protein kinase ATR-like [Vitis vinifera]
HRX1MBH02G4BXM_10	conserved hypothetical protein	ref|XP_002528405.1| DNA-directed RNA polymerase 3B, chloroplast precursor, putative [Ricinus communis] gb|EEF33998.1| DNA-directed RNA polymerase 3B, chloroplast precursor, putative [Ricinus communis]
isotig10039_10	predicted protein [Populus trichocarpa]	ref|XP_002280271.1| PREDICTED: probable uridine nucleosidase 2 [Vitis vinifera] emb|CBI24758.3| unnamed protein product [Vitis vinifera]
isotig11180_18	unnamed protein product [Vitis vinifera]	ref|XP_002267635.1| PREDICTED: G-type lectin S-receptor-like serine/threonine-protein kinase At1g34300 [Vitis vinifera]
HS0W81S02DJJSS_2	conserved hypothetical protein	ref|NP_173603.1| SKU5 similar 8 protein [Arabidopsis thaliana] gb|AAF16544.1|AC013482_18 T26F17.6 [Arabidopsis thaliana] gb|ABE65639.1| multi-copper oxidase type I family protein [Arabidopsis thaliana] gb|AEE30162.1| SKU5 similar 8 protein [Arabidopsis thaliana]
HRX1MBH01C1CQ3_2	conserved hypothetical protein	ref|XP_002867734.1| UBX domain-containing protein [Arabidopsis lyrata subsp. lyrata] gb|EFH43993.1| UBX domain-containing protein [Arabidopsis lyrata subsp. lyrata]
HRMYNUX02HKE7P_10	conserved hypothetical protein	ref|XP_002276015.1| PREDICTED: pentatricopeptide repeat-containing protein At4g39952, mitochondrial-like [Vitis vinifera]
isotig06823_30	uncharacterized protein LOC100795349 [Glycine max]	gb|ADN34027.1| UNE1-like protein [Cucumis melo subsp. melo]
HRX1MBH01D0JJL_4	conserved hypothetical protein	ref|XP_002270043.1| PREDICTED: polyneuridine-aldehyde esterase [Vitis vinifera] emb|CBI18569.3| unnamed protein product [Vitis vinifera]
HS0W81S01A966K_5	conserved hypothetical protein	ref|NP_563862.1| protein PHLOEM protein 2-LIKE A10 [Arabidopsis thaliana] sp|Q9SY57.1|P2A10_ARATH RecName: Full=Protein PHLOEM PROTEIN 2-LIKE A10; Short=AtPP2-A10 gb|AAD32865.1|AC005489_3 F14N23.3 [Arabidopsis thaliana] gb|ABF47131.1| At1g10150 [Arabidopsis thaliana] dbj|BAE98466.1| hypothetical protein [Arabidopsis thaliana] gb|AEE28547.1| protein PHLOEM protein 2-LIKE A10 [Arabidopsis thaliana]
HS0W81S01A3M44_3	conserved hypothetical protein	ref|XP_003633574.1| PREDICTED: protein gamma response 1-like [Vitis vinifera]
HS0W81S01B87OX_9	conserved hypothetical protein	ref|XP_002285108.1| PREDICTED: DEAD-box ATP-dependent RNA helicase 37-like [Vitis vinifera]
HRX1MBH02I9TYZ_12	conserved hypothetical protein	ref|XP_003522776.1| PREDICTED: protein TRANSPARENT TESTA 12 [Glycine max]
HRX1MBH02H5FW5_10	conserved hypothetical protein	ref|XP_002284403.2| PREDICTED: thaumatin-like protein-like [Vitis vinifera]
HRX1MBH01B74X0_15	conserved hypothetical protein	ref|XP_002282455.1| PREDICTED: putative cyclic nucleotide-gated ion channel 15-like [Vitis vinifera]
HRX1MBH02FI2CO_2	conserved hypothetical protein	ref|XP_002276484.1| PREDICTED: insulin-degrading enzyme-like [Vitis vinifera]
isotig08213_25	predicted protein [Populus trichocarpa]	ref|XP_002270292.2| PREDICTED: vacuolar protein 8-like [Vitis vinifera]
isotig06342_5	uncharacterized protein LOC100782680 [Glycine max]	ref|NP_566125.4| reduced epidermal fluorescence 4 protein [Arabidopsis thaliana] sp|F4IN69.1|MD33B_ARATH RecName: Full=Mediator of RNA polymerase II transcription subunit 33B; AltName: Full=Protein REDUCED EPIDERMAL FLUORESCENCE 4; Short=AtREF4 gb|AEC10938.1| reduced epidermal fluorescence 4 protein [Arabidopsis thaliana]
HRX1MBH01EV2G9_8	conserved hypothetical protein	ref|XP_002519206.1| WD-repeat protein, putative [Ricinus communis] gb|EEF43070.1| WD-repeat protein, putative [Ricinus communis]
HRMYNUX02III3M_10	conserved hypothetical protein	ref|XP_002280784.1| PREDICTED: probable LRR receptor-like serine/threonine-protein kinase At3g47570-like [Vitis vinifera]
HRX1MBH02JV58H_5	conserved hypothetical protein	gb|ABA98656.1| retrotransposon protein, putative, Ty1-copia subclass [Oryza sativa Japonica Group]
isotig08959_8	conserved hypothetical protein [Ricinus communis]	ref|XP_002281777.1| PREDICTED: mRNA-decapping enzyme-like protein [Vitis vinifera] emb|CBI30338.3| unnamed protein product [Vitis vinifera]
HRMYNUX02ITDXG_6	conserved hypothetical protein	ref|XP_002270437.2| PREDICTED: ankyrin repeat domain-containing protein, chloroplastic isoform 1 [Vitis vinifera]
HS0W81S02ET1MS_5	conserved hypothetical protein	ref|XP_003632574.1| PREDICTED: symplekin-like [Vitis vinifera]
HS0W81S01BNWZZ_4	conserved hypothetical protein	gb|ACU25595.1| pentatricopeptide repeat-containing protein [Stachytarpheta cayennensis]
HRX1MBH01CYPN2_2	conserved hypothetical protein	ref|XP_002275112.1| PREDICTED: DNA repair protein UVH3-like [Vitis vinifera]
isotig10544_28	unnamed protein product [Vitis vinifera]	ref|NP_850185.1| N2227-like domain-containing protein [Arabidopsis thaliana] gb|AAM13869.1| unknown protein [Arabidopsis thaliana] gb|AAM91702.1| unknown protein [Arabidopsis thaliana] gb|AEC08644.1| N2227-like domain-containing protein [Arabidopsis thaliana]
HRX1MBH01BBQP5_1	conserved hypothetical protein	ref|XP_002267220.2| PREDICTED: aspartokinase 1, chloroplastic-like [Vitis vinifera]
HS0W81S01ARPRL_5	conserved hypothetical protein	ref|NP_198053.1| armadillo/beta-catenin-like repeat-containing protein [Arabidopsis thaliana] gb|AED93640.1| armadillo/beta-catenin-like repeat-containing protein [Arabidopsis thaliana]
isotig06346_15	predicted protein [Populus trichocarpa]	ref|XP_003631194.1| PREDICTED: polygalacturonase QRT3-like [Vitis vinifera]
HRX1MBH01DHZCF_3	conserved hypothetical protein	ref|XP_003529932.1| PREDICTED: pentatricopeptide repeat-containing protein At3g54980, mitochondrial-like [Glycine max]
isotig03397_40	uncharacterized protein LOC100264514 [Vitis vinifera]	ref|XP_002515550.1| peptidyl-prolyl cis-trans isomerase, putative [Ricinus communis] gb|EEF46999.1| peptidyl-prolyl cis-trans isomerase, putative [Ricinus communis]
HRX1MBH01B76P7_3	conserved hypothetical protein	ref|XP_002889847.1| hydrolase, alpha/beta fold family protein [Arabidopsis lyrata subsp. lyrata] gb|EFH66106.1| hydrolase, alpha/beta fold family protein [Arabidopsis lyrata subsp. lyrata]
HRX1MBH02JSWN8_14	conserved hypothetical protein	ref|NP_487384.1| transketolase [Nostoc sp. PCC 7120] sp|Q8YRU9.1|TKT_ANASP RecName: Full=Transketolase; Short=TK dbj|BAB75043.1| transketolase [Nostoc sp. PCC 7120]
isotig05047_18	predicted protein [Populus trichocarpa]	ref|XP_003605529.1| TVP38/TMEM64 family membrane protein slr0305 [Medicago truncatula] gb|AES87726.1| TVP38/TMEM64 family membrane protein slr0305 [Medicago truncatula]
HRX1MBH02I9BQZ_3	conserved hypothetical protein	ref|XP_002512567.1| ATP-citrate synthase, putative [Ricinus communis] gb|EEF50019.1| ATP-citrate synthase, putative [Ricinus communis]
HS0W81S02ET8CJ_4	conserved hypothetical protein	ref|XP_003578351.1| PREDICTED: chitinase-like protein 1-like [Brachypodium distachyon]
HRMYNUX02JWQWR_14	conserved hypothetical protein	ref|XP_002283668.2| PREDICTED: pentatricopeptide repeat-containing protein At1g11290-like [Vitis vinifera]
HS0W81S01B87HV_3	conserved hypothetical protein	ref|XP_003611140.1| Cytochrome P450 [Medicago truncatula] gb|AES94098.1| Cytochrome P450 [Medicago truncatula]
isotig06434_11	unnamed protein product [Vitis vinifera]	ref|XP_002268801.1| PREDICTED: 60S ribosomal protein L36-3 isoform 2 [Vitis vinifera] ref|XP_002268754.1| PREDICTED: 60S ribosomal protein L36-3 isoform 1 [Vitis vinifera] emb|CBI22706.3| unnamed protein product [Vitis vinifera]
HRX1MBH02FZB5H_3	conserved hypothetical protein	ref|XP_002277754.1| PREDICTED: ATP-dependent DNA helicase Q-like 3-like [Vitis vinifera]
HRX1MBH01CG9Y8_6	conserved hypothetical protein	ref|XP_002509547.1| leucine-rich repeat protein, putative [Ricinus communis] gb|EEF50934.1| leucine-rich repeat protein, putative [Ricinus communis]
isotig07610_4	uncharacterized protein LOC100243147 [Vitis vinifera]	ref|NP_197668.2| PHD finger family protein [Arabidopsis thaliana] gb|AED93071.1| PHD finger family protein [Arabidopsis thaliana]
isotig08789_11	uncharacterized protein LOC100254803 [Vitis vinifera]	ref|XP_002509671.1| splicing factor yt521-B, putative [Ricinus communis] gb|EEF51058.1| splicing factor yt521-B, putative [Ricinus communis]
HRX1MBH02GJ8NA_12	conserved hypothetical protein	ref|XP_002510755.1| o-linked n-acetylglucosamine transferase, ogt, putative [Ricinus communis] gb|EEF52942.1| o-linked n-acetylglucosamine transferase, ogt, putative [Ricinus communis]
HRMYNUX02HUQTY_3	conserved hypothetical protein	emb|CBW30242.1| mTERF domain-containing protein, mitochondrial [Musa balbisiana]
HRMYNUX02HTI88_8	conserved hypothetical protein	ref|XP_002271820.2| PREDICTED: pullulanase 1, chloroplastic-like [Vitis vinifera]
HRMYNUX02HYUUT_2	conserved hypothetical protein	ref|XP_002280960.2| PREDICTED: DNA topoisomerase 1-like [Vitis vinifera]
isotig09006_32	predicted protein [Populus trichocarpa]	ref|XP_002276278.2| PREDICTED: E3 ubiquitin-protein ligase RKP-like [Vitis vinifera]
isotig10878_25	uncharacterized protein LOC100254401 [Vitis vinifera]	ref|NP_563883.1| RING/FYVE/PHD zinc finger-containing protein [Arabidopsis thaliana] dbj|BAC42070.1| unknown protein [Arabidopsis thaliana] gb|AAO50466.1| unknown protein [Arabidopsis thaliana] dbj|BAD44249.1| unknown protein [Arabidopsis thaliana] gb|AEE28675.1| RING/FYVE/PHD zinc finger-containing protein [Arabidopsis thaliana]
HRX1MBH01BSXLU_12	conserved hypothetical protein	ref|XP_002267269.1| PREDICTED: probable leucine-rich repeat receptor-like protein kinase At1g35710-like [Vitis vinifera]
HRX1MBH01CYJ0S_2	conserved hypothetical protein	ref|XP_002262692.1| PREDICTED: lanC-like protein 2 [Vitis vinifera]
HRX1MBH01EL80R_6	conserved hypothetical protein	ref|XP_003530314.1| PREDICTED: zinc finger protein NUTCRACKER-like [Glycine max]
isotig07679_11	uncharacterized protein LOC100252874 [Vitis vinifera]	ref|XP_003547347.1| PREDICTED: DEAD-box ATP-dependent RNA helicase 40-like [Glycine max]
isotig03576_40	unnamed protein product [Vitis vinifera]	ref|XP_002266185.1| PREDICTED: cell division control protein 48 homolog C-like [Vitis vinifera]
isotig08605_28	uncharacterized protein LOC100258161 isoform 1 [Vitis vinifera]	ref|XP_003617132.1| Heterogeneous nuclear ribonucleoprotein D0 [Medicago truncatula] gb|AET00091.1| Heterogeneous nuclear ribonucleoprotein D0 [Medicago truncatula]
HRMYNUX02JUJVQ_16	conserved hypothetical protein	ref|XP_002266770.1| PREDICTED: WD repeat-containing protein 75 [Vitis vinifera] emb|CBI33488.3| unnamed protein product [Vitis vinifera]
HRX1MBH01ALTXZ_2	conserved hypothetical protein	ref|XP_003530993.1| PREDICTED: probable serine/threonine-protein kinase abkC-like [Glycine max]
HS0W81S01A26FB_4	conserved hypothetical protein	ref|XP_003594785.1| mTERF domain-containing protein [Medicago truncatula] gb|AES65036.1| mTERF domain-containing protein [Medicago truncatula]
HS0W81S02D1BLW_6	conserved hypothetical protein	ref|XP_002267308.1| PREDICTED: probable caffeine synthase 4-like [Vitis vinifera]
HRX1MBH02GQ1IR_9	conserved hypothetical protein	emb|CBQ72873.1| probable Iad1-indole-3-acetaldehyde dehydrogenase [Sporisorium reilianum SRZ2]
HRX1MBH01B80ZC_2	conserved hypothetical protein	ref|XP_002278113.1| PREDICTED: structural maintenance of chromosomes protein 6-like [Vitis vinifera]
HS0W81S01CEMDM_9	conserved hypothetical protein	ref|XP_002273629.1| PREDICTED: aldehyde oxidase 4-like [Vitis vinifera]
HS0W81S01A6S50_8	conserved hypothetical protein	ref|XP_002532871.1| UDP-glucosyltransferase, putative [Ricinus communis] gb|EEF29500.1| UDP-glucosyltransferase, putative [Ricinus communis]
HS0W81S01A887T_3	conserved hypothetical protein	ref|XP_002525315.1| protein phosphatase 2a, regulatory subunit, putative [Ricinus communis] gb|EEF37048.1| protein phosphatase 2a, regulatory subunit, putative [Ricinus communis]
HRMYNUX02JC3GX_12	conserved hypothetical protein	ref|XP_002266053.1| PREDICTED: tryptophan aminotransferase-related protein 4 [Vitis vinifera] emb|CBI22770.3| unnamed protein product [Vitis vinifera]
HRX1MBH02GPII3_9	conserved hypothetical protein	ref|NP_198619.1| mate efflux domain-containing protein [Arabidopsis thaliana] gb|AAK50109.1|AF372972_1 AT5g38030/F16F17_30 [Arabidopsis thaliana] dbj|BAA97535.1| unnamed protein product [Arabidopsis thaliana] gb|AAO11623.1| At5g38030/F16F17_30 [Arabidopsis thaliana] gb|AED94259.1| mate efflux domain-containing protein [Arabidopsis thaliana]
isotig10235_27	predicted protein [Populus trichocarpa]	ref|XP_002533701.1| serine-threonine protein kinase, plant-type, putative [Ricinus communis] gb|EEF28684.1| serine-threonine protein kinase, plant-type, putative [Ricinus communis]
isotig09880_23	uncharacterized protein LOC100247157 [Vitis vinifera]	ref|NP_172140.1| tropomyosin-related protein [Arabidopsis thaliana] gb|AAF24824.1|AC007592_17 F12K11.14 [Arabidopsis thaliana] gb|AEE28002.1| tropomyosin-related protein [Arabidopsis thaliana]
HRX1MBH01ESLNJ_4	conserved hypothetical protein	ref|XP_003552407.1| PREDICTED: protein RIC1 homolog isoform 2 [Glycine max]
isotig02558_17	predicted protein [Populus trichocarpa]	ref|XP_002874345.1| ribosomal protein L18 family protein [Arabidopsis lyrata subsp. lyrata] gb|EFH50604.1| ribosomal protein L18 family protein [Arabidopsis lyrata subsp. lyrata]
HRX1MBH02I692H_12	conserved hypothetical protein	ref|XP_003539800.1| PREDICTED: coiled-coil domain-containing protein 132-like [Glycine max]
HS0W81S01BG47L_3	conserved hypothetical protein	ref|XP_003611140.1| Cytochrome P450 [Medicago truncatula] gb|AES94098.1| Cytochrome P450 [Medicago truncatula]
HRX1MBH02F2OD4_3	conserved hypothetical protein	ref|XP_002270681.2| PREDICTED: basic leucine zipper and W2 domain-containing protein 2-like [Vitis vinifera]
HS0W81S01AQULW_9	conserved hypothetical protein	ref|XP_003608574.1| EPIDERMAL PATTERNING FACTOR-like protein [Medicago truncatula] gb|AES90771.1| EPIDERMAL PATTERNING FACTOR-like protein [Medicago truncatula]
HS0W81S02E3GD7_5	conserved hypothetical protein	ref|XP_002519895.1| BRASSINOSTEROID INSENSITIVE 1-associated receptor kinase 1 precursor, putative [Ricinus communis] gb|EEF42499.1| BRASSINOSTEROID INSENSITIVE 1-associated receptor kinase 1 precursor, putative [Ricinus communis]
HRMYNUX02HX6Q5_3	conserved hypothetical protein	ref|XP_002523405.1| Helicase, putative [Ricinus communis] gb|EEF38984.1| Helicase, putative [Ricinus communis]
HRX1MBH02GW3RQ_11	conserved hypothetical protein	ref|XP_002275471.1| PREDICTED: subtilisin-like protease SDD1-like [Vitis vinifera]
HS0W81S01BATJG_4	conserved hypothetical protein	ref|XP_002518428.1| malonyl-CoA decarboxylase, putative [Ricinus communis] gb|EEF43815.1| malonyl-CoA decarboxylase, putative [Ricinus communis]
HRX1MBH02JB65W_8	conserved hypothetical protein	ref|XP_002525941.1| ubiquitin-protein ligase, putative [Ricinus communis] gb|EEF36461.1| ubiquitin-protein ligase, putative [Ricinus communis]
HS0W81S01CFCP0_4	conserved hypothetical protein	ref|XP_002280389.1| PREDICTED: SWI/SNF complex subunit SWI3A [Vitis vinifera] emb|CBI15704.3| unnamed protein product [Vitis vinifera]
isotig10160_9	unnamed protein product [Vitis vinifera]	ref|NP_193820.1| ethylene-responsive/regulated nuclear protein [Arabidopsis thaliana] emb|CAB45883.1| ethylene-regulated transcript 2 (ERT2) [Arabidopsis thaliana] emb|CAB79088.1| ethylene-regulated transcript 2 (ERT2) [Arabidopsis thaliana] dbj|BAC43137.1| putative ethylene-regulated transcript 2 ERT2 [Arabidopsis thaliana] gb|AEE84371.1| ethylene-responsive/regulated nuclear protein [Arabidopsi…
isotig08723_34	unnamed protein product [Vitis vinifera]	ref|XP_002266565.2| PREDICTED: cadmium/zinc-transporting ATPase 3-like [Vitis vinifera]
HRX1MBH02GIHF8_6	conserved hypothetical protein	ref|NP_001234018.1| ADP/ATP translocator [Solanum lycopersicum] gb|AAB49700.1| ADP/ATP translocator [Solanum lycopersicum]
isotig03962_17	predicted protein [Populus trichocarpa]	ref|XP_002312937.1| f-box family protein [Populus trichocarpa] gb|EEE86892.1| f-box family protein [Populus trichocarpa]
HRMYNUX02GX9JF_9	conserved hypothetical protein	ref|XP_002271838.2| PREDICTED: CCAAT/enhancer-binding protein zeta-like [Vitis vinifera] emb|CBI35817.3| unnamed protein product [Vitis vinifera]
HRX1MBH01D1L57_9	conserved hypothetical protein	ref|XP_003596386.1| Alpha-1 2-mannosyltransferase ALG9 [Medicago truncatula] gb|AES66637.1| Alpha-1 2-mannosyltransferase ALG9 [Medicago truncatula]
HRX1MBH02JPX90_6	conserved hypothetical protein	ref|XP_003546195.1| PREDICTED: L-aminoadipate-semialdehyde dehydrogenase-phosphopantetheinyl transferase-like [Glycine max]
isotig10304_29	unnamed protein product [Vitis vinifera]	ref|XP_002531076.1| mak, putative [Ricinus communis] gb|EEF31290.1| mak, putative [Ricinus communis]
HRX1MBH02IJFRC_3	conserved hypothetical protein	ref|XP_003623391.1| Integrator complex subunit [Medicago truncatula] gb|AES79609.1| Integrator complex subunit [Medicago truncatula]
isotig09765_9	predicted protein [Populus trichocarpa]	ref|XP_002518601.1| S-locus-specific glycoprotein S6 precursor, putative [Ricinus communis] gb|EEF43988.1| S-locus-specific glycoprotein S6 precursor, putative [Ricinus communis]
isotig03791_37	predicted protein [Populus trichocarpa]	gb|ABJ91231.1| CBL-interacting protein kinase 25 [Populus trichocarpa]
HRX1MBH01CUPFE_4	conserved hypothetical protein	ref|NP_001185022.1| B-block binding subunit of TFIIIC [Arabidopsis thaliana] gb|AEE29590.1| B-block binding subunit of TFIIIC [Arabidopsis thaliana]
HS0W81S01ARZ28_7	conserved hypothetical protein	ref|XP_002278956.1| PREDICTED: zinc phosphodiesterase ELAC protein 2-like [Vitis vinifera]
HS0W81S01AJ9RW_7	conserved hypothetical protein	ref|XP_002285295.1| PREDICTED: actin-related protein 6 isoform 1 [Vitis vinifera] emb|CBI28215.3| unnamed protein product [Vitis vinifera]
HRX1MBH01DW2FU_3	conserved hypothetical protein	ref|NP_565419.1| endoribonuclease/protein kinase IRE1-like protein [Arabidopsis thaliana] gb|AAK15470.1|AF308596_1 endoribonuclease/protein kinase IRE1-like protein [Arabidopsis thaliana] dbj|BAB63367.1| Ire1 homolog-2 [Arabidopsis thaliana] gb|AAD32909.2| putative protein kinase/endoribonuclease [Arabidopsis thaliana] gb|AEC06640.1| endoribonuclease/protein kinase IRE1-like protein [Arabidopsis …
HRX1MBH02IGO54_10	conserved hypothetical protein	ref|XP_002274978.2| PREDICTED: myosin-H heavy chain-like [Vitis vinifera]
HRMYNUX02JI0W7_5	conserved hypothetical protein	ref|XP_002518428.1| malonyl-CoA decarboxylase, putative [Ricinus communis] gb|EEF43815.1| malonyl-CoA decarboxylase, putative [Ricinus communis]
HRMYNUX02JQ3ZI_5	conserved hypothetical protein	ref|XP_002511037.1| glutamate dehydrogenase, putative [Ricinus communis] gb|EEF51639.1| glutamate dehydrogenase, putative [Ricinus communis]
HRX1MBH01DU0LC_3	conserved hypothetical protein	ref|XP_002263979.1| PREDICTED: protein FAR1-RELATED SEQUENCE 6-like [Vitis vinifera]
HS0W81S02C58ML_8	conserved hypothetical protein	gb|EIM21560.1| aspartate-semialdehyde dehydrogenase [Wallemia sebi CBS 633.66]
isotig09061_10	uncharacterized protein LOC100244278 [Vitis vinifera]	ref|XP_003594077.1| BSD domain-containing protein [Medicago truncatula] gb|AES64328.1| BSD domain-containing protein [Medicago truncatula]
HRX1MBH02HUM9N_6	conserved hypothetical protein	ref|NP_680114.1| putative Ufm1-specific protease [Arabidopsis thaliana] sp|Q9STL8.2|UFSP_ARATH RecName: Full=Probable Ufm1-specific protease; Short=UfSP gb|AEE78408.1| putative Ufm1-specific protease [Arabidopsis thaliana]
HRX1MBH02HX13Z_4	conserved hypothetical protein	ref|XP_002282646.1| PREDICTED: putative pentatricopeptide repeat-containing protein At3g15200-like [Vitis vinifera]
isotig07545_46	predicted protein [Populus trichocarpa]	ref|XP_002278978.1| PREDICTED: aluminum-activated malate transporter 4 [Vitis vinifera]
HS0W81S01BBQPR_5	conserved hypothetical protein	ref|XP_002532378.1| triacylglycerol lipase, putative [Ricinus communis] gb|EEF30021.1| triacylglycerol lipase, putative [Ricinus communis]
HRX1MBH01ER1K7_2	conserved hypothetical protein	ref|XP_003633105.1| PREDICTED: nuclear pore complex protein Nup205-like [Vitis vinifera]
HS0W81S02EEDF5_3	conserved hypothetical protein	ref|XP_002263998.1| PREDICTED: 2-succinylbenzoate--CoA ligase, chloroplastic/peroxisomal isoform 1 [Vitis vinifera] emb|CBI31021.3| unnamed protein product [Vitis vinifera]
isotig11563_22	predicted protein [Populus trichocarpa]	ref|XP_002272970.1| PREDICTED: GDSL esterase/lipase At4g16230 [Vitis vinifera]
isotig07876_15	predicted protein [Populus trichocarpa]	ref|XP_002264587.1| PREDICTED: CTP synthase 1 [Vitis vinifera] emb|CBI27380.3| unnamed protein product [Vitis vinifera]
HRX1MBH01CCL1G_12	conserved hypothetical protein	ref|XP_002275596.1| PREDICTED: DNA repair and recombination protein RAD54-like [Vitis vinifera]
HRX1MBH02HHLGX_14	conserved hypothetical protein	ref|XP_002272118.2| PREDICTED: calmodulin-binding transcription activator 5-like [Vitis vinifera] emb|CBI22906.3| unnamed protein product [Vitis vinifera]
HRX1MBH02GN0HW_4	conserved hypothetical protein	ref|XP_002263185.1| PREDICTED: poly [ADP-ribose] polymerase 1-like isoform 1 [Vitis vinifera]
HRX1MBH01A7F5W_13	conserved hypothetical protein	ref|XP_001600046.2| PREDICTED: 14-3-3 protein zeta-like [Nasonia vitripennis]
HRMYNUX02HI4OR_3	conserved hypothetical protein	ref|XP_002278731.2| PREDICTED: serine/threonine-protein kinase-like protein ACR4 [Vitis vinifera]
HS0W81S02EBGJL_4	conserved hypothetical protein	ref|XP_003578351.1| PREDICTED: chitinase-like protein 1-like [Brachypodium distachyon]
HRMYNUX02JKTKD_4	conserved hypothetical protein	ref|XP_003611094.1| Lysine-specific demethylase 5D [Medicago truncatula] gb|AES94052.1| Lysine-specific demethylase 5D [Medicago truncatula]
HS0W81S01AYH7G_13	conserved hypothetical protein	ref|XP_003536433.1| PREDICTED: eukaryotic translation initiation factor 5B-like [Glycine max]
isotig09322_9	predicted protein [Populus trichocarpa]	ref|XP_003519090.1| PREDICTED: eukaryotic translation initiation factor 3 subunit E-like [Glycine max]
HS0W81S02D4RPV_9	conserved hypothetical protein	ref|NP_001189916.1| armadillo/beta-catenin-like repeats-containing protein [Arabidopsis thaliana] gb|AEE75941.1| armadillo/beta-catenin-like repeats-containing protein [Arabidopsis thaliana]
isotig03528_9	unnamed protein product [Vitis vinifera]	ref|XP_003521731.1| PREDICTED: probable translation initiation factor eIF-2B subunit epsilon-like isoform 1 [Glycine max]
HRX1MBH02GRMCZ_2	conserved hypothetical protein	ref|XP_002329156.1| nbs-lrr resistance protein [Populus trichocarpa] gb|EEF06956.1| nbs-lrr resistance protein [Populus trichocarpa]
isotig05118_21	predicted protein [Populus trichocarpa]	ref|XP_003536100.1| PREDICTED: cyclin-L1-1-like [Glycine max]
HRX1MBH02GS7FR_8	conserved hypothetical protein	gb|EEC72092.1| hypothetical protein OsI_05039 [Oryza sativa Indica Group]
HRMYNUX02IICYC_2	conserved hypothetical protein	ref|XP_003622665.1| B3 domain-containing protein [Medicago truncatula] gb|AES78883.1| B3 domain-containing protein [Medicago truncatula]
HRX1MBH02HG8HC_6	conserved hypothetical protein	ref|XP_002264075.1| PREDICTED: WPP domain-associated protein-like [Vitis vinifera]
isotig03616_42	unnamed protein product [Vitis vinifera]	ref|XP_002282467.2| PREDICTED: receptor-like serine/threonine-protein kinase NCRK-like [Vitis vinifera]
HRX1MBH02JLICQ_3	conserved hypothetical protein	ref|XP_003552891.1| PREDICTED: medium-chain-fatty-acid--CoA ligase-like [Glycine max]
HRX1MBH02HKU14_6	conserved hypothetical protein	ref|XP_003440939.1| PREDICTED: protein O-glucosyltransferase 1-like [Oreochromis niloticus]
isotig09233_30	predicted protein [Populus trichocarpa]	ref|XP_003613099.1| Protein TRANSPARENT TESTA [Medicago truncatula] gb|AES96057.1| Protein TRANSPARENT TESTA [Medicago truncatula]
HS0W81S01BS0XV_8	conserved hypothetical protein	ref|XP_002513960.1| seryl-tRNA synthetase, putative [Ricinus communis] gb|EEF48543.1| seryl-tRNA synthetase, putative [Ricinus communis]
HRX1MBH02I62TA_4	conserved hypothetical protein	ref|XP_003538440.1| PREDICTED: immediate early response 3-interacting protein 1 [Glycine max]
HRX1MBH02IC0U0_3	conserved hypothetical protein	ref|NP_974681.1| alpha/beta-hydrolase family protein-like protein [Arabidopsis thaliana] gb|AEE86357.1| alpha/beta-hydrolase family protein-like protein [Arabidopsis thaliana]
isotig09330_31	predicted protein [Populus trichocarpa]	ref|XP_003524099.1| PREDICTED: reticuline oxidase-like protein-like [Glycine max]
HRX1MBH01DS0I8_8	conserved hypothetical protein	ref|XP_003518505.1| PREDICTED: glucan endo-1,3-beta-glucosidase-like protein 1-like [Glycine max]
HRX1MBH02F9HCK_9	conserved hypothetical protein	ref|XP_003633342.1| PREDICTED: receptor-like protein 12-like [Vitis vinifera]
isotig06617_5	uncharacterized protein LOC100245781 [Vitis vinifera]	gb|AFW70081.1| AGG2 [Zea mays]
HRX1MBH01CJDYE_15	conserved hypothetical protein	sp|P93194.2|RPK1_IPONI RecName: Full=Receptor-like protein kinase; Flags: Precursor gb|AAB36558.2| receptor-like protein kinase INRPK1 [Ipomoea nil]
HRMYNUX02GWULW_8	conserved hypothetical protein	ref|XP_002276078.1| PREDICTED: abhydrolase domain-containing protein FAM108C1-like [Vitis vinifera]
HS0W81S01AMO2Y_7	conserved hypothetical protein	ref|XP_003398928.1| PREDICTED: ubiquitin carboxyl-terminal hydrolase 3-like [Bombus terrestris]
HRMYNUX02FWC5V_4	conserved hypothetical protein	ref|XP_002283496.2| PREDICTED: pre-mRNA-processing factor 40 homolog B-like [Vitis vinifera]
isotig08823_30	uncharacterized protein LOC100254107 [Vitis vinifera]	ref|XP_003601082.1| CrcB-like protein [Medicago truncatula] gb|AES71333.1| CrcB-like protein [Medicago truncatula]
HRX1MBH01C71UV_3	conserved hypothetical protein	ref|XP_002306150.1| SAUR family protein [Populus trichocarpa] gb|EEE86661.1| SAUR family protein [Populus trichocarpa]
HRX1MBH02GCB8H_4	conserved hypothetical protein	ref|XP_002279556.1| PREDICTED: psbP-like protein 2, chloroplastic [Vitis vinifera] emb|CBI31729.3| unnamed protein product [Vitis vinifera]
isotig04172_46	uncharacterized protein LOC100240940 [Vitis vinifera]	ref|XP_002516928.1| kif4, putative [Ricinus communis] gb|EEF45542.1| kif4, putative [Ricinus communis]
isotig02961_34	predicted protein [Populus trichocarpa]	ref|XP_002509814.1| Minor histocompatibility antigen H13, putative [Ricinus communis] gb|EEF51201.1| Minor histocompatibility antigen H13, putative [Ricinus communis]
HRX1MBH01BFZ1T_9	conserved hypothetical protein	ref|XP_003535361.1| PREDICTED: kinesin-1-like [Glycine max]
HS0W81S02DEU4L_2	conserved hypothetical protein	ref|XP_003604987.1| NBS-containing resistance-like protein [Medicago truncatula] gb|AES87184.1| NBS-containing resistance-like protein [Medicago truncatula]
HRX1MBH02FSLJ9_5	conserved hypothetical protein	ref|XP_003545324.1| PREDICTED: chromosome-associated kinesin KIF4A-like [Glycine max]
HRX1MBH01DH8VF_6	conserved hypothetical protein	ref|XP_002273274.2| PREDICTED: transcription factor BIM1-like [Vitis vinifera]
HS0W81S02EZXVX_1	conserved hypothetical protein	ref|NP_173603.1| SKU5 similar 8 protein [Arabidopsis thaliana] gb|AAF16544.1|AC013482_18 T26F17.6 [Arabidopsis thaliana] gb|ABE65639.1| multi-copper oxidase type I family protein [Arabidopsis thaliana] gb|AEE30162.1| SKU5 similar 8 protein [Arabidopsis thaliana]
HRX1MBH02F33M4_3	conserved hypothetical protein	gb|AFN88203.1| haloacid dehalogenase superfamily protein [Phaseolus vulgaris]
HRMYNUX02GRCD8_6	conserved hypothetical protein	ref|XP_002304369.1| nbs-lrr resistance protein [Populus trichocarpa] gb|EEE79348.1| nbs-lrr resistance protein [Populus trichocarpa]
HRX1MBH01APSF1_6	conserved hypothetical protein	gb|ABN47005.1| early nodulin 93 protein [Populus alba x Populus tremula var. glandulosa]
HRX1MBH01CYGUY_8	conserved hypothetical protein	ref|XP_002527017.1| wall-associated kinase, putative [Ricinus communis] gb|EEF35389.1| wall-associated kinase, putative [Ricinus communis]
isotig07035_19	uncharacterized protein KIAA0090 homolog [Vitis vinifera]	ref|NP_196717.3| PQQ_DH domain-containing protein [Arabidopsis thaliana] gb|AED91695.1| PQQ_DH domain-containing protein [Arabidopsis thaliana]
HRX1MBH02GQNW1_12	conserved hypothetical protein	gb|AAX53097.1| DNA mismatch repair protein [Solanum lycopersicum]
isotig09225_13	predicted protein [Populus trichocarpa]	ref|XP_002509549.1| ankyrin repeat-containing protein, putative [Ricinus communis] gb|EEF50936.1| ankyrin repeat-containing protein, putative [Ricinus communis]
HRX1MBH01BLFJR_9	conserved hypothetical protein	ref|XP_003594047.1| Pyrimidine-specific ribonucleoside hydrolase rihA [Medicago truncatula] gb|AES64298.1| Pyrimidine-specific ribonucleoside hydrolase rihA [Medicago truncatula]
HRX1MBH02FLVA6_16	conserved hypothetical protein	ref|XP_002514982.1| 3'-N-debenzoyl-2'-deoxytaxol N-benzoyltransferase, putative [Ricinus communis] gb|EEF47536.1| 3'-N-debenzoyl-2'-deoxytaxol N-benzoyltransferase, putative [Ricinus communis]
HS0W81S01A69BG_2	conserved hypothetical protein	ref|XP_003635628.1| PREDICTED: probable UDP-N-acetylglucosamine pyrophosphorylase-like, partial [Vitis vinifera]
isotig07628_43	uncharacterized protein LOC100805117 [Glycine max]	ref|NP_182147.1| BCL-2-associated athanogene 6 [Arabidopsis thaliana] sp|O82345.1|BAG6_ARATH RecName: Full=BAG family molecular chaperone regulator 6; AltName: Full=Bcl-2-associated athanogene 6; AltName: Full=CaM-binding protein 1 gb|AAC62882.1| hypothetical protein [Arabidopsis thaliana] gb|AEC10664.1| BCL-2-associated athanogene 6 [Arabidopsis thaliana]
isotig03788_37	unnamed protein product [Vitis vinifera]	ref|XP_002276103.1| PREDICTED: clathrin interactor EPSIN 1-like isoform 1 [Vitis vinifera]
HRX1MBH02JCJCU_7	conserved hypothetical protein	ref|XP_002267535.1| PREDICTED: zinc finger MYND domain-containing protein 15-like [Vitis vinifera]
HS0W81S01B7FZB_1	conserved hypothetical protein	ref|XP_002267987.2| PREDICTED: RNA polymerase II C-terminal domain phosphatase-like 1 [Vitis vinifera]
HRX1MBH01A2C8H_3	conserved hypothetical protein	ref|XP_003606121.1| Xylem serine proteinase, partial [Medicago truncatula] gb|AES88318.1| Xylem serine proteinase, partial [Medicago truncatula]
HRX1MBH01CEDF5_7	conserved hypothetical protein	ref|XP_002277171.1| PREDICTED: mannan synthase 1-like [Vitis vinifera]
HRMYNUX02H1MKA_11	conserved hypothetical protein	gb|ADY38788.1| methyltransferase [Coffea arabica]
HS0W81S01A7I3O_2	conserved hypothetical protein	ref|XP_002279903.2| PREDICTED: helicase SKI2W-like [Vitis vinifera]
HRMYNUX02H1570_11	conserved hypothetical protein	ref|XP_002278574.2| PREDICTED: subtilisin-like protease-like [Vitis vinifera]
HRX1MBH02HQU29_9	conserved hypothetical protein	ref|XP_003635439.1| PREDICTED: ABC transporter G family member 11-like, partial [Vitis vinifera]
HRX1MBH01CVQUB_3	conserved hypothetical protein	ref|XP_002275330.1| PREDICTED: COBRA-like protein 7 [Vitis vinifera] emb|CBI22926.3| unnamed protein product [Vitis vinifera]
HRX1MBH01DS9XG_10	conserved hypothetical protein	ref|XP_002280784.1| PREDICTED: probable LRR receptor-like serine/threonine-protein kinase At3g47570-like [Vitis vinifera]
isotig04672_40	uncharacterized protein LOC100263731 [Vitis vinifera]	ref|XP_003625602.1| RING finger protein [Medicago truncatula] gb|AES81820.1| RING finger protein [Medicago truncatula]
HRX1MBH01BLC0P_12	conserved hypothetical protein	dbj|BAH19311.1| urease accessory protein ureF [Morus alba]
HRX1MBH02JI2SC_3	conserved hypothetical protein	ref|XP_003614555.1| Mitochondrial substrate carrier family protein W [Medicago truncatula] gb|AES97513.1| Mitochondrial substrate carrier family protein W [Medicago truncatula]
HS0W81S02DEZFM_1	conserved hypothetical protein	ref|XP_002278438.2| PREDICTED: RRP12-like protein-like [Vitis vinifera]
HRX1MBH02IQAVE_4	conserved hypothetical protein	ref|XP_002311192.1| folylpolyglutamate synthase [Populus trichocarpa] gb|EEE88559.1| folylpolyglutamate synthase [Populus trichocarpa]
HRX1MBH02FRQJ6_5	conserved hypothetical protein	ref|XP_003599101.1| tRNA/rRNA methyltransferase, putative [Medicago truncatula] gb|AES69352.1| tRNA/rRNA methyltransferase, putative [Medicago truncatula]
isotig03668_41	predicted protein [Populus trichocarpa]	ref|XP_002526089.1| ATP binding protein, putative [Ricinus communis] gb|EEF36283.1| ATP binding protein, putative [Ricinus communis]
HRX1MBH02GOAY9_2	conserved hypothetical protein	ref|XP_002517452.1| caspase, putative [Ricinus communis] gb|EEF44994.1| caspase, putative [Ricinus communis]
isotig07636_14	conserved hypothetical protein [Ricinus communis]	ref|NP_567888.2| Phox (PX) domain-containing protein [Arabidopsis thaliana] gb|AEE86012.1| Phox (PX) domain-containing protein [Arabidopsis thaliana]
HS0W81S02DO1C9_3	conserved hypothetical protein	ref|XP_002283496.2| PREDICTED: pre-mRNA-processing factor 40 homolog B-like [Vitis vinifera]
HRX1MBH01BFM1P_4	conserved hypothetical protein	ref|XP_003607996.1| Autophagy-related protein [Medicago truncatula] gb|AES90193.1| Autophagy-related protein [Medicago truncatula]
HS0W81S01ARZYU_4	conserved hypothetical protein	ref|XP_003556240.1| PREDICTED: DNL-type zinc finger protein-like [Glycine max]
isotig11002_9	conserved hypothetical protein [Ricinus communis]	ref|NP_563621.1| NC domain-containing protein-like protein [Arabidopsis thaliana] gb|ABD59114.1| At1g01225 [Arabidopsis thaliana] gb|AEE27256.1| NC domain-containing protein-like protein [Arabidopsis thaliana]
HRX1MBH01A3WII_4	emb|CAA67156.1| endo-1,4-beta-glucanase [Arabidopsis thaliana]	ref|XP_002311518.1| predicted protein [Populus trichocarpa] gb|EEE88885.1| predicted protein [Populus trichocarpa] gb|AEO97193.1| endo-1,4-beta-glucanase [Populus trichocarpa] gb|AEO97220.1| endo-1,4-beta-glucanase [Populus trichocarpa]
HRX1MBH02J5B3P_10	conserved hypothetical protein	ref|XP_003602973.1| Serpin-like protein [Medicago truncatula] gb|AES73224.1| Serpin-like protein [Medicago truncatula]
HS0W81S01B0PPM_6	conserved hypothetical protein	ref|XP_003634421.1| PREDICTED: serine/threonine-protein kinase CTR1-like [Vitis vinifera] emb|CBI19282.3| unnamed protein product [Vitis vinifera]
isotig03187_18	uncharacterized protein LOC100789981 [Glycine max]	gb|ADM83596.1| adenylate cyclase [Ipomoea nil]
HRX1MBH01B95RT_10	conserved hypothetical protein	ref|NP_974751.1| riboflavin biosynthesis protein-like protein [Arabidopsis thaliana] gb|AED91287.1| riboflavin biosynthesis protein-like protein [Arabidopsis thaliana]
HS0W81S01B0YB7_5	conserved hypothetical protein	ref|NP_198053.1| armadillo/beta-catenin-like repeat-containing protein [Arabidopsis thaliana] gb|AED93640.1| armadillo/beta-catenin-like repeat-containing protein [Arabidopsis thaliana]
HRX1MBH02G6ZRG_4	conserved hypothetical protein	ref|NP_197833.2| Transcription factor IIIC, subunit 5 [Arabidopsis thaliana] gb|AED93312.1| Transcription factor IIIC, subunit 5 [Arabidopsis thaliana]
isotig09158_27	unnamed protein product [Vitis vinifera]	ref|XP_002263634.1| PREDICTED: BRCA1-A complex subunit Abraxas [Vitis vinifera]
HS0W81S02DLVCG_10	conserved hypothetical protein	emb|CAA76764.1| sarco/endoplasmic reticulum Ca2+ -ATPase [Paramecium tetraurelia]
HS0W81S02DJ3BK_12	conserved hypothetical protein	ref|XP_002521948.1| phosphoribosylaminoimidazole carboxylase atpase-subunit, putative [Ricinus communis] gb|EEF40352.1| phosphoribosylaminoimidazole carboxylase atpase-subunit, putative [Ricinus communis]
HS0W81S01CF9JR_1	conserved hypothetical protein	ref|XP_002532135.1| UDP-glucosyltransferase, putative [Ricinus communis] gb|EEF30255.1| UDP-glucosyltransferase, putative [Ricinus communis]
HRX1MBH02HDEF0_10	conserved hypothetical protein	ref|XP_001936529.1| malate synthase [Pyrenophora tritici-repentis Pt-1C-BFP] gb|EDU49116.1| malate synthase [Pyrenophora tritici-repentis Pt-1C-BFP]
HRX1MBH01DFGAH_13	conserved hypothetical protein	ref|XP_002273984.2| PREDICTED: C2 and GRAM domain-containing protein At1g03370-like [Vitis vinifera] emb|CBI24674.3| unnamed protein product [Vitis vinifera]
HS0W81S01AM1CG_8	conserved hypothetical protein	ref|XP_002520026.1| pentatricopeptide repeat-containing protein, putative [Ricinus communis] gb|EEF42350.1| pentatricopeptide repeat-containing protein, putative [Ricinus communis]
HRX1MBH01E0J4L_3	conserved hypothetical protein	gb|ADU79134.1| autophagy-related protein 2 [Arabidopsis thaliana]
HS0W81S01B42UF_4	conserved hypothetical protein	ref|NP_187305.5| U3 small nucleolar RNA-associated protein 10 and NUC211 domain-containing protein [Arabidopsis thaliana] sp|Q9C8Z4.3|HEAT1_ARATH RecName: Full=Uncharacterized protein At3g06530 gb|AEE74407.1| U3 small nucleolar RNA-associated protein 10 and NUC211 domain-containing protein [Arabidopsis thaliana]
isotig10711_9	uncharacterized protein LOC100268141 isoform 1 [Vitis vinifera]	ref|XP_002889992.1| RNA recognition motif-containing protein [Arabidopsis lyrata subsp. lyrata] gb|EFH66251.1| RNA recognition motif-containing protein [Arabidopsis lyrata subsp. lyrata]
HRX1MBH02GRS2V_4	conserved hypothetical protein	ref|XP_002519399.1| Light-mediated development protein DET1, putative [Ricinus communis] gb|EEF43016.1| Light-mediated development protein DET1, putative [Ricinus communis]
HRX1MBH02II95P_1	conserved hypothetical protein	gb|EHY52336.1| peroxidase [Exophiala dermatitidis NIH/UT8656]
HRMYNUX02H5ZTD_15	conserved hypothetical protein	ref|XP_003589343.1| GTPase obg [Medicago truncatula] gb|AES59594.1| GTPase obg [Medicago truncatula]
HRX1MBH01CB9KG_12	conserved hypothetical protein	ref|XP_002887555.1| C2 domain-containing protein [Arabidopsis lyrata subsp. lyrata] gb|EFH63814.1| C2 domain-containing protein [Arabidopsis lyrata subsp. lyrata]
HRX1MBH01C0EC9_4	conserved hypothetical protein	ref|XP_002277302.1| PREDICTED: cell cycle checkpoint protein RAD1-like [Vitis vinifera]
isotig02870_53	unnamed protein product [Vitis vinifera]	ref|XP_003601704.1| Receptor-like kinase [Medicago truncatula] gb|AES71955.1| Receptor-like kinase [Medicago truncatula]
HRX1MBH01ETXOH_11	conserved hypothetical protein	gb|ADN34016.1| ty3-gypsy retrotransposon protein [Cucumis melo subsp. melo]
HRX1MBH01DFD83_5	conserved hypothetical protein	ref|XP_002276731.2| PREDICTED: protein LSD1 [Vitis vinifera]
isotig08729_34	predicted protein [Populus trichocarpa]	ref|XP_002280058.1| PREDICTED: serine carboxypeptidase-like 25 [Vitis vinifera]
HS0W81S01B62ID_5	conserved hypothetical protein	ref|XP_003972170.1| PREDICTED: basement membrane-specific heparan sulfate proteoglycan core protein-like [Takifugu rubripes]
HS0W81S01B6LW9_2	conserved hypothetical protein	ref|XP_003531983.1| PREDICTED: IMPACT family member in pol 5'region-like [Glycine max]
isotig09267_7	uncharacterized protein LOC100258473 [Vitis vinifera]	ref|XP_003606813.1| Programmed cell death protein [Medicago truncatula] gb|AES89010.1| Programmed cell death protein [Medicago truncatula]
HRX1MBH02H5DAF_4	conserved hypothetical protein	ref|XP_003551205.1| PREDICTED: phagocyte signaling-impaired protein-like [Glycine max]
HRX1MBH01ECE5Z_2	conserved hypothetical protein	ref|XP_002276945.1| PREDICTED: polygalacturonase At1g48100 [Vitis vinifera] emb|CBI39645.3| unnamed protein product [Vitis vinifera]
HS0W81S02DOUZH_11	conserved hypothetical protein	ref|XP_002283348.1| PREDICTED: auxin-induced protein 5NG4 isoform 1 [Vitis vinifera] emb|CBI32824.3| unnamed protein product [Vitis vinifera]
HRX1MBH02IL8YM_3	conserved hypothetical protein	ref|NP_193340.2| Aminotransferase-like, plant mobile domain family protein [Arabidopsis thaliana] gb|AAL91243.1| unknown protein [Arabidopsis thaliana] gb|AAM91246.1| unknown protein [Arabidopsis thaliana] gb|AEE83686.1| Aminotransferase-like, plant mobile domain family protein [Arabidopsis thaliana]
isotig07754_14	uncharacterized protein LOC100807455 [Glycine max]	ref|NP_192030.4| glycosyl transferase family 1 protein [Arabidopsis thaliana] gb|AEE81994.1| glycosyl transferase family 1 protein [Arabidopsis thaliana]
HRX1MBH01EKBUP_6	conserved hypothetical protein	ref|XP_003602783.1| Transcription activator BRG1 [Medicago truncatula] gb|AES73034.1| Transcription activator BRG1 [Medicago truncatula]
HRX1MBH02G2YEF_11	conserved hypothetical protein	ref|XP_003611589.1| Condensin-2 complex subunit G2 [Medicago truncatula] gb|AES94547.1| Condensin-2 complex subunit G2 [Medicago truncatula]
HRX1MBH01CW6Y4_14	conserved hypothetical protein	ref|XP_002270199.2| PREDICTED: alpha-L-fucosidase 2-like [Vitis vinifera]
HS0W81S01BC4GY_8	conserved hypothetical protein	ref|NP_567897.1| paramyosin-related protein [Arabidopsis thaliana] ref|NP_974662.1| paramyosin-related protein [Arabidopsis thaliana] gb|AAK59499.1| unknown protein [Arabidopsis thaliana] gb|AAL34193.1| unknown protein [Arabidopsis thaliana] gb|AEE86078.1| paramyosin-related protein [Arabidopsis thaliana] gb|AEE86079.1| paramyosin-related protein [Arabidopsis thaliana]
isotig09487_28	predicted protein [Populus trichocarpa]	ref|XP_002510726.1| DNA binding protein, putative [Ricinus communis] gb|EEF52913.1| DNA binding protein, putative [Ricinus communis]
HRX1MBH01C50ZE_6	conserved hypothetical protein	ref|XP_003623785.1| Neurobeachin-like protein [Medicago truncatula] gb|AES80003.1| Neurobeachin-like protein [Medicago truncatula]
HS0W81S02ETJA4_4	conserved hypothetical protein	ref|XP_003516953.1| PREDICTED: transcription factor bHLH140-like [Glycine max]
isotig02656_14	predicted protein [Populus trichocarpa]	ref|NP_187125.1| RNA polymerase II transcription mediator [Arabidopsis thaliana] sp|Q9SR02.1|MED14_ARATH RecName: Full=Mediator of RNA polymerase II transcription subunit 14; AltName: Full=Protein STRUWWELPETER; Short=AtSWP gb|AAF04900.1|AC011437_15 hypothetical protein [Arabidopsis thaliana] gb|AAM09647.1|AF466359_1 SWP1 [Arabidopsis thaliana] emb|CAD53582.1| struwwelpeter 1 protein [Arabidopsis…
HRX1MBH01C793E_6	conserved hypothetical protein	ref|NP_851064.1| Katanin p80 WD40 repeat-containing subunit B1-1 [Arabidopsis thaliana] sp|Q8H0T9.3|KTNB1_ARATH RecName: Full=Katanin p80 WD40 repeat-containing subunit B1 homolog 1 gb|AAN72064.1| putative protein [Arabidopsis thaliana] gb|AED93166.1| Katanin p80 WD40 repeat-containing subunit B1-1 [Arabidopsis thaliana]
HS0W81S02E06W8_2	conserved hypothetical protein	ref|XP_002526758.1| Disease resistance protein RGA2, putative [Ricinus communis] gb|EEF35612.1| Disease resistance protein RGA2, putative [Ricinus communis]
isotig11554_19	conserved hypothetical protein [Ricinus communis]	ref|NP_565711.1| ATP synthase protein I [Arabidopsis thaliana] gb|AAC63842.1| expressed protein [Arabidopsis thaliana] gb|AAK91474.1| At2g31040/T16B12.15 [Arabidopsis thaliana] gb|AAL91000.1| At2g31040/T16B12.15 [Arabidopsis thaliana] gb|AAM14978.1| expressed protein [Arabidopsis thaliana] gb|AEC08482.1| ATP synthase protein I [Arabidopsis thaliana]
HRX1MBH02IHJ0H_4	conserved hypothetical protein	ref|XP_002263835.2| PREDICTED: DNA-directed RNA polymerase I subunit RPA2 [Vitis vinifera]
HRMYNUX02H8X9Q_8	conserved hypothetical protein	ref|XP_002274138.1| PREDICTED: probable polygalacturonase [Vitis vinifera]
HRX1MBH02JWZ3X_3	conserved hypothetical protein	ref|XP_002515845.1| gamma-tubulin complex component, putative [Ricinus communis] gb|EEF46514.1| gamma-tubulin complex component, putative [Ricinus communis]
HRMYNUX02HBGYI_2	conserved hypothetical protein	ref|NP_567031.1| UDP-glucose pyrophosphorylase 3 [Arabidopsis thaliana] gb|AEE79469.1| UDP-glucose pyrophosphorylase 3 [Arabidopsis thaliana]
isotig05154_10	predicted protein [Populus trichocarpa]	gb|AEV53412.1| fatty acyl-CoA reductase 3 [Populus tomentosa]
HS0W81S01A1469_12	conserved hypothetical protein	ref|XP_002882142.1| endonuclease/exonuclease/phosphatase family protein [Arabidopsis lyrata subsp. lyrata] gb|EFH58401.1| endonuclease/exonuclease/phosphatase family protein [Arabidopsis lyrata subsp. lyrata]
isotig09286_11	predicted protein [Populus trichocarpa]	ref|XP_002272986.1| PREDICTED: probable receptor-like protein kinase At5g24010 [Vitis vinifera]
HS0W81S02D6QC7_9	conserved hypothetical protein	ref|XP_002279980.2| PREDICTED: HEAT repeat-containing protein 5B-like [Vitis vinifera]
HRX1MBH02HSTK1_8	conserved hypothetical protein	ref|XP_003519028.1| PREDICTED: glycerol-3-phosphate dehydrogenase SDP6, mitochondrial-like [Glycine max]
HS0W81S01AVBPA_4	conserved hypothetical protein	ref|XP_003633112.1| PREDICTED: U-box domain-containing protein 34-like [Vitis vinifera]
HS0W81S02D4SN2_9	conserved hypothetical protein	ref|XP_002271529.2| PREDICTED: auxin-induced protein 10A5 [Vitis vinifera]
HS0W81S01A4FBK_2	conserved hypothetical protein	ref|XP_003635628.1| PREDICTED: probable UDP-N-acetylglucosamine pyrophosphorylase-like, partial [Vitis vinifera]
HS0W81S01A8NQ8_2	conserved hypothetical protein	ref|XP_002531237.1| trehalose-6-phosphate synthase, putative [Ricinus communis] gb|EEF31134.1| trehalose-6-phosphate synthase, putative [Ricinus communis]
HS0W81S01AJGXK_2	conserved hypothetical protein	ref|XP_003635628.1| PREDICTED: probable UDP-N-acetylglucosamine pyrophosphorylase-like, partial [Vitis vinifera]
HRX1MBH01BAM6J_3	conserved hypothetical protein	ref|XP_002517062.1| meiotic recombination protein dmc1, putative [Ricinus communis] gb|EEF45225.1| meiotic recombination protein dmc1, putative [Ricinus communis]
HRX1MBH01BWS1C_11	conserved hypothetical protein	ref|XP_002268741.2| PREDICTED: LRR receptor-like serine/threonine-protein kinase GSO2-like [Vitis vinifera]
isotig10034_12	predicted protein [Populus trichocarpa]	ref|XP_002272761.1| PREDICTED: G-box-binding factor 1 [Vitis vinifera] emb|CBI17558.3| unnamed protein product [Vitis vinifera]
isotig03748_49	predicted protein [Populus trichocarpa]	ref|XP_003527942.1| PREDICTED: beta-galactosidase 16-like [Glycine max]
HS0W81S01BY5BV_3	conserved hypothetical protein	ref|XP_003536371.1| PREDICTED: receptor-like cytosolic serine/threonine-protein kinase RBK2-like [Glycine max]
isotig09464_10	unnamed protein product [Vitis vinifera]	ref|XP_003632322.1| PREDICTED: probable serine/threonine-protein kinase BUD32 homolog [Vitis vinifera]
isotig08256_31	unnamed protein product [Vitis vinifera]	ref|XP_002893466.1| GYF domain-containing protein [Arabidopsis lyrata subsp. lyrata] gb|EFH69725.1| GYF domain-containing protein [Arabidopsis lyrata subsp. lyrata]
HRMYNUX02IPRGG_5	conserved hypothetical protein	ref|XP_002285371.2| PREDICTED: tetratricopeptide repeat protein 7B-like [Vitis vinifera]
HRX1MBH01ESH0O_5	conserved hypothetical protein	ref|XP_002523294.1| pentatricopeptide repeat-containing protein, putative [Ricinus communis] gb|EEF39010.1| pentatricopeptide repeat-containing protein, putative [Ricinus communis]
HRX1MBH02ICX4X_5	conserved hypothetical protein	ref|XP_002271239.1| PREDICTED: NF-X1-type zinc finger protein NFXL2 [Vitis vinifera]
HRX1MBH01BKVEN_11	conserved hypothetical protein	ref|NP_001189495.1| P-loop containing nucleoside triphosphate hydrolase-like protein [Arabidopsis thaliana] gb|AEC05457.1| P-loop containing nucleoside triphosphate hydrolase-like protein [Arabidopsis thaliana]
HS0W81S01A3UOO_1	conserved hypothetical protein	ref|XP_002263837.2| PREDICTED: GPI ethanolamine phosphate transferase 2-like [Vitis vinifera]
HRMYNUX02FZMZW_5	conserved hypothetical protein	ref|XP_003590676.1| Transcription factor bHLH66 [Medicago truncatula] gb|AES60927.1| Transcription factor bHLH66 [Medicago truncatula]
HS0W81S01BUTSD_10	conserved hypothetical protein	gb|ACN10126.1| High affinity immunoglobulin gamma Fc receptor I precursor [Salmo salar] gb|ACN12477.1| High affinity immunoglobulin gamma Fc receptor I precursor [Salmo salar]
isotig07540_37	unnamed protein product [Vitis vinifera]	ref|XP_002520955.1| cyclophilin, putative [Ricinus communis] gb|EEF41372.1| cyclophilin, putative [Ricinus communis]
HRX1MBH02I1Q8M_4	conserved hypothetical protein	ref|NP_175672.2| O-fucosyltransferase family protein [Arabidopsis thaliana] gb|AAL69505.1| unknown protein [Arabidopsis thaliana] gb|AAM20051.1| unknown protein [Arabidopsis thaliana] gb|AEE32831.1| O-fucosyltransferase family protein [Arabidopsis thaliana]
HS0W81S02DQZNN_4	conserved hypothetical protein	ref|XP_003578351.1| PREDICTED: chitinase-like protein 1-like [Brachypodium distachyon]
HRX1MBH01EA3WD_12	conserved hypothetical protein	ref|XP_002271504.1| PREDICTED: magnesium transporter MRS2-A, chloroplastic [Vitis vinifera]
HS0W81S01BDDAH_2	conserved hypothetical protein	ref|NP_196098.3| pentatricopeptide repeat-containing protein [Arabidopsis thaliana] sp|Q9LZ19.2|PP364_ARATH RecName: Full=Pentatricopeptide repeat-containing protein At5g04780 gb|AED90783.1| pentatricopeptide repeat-containing protein [Arabidopsis thaliana]
isotig08895_10	unnamed protein product [Vitis vinifera]	ref|XP_002278433.2| PREDICTED: BTB/POZ and TAZ domain-containing protein 3 [Vitis vinifera]
HRMYNUX02H540G_7	conserved hypothetical protein	ref|XP_002273879.1| PREDICTED: riboflavin biosynthesis protein RibD-like [Vitis vinifera]
HS0W81S01CDIBH_1	conserved hypothetical protein	ref|XP_003610037.1| CLEC16A-like protein [Medicago truncatula] gb|AES92234.1| CLEC16A-like protein [Medicago truncatula]
HRX1MBH02I97I4_5	conserved hypothetical protein	ref|XP_002277958.2| PREDICTED: thyroid adenoma-associated protein homolog [Vitis vinifera]
HS0W81S02EHOOY_4	conserved hypothetical protein	ref|XP_003621680.1| Endochitinase [Medicago truncatula] gb|ABN08775.1| Glycoside hydrolase, family 19 [Medicago truncatula] gb|ACJ84914.1| unknown [Medicago truncatula] gb|AES77898.1| Endochitinase [Medicago truncatula]
HS0W81S01BMRHV_12	conserved hypothetical protein	ref|XP_002264575.2| PREDICTED: non-lysosomal glucosylceramidase [Vitis vinifera]
HRX1MBH02J2PKD_3	conserved hypothetical protein	ref|XP_003633546.1| PREDICTED: putative disease resistance protein At3g14460-like [Vitis vinifera]
isotig08659_23	predicted protein [Populus trichocarpa]	ref|XP_002278650.1| PREDICTED: leucine-rich repeat protein soc-2 [Vitis vinifera]
HRX1MBH02HHXHJ_3	conserved hypothetical protein	ref|XP_002512567.1| ATP-citrate synthase, putative [Ricinus communis] gb|EEF50019.1| ATP-citrate synthase, putative [Ricinus communis]
HS0W81S02DF25F_2	conserved hypothetical protein	ref|XP_002527515.1| transferase, transferring glycosyl groups, putative [Ricinus communis] gb|EEF34913.1| transferase, transferring glycosyl groups, putative [Ricinus communis]
HRMYNUX02IOWF3_6	conserved hypothetical protein	ref|XP_002283104.2| PREDICTED: receptor-like protein kinase 2-like [Vitis vinifera]
HS0W81S02DNKH4_4	conserved hypothetical protein	ref|XP_002273824.2| PREDICTED: LRR receptor-like serine/threonine-protein kinase FLS2-like [Vitis vinifera]
HS0W81S01CAV76_12	conserved hypothetical protein	ref|XP_003555611.1| PREDICTED: formin-like protein 11-like [Glycine max]
HRX1MBH01A9U0V_9	conserved hypothetical protein	ref|XP_002267354.1| PREDICTED: pentatricopeptide repeat-containing protein At5g66520 [Vitis vinifera]
HRX1MBH01CPVKP_7	conserved hypothetical protein	ref|XP_002272352.2| PREDICTED: 3-hydroxybenzoate 6-hydroxylase 1-like [Vitis vinifera] emb|CBI37629.3| unnamed protein product [Vitis vinifera]
HRX1MBH02IKW50_13	conserved hypothetical protein	ref|XP_003525698.1| PREDICTED: mitogen-activated protein kinase kinase kinase 3-like [Glycine max]
HRX1MBH02IST27_10	conserved hypothetical protein	dbj|BAK61845.1| ankyrin repeat family protein [Citrus unshiu]
isotig08828_25	uncharacterized protein LOC100776740 [Glycine max]	dbj|BAL63045.1| peptidyl serine alpha-galactosyltransferase [Nicotiana tabacum]
isotig06906_21	predicted protein [Populus trichocarpa]	ref|XP_002512969.1| coatomer alpha subunit, putative [Ricinus communis] gb|EEF49472.1| coatomer alpha subunit, putative [Ricinus communis]
isotig08426_38	predicted protein [Populus trichocarpa]	ref|XP_003633196.1| PREDICTED: general transcription factor IIE subunit 1-like [Vitis vinifera] emb|CBI17757.3| unnamed protein product [Vitis vinifera]
HRX1MBH01DJBYN_12	conserved hypothetical protein	ref|NP_001234480.1| ribonuclease E [Solanum lycopersicum] gb|ABY84671.1| ribonuclease E [Solanum lycopersicum]
HRX1MBH01CV5A5_9	conserved hypothetical protein	ref|XP_003600705.1| Condensin complex subunit [Medicago truncatula] gb|AES70956.1| Condensin complex subunit [Medicago truncatula]
HS0W81S02E1Q8L_8	conserved hypothetical protein	ref|XP_003534108.1| PREDICTED: 17.6 kDa class I heat shock protein-like [Glycine max]
HRX1MBH02HMARN_10	conserved hypothetical protein	ref|NP_001238417.1| serine/threonine protein kinase family protein [Glycine max] gb|ACM89469.1| serine/threonine protein kinase family protein [Glycine max]
isotig06102_6	predicted protein [Populus trichocarpa]	ref|NP_176500.1| rhomboid -like 2 [Arabidopsis thaliana] gb|AAG51610.1|AC010795_14 membrane protein, putative; 61952-60281 [Arabidopsis thaliana] gb|AAO42103.1| putative membrane protein [Arabidopsis thaliana] gb|AAO50654.1| putative membrane protein [Arabidopsis thaliana] dbj|BAE46871.1| Rhomboid family protein AtRBL2 [Arabidopsis thaliana] gb|AEE34058.1| rhomboid -like 2 [Arabidopsis thaliana]
HRX1MBH02G09D3_3	conserved hypothetical protein	gb|ABO28526.1| glutamate receptor [Malus hupehensis]
HRX1MBH02I3RBW_8	conserved hypothetical protein	ref|XP_003537070.1| PREDICTED: kinesin-4-like [Glycine max]
HRX1MBH02F8WI7_13	conserved hypothetical protein	gb|ADE76388.1| unknown [Picea sitchensis]
isotig06420_5	predicted protein [Populus trichocarpa]	sp|Q9XH46.1|TATA_PEA RecName: Full=Sec-independent protein translocase protein TATA, chloroplastic; AltName: Full=Protein THYLAKOID ASSEMBLY 4; AltName: Full=Protein TWIN-ARGININE TRANSLOCATION A; Flags: Precursor gb|AAD33943.1|AF144708_1 Tha4 protein [Pisum sativum]
HRMYNUX02F0KS8_4	conserved hypothetical protein	ref|XP_002513960.1| seryl-tRNA synthetase, putative [Ricinus communis] gb|EEF48543.1| seryl-tRNA synthetase, putative [Ricinus communis]
isotig11352_3	unnamed protein product [Vitis vinifera]	ref|XP_002283177.1| PREDICTED: translation initiation factor eIF-2B subunit delta-like [Vitis vinifera]
HRX1MBH01CU4XD_12	conserved hypothetical protein	ref|XP_003603525.1| Protein FAM32A-like protein [Medicago truncatula] gb|AES73776.1| Protein FAM32A-like protein [Medicago truncatula]
isotig10933_6	conserved hypothetical protein [Ricinus communis]	ref|XP_003593396.1| Pro-resilin [Medicago truncatula] gb|AES63647.1| Pro-resilin [Medicago truncatula]
HRX1MBH01CF9AL_4	conserved hypothetical protein	gb|ADD09617.1| bZIP transcription factor [Trifolium repens]
isotig07525_41	uncharacterized protein LOC100262487 [Vitis vinifera]	ref|XP_002865469.1| GYF domain-containing protein [Arabidopsis lyrata subsp. lyrata] gb|EFH41728.1| GYF domain-containing protein [Arabidopsis lyrata subsp. lyrata]
HRX1MBH02FL27G_4	conserved hypothetical protein	ref|XP_003719470.1| catalase-peroxidase 1 [Magnaporthe oryzae 70-15] sp|A4R5S9.1|KATG1_MAGO7 RecName: Full=Catalase-peroxidase 1; Short=CP 1; AltName: Full=Peroxidase/catalase 1 gb|EHA47103.1| catalase-peroxidase 1 [Magnaporthe oryzae 70-15]
HS0W81S01BRDWW_10	conserved hypothetical protein	ref|NP_187492.2| integrator complex subunit 4 [Arabidopsis thaliana] gb|AAL38305.1| unknown protein [Arabidopsis thaliana] gb|AEE74681.1| integrator complex subunit 4 [Arabidopsis thaliana]
HS0W81S02DFIOL_9	conserved hypothetical protein	ref|XP_002273482.2| PREDICTED: rop guanine nucleotide exchange factor 1-like [Vitis vinifera]
HS0W81S01A4CN2_8	conserved hypothetical protein	ref|XP_003629883.1| Alpha,alpha-trehalose-phosphate synthase [Medicago truncatula] gb|AET04359.1| Alpha,alpha-trehalose-phosphate synthase [Medicago truncatula]
HRMYNUX02H75HH_2	conserved hypothetical protein	ref|XP_002513863.1| ATP binding protein, putative [Ricinus communis] gb|EEF48446.1| ATP binding protein, putative [Ricinus communis]
isotig10879_19	predicted protein [Populus trichocarpa]	dbj|BAM48561.1| tobamovirus multiplication 1 [Solanum habrochaites]
HRX1MBH01BWMXS_4	conserved hypothetical protein	ref|XP_002522401.1| Ran GTPase binding protein, putative [Ricinus communis] gb|EEF39893.1| Ran GTPase binding protein, putative [Ricinus communis]
isotig11489_10	unnamed protein product [Vitis vinifera]	ref|XP_002266846.1| PREDICTED: thioredoxin domain-containing protein 9 [Vitis vinifera]
HRX1MBH02G5230_13	conserved hypothetical protein	ref|XP_002522838.1| pentatricopeptide repeat-containing protein, putative [Ricinus communis] gb|EEF39536.1| pentatricopeptide repeat-containing protein, putative [Ricinus communis]
isotig10862_5	unnamed protein product [Vitis vinifera]	ref|XP_002277039.1| PREDICTED: squamosa promoter-binding-like protein 7-like [Vitis vinifera]
isotig08048_33	predicted protein [Populus trichocarpa]	ref|XP_002270638.2| PREDICTED: serine/threonine-protein phosphatase BSL1-like [Vitis vinifera] emb|CBI32287.3| unnamed protein product [Vitis vinifera]
HRMYNUX02GDR37_2	conserved hypothetical protein	ref|NP_199754.2| WD40/YVTN repeat and Bromo-WDR9-I-like domain-containing protein [Arabidopsis thaliana] gb|AED95810.1| WD40/YVTN repeat and Bromo-WDR9-I-like domain-containing protein [Arabidopsis thaliana]
isotig09984_25	predicted protein [Populus trichocarpa]	ref|XP_002274841.1| PREDICTED: angio-associated migratory cell protein [Vitis vinifera] emb|CBI35322.3| unnamed protein product [Vitis vinifera]
HRMYNUX02ICK97_15	conserved hypothetical protein	ref|XP_003546561.1| PREDICTED: periodic tryptophan protein 2-like [Glycine max]
isotig05473_6	unnamed protein product [Vitis vinifera]	ref|XP_002284814.1| PREDICTED: putative tRNA pseudouridine synthase Pus10-like [Vitis vinifera]
HRX1MBH02H0C6T_5	conserved hypothetical protein	ref|XP_002265576.2| PREDICTED: phosphoribosylglycinamide formyltransferase, chloroplastic-like [Vitis vinifera]
HS0W81S01CCSB5_2	conserved hypothetical protein	ref|XP_003535078.1| PREDICTED: homeobox-leucine zipper protein ATHB-14-like [Glycine max]
HS0W81S01AUGGY_8	conserved hypothetical protein	ref|XP_003611519.1| EPIDERMAL PATTERNING FACTOR-like protein [Medicago truncatula] gb|AES94477.1| EPIDERMAL PATTERNING FACTOR-like protein [Medicago truncatula]
isotig08334_12	predicted protein [Populus trichocarpa]	gb|AFF19201.1| BAHD acyltransferase [Erythroxylum coca]
HRX1MBH02HTK24_6	conserved hypothetical protein	ref|XP_002521963.1| Ethylene-responsive transcription factor 1B, putative [Ricinus communis] gb|EEF40367.1| Ethylene-responsive transcription factor 1B, putative [Ricinus communis]
HRMYNUX02FUB7J_8	conserved hypothetical protein	ref|XP_002272250.2| PREDICTED: acyl-CoA--sterol O-acyltransferase 1-like [Vitis vinifera] emb|CBI29599.3| unnamed protein product [Vitis vinifera]
isotig02068_17	conserved hypothetical protein [Ricinus communis]	ref|XP_003609428.1| Adiponectin receptor protein [Medicago truncatula] gb|AES91625.1| Adiponectin receptor protein [Medicago truncatula]
HRX1MBH02IZKAJ_5	conserved hypothetical protein	ref|XP_003524496.1| PREDICTED: transcription factor BIM1-like [Glycine max]
HRMYNUX02IRUQ9_3	conserved hypothetical protein	ref|XP_002516594.1| zinc finger protein, putative [Ricinus communis] gb|EEF45935.1| zinc finger protein, putative [Ricinus communis]
isotig03430_47	predicted protein [Populus trichocarpa]	ref|XP_003532756.1| PREDICTED: probable LRR receptor-like serine/threonine-protein kinase MRH1-like [Glycine max]
isotig07798_35	predicted protein [Populus trichocarpa]	ref|XP_002509644.1| leucine-rich repeat transmembrane protein kinase, putative [Ricinus communis] gb|EEF51031.1| leucine-rich repeat transmembrane protein kinase, putative [Ricinus communis]
HRX1MBH02GP03O_4	conserved hypothetical protein	ref|ZP_01900972.1| Cell wall-associated hydrolase [Roseobacter sp. AzwK-3b] ref|ZP_01904293.1| Cell wall-associated hydrolase [Roseobacter sp. AzwK-3b] gb|EDM70195.1| Cell wall-associated hydrolase [Roseobacter sp. AzwK-3b] gb|EDM72670.1| Cell wall-associated hydrolase [Roseobacter sp. AzwK-3b]
HRX1MBH02GCCQC_1	conserved hypothetical protein	ref|XP_002892638.1| S-locus lectin protein kinase family protein [Arabidopsis lyrata subsp. lyrata] gb|EFH68897.1| S-locus lectin protein kinase family protein [Arabidopsis lyrata subsp. lyrata]
HS0W81S01CFYYG_3	conserved hypothetical protein	ref|XP_002521570.1| ubiquitin-protein ligase, putative [Ricinus communis] gb|EEF40841.1| ubiquitin-protein ligase, putative [Ricinus communis]
HRX1MBH01DHDR1_4	conserved hypothetical protein	ref|XP_003336334.1| peroxiredoxin (alkyl hydroperoxide reductase subunit C) [Puccinia graminis f. sp. tritici CRL 75-36-700-3] gb|EFP91915.1| peroxiredoxin (alkyl hydroperoxide reductase subunit C) [Puccinia graminis f. sp. tritici CRL 75-36-700-3]
HS0W81S02ERD38_5	conserved hypothetical protein	gb|AFN06073.1| sieve element occlusion protein 2 [Nicotiana tabacum]
HS0W81S02DY9CJ_9	conserved hypothetical protein	ref|XP_002273683.2| PREDICTED: cytosolic endo-beta-N-acetylglucosaminidase-like [Vitis vinifera]
HRX1MBH01B8KT9_3	conserved hypothetical protein	ref|XP_002281650.1| PREDICTED: diacylglycerol kinase iota [Vitis vinifera]
HS0W81S01BH49R_4	conserved hypothetical protein	ref|XP_002283740.1| PREDICTED: LRR receptor-like serine/threonine-protein kinase GSO1 [Vitis vinifera]
HRX1MBH01DKELV_2	conserved hypothetical protein	ref|NP_001030896.1| SAC domain-containing protein 9 [Arabidopsis thaliana] gb|AEE79966.1| SAC domain-containing protein 9 [Arabidopsis thaliana]
HRX1MBH02GU0RC_4	conserved hypothetical protein	ref|XP_003528126.1| PREDICTED: probable Ufm1-specific protease-like [Glycine max]
HRMYNUX02GW6WQ_10	conserved hypothetical protein	ref|XP_003549797.1| PREDICTED: dnaJ homolog subfamily C member 13-like [Glycine max]
HRX1MBH01C1TT1_3	conserved hypothetical protein	ref|XP_003617651.1| PHD finger protein [Medicago truncatula] gb|AET00610.1| PHD finger protein [Medicago truncatula]
HS0W81S02EB2YY_9	conserved hypothetical protein	gb|AEE25655.1| auxin-responsive protein [Gossypium hirsutum]
HRX1MBH01DYK8T_9	conserved hypothetical protein	ref|XP_002511863.1| CRP, putative [Ricinus communis] gb|EEF50532.1| CRP, putative [Ricinus communis]
HRMYNUX02GGW5E_3	conserved hypothetical protein	ref|NP_187396.1| lipase class 3 family protein [Arabidopsis thaliana] gb|AAF02149.1|AC009853_9 hypothetical protein [Arabidopsis thaliana] gb|AEE74538.1| lipase class 3 family protein [Arabidopsis thaliana]
isotig10528_5	conserved hypothetical protein [Ricinus communis]	ref|XP_003603358.1| CGS1 mRNA stability [Medicago truncatula] gb|AES73609.1| CGS1 mRNA stability [Medicago truncatula]
contig11540_26	predicted protein [Populus trichocarpa]	ref|NP_182001.1| Alcohol dehydrogenase transcription factor myb/SANT-like protein [Arabidopsis thaliana] gb|AAC27475.1| unknown protein [Arabidopsis thaliana] gb|AEC10459.1| Alcohol dehydrogenase transcription factor myb/SANT-like protein [Arabidopsis thaliana]
contig11572_14	predicted protein [Populus trichocarpa]	ref|XP_002510766.1| peroxisomal membrane protein pmp34, putative [Ricinus communis] gb|EEF52953.1| peroxisomal membrane protein pmp34, putative [Ricinus communis]
HS0W81S01AJ0LM_2	conserved hypothetical protein	ref|XP_002273501.2| PREDICTED: sterol 3-beta-glucosyltransferase-like [Vitis vinifera]
HRX1MBH01C5B6R_2	conserved hypothetical protein	ref|NP_850772.1| TLC ATP/ADP transporter [Arabidopsis thaliana] gb|AED90856.1| TLC ATP/ADP transporter [Arabidopsis thaliana]
isotig03356_24	predicted protein [Populus trichocarpa]	ref|XP_003531449.1| PREDICTED: phosphatidylinositol 4-kinase beta 1-like [Glycine max]
isotig09329_25	predicted protein [Populus trichocarpa]	ref|XP_002893165.1| exostosin family protein [Arabidopsis lyrata subsp. lyrata] gb|EFH69424.1| exostosin family protein [Arabidopsis lyrata subsp. lyrata]
isotig07023_24	uncharacterized protein LOC100258499 [Vitis vinifera]	ref|NP_850678.2| NT domain of poly(A) polymerase and terminal uridylyl transferase-containing protein [Arabidopsis thaliana] gb|AEE78814.1| NT domain of poly(A) polymerase and terminal uridylyl transferase-containing protein [Arabidopsis thaliana]
isotig09334_30	predicted protein [Populus trichocarpa]	ref|XP_003626260.1| DNA (cytosine-5)-methyltransferase 3A [Medicago truncatula] gb|ABN08037.1| PWWP [Medicago truncatula] gb|AES82478.1| DNA (cytosine-5)-methyltransferase 3A [Medicago truncatula]
isotig09650_9	uncharacterized protein LOC100255856 isoform 1 [Vitis vinifera]	ref|NP_564082.1| Nucleotide-diphospho-sugar transferase family protein [Arabidopsis thaliana] gb|AAF79453.1|AC025808_35 F18O14.8 [Arabidopsis thaliana] gb|AAM65662.1| unknown [Arabidopsis thaliana] gb|ABG25079.1| At1g19360 [Arabidopsis thaliana] dbj|BAF00917.1| hypothetical protein [Arabidopsis thaliana] gb|AEE29839.1| Nucleotide-diphospho-sugar transferase family protein [Arabidopsis thaliana]
HRMYNUX02J0PUW_9	conserved hypothetical protein	ref|XP_002523347.1| dynamin, putative [Ricinus communis] gb|EEF39063.1| dynamin, putative [Ricinus communis]
HS0W81S02C63II_4	conserved hypothetical protein	ref|XP_002512915.1| laccase, putative [Ricinus communis] gb|EEF49418.1| laccase, putative [Ricinus communis]
HRX1MBH02HU4J4_7	conserved hypothetical protein	ref|XP_002273683.2| PREDICTED: cytosolic endo-beta-N-acetylglucosaminidase-like [Vitis vinifera]
isotig08824_13	unnamed protein product [Vitis vinifera]	ref|XP_002276754.2| PREDICTED: shaggy-related protein kinase epsilon [Vitis vinifera]
HRX1MBH01BAT9G_9	conserved hypothetical protein	ref|XP_003541077.1| PREDICTED: G-type lectin S-receptor-like serine/threonine-protein kinase At4g27290-like [Glycine max]
HRX1MBH02IFTRA_8	conserved hypothetical protein	ref|XP_002282637.2| PREDICTED: probable galacturonosyltransferase 12-like [Vitis vinifera] emb|CBI20502.3| unnamed protein product [Vitis vinifera]
HRMYNUX02HFCWI_3	conserved hypothetical protein	ref|NP_001185099.1| DNA binding protein [Arabidopsis thaliana] gb|AEE30678.1| DNA binding protein [Arabidopsis thaliana]
isotig10264_13	predicted protein [Populus trichocarpa]	ref|XP_003532638.1| PREDICTED: reticuline oxidase-like protein-like [Glycine max]
isotig05760_15	predicted protein [Populus trichocarpa]	ref|XP_002267348.2| PREDICTED: (+)-neomenthol dehydrogenase-like [Vitis vinifera] emb|CBI40297.3| unnamed protein product [Vitis vinifera]
HRX1MBH02F8EAQ_1	conserved hypothetical protein	ref|NP_196805.2| pre-mRNA-splicing factor ATP-dependent RNA helicase PRP16 [Arabidopsis thaliana] gb|AED91841.1| pre-mRNA-splicing factor ATP-dependent RNA helicase PRP16 [Arabidopsis thaliana]
HS0W81S01AUOHP_5	conserved hypothetical protein	gb|AFR98789.1| pre-mRNA-splicing factor syf2 [Cryptococcus neoformans var. grubii H99]
isotig08385_6	conserved hypothetical protein [Ricinus communis]	ref|XP_002280700.1| PREDICTED: protein LTV1 homolog [Vitis vinifera]
HRX1MBH01D9LJK_12	conserved hypothetical protein	ref|XP_002274566.2| PREDICTED: UDP-glycosyltransferase 87A2-like [Vitis vinifera]
HRX1MBH01EA6WV_5	conserved hypothetical protein	ref|XP_003630014.1| Lsd1-like protein [Medicago truncatula] gb|AET04490.1| Lsd1-like protein [Medicago truncatula]
contig11566_20	predicted protein [Populus trichocarpa]	ref|XP_002516897.1| Flavonol synthase/flavanone 3-hydroxylase, putative [Ricinus communis] gb|EEF45511.1| Flavonol synthase/flavanone 3-hydroxylase, putative [Ricinus communis]
HS0W81S02DP3W8_12	conserved hypothetical protein	ref|XP_002272383.2| PREDICTED: niemann-Pick C1 protein-like [Vitis vinifera]
HRX1MBH01BDJBR_3	conserved hypothetical protein	ref|XP_003536727.1| PREDICTED: BEACH domain-containing protein lvsA-like [Glycine max]
isotig04816_22	predicted protein [Populus trichocarpa]	ref|XP_002277910.2| PREDICTED: RNA polymerase II-associated protein 3-like [Vitis vinifera]
isotig02654_15	uncharacterized protein LOC100245350 [Vitis vinifera]	ref|XP_003527954.1| PREDICTED: histone-lysine N-methyltransferase ASHH2-like [Glycine max]
HRX1MBH01D2EVF_4	conserved hypothetical protein	ref|NP_176378.4| galactolipase/ phospholipase [Arabidopsis thaliana] gb|AEE33895.1| galactolipase/ phospholipase [Arabidopsis thaliana]
HRX1MBH02I4O2X_12	conserved hypothetical protein	ref|XP_002278568.2| PREDICTED: AP3-complex subunit beta-A-like [Vitis vinifera] emb|CBI31666.3| unnamed protein product [Vitis vinifera]
HRMYNUX02FUKSL_10	conserved hypothetical protein	ref|XP_002524204.1| DNA binding protein, putative [Ricinus communis] gb|EEF38128.1| DNA binding protein, putative [Ricinus communis]
HS0W81S01CAFLP_3	conserved hypothetical protein	ref|ZP_08504296.1| Response regulator [Methyloversatilis universalis FAM5] gb|EGK72557.1| Response regulator [Methyloversatilis universalis FAM5]
HS0W81S02C5TDB_6	conserved hypothetical protein	ref|XP_002533349.1| poly(ADP-ribose) glycohydrolase, putative [Ricinus communis] gb|EEF29034.1| poly(ADP-ribose) glycohydrolase, putative [Ricinus communis]
HRX1MBH02GI8PH_5	conserved hypothetical protein	ref|XP_003602661.1| PsbP domain-containing protein [Medicago truncatula] ref|XP_003638232.1| PsbP domain-containing protein [Medicago truncatula] gb|AES72912.1| PsbP domain-containing protein [Medicago truncatula] gb|AES85370.1| PsbP domain-containing protein [Medicago truncatula]
isotig08412_12	uncharacterized protein LOC100245921 [Vitis vinifera]	ref|NP_973961.1| Regulator of Vps4 activity in the MVB pathway protein [Arabidopsis thaliana] gb|AAD39610.1|AC007454_9 F23M19.10 [Arabidopsis thaliana] gb|AEE31688.1| Regulator of Vps4 activity in the MVB pathway protein [Arabidopsis thaliana]
HRX1MBH02H5F4N_15	conserved hypothetical protein	ref|XP_002278574.2| PREDICTED: subtilisin-like protease-like [Vitis vinifera]
HRX1MBH02F3414_6	conserved hypothetical protein	ref|XP_002265454.1| PREDICTED: DNA-directed RNA polymerase III subunit RPC2 [Vitis vinifera]
HRX1MBH02HO0EI_8	conserved hypothetical protein	ref|XP_002533335.1| Protein MLO, putative [Ricinus communis] gb|EEF29044.1| Protein MLO, putative [Ricinus communis]
HS0W81S01AQBWS_1	conserved hypothetical protein	ref|XP_002529245.1| translocon-associated protein, alpha subunit, putative [Ricinus communis] gb|EEF33123.1| translocon-associated protein, alpha subunit, putative [Ricinus communis]
isotig10083_12	predicted protein [Populus trichocarpa]	ref|XP_002510769.1| Polyneuridine-aldehyde esterase precursor, putative [Ricinus communis] gb|EEF52956.1| Polyneuridine-aldehyde esterase precursor, putative [Ricinus communis]
isotig10883_25	conserved hypothetical protein [Ricinus communis]	ref|XP_003531195.1| PREDICTED: F-box protein At1g67340-like [Glycine max]
HRX1MBH02JTRUI_8	conserved hypothetical protein	ref|XP_002264226.1| PREDICTED: DNA (cytosine-5)-methyltransferase DRM2-like [Vitis vinifera]
HRX1MBH01ED8EB_11	conserved hypothetical protein	ref|XP_002276902.1| PREDICTED: long-chain-alcohol O-fatty-acyltransferase-like [Vitis vinifera]
HRX1MBH02G1IZP_10	conserved hypothetical protein	ref|XP_003623642.1| BTB/POZ domain-containing protein [Medicago truncatula] gb|AES79860.1| BTB/POZ domain-containing protein [Medicago truncatula]
isotig08606_34	predicted protein [Populus trichocarpa]	ref|XP_002512799.1| pentatricopeptide repeat-containing protein, putative [Ricinus communis] gb|EEF49302.1| pentatricopeptide repeat-containing protein, putative [Ricinus communis]
HRX1MBH01EW2NA_5	conserved hypothetical protein	gb|ABA18106.1| hAT-like transposase [Capsella rubella]
HS0W81S01CIJPG_2	conserved hypothetical protein	ref|XP_003535078.1| PREDICTED: homeobox-leucine zipper protein ATHB-14-like [Glycine max]
HRMYNUX02G3VCO_2	conserved hypothetical protein	ref|XP_002283031.2| PREDICTED: probable leucine-rich repeat receptor-like protein kinase At2g33170-like [Vitis vinifera]
isotig05697_18	uncharacterized protein LOC100305745 [Glycine max]	gb|ADN33818.1| tubulin alpha chain [Cucumis melo subsp. melo]
isotig02934_14	uncharacterized protein LOC100254102 [Vitis vinifera]	ref|XP_002890714.1| GYF domain-containing protein [Arabidopsis lyrata subsp. lyrata] gb|EFH66973.1| GYF domain-containing protein [Arabidopsis lyrata subsp. lyrata]
isotig06001_4	unnamed protein product [Vitis vinifera]	ref|NP_565234.1| Spc97 / Spc98 family of spindle pole body (SBP) component [Arabidopsis thaliana] ref|NP_974189.1| Spc97 / Spc98 family of spindle pole body (SBP) component [Arabidopsis thaliana] ref|NP_001077852.1| Spc97 / Spc98 family of spindle pole body (SBP) component [Arabidopsis thaliana] gb|ABH04609.1| At1g80245 [Arabidopsis thaliana] gb|AEE36375.1| Spc97 / Spc98 family of spindle pole bo…
isotig08097_35	unnamed protein product [Vitis vinifera]	ref|XP_002275932.1| PREDICTED: DNA (cytosine-5)-methyltransferase 1-like [Vitis vinifera]
HRX1MBH02HPAPX_14	conserved hypothetical protein	ref|XP_003619220.1| Wall-associated receptor kinase-like protein [Medicago truncatula] gb|AES75438.1| Wall-associated receptor kinase-like protein [Medicago truncatula]
isotig08903_26	unknown [Glycine max]	ref|XP_003525084.1| PREDICTED: iron-sulfur assembly protein IscA, chloroplastic-like [Glycine max]
HRX1MBH01EF609_6	conserved hypothetical protein	ref|NP_200406.1| Nucleotide/sugar transporter family protein [Arabidopsis thaliana] dbj|BAB08660.1| unnamed protein product [Arabidopsis thaliana] gb|ABE66252.1| transporter-like [Arabidopsis thaliana] dbj|BAF02090.1| hypothetical protein [Arabidopsis thaliana] gb|AED96702.1| Nucleotide/sugar transporter family protein [Arabidopsis thaliana]
HRX1MBH01BGJ8Y_5	conserved hypothetical protein	ref|XP_003549371.1| PREDICTED: centromere-associated protein E-like [Glycine max]
isotig11266_24	uncharacterized protein LOC100246957 [Vitis vinifera]	ref|NP_187801.3| homogentisate solanesyltransferase [Arabidopsis thaliana] ref|NP_001189865.1| homogentisate solanesyltransferase [Arabidopsis thaliana] gb|AAF23211.1|AC016795_24 hypothetical protein [Arabidopsis thaliana] dbj|BAB03105.1| unnamed protein product [Arabidopsis thaliana] dbj|BAE98730.1| hypothetical protein [Arabidopsis thaliana] gb|AEE75127.1| homogentisate solanesyltransferase [Ar…
HRX1MBH01C8UNX_3	conserved hypothetical protein	ref|XP_002277492.1| PREDICTED: importin-9-like [Vitis vinifera]
isotig10020_21	predicted protein [Populus trichocarpa]	dbj|BAB44155.1| hydroxypyruvate reductase [Bruguiera gymnorhiza]
HRMYNUX02IOQ2W_5	conserved hypothetical protein	ref|XP_003533689.1| PREDICTED: sacsin-like [Glycine max]
isotig05976_11	uncharacterized protein LOC100800915 [Glycine max]	ref|XP_002525985.1| calcium ion binding protein, putative [Ricinus communis] gb|EEF36409.1| calcium ion binding protein, putative [Ricinus communis]
HRX1MBH02H319D_12	conserved hypothetical protein	ref|XP_003539253.1| PREDICTED: protein PHLOEM PROTEIN 2-LIKE A10-like [Glycine max]
HS0W81S02D6DI7_2	conserved hypothetical protein	ref|XP_002532951.1| fyve finger-containing phosphoinositide kinase, fyv1, putative [Ricinus communis] gb|EEF29435.1| fyve finger-containing phosphoinositide kinase, fyv1, putative [Ricinus communis]
HRMYNUX02JOQQ3_1	conserved hypothetical protein	ref|XP_003545480.1| PREDICTED: protein brittle-1, chloroplastic/amyloplastic-like [Glycine max]
isotig01627_27	predicted protein [Populus trichocarpa]	ref|NP_191330.1| protein kinase family protein [Arabidopsis thaliana] emb|CAB41184.1| putative protein [Arabidopsis thaliana] gb|AAM61703.1| protein kinase-like protein [Arabidopsis thaliana] dbj|BAD42892.1| protein kinase - like protein [Arabidopsis thaliana] dbj|BAD43309.1| protein kinase - like protein [Arabidopsis thaliana] dbj|BAD43331.1| protein kinase - like protein [Arabidopsis thaliana] …
isotig07374_45	predicted protein [Populus trichocarpa]	ref|XP_003634345.1| PREDICTED: cirhin-like [Vitis vinifera]
HRX1MBH01BG6FB_5	conserved hypothetical protein	ref|NP_001154789.1| ribonuclease P subunit Rpp30 [Arabidopsis thaliana] gb|AED97262.1| ribonuclease P subunit Rpp30 [Arabidopsis thaliana]
isotig07547_15	ref|XP_003597604.1| Protein HOTHEAD [Medicago truncatula] gb|AES67855.1| Protein HOTHEAD [Medicago truncatula]	ref|XP_002527404.1| glucose-methanol-choline (gmc) oxidoreductase, putative [Ricinus communis] gb|EEF34970.1| glucose-methanol-choline (gmc) oxidoreductase, putative [Ricinus communis]
HS0W81S01BSN3E_4	conserved hypothetical protein	gb|EGI64719.1| 39S ribosomal protein L20, mitochondrial [Acromyrmex echinatior]
HRMYNUX02FHHBU_6	conserved hypothetical protein	ref|XP_002272250.2| PREDICTED: acyl-CoA--sterol O-acyltransferase 1-like [Vitis vinifera] emb|CBI29599.3| unnamed protein product [Vitis vinifera]
HRX1MBH02H4NX4_16	conserved hypothetical protein	ref|XP_003608649.1| Peptide transporter PTR1 [Medicago truncatula] gb|AES90846.1| Peptide transporter PTR1 [Medicago truncatula]
HRX1MBH01AS7BI_2	conserved hypothetical protein	ref|NP_193435.2| transcription initiation factor TFIIH subunit H4 [Arabidopsis thaliana] dbj|BAD43531.1| unnamed protein product [Arabidopsis thaliana] gb|ABJ17114.1| At4g17020 [Arabidopsis thaliana] gb|AEE83839.1| transcription initiation factor TFIIH subunit H4 [Arabidopsis thaliana]
isotig01768_25	unknown [Medicago truncatula]	ref|XP_003530226.1| PREDICTED: probable protein phosphatase 2C 60-like isoform 1 [Glycine max]
isotig07500_12	unnamed protein product [Vitis vinifera]	ref|XP_002514234.1| Golgin-84, putative [Ricinus communis] gb|EEF48188.1| Golgin-84, putative [Ricinus communis]
isotig03812_39	unnamed protein product [Vitis vinifera]	ref|XP_002528176.1| glycosyltransferase, putative [Ricinus communis] gb|EEF34183.1| glycosyltransferase, putative [Ricinus communis]
isotig04390_30	uncharacterized protein LOC100241507 [Vitis vinifera]	ref|XP_002511381.1| U3 small nucleolar ribonucleoprotein protein mpp10, putative [Ricinus communis] gb|EEF51983.1| U3 small nucleolar ribonucleoprotein protein mpp10, putative [Ricinus communis]
HRX1MBH02F3L7M_10	conserved hypothetical protein	ref|XP_002276461.1| PREDICTED: protein NAP1-like [Vitis vinifera]
HRX1MBH02JBJ81_1	conserved hypothetical protein	ref|XP_002892638.1| S-locus lectin protein kinase family protein [Arabidopsis lyrata subsp. lyrata] gb|EFH68897.1| S-locus lectin protein kinase family protein [Arabidopsis lyrata subsp. lyrata]
isotig09216_22	conserved hypothetical protein [Ricinus communis]	ref|NP_192009.1| ubiquitin family protein [Arabidopsis thaliana] emb|CAB45783.1| putative protein [Arabidopsis thaliana] emb|CAB80909.1| putative protein [Arabidopsis thaliana] gb|AAL14410.1| AT4g01000/F3I3_20 [Arabidopsis thaliana] gb|AAU90069.1| At4g01000 [Arabidopsis thaliana] gb|AEE81965.1| ubiquitin family protein [Arabidopsis thaliana]
isotig08331_40	predicted protein [Populus trichocarpa]	ref|XP_002518879.1| WD-repeat protein, putative [Ricinus communis] gb|EEF43412.1| WD-repeat protein, putative [Ricinus communis]
isotig02049_7	predicted protein [Populus trichocarpa]	ref|XP_002275396.1| PREDICTED: U2 small nuclear ribonucleoprotein A' [Vitis vinifera] emb|CBI29303.3| unnamed protein product [Vitis vinifera]
isotig10005_10	predicted protein [Populus trichocarpa]	ref|XP_002280194.1| PREDICTED: post-GPI attachment to proteins factor 3 [Vitis vinifera] emb|CAN61923.1| hypothetical protein VITISV_036651 [Vitis vinifera] emb|CBI31849.3| unnamed protein product [Vitis vinifera]
HRX1MBH02H6LAS_4	conserved hypothetical protein	ref|XP_003521165.1| PREDICTED: zeatin O-glucosyltransferase-like [Glycine max]
HRMYNUX02FVQYY_5	conserved hypothetical protein	ref|XP_003624338.1| U11/U12 small nuclear ribonucleoprotein 35 kDa protein [Medicago truncatula] gb|AES80556.1| U11/U12 small nuclear ribonucleoprotein 35 kDa protein [Medicago truncatula]
HRX1MBH02ISE29_4	conserved hypothetical protein	ref|XP_002269836.2| PREDICTED: pathogenesis-related protein 5 [Vitis vinifera]
HS0W81S01BSTFA_10	conserved hypothetical protein	ref|XP_002269370.2| PREDICTED: peroxisome biogenesis protein 6-like [Vitis vinifera]
HRX1MBH02I0Q4U_5	conserved hypothetical protein	ref|XP_002285541.1| PREDICTED: beta-1,4-mannosyl-glycoprotein 4-beta-N-acetylglucosaminyltransferase [Vitis vinifera]
isotig06808_63	uncharacterized protein LOC100260666 [Vitis vinifera]	ref|XP_003591556.1| Katanin p60 ATPase-containing subunit A-like protein [Medicago truncatula] gb|AES61807.1| Katanin p60 ATPase-containing subunit A-like protein [Medicago truncatula]
isotig07475_23	uncharacterized protein LOC100815371 [Glycine max]	ref|XP_003611972.1| Transcription initiation factor IIB [Medicago truncatula] ref|XP_003636272.1| Transcription initiation factor IIB [Medicago truncatula] gb|AES83410.1| Transcription initiation factor IIB [Medicago truncatula] gb|AES94930.1| Transcription initiation factor IIB [Medicago truncatula] gb|AFK36408.1| unknown [Medicago truncatula]
isotig03548_12	uncharacterized protein C57A7.06 [Vitis vinifera]	ref|XP_003520740.1| PREDICTED: U3 small nucleolar RNA-associated protein 14 homolog B-like [Glycine max]
HS0W81S01A51T8_3	conserved hypothetical protein	ref|XP_002263906.1| PREDICTED: phosphatidylinositide phosphatase SAC1-like isoform 1 [Vitis vinifera]
isotig08096_37	predicted protein [Populus trichocarpa]	ref|XP_003630709.1| tRNA/rRNA methyltransferase, putative [Medicago truncatula] gb|AET05185.1| tRNA/rRNA methyltransferase, putative [Medicago truncatula]
HRX1MBH01C2BUB_10	conserved hypothetical protein	ref|XP_002524904.1| wall-associated kinase, putative [Ricinus communis] gb|EEF37528.1| wall-associated kinase, putative [Ricinus communis]
HRX1MBH02HU7HD_3	conserved hypothetical protein	gb|ACP30594.1| disease resistance protein [Brassica rapa subsp. pekinensis]
isotig09241_34	predicted protein [Populus trichocarpa]	ref|XP_002529631.1| guanylate kinase, putative [Ricinus communis] gb|EEF32776.1| guanylate kinase, putative [Ricinus communis]
HRX1MBH02I64YU_4	conserved hypothetical protein	ref|XP_002297813.1| f-box family protein [Populus trichocarpa] gb|EEE82618.1| f-box family protein [Populus trichocarpa]
isotig10082_11	unnamed protein product [Vitis vinifera]	ref|XP_003632574.1| PREDICTED: symplekin-like [Vitis vinifera]
HRX1MBH02GNZWC_4	conserved hypothetical protein	ref|XP_002268226.1| PREDICTED: WD repeat-containing protein 82-B-like [Vitis vinifera]
HRX1MBH02HQSAB_12	conserved hypothetical protein	ref|XP_002268435.1| PREDICTED: sucrose-phosphatase 1-like [Vitis vinifera]
HRX1MBH01C0M53_6	conserved hypothetical protein	ref|XP_002616000.1| actin [Clavispora lusitaniae ATCC 42720] gb|EEQ39113.1| actin [Clavispora lusitaniae ATCC 42720]
HS0W81S02DMV61_4	conserved hypothetical protein	ref|XP_003612228.1| Pentatricopeptide repeat-containing protein [Medicago truncatula] gb|AES95186.1| Pentatricopeptide repeat-containing protein [Medicago truncatula]
HRX1MBH02GLDBV_10	conserved hypothetical protein	ref|NP_001237768.1| TIR-NBS-LRR type disease resistance protein [Glycine max] gb|ACM89616.1| TIR-NBS-LRR type disease resistance protein [Glycine max]
isotig06817_40	uncharacterized protein LOC100264247 [Vitis vinifera]	ref|XP_002876065.1| FG-GAP repeat-containing protein [Arabidopsis lyrata subsp. lyrata] gb|EFH52324.1| FG-GAP repeat-containing protein [Arabidopsis lyrata subsp. lyrata]
HRX1MBH01BCL55_10	conserved hypothetical protein	ref|XP_002282132.1| PREDICTED: beta-galactosidase [Vitis vinifera]
isotig11364_8	predicted protein [Populus trichocarpa]	ref|XP_002524706.1| cyclin d, putative [Ricinus communis] gb|EEF37725.1| cyclin d, putative [Ricinus communis]
isotig02332_22	uncharacterized protein LOC100250827 [Vitis vinifera]	ref|XP_003620625.1| Zinc finger Ran-binding domain-containing protein [Medicago truncatula] gb|AES76843.1| Zinc finger Ran-binding domain-containing protein [Medicago truncatula]
HS0W81S02E3E01_2	conserved hypothetical protein	ref|XP_002531481.1| ubiquitin-protein ligase, putative [Ricinus communis] gb|EEF30905.1| ubiquitin-protein ligase, putative [Ricinus communis]
HS0W81S02EZOIB_6	conserved hypothetical protein	ref|XP_002280904.2| PREDICTED: GTPase obg-like [Vitis vinifera]
isotig09831_27	predicted protein [Populus trichocarpa]	ref|XP_003602166.1| Auxin-induced protein 5NG4 [Medicago truncatula] gb|AES72417.1| Auxin-induced protein 5NG4 [Medicago truncatula]
HRX1MBH01BKHB5_4	conserved hypothetical protein	ref|XP_003544195.1| PREDICTED: LOW QUALITY PROTEIN: replication protein A 70 kDa DNA-binding subunit-like [Glycine max]
HRMYNUX02F0PQU_12	conserved hypothetical protein	ref|XP_002528089.1| symplekin, putative [Ricinus communis] gb|EEF34268.1| symplekin, putative [Ricinus communis]
HRX1MBH01DDTA8_13	conserved hypothetical protein	ref|XP_002270901.2| PREDICTED: B3 domain-containing protein Os07g0563300-like, partial [Vitis vinifera]
HRX1MBH02IEMGE_1	conserved hypothetical protein	dbj|BAG16747.1| cytochrome c oxidase subunit 1 [Neptunea arthritica]
HS0W81S02D0DFY_8	conserved hypothetical protein	ref|XP_003519875.1| PREDICTED: probable LRR receptor-like serine/threonine-protein kinase At4g36180-like [Glycine max]
isotig10791_6	predicted protein [Populus trichocarpa]	ref|NP_201424.1| Chalcone-flavanone isomerase family protein [Arabidopsis thaliana] dbj|BAB10702.1| unnamed protein product [Arabidopsis thaliana] dbj|BAC43020.1| unknown protein [Arabidopsis thaliana] gb|AAO63374.1| At5g66230 [Arabidopsis thaliana] gb|AED98182.1| Chalcone-flavanone isomerase family protein [Arabidopsis thaliana]
HRX1MBH01EFGM9_12	conserved hypothetical protein	emb|CBQ72870.1| probable Maltose permease [Sporisorium reilianum SRZ2]
isotig06181_10	uncharacterized protein At1g08160-like [Glycine max]	ref|NP_197678.1| late embryogenesis abundant hydroxyproline-rich glycoprotein [Arabidopsis thaliana] dbj|BAB10608.1| unnamed protein product [Arabidopsis thaliana] gb|AED93090.1| late embryogenesis abundant hydroxyproline-rich glycoprotein [Arabidopsis thaliana]
HS0W81S01BV3Y4_6	conserved hypothetical protein	ref|XP_002272429.1| PREDICTED: cyclin-dependent kinase C-1-like [Vitis vinifera]
HRX1MBH02G6VXG_12	conserved hypothetical protein	ref|XP_002316007.1| cytochrome P450 [Populus trichocarpa] gb|EEF02178.1| cytochrome P450 [Populus trichocarpa]
isotig01747_11	unnamed protein product [Vitis vinifera]	ref|XP_002269787.1| PREDICTED: probable ATP-dependent RNA helicase DHX36 [Vitis vinifera]
HRX1MBH01CKJ0A_13	conserved hypothetical protein	ref|XP_002306199.1| neutral amino acid transport protein [Populus trichocarpa] gb|EEE86710.1| neutral amino acid transport protein [Populus trichocarpa]
HS0W81S01A3HS3_12	conserved hypothetical protein	ref|XP_002528200.1| regulator of telomere elongation helicase 1 rtel1, putative [Ricinus communis] gb|EEF34207.1| regulator of telomere elongation helicase 1 rtel1, putative [Ricinus communis]
HRX1MBH01BYFO2_6	conserved hypothetical protein	ref|XP_002281513.2| PREDICTED: UDP-glycosyltransferase 76E2-like [Vitis vinifera]
HS0W81S01AYNY2_3	conserved hypothetical protein	ref|XP_002267393.1| PREDICTED: mismatch repair endonuclease PMS2-like [Vitis vinifera]
HRX1MBH02HZFBG_2	conserved hypothetical protein	ref|XP_002885535.1| elongation factor Tu family protein [Arabidopsis lyrata subsp. lyrata] gb|EFH61794.1| elongation factor Tu family protein [Arabidopsis lyrata subsp. lyrata]
HS0W81S02D6360_2	conserved hypothetical protein	ref|XP_003607996.1| Autophagy-related protein [Medicago truncatula] gb|AES90193.1| Autophagy-related protein [Medicago truncatula]
isotig10373_10	unknown [Populus trichocarpa]	ref|XP_002279520.1| PREDICTED: light-inducible protein CPRF2-like [Vitis vinifera]
HRX1MBH01BDVA0_10	conserved hypothetical protein	ref|XP_002270164.2| PREDICTED: ribosome biogenesis protein BMS1 homolog [Vitis vinifera]
HRMYNUX02JV5EH_14	conserved hypothetical protein	ref|XP_002883344.1| pentatricopeptide repeat-containing protein [Arabidopsis lyrata subsp. lyrata] gb|EFH59603.1| pentatricopeptide repeat-containing protein [Arabidopsis lyrata subsp. lyrata]
HRX1MBH02HCNLS_6	conserved hypothetical protein	ref|XP_003635308.1| PREDICTED: cysteine-rich receptor-like protein kinase 29-like [Vitis vinifera]
isotig09114_30	predicted protein [Populus trichocarpa]	ref|XP_002277761.1| PREDICTED: choline transporter-like protein 3 [Vitis vinifera] emb|CBI37890.3| unnamed protein product [Vitis vinifera]
HS0W81S02EKD5A_3	conserved hypothetical protein	ref|XP_002271391.2| PREDICTED: protein SPA1-RELATED 2-like, partial [Vitis vinifera]
HRX1MBH02I1XL8_5	conserved hypothetical protein	gb|AFA55179.1| flavonol synthase [Acacia confusa]
isotig04068_55	unnamed protein product [Vitis vinifera]	ref|XP_002272404.2| PREDICTED: probable LRR receptor-like serine/threonine-protein kinase At1g56130-like [Vitis vinifera]
HS0W81S02DKRNO_6	conserved hypothetical protein	ref|XP_002284395.2| PREDICTED: nudix hydrolase 25-like [Vitis vinifera] emb|CAN79048.1| hypothetical protein VITISV_004867 [Vitis vinifera] emb|CBI26900.3| unnamed protein product [Vitis vinifera]
isotig04670_17	uncharacterized protein LOC100244410 [Vitis vinifera]	ref|XP_003616411.1| Transcription factor X1-like protein [Medicago truncatula] gb|AES99369.1| Transcription factor X1-like protein [Medicago truncatula]
isotig10336_26	predicted protein [Populus trichocarpa]	ref|NP_564626.1| 4-methyl-5(b-hydroxyethyl)-thiazole monophosphate biosynthesis [Arabidopsis thaliana] gb|AAF69547.1|AC008007_22 F12M16.18 [Arabidopsis thaliana] gb|AAL07117.1| unknown protein [Arabidopsis thaliana] gb|AAM14123.1| unknown protein [Arabidopsis thaliana] gb|AEE32916.1| 4-methyl-5(b-hydroxyethyl)-thiazole monophosphate biosynthesis [Arabidopsis thaliana]
HS0W81S02EJ3LH_2	conserved hypothetical protein	ref|XP_002517044.1| pyruvate kinase, putative [Ricinus communis] sp|Q43117.1|KPYA_RICCO RecName: Full=Pyruvate kinase isozyme A, chloroplastic; Flags: Precursor gb|AAA33870.1| ATP:pyruvate phosphotransferase [Ricinus communis] gb|EEF45207.1| pyruvate kinase, putative [Ricinus communis]
HRX1MBH02F0HXI_8	conserved hypothetical protein	ref|XP_002513567.1| kinase, putative [Ricinus communis] gb|EEF48970.1| kinase, putative [Ricinus communis]
HRX1MBH02JSIAE_11	conserved hypothetical protein	ref|XP_003634293.1| PREDICTED: RING-H2 finger protein ATL48-like [Vitis vinifera]
HRX1MBH01B8F78_12	conserved hypothetical protein	dbj|BAC23048.1| citrate binding protein [Solanum tuberosum]
HS0W81S02DIBLA_8	conserved hypothetical protein	gb|ADE43085.1| restricted tev movement 2 [Arabidopsis thaliana]
HRX1MBH02G14EL_3	conserved hypothetical protein	ref|XP_002263724.1| PREDICTED: phosphoribulokinase, chloroplastic-like [Vitis vinifera]
isotig01954_11	unnamed protein product [Vitis vinifera]	ref|XP_002285031.1| PREDICTED: uncharacterized RNA-binding protein C23E6.01c-like isoform 1 [Vitis vinifera]
HRMYNUX02ILFBF_8	conserved hypothetical protein	gb|AEP17005.1| (E)-beta-caryophyllene synthase [Vitis vinifera]
HRX1MBH01CTF9V_15	conserved hypothetical protein	ref|XP_002277797.2| PREDICTED: wall-associated receptor kinase 5-like [Vitis vinifera]
HRX1MBH02IBIR8_2	conserved hypothetical protein	ref|XP_002268621.1| PREDICTED: histone-lysine N-methyltransferase ATX2-like [Vitis vinifera]
HRX1MBH01DZLKR_10	conserved hypothetical protein	dbj|BAI99252.1| trehalose 6-phosphate synthase [Nicotiana tabacum]
HRX1MBH02IN1D4_4	conserved hypothetical protein	ref|XP_002270694.2| PREDICTED: G-type lectin S-receptor-like serine/threonine-protein kinase RKS1-like [Vitis vinifera]
isotig11276_21	conserved hypothetical protein [Ricinus communis]	ref|XP_003613048.1| MscS-Like mechanosensitive ion channel MSCL8 [Medicago truncatula] gb|AES96006.1| MscS-Like mechanosensitive ion channel MSCL8 [Medicago truncatula]
HRX1MBH02GN31J_14	conserved hypothetical protein	ref|XP_002269978.2| PREDICTED: probable U3 small nucleolar RNA-associated protein 7 [Vitis vinifera]
HRX1MBH01CS1Z4_5	conserved hypothetical protein	gb|AFW71943.1| zinc finger, C2H2 type family protein isoform 1 [Zea mays] gb|AFW71944.1| zinc finger, C2H2 type family protein isoform 2 [Zea mays] gb|AFW71945.1| zinc finger, C2H2 type family protein isoform 3 [Zea mays] gb|AFW71946.1| zinc finger, C2H2 type family protein isoform 4 [Zea mays]
isotig10293_24	uncharacterized protein LOC100810572 [Glycine max]	ref|XP_003622413.1| GPI inositol-deacylase [Medicago truncatula] gb|AES78631.1| GPI inositol-deacylase [Medicago truncatula]
HRX1MBH01DJBU1_4	conserved hypothetical protein	ref|XP_002520932.1| pentatricopeptide repeat-containing protein, putative [Ricinus communis] gb|EEF41477.1| pentatricopeptide repeat-containing protein, putative [Ricinus communis]
HRX1MBH02HDPVM_2	conserved hypothetical protein	ref|NP_001190747.1| pleckstrin homology (PH) domain-containing protein [Arabidopsis thaliana] gb|AEE83853.1| pleckstrin homology (PH) domain-containing protein [Arabidopsis thaliana]
HRX1MBH02H2C22_4	conserved hypothetical protein	ref|XP_003539117.1| PREDICTED: transcription regulatory protein SNF2-like [Glycine max]
HRX1MBH01BV5JF_9	conserved hypothetical protein	dbj|BAD52649.1| dual-specific kinase DSK1-like [Oryza sativa Japonica Group] dbj|BAD53117.1| dual-specific kinase DSK1-like [Oryza sativa Japonica Group]
HRX1MBH01BVJZX_4	conserved hypothetical protein	ref|XP_002522401.1| Ran GTPase binding protein, putative [Ricinus communis] gb|EEF39893.1| Ran GTPase binding protein, putative [Ricinus communis]
HRX1MBH02F1BNE_3	conserved hypothetical protein	ref|NP_568764.1| Iron-binding zinc finger CDGSH type domain-containing protein [Arabidopsis thaliana] gb|AAK49604.1|AF372888_1 AT5g51720/MIO24_14 [Arabidopsis thaliana] dbj|BAB11241.1| unnamed protein product [Arabidopsis thaliana] gb|AAL15346.1| AT5g51720/MIO24_14 [Arabidopsis thaliana] gb|AED96119.1| Iron-binding zinc finger CDGSH type domain-containing protein [Arabidopsis thaliana]
HS0W81S02EMO0J_3	conserved hypothetical protein	gb|AAU14844.1| cysteine-rich polycomb-like protein 1 [Lotus japonicus]
isotig10351_23	predicted protein [Populus trichocarpa]	ref|XP_003516880.1| PREDICTED: protein RMD5 homolog A-like [Glycine max]
HRX1MBH01DF4TC_8	conserved hypothetical protein	sp|P93820.3|Y1439_ARATH RecName: Full=BTB/POZ domain-containing protein At1g04390
HRMYNUX02H4BYM_4	conserved hypothetical protein	ref|XP_002509547.1| leucine-rich repeat protein, putative [Ricinus communis] gb|EEF50934.1| leucine-rich repeat protein, putative [Ricinus communis]
HS0W81S01BEY6T_3	conserved hypothetical protein	ref|XP_003575113.1| PREDICTED: protein FAR1-RELATED SEQUENCE 7-like [Brachypodium distachyon]
isotig05818_19	predicted protein [Populus trichocarpa]	ref|XP_002283570.1| PREDICTED: probable calcium-binding protein CML41-like [Vitis vinifera]
HS0W81S01B6TW3_4	conserved hypothetical protein	ref|XP_002887829.1| VQ motif-containing protein [Arabidopsis lyrata subsp. lyrata] gb|EFH64088.1| VQ motif-containing protein [Arabidopsis lyrata subsp. lyrata]
HRX1MBH01EENJ0_10	conserved hypothetical protein	ref|XP_003608290.1| Serine/threonine kinase receptor [Medicago truncatula] gb|AES90487.1| Serine/threonine kinase receptor [Medicago truncatula]
HRMYNUX02FN9OU_7	conserved hypothetical protein	ref|XP_002264541.1| PREDICTED: bifunctional fucokinase/fucose pyrophosphorylase-like [Vitis vinifera]
HS0W81S02DUM26_2	conserved hypothetical protein	ref|XP_003634022.1| PREDICTED: pentatricopeptide repeat-containing protein At4g30825, chloroplastic-like [Vitis vinifera] emb|CBI38673.3| unnamed protein product [Vitis vinifera]
HS0W81S01CGQKX_5	conserved hypothetical protein	gb|ACN97181.1| peroxidase [Populus trichocarpa]
HRX1MBH01CDIOE_5	conserved hypothetical protein	ref|XP_003529296.1| PREDICTED: pseudouridine-5'-monophosphatase-like [Glycine max]
HS0W81S01BZZXR_2	conserved hypothetical protein	ref|XP_003518872.1| PREDICTED: C2 and GRAM domain-containing protein At1g03370-like [Glycine max]
HRX1MBH01BGUAF_3	conserved hypothetical protein	ref|XP_003615959.1| RING finger protein [Medicago truncatula] gb|AES98917.1| RING finger protein [Medicago truncatula]
isotig09845_6	conserved hypothetical protein [Ricinus communis]	gb|ADV78055.1| DMI1 [Maianthemum racemosum]
HRX1MBH01CH0OG_13	conserved hypothetical protein	ref|XP_002271957.1| PREDICTED: ribosomal RNA small subunit methyltransferase E-like [Vitis vinifera]
HRX1MBH01BUIN5_6	conserved hypothetical protein	ref|NP_200406.1| Nucleotide/sugar transporter family protein [Arabidopsis thaliana] dbj|BAB08660.1| unnamed protein product [Arabidopsis thaliana] gb|ABE66252.1| transporter-like [Arabidopsis thaliana] dbj|BAF02090.1| hypothetical protein [Arabidopsis thaliana] gb|AED96702.1| Nucleotide/sugar transporter family protein [Arabidopsis thaliana]
HRX1MBH01DNIBV_5	conserved hypothetical protein	ref|XP_002276731.2| PREDICTED: protein LSD1 [Vitis vinifera]
HRX1MBH02HZUOL_1	conserved hypothetical protein	ref|XP_002521187.1| UDP-N-acetylglucosamine transferase subunit ALG14, putative [Ricinus communis] gb|EEF41187.1| UDP-N-acetylglucosamine transferase subunit ALG14, putative [Ricinus communis]
isotig08961_12	unnamed protein product [Vitis vinifera]	ref|XP_002283786.1| PREDICTED: serine/threonine-protein kinase RIO1 [Vitis vinifera]
HRMYNUX02HVE5E_1	conserved hypothetical protein	ref|XP_002282758.1| PREDICTED: F-box/LRR-repeat protein At1g67190-like [Vitis vinifera]
HRX1MBH01CXSHO_1	conserved hypothetical protein	sp|O64780.4|Y1614_ARATH RecName: Full=G-type lectin S-receptor-like serine/threonine-protein kinase At1g61400; Flags: Precursor
isotig07291_51	uncharacterized protein LOC100263435 [Vitis vinifera]	ref|NP_849815.1| sec.4-like phosphatidylinositol transfer protein [Arabidopsis thaliana] ref|NP_849816.1| sec.4-like phosphatidylinositol transfer protein [Arabidopsis thaliana] gb|AAY25404.1| At1g55690 [Arabidopsis thaliana] gb|ACI46507.1| At1g55690 [Arabidopsis thaliana] gb|AEE33284.1| sec.4-like phosphatidylinositol transfer protein [Arabidopsis thaliana] gb|AEE33286.1| sec.4-like phosphatidyl…
HS0W81S02C6JEG_9	conserved hypothetical protein	ref|XP_001934911.1| meiosis-specific APC/C activator protein AMA1 [Pyrenophora tritici-repentis Pt-1C-BFP] gb|EDU47485.1| meiosis-specific APC/C activator protein AMA1 [Pyrenophora tritici-repentis Pt-1C-BFP]
HRX1MBH02IB4G6_4	conserved hypothetical protein	ref|XP_003630561.1| Alpha-2,8-sialyltransferase 8B [Medicago truncatula] gb|AET05037.1| Alpha-2,8-sialyltransferase 8B [Medicago truncatula]
HS0W81S01CIVX5_9	conserved hypothetical protein	ref|XP_003612528.1| Alkylated DNA repair protein alkB-like protein [Medicago truncatula] gb|AES95486.1| Alkylated DNA repair protein alkB-like protein [Medicago truncatula]
HRX1MBH02I0BHS_9	conserved hypothetical protein	ref|XP_002268248.1| PREDICTED: probable pyruvate, phosphate dikinase regulatory protein, chloroplastic-like isoform 1 [Vitis vinifera]
HRX1MBH02IED6H_4	conserved hypothetical protein	ref|XP_002279158.1| PREDICTED: zinc finger protein 7-like [Vitis vinifera]
isotig11289_5	uncharacterized protein LOC100256078 isoform 1 [Vitis vinifera]	ref|NP_176975.2| 2-oxoglutarate (2OG) and Fe(II)-dependent oxygenase domain-containing protein [Arabidopsis thaliana] gb|AAV84487.1| At1g68080 [Arabidopsis thaliana] gb|AAW78592.1| At1g68080 [Arabidopsis thaliana] gb|AAX23793.1| hypothetical protein At1g68080 [Arabidopsis thaliana] gb|AAZ52708.1| expressed protein [Arabidopsis thaliana] gb|AEE34744.1| 2-oxoglutarate (2OG) and Fe(II)-dependent oxy…
HRX1MBH01C6YMN_8	conserved hypothetical protein	ref|XP_002281953.1| PREDICTED: pentatricopeptide repeat-containing protein At4g32430, mitochondrial [Vitis vinifera]
HRX1MBH01D46SP_7	conserved hypothetical protein	ref|XP_002518710.1| serine-threonine protein kinase, plant-type, putative [Ricinus communis] gb|EEF43635.1| serine-threonine protein kinase, plant-type, putative [Ricinus communis]
isotig07073_20	uncharacterized protein LOC100257610 [Vitis vinifera]	ref|NP_568527.2| DENN (AEX-3) domain-containing protein [Arabidopsis thaliana] gb|AED93981.1| DENN (AEX-3) domain-containing protein [Arabidopsis thaliana]
isotig10961_18	unnamed protein product [Vitis vinifera]	ref|XP_002267178.1| PREDICTED: heterogeneous nuclear ribonucleoprotein G [Vitis vinifera]
HRX1MBH02IZV8H_5	conserved hypothetical protein	gb|ACF95842.1| heavy metal P-type ATPase [Arabidopsis thaliana] gb|ACF95851.1| heavy metal P-type ATPase [Arabidopsis thaliana] gb|ACF95855.1| heavy metal P-type ATPase [Arabidopsis thaliana] gb|ACF95867.1| heavy metal P-type ATPase [Arabidopsis thaliana] gb|ACF95868.1| heavy metal P-type ATPase [Arabidopsis thaliana]
HS0W81S02DOSBA_11	conserved hypothetical protein	ref|XP_002524575.1| dopamine beta-monooxygenase, putative [Ricinus communis] gb|EEF37783.1| dopamine beta-monooxygenase, putative [Ricinus communis]
HRMYNUX02IYP9C_12	conserved hypothetical protein	ref|XP_002530077.1| monoxygenase, putative [Ricinus communis] gb|EEF32317.1| monoxygenase, putative [Ricinus communis]
HRX1MBH02JJ60M_10	conserved hypothetical protein	ref|XP_002523089.1| protein translocase, putative [Ricinus communis] gb|EEF39274.1| protein translocase, putative [Ricinus communis]
HRX1MBH02GQMZR_9	conserved hypothetical protein	gb|EJT98552.1| aldolase [Dacryopinax sp. DJM-731 SS1]
HRX1MBH02HLCJZ_7	conserved hypothetical protein	ref|XP_003601433.1| HEAT repeat-containing protein [Medicago truncatula] gb|AES71684.1| HEAT repeat-containing protein [Medicago truncatula]
HRX1MBH01BJLM6_9	conserved hypothetical protein	ref|XP_002264276.2| PREDICTED: regulator of nonsense transcripts 3B-like [Vitis vinifera]
HRX1MBH01B6Z5E_4	conserved hypothetical protein	ref|XP_002279474.1| PREDICTED: proline-rich receptor-like protein kinase PERK9-like [Vitis vinifera]
HRX1MBH02IGL3K_8	conserved hypothetical protein	ref|XP_003555583.1| PREDICTED: protein MON2 homolog [Glycine max]
HS0W81S02EOAO8_1	conserved hypothetical protein	ref|XP_003533742.1| PREDICTED: protein At-4/1-like [Glycine max]
HRX1MBH02I79H2_2	conserved hypothetical protein	ref|XP_002277958.2| PREDICTED: thyroid adenoma-associated protein homolog [Vitis vinifera]
HS0W81S01AOZKE_5	conserved hypothetical protein	ref|XP_003625128.1| Glycosyltransferase [Medicago truncatula] gb|AES81346.1| Glycosyltransferase [Medicago truncatula]
isotig07908_36	predicted protein [Populus trichocarpa]	ref|XP_002511330.1| ferric-chelate reductase, putative [Ricinus communis] gb|EEF51932.1| ferric-chelate reductase, putative [Ricinus communis]
HS0W81S02D7W62_4	conserved hypothetical protein	ref|XP_003630835.1| B3 domain-containing protein [Medicago truncatula] gb|AET05311.1| B3 domain-containing protein [Medicago truncatula]
HS0W81S01A85S2_8	conserved hypothetical protein	ref|XP_002522824.1| small heat-shock protein, putative [Ricinus communis] gb|EEF39522.1| small heat-shock protein, putative [Ricinus communis]
HRX1MBH01E1C1Y_16	conserved hypothetical protein	ref|NP_174207.2| hydrolase-like protein [Arabidopsis thaliana] ref|NP_973935.1| hydrolase-like protein [Arabidopsis thaliana] dbj|BAD44512.1| unnamed protein product [Arabidopsis thaliana] gb|AAU90059.1| At1g29120 [Arabidopsis thaliana] gb|AEE31044.1| hydrolase-like protein [Arabidopsis thaliana] gb|AEE31045.1| hydrolase-like protein [Arabidopsis thaliana]
HS0W81S01BFEBL_4	conserved hypothetical protein	ref|XP_002532828.1| ATP binding protein, putative [Ricinus communis] gb|EEF29558.1| ATP binding protein, putative [Ricinus communis]
isotig08236_12	uncharacterized protein LOC100256507 [Vitis vinifera]	ref|XP_002530111.1| DNA-3-methyladenine glycosylase, putative [Ricinus communis] gb|EEF32255.1| DNA-3-methyladenine glycosylase, putative [Ricinus communis]
HS0W81S02C44WJ_11	conserved hypothetical protein	ref|XP_002275605.1| PREDICTED: pentatricopeptide repeat-containing protein At4g20090-like [Vitis vinifera]
HRX1MBH02HTNS5_3	conserved hypothetical protein	ref|XP_002276067.1| PREDICTED: TGACG-sequence-specific DNA-binding protein TGA-2.1-like [Vitis vinifera]
isotig06414_12	conserved hypothetical protein [Ricinus communis]	ref|XP_002285742.1| PREDICTED: protein FAM91A1-like [Vitis vinifera]
HRX1MBH02IAL3C_9	conserved hypothetical protein	gb|ACI24390.1| COBRA-like protein [Eucalyptus nitens]
HRX1MBH02F08J2_3	conserved hypothetical protein	gb|ABS70826.1| putative RGA [Humulus lupulus] gb|ABS70831.1| putative RGA [Humulus lupulus]
HRX1MBH02IQSAG_4	conserved hypothetical protein	ref|XP_003633105.1| PREDICTED: nuclear pore complex protein Nup205-like [Vitis vinifera]
HRX1MBH01DL3VB_6	conserved hypothetical protein	ref|NP_200406.1| Nucleotide/sugar transporter family protein [Arabidopsis thaliana] dbj|BAB08660.1| unnamed protein product [Arabidopsis thaliana] gb|ABE66252.1| transporter-like [Arabidopsis thaliana] dbj|BAF02090.1| hypothetical protein [Arabidopsis thaliana] gb|AED96702.1| Nucleotide/sugar transporter family protein [Arabidopsis thaliana]
HS0W81S01A73GG_4	conserved hypothetical protein	ref|NP_190090.2| dolichol kinase [Arabidopsis thaliana] gb|AEE77982.1| dolichol kinase [Arabidopsis thaliana]
isotig06164_7	conserved hypothetical protein [Ricinus communis]	ref|NP_178391.1| mucin-related protein [Arabidopsis thaliana] gb|AAC32909.1| predicted by genscan [Arabidopsis thaliana] dbj|BAC42727.1| unknown protein [Arabidopsis thaliana] gb|AAP04027.1| unknown protein [Arabidopsis thaliana] gb|AEC05639.1| mucin-related protein [Arabidopsis thaliana]
HRX1MBH01D2GFM_2	conserved hypothetical protein	ref|NP_001149790.1| LOC100283417 [Zea mays] gb|ACG36811.1| peptidyl-prolyl isomerase [Zea mays] tpg|DAA48150.1| TPA: peptidyl-prolyl isomerase [Zea mays] tpg|DAA48151.1| TPA: peptidyl-prolyl isomerase [Zea mays]
HRX1MBH01EFMKH_1	conserved hypothetical protein	gb|AAD37023.1| putative ABC transporter [Arabidopsis thaliana]
isotig08348_11	uncharacterized protein LOC100266378 [Vitis vinifera]	ref|NP_680185.1| ubiquitin carboxyl-terminal hydrolase-like protein [Arabidopsis thaliana] emb|CAC34490.1| putative protein [Arabidopsis thaliana] gb|AAM97112.1| unknown protein [Arabidopsis thaliana] gb|AAO73893.1| expressed protein [Arabidopsis thaliana] dbj|BAE99118.1| hypothetical protein [Arabidopsis thaliana] gb|AED92962.1| ubiquitin carboxyl-terminal hydrolase-like protein [Arabidopsis tha…
HS0W81S02D70GM_8	conserved hypothetical protein	ref|XP_003612924.1| Glycogen synthase [Medicago truncatula] gb|AES95882.1| Glycogen synthase [Medicago truncatula]
HRX1MBH01EVCLR_13	conserved hypothetical protein	ref|XP_003552811.1| PREDICTED: U3 small nucleolar RNA-associated protein 20-like [Glycine max]
isotig10823_19	unnamed protein product [Vitis vinifera]	ref|XP_002275754.1| PREDICTED: histone-lysine N-methyltransferase, H3 lysine-9 specific SUVH4-like [Vitis vinifera]
isotig10183_27	conserved hypothetical protein [Ricinus communis]	ref|XP_003634199.1| PREDICTED: uncharacterized GPI-anchored protein At4g28100-like [Vitis vinifera]
HS0W81S01BARQL_10	conserved hypothetical protein	ref|XP_002524721.1| S-locus-specific glycoprotein S6 precursor, putative [Ricinus communis] gb|EEF37740.1| S-locus-specific glycoprotein S6 precursor, putative [Ricinus communis]
isotig09477_13	conserved hypothetical protein [Ricinus communis]	ref|XP_002274833.2| PREDICTED: transcription factor UNE12-like [Vitis vinifera]
HS0W81S01A8GSY_3	conserved hypothetical protein	ref|XP_002279102.2| PREDICTED: chaperone protein DnaJ-like [Vitis vinifera]
HS0W81S01BBWBY_7	conserved hypothetical protein	dbj|BAF99698.1| 1-O-acylglucose:anthocyanin-O-acyltransferase- like protein [Gentiana triflora]
HRX1MBH02F9JGA_7	conserved hypothetical protein	ref|XP_002279402.2| PREDICTED: serine/threonine-protein kinase ATM [Vitis vinifera]
isotig07800_41	unknown [Populus trichocarpa]	ref|XP_002531258.1| asparagine synthetase, putative [Ricinus communis] gb|EEF31122.1| asparagine synthetase, putative [Ricinus communis]
isotig10240_20	unnamed protein product [Vitis vinifera]	ref|XP_002280314.1| PREDICTED: protein CPR-5-like [Vitis vinifera]
HRX1MBH01D8I21_4	conserved hypothetical protein	ref|XP_003546185.1| PREDICTED: acyl-CoA--sterol O-acyltransferase 1-like [Glycine max]
isotig10378_11	predicted protein [Populus trichocarpa]	ref|NP_565199.1| DNA topoisomerase 2-associated protein PAT1 [Arabidopsis thaliana] ref|NP_849904.1| DNA topoisomerase 2-associated protein PAT1 [Arabidopsis thaliana] dbj|BAF00945.1| hypothetical protein [Arabidopsis thaliana] dbj|BAH56808.1| AT1G79090 [Arabidopsis thaliana] gb|AEE36202.1| DNA topoisomerase 2-associated protein PAT1 [Arabidopsis thaliana] gb|AEE36203.1| DNA topoisomerase 2-assoc…
isotig06960_29	predicted protein [Populus trichocarpa]	ref|XP_002520244.1| Transcriptional corepressor SEUSS, putative [Ricinus communis] gb|EEF42030.1| Transcriptional corepressor SEUSS, putative [Ricinus communis]
HRX1MBH02IAB5R_5	conserved hypothetical protein	ref|XP_002515845.1| gamma-tubulin complex component, putative [Ricinus communis] gb|EEF46514.1| gamma-tubulin complex component, putative [Ricinus communis]
HRX1MBH01CXFFJ_4	conserved hypothetical protein	ref|XP_002530294.1| structural constituent of cell wall, putative [Ricinus communis] gb|EEF32101.1| structural constituent of cell wall, putative [Ricinus communis]
isotig08167_10	unnamed protein product [Vitis vinifera]	ref|XP_002274035.1| PREDICTED: protein IQ-DOMAIN 31-like [Vitis vinifera]
isotig03792_7	uncharacterized protein LOC100246165 [Vitis vinifera]	ref|XP_003636025.1| Photosystem II CP47 chlorophyll apoprotein [Medicago truncatula] gb|AES83163.1| Photosystem II CP47 chlorophyll apoprotein [Medicago truncatula]
HRX1MBH02J04DO_4	conserved hypothetical protein	ref|XP_003529309.1| PREDICTED: RNA polymerase-associated protein RTF1 homolog [Glycine max]
HRX1MBH02JBVF9_5	conserved hypothetical protein	dbj|BAG80556.1| UDP-glucose:glucosyltransferase [Lycium barbarum]
HRX1MBH02H4ODQ_8	conserved hypothetical protein	ref|XP_002534615.1| Metalloendoproteinase 1 precursor, putative [Ricinus communis] gb|EEF27766.1| Metalloendoproteinase 1 precursor, putative [Ricinus communis]
HRX1MBH02F3LX3_13	conserved hypothetical protein	ref|XP_002534306.1| Protein kinase APK1B, chloroplast precursor, putative [Ricinus communis] gb|EEF28074.1| Protein kinase APK1B, chloroplast precursor, putative [Ricinus communis]
HRX1MBH02GGDW3_10	conserved hypothetical protein	ref|NP_193435.2| transcription initiation factor TFIIH subunit H4 [Arabidopsis thaliana] dbj|BAD43531.1| unnamed protein product [Arabidopsis thaliana] gb|ABJ17114.1| At4g17020 [Arabidopsis thaliana] gb|AEE83839.1| transcription initiation factor TFIIH subunit H4 [Arabidopsis thaliana]
isotig08338_10	predicted protein [Populus trichocarpa]	ref|XP_002277837.1| PREDICTED: lysophosphatidylcholine acyltransferase 2 [Vitis vinifera]
HS0W81S01BFN2M_6	conserved hypothetical protein	ref|XP_002276963.2| PREDICTED: transcription factor GTE1-like [Vitis vinifera]
HRX1MBH01BQUCS_10	conserved hypothetical protein	ref|XP_002271758.1| PREDICTED: 2-methoxy-6-polyprenyl-1,4-benzoquinol methylase, mitochondrial [Vitis vinifera] emb|CBI26480.3| unnamed protein product [Vitis vinifera]
HS0W81S01B6DTL_2	conserved hypothetical protein	ref|XP_003556101.1| PREDICTED: DNA mismatch repair protein Msh3-like [Glycine max]
isotig04729_21	predicted protein [Populus trichocarpa]	ref|XP_003556085.1| PREDICTED: arginine/serine-rich-splicing factor RSP40-like [Glycine max]
HRX1MBH02H35OH_1	conserved hypothetical protein	ref|NP_180167.1| upstream element-binding protein [Arabidopsis thaliana] gb|AAL84954.1| F17H15.1/F17H15.1 [Arabidopsis thaliana] gb|AAM15002.1| unknown protein [Arabidopsis thaliana] gb|AAM15045.1| unknown protein [Arabidopsis thaliana] dbj|BAE98938.1| hypothetical protein [Arabidopsis thaliana] gb|AEC07778.1| upstream element-binding protein [Arabidopsis thaliana]
HRX1MBH02I4ACN_10	conserved hypothetical protein	ref|XP_002525425.1| chaperone protein DNAj, putative [Ricinus communis] gb|EEF36915.1| chaperone protein DNAj, putative [Ricinus communis]
HS0W81S01B1PPP_5	conserved hypothetical protein	ref|NP_955840.1| Friend of PRMT1 protein [Danio rerio] gb|AAH45295.1| Zgc:55292 [Danio rerio] emb|CAK05467.1| novel protein (zgc:55292) [Danio rerio]
isotig10073_20	unnamed protein product [Vitis vinifera]	ref|XP_002267374.1| PREDICTED: riboflavin biosynthesis protein ribBA, chloroplastic-like [Vitis vinifera]
isotig05438_8	unnamed protein product [Vitis vinifera]	ref|XP_002527109.1| pseudouridylate synthase, putative [Ricinus communis] gb|EEF35272.1| pseudouridylate synthase, putative [Ricinus communis]
HRX1MBH02F4O36_12	conserved hypothetical protein	ref|XP_003598465.1| Pre-mRNA splicing factor ATP-dependent RNA helicase-like protein [Medicago truncatula] gb|AES68716.1| Pre-mRNA splicing factor ATP-dependent RNA helicase-like protein [Medicago truncatula]
HRX1MBH01CJIGX_6	conserved hypothetical protein	ref|XP_002272250.2| PREDICTED: acyl-CoA--sterol O-acyltransferase 1-like [Vitis vinifera] emb|CBI29599.3| unnamed protein product [Vitis vinifera]
HRX1MBH01CPAZ8_9	conserved hypothetical protein	ref|XP_002273501.2| PREDICTED: sterol 3-beta-glucosyltransferase-like [Vitis vinifera]
HS0W81S02C3J0Z_2	conserved hypothetical protein	ref|NP_196187.1| nuclear pore complex protein-like protein [Arabidopsis thaliana] dbj|BAB09662.1| unnamed protein product [Arabidopsis thaliana] gb|AED90908.1| nuclear pore complex protein-like protein [Arabidopsis thaliana]
HRMYNUX02F2F9X_8	conserved hypothetical protein	gb|ADU79134.1| autophagy-related protein 2 [Arabidopsis thaliana]
HRMYNUX02HKSYC_5	conserved hypothetical protein	ref|XP_002277274.1| PREDICTED: transcription factor bHLH130-like [Vitis vinifera]
HS0W81S02C6GM5_1	conserved hypothetical protein	ref|XP_002279639.1| PREDICTED: pentatricopeptide repeat-containing protein At4g21300 [Vitis vinifera]
HS0W81S01CLY4E_9	conserved hypothetical protein	emb|CAB80944.1| putative CHP-rich zinc finger protein [Arabidopsis thaliana] dbj|BAF00003.1| putative CHP-rich zinc finger protein [Arabidopsis thaliana] dbj|BAH30507.1| hypothetical protein [Arabidopsis thaliana]
HS0W81S01AXOH9_10	conserved hypothetical protein	ref|XP_003976740.1| PREDICTED: inhibitor of growth protein 3-like [Takifugu rubripes]
isotig05954_7	predicted protein [Populus trichocarpa]	ref|XP_003521138.1| PREDICTED: pyrroline-5-carboxylate reductase-like [Glycine max]
HS0W81S01A7OTU_7	conserved hypothetical protein	ref|XP_002278956.1| PREDICTED: zinc phosphodiesterase ELAC protein 2-like [Vitis vinifera]
HRX1MBH01DECAE_5	conserved hypothetical protein	gb|ABA18106.1| hAT-like transposase [Capsella rubella]
HRX1MBH02GSWIP_12	conserved hypothetical protein	ref|XP_002282827.1| PREDICTED: tRNA-specific 2-thiouridylase mnmA-like [Vitis vinifera]
HS0W81S01B0BJD_10	conserved hypothetical protein	dbj|BAD52521.1| ABC1 protein-like [Oryza sativa Japonica Group]
HS0W81S01BEMHZ_7	conserved hypothetical protein	ref|NP_001031641.1| epidermal patterning factor-like protein 4 [Arabidopsis thaliana] sp|Q2V3I3.1|EPFL4_ARATH RecName: Full=EPIDERMAL PATTERNING FACTOR-like protein 4; Short=EPF-like protein 4; Flags: Precursor gb|ABF59246.1| unknown protein [Arabidopsis thaliana] gb|AEE83488.1| epidermal patterning factor-like protein 4 [Arabidopsis thaliana]
isotig09117_8	unnamed protein product [Vitis vinifera]	ref|XP_002266772.2| PREDICTED: pentatricopeptide repeat-containing protein At1g08610-like [Vitis vinifera]
HRX1MBH02HKLQE_10	conserved hypothetical protein	ref|XP_002513572.1| pyruvate kinase, putative [Ricinus communis] gb|EEF48975.1| pyruvate kinase, putative [Ricinus communis]
HRMYNUX02HU8ES_5	conserved hypothetical protein	gb|EJD03298.1| NADH dehydrogenase [Fomitiporia mediterranea MF3/22]
HRX1MBH02G477N_4	conserved hypothetical protein	ref|YP_004668166.1| IS21 family transposase [Myxococcus fulvus HW-1] gb|AEI67088.1| IS21 family transposase [Myxococcus fulvus HW-1]
HS0W81S02DC6N3_1	conserved hypothetical protein	gb|ABB72387.1| seed maturation protein [Glycine latifolia]
HRX1MBH02ICWPW_8	conserved hypothetical protein	ref|XP_002282996.1| PREDICTED: (-)-germacrene D synthase [Vitis vinifera] gb|ADR74193.1| (E)-beta-caryophyllene synthase [Vitis vinifera]
HRX1MBH01BCHV9_5	conserved hypothetical protein	ref|XP_002521224.1| Monoglyceride lipase, putative [Ricinus communis] gb|EEF41176.1| Monoglyceride lipase, putative [Ricinus communis]
HRX1MBH01BSKPK_5	conserved hypothetical protein	ref|XP_002274566.2| PREDICTED: UDP-glycosyltransferase 87A2-like [Vitis vinifera]
isotig04613_6	uncharacterized protein LOC100806024 [Glycine max]	ref|NP_188012.2| growth-regulating factor 5 [Arabidopsis thaliana] sp|Q8L8A6.1|GRF5_ARATH RecName: Full=Growth-regulating factor 5; Short=AtGRF5; AltName: Full=Transcription activator GRF5 gb|AAM52880.1| transcription activator [Arabidopsis thaliana] gb|AEE75445.1| growth-regulating factor 5 [Arabidopsis thaliana]
isotig05416_23	predicted protein [Populus trichocarpa]	gb|ADU52513.1| WRKY protein [Cucumis sativus]
isotig08585_11	unnamed protein product [Vitis vinifera]	ref|NP_181635.2| polyglutamine-binding protein 1 [Arabidopsis thaliana] dbj|BAD43739.1| unknown protein [Arabidopsis thaliana] gb|AEC09917.1| polyglutamine-binding protein 1 [Arabidopsis thaliana]
HS0W81S01ANDFP_2	conserved hypothetical protein	ref|XP_002285039.1| PREDICTED: nodulation protein H [Vitis vinifera] emb|CBI32443.3| unnamed protein product [Vitis vinifera]
isotig08977_12	unnamed protein product [Vitis vinifera]	ref|XP_002280013.1| PREDICTED: pentatricopeptide repeat-containing protein At5g50390, chloroplastic [Vitis vinifera]
HS0W81S01CECCZ_2	conserved hypothetical protein	ref|XP_002510597.1| prolyl 4-hydroxylase alpha subunit, putative [Ricinus communis] gb|EEF52784.1| prolyl 4-hydroxylase alpha subunit, putative [Ricinus communis]
HRX1MBH01CXBS4_8	conserved hypothetical protein	ref|XP_002272387.1| PREDICTED: indole-3-acetic acid-induced protein ARG7-like isoform 1 [Vitis vinifera]
HRX1MBH01CF2DT_3	conserved hypothetical protein	ref|ZP_01682799.1| fatty oxidation complex alpha subunit [Vibrio cholerae V52] gb|EAX60388.1| fatty oxidation complex alpha subunit [Vibrio cholerae V52]
isotig01788_29	uncharacterized protein At1g18480 [Vitis vinifera]	ref|XP_002512461.1| Pectinesterase-2 precursor, putative [Ricinus communis] gb|EEF49913.1| Pectinesterase-2 precursor, putative [Ricinus communis]
HRX1MBH02G1SSY_10	conserved hypothetical protein	ref|NP_193380.3| pentatricopeptide (PPR) repeat-containing protein [Arabidopsis thaliana] sp|O23491.2|PP315_ARATH RecName: Full=Pentatricopeptide repeat-containing protein At4g16470 gb|AEE83758.1| pentatricopeptide (PPR) repeat-containing protein [Arabidopsis thaliana]
HS0W81S02DSCGN_8	conserved hypothetical protein	ref|XP_002521948.1| phosphoribosylaminoimidazole carboxylase atpase-subunit, putative [Ricinus communis] gb|EEF40352.1| phosphoribosylaminoimidazole carboxylase atpase-subunit, putative [Ricinus communis]
HRX1MBH02HI882_6	conserved hypothetical protein	ref|XP_002531344.1| lactosylceramide 4-alpha-galactosyltransferase, putative [Ricinus communis] gb|EEF31028.1| lactosylceramide 4-alpha-galactosyltransferase, putative [Ricinus communis]
HRX1MBH02JK3IS_10	conserved hypothetical protein	ref|XP_003519924.1| PREDICTED: polyneuridine-aldehyde esterase-like [Glycine max]
HS0W81S01A39TD_3	conserved hypothetical protein	ref|NP_563710.1| AWPM-19-like family protein [Arabidopsis thaliana] gb|AAK28640.1|AF360343_1 unknown protein [Arabidopsis thaliana] gb|AAB80630.1| Strong similarity to Triticum ABA induced membrane protein (gb|U80037). EST gb|Z27032 comes from this gene [Arabidopsis thaliana] gb|AAK93757.1| unknown protein [Arabidopsis thaliana] gb|AEE27715.1| AWPM-19-like family protein [Arabidopsis thaliana]
HRX1MBH02F61R9_2	conserved hypothetical protein	ref|XP_002529989.1| 40S ribosomal protein sa, putative [Ricinus communis] gb|EEF32394.1| 40S ribosomal protein sa, putative [Ricinus communis]
isotig09176_11	unnamed protein product [Vitis vinifera]	ref|NP_189001.1| REF4-related 1 protein [Arabidopsis thaliana] sp|Q9LUG9.1|MD33A_ARATH RecName: Full=Mediator of RNA polymerase II transcription subunit 33A; AltName: Full=REF4-related 1 protein; AltName: Full=REF4-resembling 1 protein dbj|BAB02777.1| unnamed protein product [Arabidopsis thaliana] gb|AEE76780.1| REF4-related 1 protein [Arabidopsis thaliana]
isotig03726_18	uncharacterized protein LOC100255350 [Vitis vinifera]	ref|XP_002529426.1| bel1 homeotic protein, putative [Ricinus communis] gb|EEF32952.1| bel1 homeotic protein, putative [Ricinus communis]
HRMYNUX02JIRRD_11	conserved hypothetical protein	ref|XP_002275338.2| PREDICTED: glutathione S-transferase U10-like [Vitis vinifera]
isotig04158_28	uncharacterized protein LOC100245362 [Vitis vinifera]	ref|XP_003608619.1| AT-hook protein [Medicago truncatula] gb|AES90816.1| AT-hook protein [Medicago truncatula]
HS0W81S02ESYHI_12	conserved hypothetical protein	ref|XP_003633158.1| PREDICTED: G-type lectin S-receptor-like serine/threonine-protein kinase RKS1-like [Vitis vinifera]
HS0W81S02D20UA_4	conserved hypothetical protein	ref|XP_003520717.1| PREDICTED: trafficking protein particle complex subunit 8-like [Glycine max]
HRMYNUX02HSBON_3	conserved hypothetical protein	ref|XP_003625775.1| Pleiotropic drug resistance ABC transporter family protein [Medicago truncatula] gb|AES81993.1| Pleiotropic drug resistance ABC transporter family protein [Medicago truncatula]
HRX1MBH02HHJRY_13	conserved hypothetical protein	ref|XP_002512662.1| ATP binding protein, putative [Ricinus communis] gb|EEF50114.1| ATP binding protein, putative [Ricinus communis]
isotig03227_8	predicted protein [Populus trichocarpa]	ref|XP_002273293.1| PREDICTED: OPA3-like protein [Vitis vinifera] emb|CBI30628.3| unnamed protein product [Vitis vinifera]
HRX1MBH01DC3YT_6	conserved hypothetical protein	ref|XP_003534841.1| PREDICTED: MATE efflux family protein 9-like [Glycine max]
HRX1MBH01B01PK_6	conserved hypothetical protein	ref|XP_002265371.1| PREDICTED: acyl-CoA synthetase family member 4 [Vitis vinifera] emb|CBI38218.3| unnamed protein product [Vitis vinifera]
HS0W81S02EB431_4	conserved hypothetical protein	ref|XP_002267655.1| PREDICTED: hexose carrier protein HEX6 [Vitis vinifera] gb|ADP37128.1| hexose transporter [Vitis vinifera]
HS0W81S01ALSO4_9	conserved hypothetical protein	ref|NP_001234480.1| ribonuclease E [Solanum lycopersicum] gb|ABY84671.1| ribonuclease E [Solanum lycopersicum]
HRMYNUX02GODWC_3	conserved hypothetical protein	ref|XP_003533097.1| PREDICTED: B3 domain-containing transcription factor VRN1-like [Glycine max]
HS0W81S01AK1VW_2	conserved hypothetical protein	ref|XP_002517979.1| formiminotransferase-cyclodeaminase, putative [Ricinus communis] gb|EEF44497.1| formiminotransferase-cyclodeaminase, putative [Ricinus communis]
HRX1MBH01BZX4E_13	conserved hypothetical protein	ref|XP_002276207.1| PREDICTED: isoleucyl-tRNA synthetase-like [Vitis vinifera]
HRX1MBH01E20HV_12	conserved hypothetical protein	ref|XP_002278953.1| PREDICTED: U-box domain-containing protein 43-like [Vitis vinifera]
HRX1MBH01BWOGJ_11	conserved hypothetical protein	ref|XP_003574610.1| PREDICTED: patatin group A-3-like [Brachypodium distachyon]
isotig11157_7	unknown [Populus trichocarpa]	tpg|DAA39092.1| TPA: putative bZIP transcription factor superfamily protein [Zea mays]
isotig04082_12	unknown [Populus trichocarpa]	ref|XP_002510170.1| cysteine protease, putative [Ricinus communis] gb|EEF52357.1| cysteine protease, putative [Ricinus communis]
HRMYNUX02JBZ14_12	conserved hypothetical protein	ref|XP_002516434.1| serine-threonine protein kinase, plant-type, putative [Ricinus communis] gb|EEF45775.1| serine-threonine protein kinase, plant-type, putative [Ricinus communis]
HS0W81S01B830U_9	conserved hypothetical protein	ref|NP_001154282.2| tetratricopeptide repeat domain-containing protein [Arabidopsis thaliana] gb|AEE86123.1| tetratricopeptide repeat domain-containing protein [Arabidopsis thaliana]
isotig06367_12	conserved hypothetical protein [Ricinus communis]	ref|XP_003530457.1| PREDICTED: DUF246 domain-containing protein At1g04910-like [Glycine max]
HS0W81S01BHXC2_5	conserved hypothetical protein	ref|XP_002334669.1| nbs-lrr resistance protein [Populus trichocarpa] gb|EEF11211.1| nbs-lrr resistance protein [Populus trichocarpa]
isotig02981_39	uncharacterized protein LOC100247984 isoform 1 [Vitis vinifera]	ref|XP_002518934.1| phosphatidylcholine transfer protein, putative [Ricinus communis] gb|EEF43467.1| phosphatidylcholine transfer protein, putative [Ricinus communis]
isotig06437_4	predicted protein [Populus trichocarpa]	ref|XP_003547837.1| PREDICTED: ubiquitin-conjugating enzyme E2-17 kDa-like isoform 1 [Glycine max]
HRX1MBH02HZXOH_9	conserved hypothetical protein	ref|XP_002263641.2| PREDICTED: trafficking protein particle complex subunit 8-like [Vitis vinifera]
isotig03780_15	predicted protein [Populus trichocarpa]	ref|XP_002515439.1| ubiquitin-protein ligase, putative [Ricinus communis] gb|EEF46888.1| ubiquitin-protein ligase, putative [Ricinus communis]
HS0W81S01A3BBZ_11	conserved hypothetical protein	emb|CAK04391.1| novel protein similar to vertebrate phosphatase and actin regulator family [Danio rerio]
HRX1MBH02IV6HP_6	conserved hypothetical protein	ref|XP_002275338.2| PREDICTED: glutathione S-transferase U10-like [Vitis vinifera]
HRX1MBH02GDAHN_4	conserved hypothetical protein	ref|XP_003634534.1| PREDICTED: leucine-rich repeat receptor-like tyrosine-protein kinase At2g41820-like [Vitis vinifera]
HS0W81S01B6XK5_2	conserved hypothetical protein	ref|XP_003535078.1| PREDICTED: homeobox-leucine zipper protein ATHB-14-like [Glycine max]
isotig11330_9	unnamed protein product [Vitis vinifera]	ref|XP_002283496.2| PREDICTED: pre-mRNA-processing factor 40 homolog B-like [Vitis vinifera]
HRX1MBH02GENQ9_9	conserved hypothetical protein	gb|EFN68803.1| tRNA selenocysteine-associated protein 1 [Camponotus floridanus]
HRX1MBH02IRZP2_2	conserved hypothetical protein	ref|XP_003521400.1| PREDICTED: probable receptor-like protein kinase At5g47070-like [Glycine max]
HRX1MBH01EPFIV_11	conserved hypothetical protein	ref|XP_002514087.1| myosin XI, putative [Ricinus communis] gb|EEF48041.1| myosin XI, putative [Ricinus communis]
HRMYNUX02H9T5K_4	conserved hypothetical protein	ref|XP_002528642.1| 3-deoxy-d-manno-octulosonic-acid transferase, putative [Ricinus communis] gb|EEF33745.1| 3-deoxy-d-manno-octulosonic-acid transferase, putative [Ricinus communis]
HS0W81S02DXXTV_2	conserved hypothetical protein	ref|XP_003604987.1| NBS-containing resistance-like protein [Medicago truncatula] gb|AES87184.1| NBS-containing resistance-like protein [Medicago truncatula]
HRX1MBH01EKNJB_10	conserved hypothetical protein	ref|XP_002515963.1| DNA repair/transcription protein met18/mms19, putative [Ricinus communis] gb|EEF46383.1| DNA repair/transcription protein met18/mms19, putative [Ricinus communis]
HRX1MBH01A4JEI_4	conserved hypothetical protein	ref|XP_003525220.1| PREDICTED: vacuolar iron transporter 1-like [Glycine max]
HS0W81S01A432C_11	conserved hypothetical protein	ref|XP_002532923.1| Phytol kinase 1, chloroplast precursor, putative [Ricinus communis] gb|EEF29465.1| Phytol kinase 1, chloroplast precursor, putative [Ricinus communis]
HRX1MBH02FJY10_9	conserved hypothetical protein	ref|XP_003553549.1| PREDICTED: probable LRR receptor-like serine/threonine-protein kinase At1g56130-like [Glycine max]
HRX1MBH02F4WSH_3	conserved hypothetical protein	ref|XP_003590183.1| DNA mismatch repair protein mutS [Medicago truncatula] gb|AES60434.1| DNA mismatch repair protein mutS [Medicago truncatula]
HRX1MBH02H0LWX_8	conserved hypothetical protein	ref|XP_002283550.1| PREDICTED: endo-1,4-beta-xylanase A-like [Vitis vinifera]
isotig07784_10	predicted protein [Populus trichocarpa]	ref|XP_002270675.1| PREDICTED: BTB/POZ domain-containing protein At2g30600 [Vitis vinifera]
HRX1MBH02HZXC3_6	conserved hypothetical protein	ref|XP_002267447.1| PREDICTED: mitotic checkpoint protein bub3 [Vitis vinifera] emb|CBI22304.3| unnamed protein product [Vitis vinifera]
isotig11517_4	predicted protein [Populus trichocarpa]	ref|NP_568236.1| Rossmann-fold NAD(P)-binding domain-containing protein [Arabidopsis thaliana] gb|AAK49607.1|AF372891_1 AT5g10730/MAJ23_90 [Arabidopsis thaliana] gb|AAL15353.1| AT5g10730/MAJ23_90 [Arabidopsis thaliana] gb|AAL91210.1| putative protein [Arabidopsis thaliana] gb|AAM48001.1| unknown protein [Arabidopsis thaliana] gb|AAM60871.1| unknown [Arabidopsis thaliana] gb|AED91589.1| Rossmann-f…
HRX1MBH02IQH6Q_12	conserved hypothetical protein	ref|XP_002512958.1| RNA-binding protein, putative [Ricinus communis] gb|EEF49461.1| RNA-binding protein, putative [Ricinus communis]
HRX1MBH01DTMCO_3	conserved hypothetical protein	ref|XP_002283417.2| PREDICTED: E3 ubiquitin-protein ligase BRE1-like 2-like [Vitis vinifera]
isotig09982_25	conserved hypothetical protein [Ricinus communis]	ref|XP_002271596.1| PREDICTED: 28S ribosomal protein S29, mitochondrial [Vitis vinifera] emb|CBI15861.3| unnamed protein product [Vitis vinifera]
HS0W81S01CIV97_4	conserved hypothetical protein	ref|XP_001941193.1| dephospho-CoA kinase [Pyrenophora tritici-repentis Pt-1C-BFP] gb|EDU43912.1| dephospho-CoA kinase [Pyrenophora tritici-repentis Pt-1C-BFP]
HRX1MBH01BZCG0_7	conserved hypothetical protein	ref|XP_002281617.2| PREDICTED: receptor-like protein kinase HERK 1-like [Vitis vinifera]
HRX1MBH02IRE6U_3	conserved hypothetical protein	ref|XP_003215389.1| PREDICTED: hydroxyacid oxidase 1-like [Anolis carolinensis]
HS0W81S01B6DZ4_4	conserved hypothetical protein	gb|ADN34016.1| ty3-gypsy retrotransposon protein [Cucumis melo subsp. melo]
HRMYNUX02H97L7_10	conserved hypothetical protein	ref|XP_002532722.1| triacylglycerol lipase, putative [Ricinus communis] gb|EEF29653.1| triacylglycerol lipase, putative [Ricinus communis]
HRX1MBH02HDR21_6	conserved hypothetical protein	gb|ABG22001.1| retrotransposon protein, putative, Ty3-gypsy subclass [Oryza sativa Japonica Group]
HS0W81S01CDB9A_4	conserved hypothetical protein	ref|XP_002280897.1| PREDICTED: zinc finger CCCH domain-containing protein 49-like [Vitis vinifera]
HRMYNUX02GM1KY_8	conserved hypothetical protein	ref|XP_003556168.1| PREDICTED: 30S ribosomal protein S1-like [Glycine max]
HS0W81S01CAOLM_8	conserved hypothetical protein	ref|XP_003541684.1| PREDICTED: interferon-induced GTP-binding protein Mx1-like [Glycine max]
HS0W81S02DY3N6_8	conserved hypothetical protein	gb|ABD16200.1| beta-1,3-glucanase [Mangifera indica]
HRX1MBH02H1WS7_3	conserved hypothetical protein	ref|XP_002268226.1| PREDICTED: WD repeat-containing protein 82-B-like [Vitis vinifera]
isotig07643_18	unnamed protein product [Vitis vinifera]	ref|XP_002267164.2| PREDICTED: probably inactive leucine-rich repeat receptor-like protein kinase At5g48380-like [Vitis vinifera]
HRX1MBH01C3TFA_1	conserved hypothetical protein	ref|XP_002268617.1| PREDICTED: epimerase family protein slr1223 [Vitis vinifera] emb|CBI37984.3| unnamed protein product [Vitis vinifera]
HS0W81S01AKI33_4	conserved hypothetical protein	ref|XP_002514997.1| transcription regulator, putative [Ricinus communis] gb|EEF47551.1| transcription regulator, putative [Ricinus communis]
isotig10002_4	predicted protein [Populus trichocarpa]	ref|XP_002515364.1| arginine/serine-rich splicing factor, putative [Ricinus communis] gb|EEF46813.1| arginine/serine-rich splicing factor, putative [Ricinus communis]
HRX1MBH02HQRE6_6	conserved hypothetical protein	ref|XP_003532726.1| PREDICTED: probable DNA primase large subunit-like [Glycine max]
HS0W81S01CHWKN_5	conserved hypothetical protein	ref|NP_001185058.1| preprotein translocase secA-like protein [Arabidopsis thaliana] gb|AEE30133.1| preprotein translocase secA-like protein [Arabidopsis thaliana]
isotig11538_19	uncharacterized protein LOC100527523 [Glycine max]	ref|NP_001159012.1| remorin [Zea mays] gb|ACF88153.1| unknown [Zea mays] gb|ACG36146.1| remorin [Zea mays] tpg|DAA36691.1| TPA: Remorin isoform 1 [Zea mays] tpg|DAA36692.1| TPA: Remorin isoform 2 [Zea mays]
HRX1MBH02FZ227_2	conserved hypothetical protein	ref|XP_002511977.1| DNA mismatch repair protein MSH2, putative [Ricinus communis] gb|EEF50646.1| DNA mismatch repair protein MSH2, putative [Ricinus communis]
HS0W81S01BSECD_4	conserved hypothetical protein	ref|XP_002529915.1| pentatricopeptide repeat-containing protein, putative [Ricinus communis] gb|EEF32469.1| pentatricopeptide repeat-containing protein, putative [Ricinus communis]
HRX1MBH01EJSFI_8	conserved hypothetical protein	ref|XP_002269843.1| PREDICTED: phenylalanine N-monooxygenase [Vitis vinifera]
HS0W81S01AWCAB_6	conserved hypothetical protein	gb|ABA95602.2| ribosomal protein L10 containing protein [Oryza sativa Japonica Group]
HS0W81S01ALHQ4_9	conserved hypothetical protein	ref|XP_003552365.1| PREDICTED: adenosine 3'-phospho 5'-phosphosulfate transporter 2-like isoform 1 [Glycine max]
HS0W81S01B4MID_3	conserved hypothetical protein	ref|XP_002307025.1| cc-nbs-lrr resistance protein [Populus trichocarpa] gb|EEE94021.1| cc-nbs-lrr resistance protein [Populus trichocarpa]
HRX1MBH01EH4BR_3	conserved hypothetical protein	ref|XP_002264002.1| PREDICTED: E3 ubiquitin protein ligase DRIP2-like [Vitis vinifera]
isotig05766_17	ref|XP_003613820.1| Myb family transcription factor APL [Medicago truncatula] gb|AES96778.1| Myb family transcription factor APL [Medicago truncatula]	ref|XP_002522449.1| transcription factor, putative [Ricinus communis] gb|EEF39941.1| transcription factor, putative [Ricinus communis]
isotig08627_13	predicted protein [Populus trichocarpa]	gb|ADE74632.1| aspartic protease 1 [Nicotiana tabacum]
isotig09419_28	predicted protein [Populus trichocarpa]	ref|XP_003539790.1| PREDICTED: DNA ligase 1-like [Glycine max]
HS0W81S02EZF26_6	conserved hypothetical protein	ref|XP_003635019.1| PREDICTED: mannan endo-1,4-beta-mannosidase 6-like [Vitis vinifera]
HS0W81S01BSQK1_7	conserved hypothetical protein	tpg|DAA05207.1| TPA_exp: growth-regulating factor 3 [Oryza sativa (japonica cultivar-group)]
isotig09030_10	uncharacterized protein LOC100250578 isoform 1 [Vitis vinifera]	ref|NP_565146.1| ACT domain-containing protein 3 [Arabidopsis thaliana] ref|NP_849896.1| ACT domain-containing protein 3 [Arabidopsis thaliana] ref|NP_849897.1| ACT domain-containing protein 3 [Arabidopsis thaliana] ref|NP_001031289.1| ACT domain-containing protein 3 [Arabidopsis thaliana] ref|NP_001117608.1| ACT domain-containing protein 3 [Arabidopsis thaliana] gb|AAK26032.1|AF360322_1 unknown …
HRX1MBH02H2A3Z_12	conserved hypothetical protein	ref|XP_002522030.1| Leucine-rich repeat receptor protein kinase EXS precursor, putative [Ricinus communis] gb|EEF40434.1| Leucine-rich repeat receptor protein kinase EXS precursor, putative [Ricinus communis]
HRX1MBH02JFLWV_11	conserved hypothetical protein	ref|XP_002284403.2| PREDICTED: thaumatin-like protein-like [Vitis vinifera]
HS0W81S01CHSGB_1	conserved hypothetical protein	ref|XP_002279974.1| PREDICTED: pentatricopeptide repeat-containing protein At2g03880, mitochondrial [Vitis vinifera]
HRX1MBH01ETL5P_9	conserved hypothetical protein	ref|XP_002531291.1| pentatricopeptide repeat-containing protein, putative [Ricinus communis] gb|EEF31104.1| pentatricopeptide repeat-containing protein, putative [Ricinus communis]
isotig06206_17	conserved hypothetical protein [Ricinus communis]	gb|AAM47506.1| iron-stress related protein [Citrus junos]
isotig09610_24	predicted protein [Populus trichocarpa]	gb|ABF70013.1| myb DNA-binding domain-containing protein [Musa acuminata]
HRX1MBH02HL2KM_15	conserved hypothetical protein	ref|NP_569040.1| mitogen-activated protein kinase kinase kinase 5 [Arabidopsis thaliana] gb|AAK25952.1|AF360242_1 putative MAP protein kinase [Arabidopsis thaliana] gb|AAK64098.1| putative MAP protein kinase [Arabidopsis thaliana] gb|AED98271.1| mitogen-activated protein kinase kinase kinase 5 [Arabidopsis thaliana]
isotig09019_11	predicted protein [Populus trichocarpa]	ref|XP_002876618.1| glycoside hydrolase family 28 protein [Arabidopsis lyrata subsp. lyrata] gb|EFH52877.1| glycoside hydrolase family 28 protein [Arabidopsis lyrata subsp. lyrata]
HS0W81S01A1ZGD_9	conserved hypothetical protein	ref|XP_002512689.1| transferase, transferring glycosyl groups, putative [Ricinus communis] gb|EEF50141.1| transferase, transferring glycosyl groups, putative [Ricinus communis]
HS0W81S01A6YUL_10	conserved hypothetical protein	ref|XP_003976109.1| PREDICTED: ubiquitin-conjugating enzyme E2 L3-like [Takifugu rubripes] emb|CAG01319.1| unnamed protein product [Tetraodon nigroviridis]
HS0W81S01AO8J5_2	conserved hypothetical protein	ref|XP_003531983.1| PREDICTED: IMPACT family member in pol 5'region-like [Glycine max]
contig11587_6	predicted protein [Populus trichocarpa]	ref|XP_002525081.1| leukocyte receptor cluster (lrc) member, putative [Ricinus communis] gb|EEF37328.1| leukocyte receptor cluster (lrc) member, putative [Ricinus communis]
HRX1MBH02FU4YY_10	conserved hypothetical protein	ref|XP_002471606.1| 40S ribosomal protein S4 [Postia placenta Mad-698-R] gb|EED83159.1| 40S ribosomal protein S4 [Postia placenta Mad-698-R]
HS0W81S02D783J_11	conserved hypothetical protein	ref|XP_002266395.1| PREDICTED: acid phosphatase 1-like [Vitis vinifera]
HS0W81S01B1T3G_2	conserved hypothetical protein	ref|XP_003521400.1| PREDICTED: probable receptor-like protein kinase At5g47070-like [Glycine max]
HS0W81S01A3O9O_4	conserved hypothetical protein	ref|XP_003633275.1| PREDICTED: putative pentatricopeptide repeat-containing protein At1g12700, mitochondrial-like [Vitis vinifera]
HS0W81S01ANOM2_7	conserved hypothetical protein	ref|XP_002530476.1| down syndrome critical region protein, putative [Ricinus communis] gb|EEF31899.1| down syndrome critical region protein, putative [Ricinus communis]
HRX1MBH02I0MMV_10	conserved hypothetical protein	ref|XP_003552849.1| PREDICTED: putative DNA-binding protein ESCAROLA-like [Glycine max]
HRX1MBH01BHOOC_6	conserved hypothetical protein	ref|XP_003596404.1| Mitochondrial chaperone BCS1 [Medicago truncatula] ref|XP_003596429.1| Mitochondrial chaperone BCS1 [Medicago truncatula] gb|AES66655.1| Mitochondrial chaperone BCS1 [Medicago truncatula] gb|AES66680.1| Mitochondrial chaperone BCS1 [Medicago truncatula]
HRMYNUX02H9HBJ_4	conserved hypothetical protein	ref|XP_002283760.2| PREDICTED: BEACH domain-containing protein lvsC-like, partial [Vitis vinifera]
HRX1MBH02HTWI8_6	conserved hypothetical protein	ref|YP_002522314.1| glutamate synthase [nadph] large chain [Thermomicrobium roseum DSM 5159] gb|ACM05049.1| glutamate synthase [nadph] large chain precursor [Thermomicrobium roseum DSM 5159]
HS0W81S02EPQM4_9	conserved hypothetical protein	ref|XP_002509549.1| ankyrin repeat-containing protein, putative [Ricinus communis] gb|EEF50936.1| ankyrin repeat-containing protein, putative [Ricinus communis]
isotig10912_9	predicted protein [Populus trichocarpa]	ref|XP_002277435.1| PREDICTED: vesicle-associated membrane protein 727 [Vitis vinifera]
isotig10052_27	unnamed protein product [Vitis vinifera]	ref|XP_002533091.1| Afadin- and alpha-actinin-binding protein, putative [Ricinus communis] gb|EEF29293.1| Afadin- and alpha-actinin-binding protein, putative [Ricinus communis]
HRX1MBH02GH7PN_5	conserved hypothetical protein	ref|XP_002280226.1| PREDICTED: chloroplastic group IIA intron splicing facilitator CRS1, chloroplastic [Vitis vinifera] emb|CBI26364.3| unnamed protein product [Vitis vinifera]
HRX1MBH01A9D4M_5	conserved hypothetical protein	ref|XP_002276731.2| PREDICTED: protein LSD1 [Vitis vinifera]
isotig10769_23	predicted protein [Populus trichocarpa]	ref|XP_003547154.1| PREDICTED: aldehyde dehydrogenase family 3 member F1-like [Glycine max]
HRX1MBH01D58FJ_7	conserved hypothetical protein	ref|NP_001060796.1| Os08g0107300 [Oryza sativa Japonica Group] dbj|BAD09389.1| putative exo-poly-alpha-D-galacturonosidase precursor [Oryza sativa Japonica Group] dbj|BAF22710.1| Os08g0107300 [Oryza sativa Japonica Group]
isotig10418_24	uncharacterized protein LOC100792974 [Glycine max]	ref|XP_002876515.1| glycine-rich protein [Arabidopsis lyrata subsp. lyrata] gb|EFH52774.1| glycine-rich protein [Arabidopsis lyrata subsp. lyrata]
HRX1MBH01DDS2Z_9	conserved hypothetical protein	ref|NP_001059088.1| Os07g0190600 [Oryza sativa Japonica Group] dbj|BAC83855.1| DNA binding protein-like [Oryza sativa Japonica Group] dbj|BAF21002.1| Os07g0190600 [Oryza sativa Japonica Group]
HRX1MBH02HR5W6_7	conserved hypothetical protein	ref|NP_567923.1| putative protein phosphatase 2C 62 [Arabidopsis thaliana] sp|Q93V88.1|P2C62_ARATH RecName: Full=Probable protein phosphatase 2C 62; Short=AtPP2C62 gb|AAK59552.1| unknown protein [Arabidopsis thaliana] gb|AAK93729.1| unknown protein [Arabidopsis thaliana] gb|AEE86236.1| putative protein phosphatase 2C 62 [Arabidopsis thaliana]
HRX1MBH02G2L5U_5	conserved hypothetical protein	ref|XP_003632690.1| PREDICTED: pentatricopeptide repeat-containing protein At2g35030, mitochondrial-like [Vitis vinifera]
isotig09640_7	uncharacterized protein LOC100267570 [Vitis vinifera]	ref|XP_002530443.1| structural constituent of ribosome, putative [Ricinus communis] gb|EEF31913.1| structural constituent of ribosome, putative [Ricinus communis]
HRX1MBH02I569J_4	conserved hypothetical protein	ref|XP_002273361.1| PREDICTED: methyltransferase-like protein 21D [Vitis vinifera] emb|CBI17156.3| unnamed protein product [Vitis vinifera]
isotig08997_29	conserved hypothetical protein [Ricinus communis]	ref|XP_003592939.1| PHD finger protein 21A [Medicago truncatula] gb|AES63190.1| PHD finger protein 21A [Medicago truncatula]
HRX1MBH01BR2GZ_5	conserved hypothetical protein	ref|XP_003619933.1| N-acetyltransferase [Medicago truncatula] gb|AES76151.1| N-acetyltransferase [Medicago truncatula]
HRMYNUX02IQ99Q_11	conserved hypothetical protein	ref|XP_002283711.2| PREDICTED: E3 ubiquitin-protein ligase UPL2-like [Vitis vinifera]
HRX1MBH01D591T_3	conserved hypothetical protein	ref|XP_002276043.1| PREDICTED: serine/threonine-protein kinase-like protein CCR1-like [Vitis vinifera]
HRX1MBH01BK109_12	conserved hypothetical protein	ref|XP_002510627.1| Anthranilate N-benzoyltransferase protein, putative [Ricinus communis] gb|EEF52814.1| Anthranilate N-benzoyltransferase protein, putative [Ricinus communis]
HRX1MBH02GTN5M_5	conserved hypothetical protein	ref|XP_002524519.1| Peptide-N4-(N-acetyl-beta-glucosaminyl)asparagine amidase A, putative [Ricinus communis] gb|EEF37846.1| Peptide-N4-(N-acetyl-beta-glucosaminyl)asparagine amidase A, putative [Ricinus communis]
HS0W81S01BNZJT_6	conserved hypothetical protein	ref|XP_003536107.1| PREDICTED: protein MON2 homolog isoform 2 [Glycine max]
HRX1MBH02G8RCO_3	conserved hypothetical protein	ref|XP_003638077.1| 2-phosphoglycerate kinase [Medicago truncatula] gb|AES85215.1| 2-phosphoglycerate kinase [Medicago truncatula]
isotig01196_12	ref|XP_003633282.1| PREDICTED: cellulose synthase-like protein H1-like isoform 2 [Vitis vinifera]	ref|XP_002269831.2| PREDICTED: cellulose synthase-like protein H1-like [Vitis vinifera] emb|CBI28824.3| unnamed protein product [Vitis vinifera]
isotig08173_38	uncharacterized protein LOC100793910 [Glycine max]	ref|NP_563879.1| 15-cis-zeta-carotene isomerase [Arabidopsis thaliana] sp|Q9SAC0.1|ZCIS_ARATH RecName: Full=15-cis-zeta-carotene isomerase, chloroplastic; Flags: Precursor gb|AAD31330.1|AC007354_3 EST gb|F13926 comes from this gene [Arabidopsis thaliana] gb|AAK15549.1|AF348578_1 unknown protein [Arabidopsis thaliana] dbj|BAD95085.1| hypothetical protein [Arabidopsis thaliana] gb|AEE28651.1| 15-ci…
HS0W81S02D3KHE_7	conserved hypothetical protein	ref|XP_002267046.2| PREDICTED: aspartic proteinase-like protein 2-like [Vitis vinifera]
HS0W81S02D5V9H_8	conserved hypothetical protein	ref|XP_003536727.1| PREDICTED: BEACH domain-containing protein lvsA-like [Glycine max]
HRX1MBH02HFLX9_16	conserved hypothetical protein	gb|AFC88846.1| putative luminal binding protein 7B4, partial [Tetragonia tetragonioides]
isotig05183_3	predicted protein [Populus trichocarpa]	ref|NP_001105159.1| zinc ribbon 1 [Zea mays] emb|CAD45040.1| zinc ribbon 1 [Zea mays] gb|ACN34374.1| unknown [Zea mays] gb|AFW69400.1| Zinc ribbon 1 [Zea mays]
HS0W81S01AQBF4_11	conserved hypothetical protein	ref|XP_003633782.1| PREDICTED: LRR receptor-like serine/threonine-protein kinase FLS2-like [Vitis vinifera]
HRX1MBH02HYH7R_6	conserved hypothetical protein	ref|XP_003616693.1| CCP [Medicago truncatula] gb|AES99651.1| CCP [Medicago truncatula]
isotig06542_11	uncharacterized protein LOC100306129 [Glycine max]	gb|ACF06581.1| translational initiation factor eIF1 [Elaeis guineensis]
HRX1MBH01BXZ26_14	conserved hypothetical protein	ref|XP_002517915.1| transferase, transferring glycosyl groups, putative [Ricinus communis] gb|EEF44433.1| transferase, transferring glycosyl groups, putative [Ricinus communis]
HRX1MBH02GADNM_1	conserved hypothetical protein	ref|XP_002521314.1| carbon catabolite repressor protein, putative [Ricinus communis] gb|EEF41088.1| carbon catabolite repressor protein, putative [Ricinus communis]
HS0W81S01BEUKX_3	conserved hypothetical protein	ref|XP_003606608.1| NDX1 homeobox protein [Medicago truncatula] gb|AES88805.1| NDX1 homeobox protein [Medicago truncatula]
HRX1MBH01A9IQO_8	conserved hypothetical protein	ref|XP_002520533.1| pentatricopeptide repeat-containing protein, putative [Ricinus communis] gb|EEF41946.1| pentatricopeptide repeat-containing protein, putative [Ricinus communis]
HRX1MBH02HUD2B_14	conserved hypothetical protein	ref|XP_003834537.1| similar to NADPH-dependent methylglyoxal reductase GRE2 [Leptosphaeria maculans JN3] emb|CBX91172.1| similar to NADPH-dependent methylglyoxal reductase GRE2 [Leptosphaeria maculans JN3]
isotig05650_10	unnamed protein product [Vitis vinifera]	ref|XP_003610865.1| GTP pyrophosphokinase [Medicago truncatula] gb|AES93823.1| GTP pyrophosphokinase [Medicago truncatula]
HRX1MBH01D8SMW_13	conserved hypothetical protein	gb|ABN06064.1| RNA-directed DNA polymerase (Reverse transcriptase); Chromo; Zinc finger, CCHC-type; Peptidase aspartic, active site; Polynucleotidyl transferase, Ribonuclease H fold [Medicago truncatula]
HRX1MBH01BP18V_2	conserved hypothetical protein	ref|XP_002268099.1| PREDICTED: myosin-H heavy chain [Vitis vinifera]
isotig05699_5	predicted protein [Populus trichocarpa]	ref|NP_001235176.1| DnaJ-like protein [Glycine max] dbj|BAF62127.1| DnaJ-like protein [Glycine max]
HRX1MBH02HLMZC_5	conserved hypothetical protein	ref|YP_004668166.1| IS21 family transposase [Myxococcus fulvus HW-1] gb|AEI67088.1| IS21 family transposase [Myxococcus fulvus HW-1]
HS0W81S01BF6S4_9	conserved hypothetical protein	ref|XP_003633343.1| PREDICTED: receptor-like protein 12-like [Vitis vinifera]
isotig08359_15	predicted protein [Populus trichocarpa]	ref|XP_002873301.1| BCL-2-associated athanogene 3 [Arabidopsis lyrata subsp. lyrata] gb|EFH49560.1| BCL-2-associated athanogene 3 [Arabidopsis lyrata subsp. lyrata]
HRX1MBH01CH7N4_6	conserved hypothetical protein	ref|XP_003617946.1| Nucleoporin [Medicago truncatula] gb|AET00905.1| Nucleoporin [Medicago truncatula]
HRX1MBH02HUG8G_6	conserved hypothetical protein	ref|XP_003635308.1| PREDICTED: cysteine-rich receptor-like protein kinase 29-like [Vitis vinifera]
HRX1MBH02GXXVX_1	conserved hypothetical protein	ref|XP_002279169.1| PREDICTED: putative pentatricopeptide repeat-containing protein At1g77010, mitochondrial-like [Vitis vinifera]
isotig10205_11	uncharacterized protein LOC100807659 [Glycine max]	ref|NP_196861.2| mRNA-decapping enzyme subunit 2 [Arabidopsis thaliana] sp|Q8GW31.1|DCP2_ARATH RecName: Full=mRNA-decapping enzyme subunit 2; Short=AtDCP2; Short=Protein DECAPPING 2; AltName: Full=M(7)GpppN-mRNA hydrolase DCP2; AltName: Full=Protein TRIDENT dbj|BAC43684.1| unknown protein [Arabidopsis thaliana] gb|AAO63396.1| At5g13570 [Arabidopsis thaliana] gb|AED91912.1| mRNA-decapping enzyme s…
HRX1MBH02IR1F2_10	conserved hypothetical protein	ref|XP_002282014.1| PREDICTED: cytochrome P450 82A3-like [Vitis vinifera]
HRMYNUX02H3JO5_3	conserved hypothetical protein	ref|NP_189241.3| Pyridoxal-5'-phosphate-dependent enzyme family protein [Arabidopsis thaliana] gb|ABM06014.1| At3g26115 [Arabidopsis thaliana] gb|AEE77120.1| Pyridoxal-5'-phosphate-dependent enzyme family protein [Arabidopsis thaliana]
isotig07891_9	predicted protein [Populus trichocarpa]	ref|XP_003517137.1| PREDICTED: phosphatidylinositide phosphatase SAC1-like [Glycine max]
HRX1MBH02FROF8_4	conserved hypothetical protein	ref|XP_002266728.1| PREDICTED: subtilisin-like protease [Vitis vinifera] emb|CBI28486.3| unnamed protein product [Vitis vinifera]
HRMYNUX02HJNCY_6	conserved hypothetical protein	ref|XP_002269907.1| PREDICTED: rac-like GTP-binding protein 7 [Vitis vinifera] emb|CBI16695.3| unnamed protein product [Vitis vinifera]
HS0W81S02EACTH_7	conserved hypothetical protein	ref|XP_002268038.2| PREDICTED: probable receptor-like protein kinase At1g67000-like [Vitis vinifera]
isotig11493_22	predicted protein [Populus trichocarpa]	ref|XP_003616841.1| Centromere/kinetochore protein zw10-like protein [Medicago truncatula] gb|AES99799.1| Centromere/kinetochore protein zw10-like protein [Medicago truncatula]
HRX1MBH02JW1BF_8	conserved hypothetical protein	ref|XP_003602454.1| N-acetyltransferase, putative [Medicago truncatula] gb|AES72705.1| N-acetyltransferase, putative [Medicago truncatula]
HRX1MBH01DP4H3_4	conserved hypothetical protein	ref|XP_003634117.1| PREDICTED: LRR receptor-like serine/threonine-protein kinase GSO1-like [Vitis vinifera]
HRX1MBH02JZ7FI_13	conserved hypothetical protein	ref|XP_003542186.1| PREDICTED: zinc finger protein CONSTANS-LIKE 9-like [Glycine max]
HS0W81S02D975A_5	conserved hypothetical protein	ref|XP_003516368.1| PREDICTED: G-type lectin S-receptor-like serine/threonine-protein kinase At4g27290-like [Glycine max]
HRMYNUX02JVMMN_6	conserved hypothetical protein	ref|XP_002512884.1| serine-threonine protein kinase, plant-type, putative [Ricinus communis] gb|EEF49387.1| serine-threonine protein kinase, plant-type, putative [Ricinus communis]
HS0W81S02EO9AI_5	conserved hypothetical protein	ref|XP_002279443.2| PREDICTED: putative calcium-transporting ATPase 13, plasma membrane-type-like [Vitis vinifera]
HRX1MBH01CS683_4	conserved hypothetical protein	ref|XP_003541865.1| PREDICTED: G-type lectin S-receptor-like serine/threonine-protein kinase At4g27290-like [Glycine max]
HRX1MBH01B03I6_12	conserved hypothetical protein	ref|NP_191599.1| Mitochondrial transcription termination factor family protein [Arabidopsis thaliana] emb|CAB81826.1| putative protein [Arabidopsis thaliana] gb|AEE80055.1| Mitochondrial transcription termination factor family protein [Arabidopsis thaliana]
isotig09632_10	predicted protein [Populus trichocarpa]	ref|XP_002280877.1| PREDICTED: mitogen-activated protein kinase kinase 2 [Vitis vinifera] gb|AAQ96337.1| putative mitogen-activated protein kinase kinase [Vitis aestivalis] emb|CBI27870.3| unnamed protein product [Vitis vinifera]
HRX1MBH02IEFVV_11	conserved hypothetical protein	ref|YP_004450091.1| DNA topoisomerase I [Haliscomenobacter hydrossis DSM 1100] gb|AEE53218.1| DNA topoisomerase I [Haliscomenobacter hydrossis DSM 1100]
isotig05258_25	conserved hypothetical protein [Ricinus communis]	ref|XP_002271780.1| PREDICTED: putative ALA-interacting subunit 2 [Vitis vinifera] emb|CBI30937.3| unnamed protein product [Vitis vinifera]
HRX1MBH01ARXWL_9	conserved hypothetical protein	ref|XP_003518835.1| PREDICTED: protein DJ-1-like [Glycine max]
HRX1MBH01BUH5M_11	conserved hypothetical protein	ref|XP_002264635.2| PREDICTED: U-box domain-containing protein 43-like [Vitis vinifera]
HRMYNUX02GMCHU_9	conserved hypothetical protein	gb|ABN08575.1| Esterase/lipase/thioesterase; Lipase, active site [Medicago truncatula]
isotig04898_22	uncharacterized protein LOC100793888 [Glycine max]	ref|XP_003534502.1| PREDICTED: putative RNA-binding protein Luc7-like 2-like [Glycine max]
HRX1MBH02HX1K5_16	conserved hypothetical protein	ref|XP_002265419.1| PREDICTED: disease resistance protein RPM1-like [Vitis vinifera]
HRX1MBH01D447N_5	conserved hypothetical protein	ref|XP_002513022.1| protein arginine n-methyltransferase, putative [Ricinus communis] gb|EEF49525.1| protein arginine n-methyltransferase, putative [Ricinus communis]
HRX1MBH02HN4G5_8	conserved hypothetical protein	ref|XP_003616410.1| AP-3 complex subunit beta-2 [Medicago truncatula] gb|AES99368.1| AP-3 complex subunit beta-2 [Medicago truncatula]
isotig06841_23	unknown [Populus trichocarpa]	ref|NP_030524.1| Ribonuclease 2 [Arabidopsis thaliana] sp|P42814.1|RNS2_ARATH RecName: Full=Ribonuclease 2; Flags: Precursor gb|AAA51406.1| ribonuclease [Arabidopsis thaliana] gb|AAB87127.1| S-like ribonuclease RNS2 [Arabidopsis thaliana] gb|ABF83682.1| At2g39780 [Arabidopsis thaliana] gb|AEC09723.1| Ribonuclease 2 [Arabidopsis thaliana]
HRMYNUX02JHB6M_2	conserved hypothetical protein	ref|XP_002532711.1| pentatricopeptide repeat-containing protein, putative [Ricinus communis] gb|EEF29678.1| pentatricopeptide repeat-containing protein, putative [Ricinus communis]
HRX1MBH01CZ5FP_15	conserved hypothetical protein	ref|NP_200533.1| Thioredoxin-like domain-containing protein [Arabidopsis thaliana] dbj|BAA96946.1| unnamed protein product [Arabidopsis thaliana] gb|ABN04773.1| At5g57230 [Arabidopsis thaliana] gb|AED96868.1| Thioredoxin-like domain-containing protein [Arabidopsis thaliana]
isotig10635_5	unnamed protein product [Vitis vinifera]	ref|XP_002281514.1| PREDICTED: transmembrane anterior posterior transformation protein 1-like [Vitis vinifera]
isotig07875_34	conserved hypothetical protein [Ricinus communis]	ref|XP_003616411.1| Transcription factor X1-like protein [Medicago truncatula] gb|AES99369.1| Transcription factor X1-like protein [Medicago truncatula]
HRMYNUX02IIZRY_2	conserved hypothetical protein	ref|XP_002276618.2| PREDICTED: sulfotransferase 17-like [Vitis vinifera]
isotig09922_8	uncharacterized protein LOC100803191 [Glycine max]	ref|XP_003530251.1| PREDICTED: unknown protein DS12 from 2D-PAGE of leaf, chloroplastic-like [Glycine max]
HRX1MBH01DSMYO_6	conserved hypothetical protein	gb|ABN47005.1| early nodulin 93 protein [Populus alba x Populus tremula var. glandulosa]
HRX1MBH02GRFE0_2	conserved hypothetical protein	ref|XP_003610037.1| CLEC16A-like protein [Medicago truncatula] gb|AES92234.1| CLEC16A-like protein [Medicago truncatula]
HRMYNUX02JAE56_10	conserved hypothetical protein	ref|NP_974329.1| rhomboid-like protein 14 [Arabidopsis thaliana] gb|AEE75978.1| rhomboid-like protein 14 [Arabidopsis thaliana]
HRX1MBH01CFKQT_9	conserved hypothetical protein	ref|XP_003635117.1| PREDICTED: probable disease resistance protein RDL6/RF9-like [Vitis vinifera]
isotig05023_25	predicted protein [Populus trichocarpa]	ref|XP_003522785.1| PREDICTED: F-box protein FBW2-like isoform 1 [Glycine max] ref|XP_003522786.1| PREDICTED: F-box protein FBW2-like isoform 2 [Glycine max]
HRX1MBH02FRAL6_12	conserved hypothetical protein	ref|XP_003539651.1| PREDICTED: multiple C2 and transmembrane domain-containing protein 2-like [Glycine max]
isotig03284_108	predicted protein [Populus trichocarpa]	ref|XP_003556039.1| PREDICTED: protein TIME FOR COFFEE-like [Glycine max]
HRMYNUX02F2T0J_11	conserved hypothetical protein	ref|XP_003529320.1| PREDICTED: mutS2 protein-like isoform 2 [Glycine max]
HS0W81S01BT9NK_2	conserved hypothetical protein	gb|ACX81221.1| Ras-related GTP binding protein [Lepidium latifolium]
HRX1MBH01C93K1_8	conserved hypothetical protein	ref|XP_003526588.1| PREDICTED: LOW QUALITY PROTEIN: ser/Thr-rich protein T10 in DGCR region-like [Glycine max]
HS0W81S02EEDO0_14	conserved hypothetical protein	ref|XP_002270140.1| PREDICTED: hydroxyacylglutathione hydrolase 3, mitochondrial-like [Vitis vinifera]
HS0W81S02D9R1Z_2	conserved hypothetical protein	ref|XP_002878278.1| RabGAP/TBC domain-containing protein [Arabidopsis lyrata subsp. lyrata] gb|EFH54537.1| RabGAP/TBC domain-containing protein [Arabidopsis lyrata subsp. lyrata]
HRX1MBH01EUSRL_6	conserved hypothetical protein	ref|XP_003548995.1| PREDICTED: receptor-like protein 12-like [Glycine max]
HRX1MBH01BDL9Z_4	conserved hypothetical protein	ref|XP_003519855.1| PREDICTED: aspartic proteinase-like protein 1-like [Glycine max]
HS0W81S02DV0UI_3	conserved hypothetical protein	ref|XP_003552635.1| PREDICTED: cell division cycle protein 27 homolog B-like [Glycine max]
HRX1MBH01EFRIY_4	conserved hypothetical protein	ref|NP_188419.2| Outer arm dynein light chain 1 protein [Arabidopsis thaliana] gb|AEE76024.1| Outer arm dynein light chain 1 protein [Arabidopsis thaliana]
isotig07001_69	unnamed protein product [Vitis vinifera]	gb|AAF63175.1|AC010657_11 T5E21.11 [Arabidopsis thaliana]
HRX1MBH01C1TTY_3	conserved hypothetical protein	ref|XP_003633690.1| PREDICTED: pentatricopeptide repeat-containing protein At4g14820-like [Vitis vinifera]
HS0W81S01BRJ9C_11	conserved hypothetical protein	ref|NP_178330.1| phytosulfokin receptor 1 [Arabidopsis thaliana] sp|Q9ZVR7.4|PSKR1_ARATH RecName: Full=Phytosulfokine receptor 1; Short=AtPSKR1; AltName: Full=Phytosulfokine LRR receptor kinase 1; Flags: Precursor gb|ACN59283.1| leucine-rich repeat receptor-like protein kinase [Arabidopsis thaliana] gb|AEC05558.1| phytosulfokin receptor 1 [Arabidopsis thaliana]
HS0W81S01AIKXM_12	conserved hypothetical protein	ref|XP_002269501.1| PREDICTED: uridine-cytidine kinase C [Vitis vinifera] emb|CBI15373.3| unnamed protein product [Vitis vinifera]
HRX1MBH01DLLH7_7	conserved hypothetical protein	ref|XP_002274252.2| PREDICTED: coiled-coil domain-containing protein 111 homolog [Vitis vinifera]
HRX1MBH01EQNVD_5	conserved hypothetical protein	gb|EGT35333.1| CBN-XBX-6 protein [Caenorhabditis brenneri]
HS0W81S02C1ZX7_4	conserved hypothetical protein	ref|XP_003625100.1| Cytokinin oxidase [Medicago truncatula] gb|AES81318.1| Cytokinin oxidase [Medicago truncatula]
isotig08644_17	predicted protein [Populus trichocarpa]	ref|XP_003545038.1| PREDICTED: DNA/RNA-binding protein KIN17-like isoform 1 [Glycine max] ref|XP_003545039.1| PREDICTED: DNA/RNA-binding protein KIN17-like isoform 2 [Glycine max]
HRX1MBH01EP6AQ_2	conserved hypothetical protein	ref|XP_002336027.1| cc-nbs-lrr resistance protein [Populus trichocarpa] gb|EEE77235.1| cc-nbs-lrr resistance protein [Populus trichocarpa]
isotig05956_5	predicted protein [Populus trichocarpa]	ref|NP_564995.1| Caleosin-related family protein [Arabidopsis thaliana] sp|Q9CAB7.1|PXG4_ARATH RecName: Full=Probable peroxygenase 4; Short=AtPXG4; AltName: Full=Caleosin-4 gb|AAG52340.1|AC011663_19 unknown protein; 59759-58619 [Arabidopsis thaliana] gb|AAL06990.1| At1g70670/F5A18_15 [Arabidopsis thaliana] gb|AAN28754.1| At1g70670/F5A18_15 [Arabidopsis thaliana] gb|AEE35098.1| Caleosin-related fa…
HRX1MBH01BGFN7_3	conserved hypothetical protein	sp|Q8W3Z3.1|CAS2_BETPL RecName: Full=Cycloartenol synthase 2 dbj|BAB83086.1| cycloartenol synthase [Betula platyphylla]
HRX1MBH01BRBYX_12	conserved hypothetical protein	ref|NP_001239847.1| germin-like protein subfamily 3 member 2-like precursor [Glycine max] gb|ACG69494.1| germin-like protein 18 [Glycine max]
HRX1MBH02JLC4H_9	conserved hypothetical protein	ref|XP_002514742.1| mads box protein, putative [Ricinus communis] gb|EEF47848.1| mads box protein, putative [Ricinus communis]
isotig02085_18	unnamed protein product [Thellungiella halophila]	ref|NP_193037.1| putative quinone-oxidoreductase-like protein [Arabidopsis thaliana] sp|Q9SV68.1|QORH_ARATH RecName: Full=Putative quinone-oxidoreductase homolog, chloroplastic gb|AAL06521.1|AF412068_1 AT4g13010/F25G13_100 [Arabidopsis thaliana] emb|CAB45500.1| putative protein [Arabidopsis thaliana] emb|CAB78343.1| putative protein [Arabidopsis thaliana] gb|AAK76531.1| unknown protein [Arabidops…
HRX1MBH02F8E31_2	conserved hypothetical protein	ref|XP_002283623.1| PREDICTED: zinc finger protein 6 [Vitis vinifera] emb|CAN72502.1| hypothetical protein VITISV_027276 [Vitis vinifera]
isotig11060_9	unnamed protein product [Vitis vinifera]	ref|XP_002285108.1| PREDICTED: DEAD-box ATP-dependent RNA helicase 37-like [Vitis vinifera]
isotig07134_53	predicted protein [Populus trichocarpa]	ref|XP_002281868.2| PREDICTED: homeobox-leucine zipper protein HOX32-like isoform 1 [Vitis vinifera] emb|CAN73584.1| hypothetical protein VITISV_033098 [Vitis vinifera] emb|CBI30999.3| unnamed protein product [Vitis vinifera]
HRX1MBH01BGHFJ_4	conserved hypothetical protein	ref|XP_003602994.1| Gamma-tubulin complex component 4 [Medicago truncatula] gb|AES73245.1| Gamma-tubulin complex component 4 [Medicago truncatula]
HRX1MBH02IIA2H_3	conserved hypothetical protein	gb|AFW86017.1| histone H3 [Zea mays]
isotig08217_31	uncharacterized protein LOC100777384 [Glycine max]	ref|XP_002529342.1| ubiquitin fusion degradaton protein, putative [Ricinus communis] gb|EEF33059.1| ubiquitin fusion degradaton protein, putative [Ricinus communis]
HRX1MBH01BU3QH_9	conserved hypothetical protein	ref|XP_002526331.1| yth domain-containing protein, putative [Ricinus communis] gb|EEF36050.1| yth domain-containing protein, putative [Ricinus communis]
HRX1MBH01CI2TN_14	conserved hypothetical protein	ref|XP_002868048.1| tRNA/rRNA methyltransferase family protein [Arabidopsis lyrata subsp. lyrata] gb|EFH44307.1| tRNA/rRNA methyltransferase family protein [Arabidopsis lyrata subsp. lyrata]
HRX1MBH02G60GG_13	conserved hypothetical protein	ref|XP_002511274.1| replication factor C / DNA polymerase III gamma-tau subunit, putative [Ricinus communis] gb|EEF51876.1| replication factor C / DNA polymerase III gamma-tau subunit, putative [Ricinus communis]
HS0W81S02EQZGT_11	conserved hypothetical protein	ref|XP_002511046.1| pentatricopeptide repeat-containing protein, putative [Ricinus communis] gb|EEF51648.1| pentatricopeptide repeat-containing protein, putative [Ricinus communis]
HS0W81S02EDJM4_9	conserved hypothetical protein	ref|XP_002265239.2| PREDICTED: DNA2-like helicase-like [Vitis vinifera]
isotig11463_7	unnamed protein product [Vitis vinifera]	ref|XP_002282458.1| PREDICTED: K(+) efflux antiporter 4-like [Vitis vinifera]
HRX1MBH02I0J60_5	conserved hypothetical protein	ref|XP_003524915.1| PREDICTED: 70 kDa peptidyl-prolyl isomerase-like isoform 1 [Glycine max]
isotig04704_26	uncharacterized protein LOC100802446 [Glycine max]	ref|XP_003531395.1| PREDICTED: RNA-binding protein 39-like [Glycine max]
HRX1MBH02I6Z88_2	conserved hypothetical protein	ref|XP_003537512.1| PREDICTED: ubiquitin carboxyl-terminal hydrolase 2-like [Glycine max]
HRX1MBH02F3UF4_5	conserved hypothetical protein	ref|XP_003548041.1| PREDICTED: lipid transfer-like protein VAS-like [Glycine max]
isotig08807_33	predicted protein [Populus trichocarpa]	ref|XP_003528474.1| PREDICTED: developmentally regulated G-protein 2-like [Glycine max]
HRX1MBH02IZQ6Y_12	conserved hypothetical protein	gb|ACB70177.1| 70 kDa heat shock protein [Capparis spinosa]
HRMYNUX02IAK26_7	conserved hypothetical protein	ref|XP_003544661.1| PREDICTED: mitochondrial import inner membrane translocase subunit TIM50-like [Glycine max]
HS0W81S02EFN0F_2	conserved hypothetical protein	ref|XP_003544215.1| PREDICTED: AP3-complex subunit beta-A-like [Glycine max]
HS0W81S02DLZEY_8	conserved hypothetical protein	ref|XP_002513231.1| s-receptor kinase, putative [Ricinus communis] gb|EEF49099.1| s-receptor kinase, putative [Ricinus communis]
isotig03738_12	predicted protein [Populus trichocarpa]	ref|XP_003612544.1| RING finger protein [Medicago truncatula] gb|AES95502.1| RING finger protein [Medicago truncatula]
HS0W81S02EM1FA_1	conserved hypothetical protein	ref|XP_003531395.1| PREDICTED: RNA-binding protein 39-like [Glycine max]
HRX1MBH01BOX4Y_14	conserved hypothetical protein	ref|XP_002514636.1| kelch repeat protein, putative [Ricinus communis] gb|EEF47742.1| kelch repeat protein, putative [Ricinus communis]
HRX1MBH02FQ13W_5	conserved hypothetical protein	ref|XP_002267050.2| PREDICTED: pleiotropic drug resistance protein 2-like [Vitis vinifera]
isotig03318_40	predicted protein [Populus trichocarpa]	ref|XP_002283521.1| PREDICTED: probable LRR receptor-like serine/threonine-protein kinase At1g53430-like [Vitis vinifera]
HRX1MBH02FK0RF_2	conserved hypothetical protein	ref|XP_002280960.2| PREDICTED: DNA topoisomerase 1-like [Vitis vinifera]
HRMYNUX02H1GD2_8	conserved hypothetical protein	ref|ZP_03391579.1| 1,4-alpha-glucan branching enzyme [Capnocytophaga sputigena Capno] gb|EEB65317.1| 1,4-alpha-glucan branching enzyme [Capnocytophaga sputigena Capno]
isotig05670_13	predicted protein [Populus trichocarpa]	gb|ABY61023.1| zinc finger homeodomain protein 1 [Saruma henryi]
HRX1MBH02H5CAX_5	conserved hypothetical protein	ref|XP_002524237.1| Disease resistance protein RPP8, putative [Ricinus communis] gb|EEF38161.1| Disease resistance protein RPP8, putative [Ricinus communis]
isotig07829_32	predicted protein [Populus trichocarpa]	ref|XP_002276892.1| PREDICTED: alpha-taxilin [Vitis vinifera] emb|CBI31492.3| unnamed protein product [Vitis vinifera]
HS0W81S01A6VLX_6	conserved hypothetical protein	ref|XP_003590987.1| Cell division protease ftsH-like protein [Medicago truncatula] gb|AES61238.1| Cell division protease ftsH-like protein [Medicago truncatula]
isotig05126_9	unnamed protein product [Vitis vinifera]	ref|XP_002271511.2| PREDICTED: homeobox-leucine zipper protein HAT22 [Vitis vinifera] emb|CAN60988.1| hypothetical protein VITISV_022980 [Vitis vinifera]
HRX1MBH02GH12T_4	conserved hypothetical protein	ref|XP_002265215.1| PREDICTED: F-box/LRR-repeat protein 3 [Vitis vinifera] emb|CBI18091.3| unnamed protein product [Vitis vinifera]
HS0W81S01CKICZ_7	conserved hypothetical protein	ref|XP_002531188.1| pentatricopeptide repeat-containing protein, putative [Ricinus communis] gb|EEF31203.1| pentatricopeptide repeat-containing protein, putative [Ricinus communis]
isotig06084_14	unknown [Zea mays]	ref|NP_001152161.1| cat eye syndrome critical region protein 5 [Zea mays] gb|ACG46145.1| cat eye syndrome critical region protein 5 precursor [Zea mays]
HRX1MBH02GN2KE_1	conserved hypothetical protein	ref|XP_002279169.1| PREDICTED: putative pentatricopeptide repeat-containing protein At1g77010, mitochondrial-like [Vitis vinifera]
isotig08898_13	predicted protein [Populus trichocarpa]	ref|XP_002279475.1| PREDICTED: UDP-glycosyltransferase 71C4 [Vitis vinifera]
HRX1MBH02GKU4L_4	conserved hypothetical protein	ref|XP_002519853.1| UDP-glucosyltransferase, putative [Ricinus communis] gb|EEF42457.1| UDP-glucosyltransferase, putative [Ricinus communis]
isotig11446_4	predicted protein [Populus trichocarpa]	sp|Q8LLE5.1|FPP_SOLLC RecName: Full=Filament-like plant protein; Short=LeFPP gb|AAN03605.1|AF405309_1 coiled-coil protein [Solanum lycopersicum]
HRX1MBH02FLV23_7	conserved hypothetical protein	ref|NP_001191108.1| egg envelope glycoprotein-like precursor [Danio rerio]
HRMYNUX02IETSH_4	conserved hypothetical protein	ref|XP_003527610.1| PREDICTED: auxin-induced protein 10A5-like [Glycine max]
isotig09029_31	predicted protein [Populus trichocarpa]	ref|NP_177849.2| RING/FYVE/PHD zinc finger-containing protein [Arabidopsis thaliana] gb|ABF57286.1| At1g77250 [Arabidopsis thaliana] gb|AEE35954.1| RING/FYVE/PHD zinc finger-containing protein [Arabidopsis thaliana]
HRX1MBH01E2ECA_15	conserved hypothetical protein	ref|XP_002267509.2| PREDICTED: receptor-like protein 12-like [Vitis vinifera]
isotig08382_12	predicted protein [Populus trichocarpa]	ref|XP_002511094.1| lysosomal alpha-mannosidase, putative [Ricinus communis] gb|EEF51696.1| lysosomal alpha-mannosidase, putative [Ricinus communis]
isotig04494_11	unnamed protein product [Vitis vinifera]	ref|XP_002277911.2| PREDICTED: COBRA-like protein 4-like, partial [Vitis vinifera]
isotig06677_9	uncharacterized protein LOC100820351 [Glycine max]	ref|XP_003581216.1| PREDICTED: transmembrane protein C20orf108-like [Brachypodium distachyon]
isotig11208_19	predicted protein [Populus trichocarpa]	ref|XP_002509851.1| big map kinase/bmk, putative [Ricinus communis] gb|EEF51238.1| big map kinase/bmk, putative [Ricinus communis]
isotig08868_30	predicted protein [Populus trichocarpa]	ref|XP_002518582.1| zinc finger protein, putative [Ricinus communis] gb|EEF43969.1| zinc finger protein, putative [Ricinus communis]
isotig04448_12	unnamed protein product [Vitis vinifera]	ref|XP_002270537.2| PREDICTED: E3 ubiquitin-protein ligase UBR2-like [Vitis vinifera]
HRX1MBH02GX9PV_4	conserved hypothetical protein	ref|XP_003548262.1| PREDICTED: vesicle transport protein SFT2B [Glycine max] gb|ACU15168.1| unknown [Glycine max]
HS0W81S01AY6CS_4	conserved hypothetical protein	gb|ABD63156.1| Retrotransposon gag protein [Asparagus officinalis]
isotig11433_6	unnamed protein product [Vitis vinifera]	ref|XP_002279592.2| PREDICTED: GPN-loop GTPase 1 homolog [Vitis vinifera]
HS0W81S02EFC80_3	conserved hypothetical protein	ref|XP_003601104.1| Leukocyte receptor cluster member-like protein [Medicago truncatula] gb|AES71355.1| Leukocyte receptor cluster member-like protein [Medicago truncatula]
HRMYNUX02I9V29_5	conserved hypothetical protein	ref|XP_003543364.1| PREDICTED: anthocyanin 5-aromatic acyltransferase-like [Glycine max]
HRX1MBH01B85DR_3	conserved hypothetical protein	ref|XP_002267930.1| PREDICTED: aspartic proteinase nepenthesin-1-like [Vitis vinifera]
HRX1MBH02IY6UL_10	conserved hypothetical protein	ref|XP_003606459.1| Pentatricopeptide repeat-containing protein [Medicago truncatula] gb|AES88656.1| Pentatricopeptide repeat-containing protein [Medicago truncatula]
HRMYNUX02I26VQ_3	conserved hypothetical protein	ref|XP_002267819.2| PREDICTED: transcription factor bHLH70-like [Vitis vinifera]
isotig08461_27	unnamed protein product [Vitis vinifera]	ref|XP_003609507.1| 116 kDa U5 small nuclear ribonucleoprotein component [Medicago truncatula] gb|AES91704.1| 116 kDa U5 small nuclear ribonucleoprotein component [Medicago truncatula]
[truncated: 4,678 more rows]
