# Supplementary material for: Transcriptome profiling using pyrosequencing shows genes associated with bast fiber development in ramie (Boehmeria nivea L.)
Source: BMC Genomics. 2014 Oct 22;15(1):919. doi: 10.1186/1471-2164-15-919 (PMC4326285; doi:10.1186/1471-2164-15-919)
Supplement: Supplementary file 4 — Additional file 4: The final annotation results after artificial alteration. (XLSX 4 MB) [file 12864_2014_6986_MOESM4_ESM.xlsx]

## Sheet: Sheet1
name	Annotation		start	end	length	strand	kog
HS0W81S01AZF1G_4 [349 - 480] length=521 xy=0286_2402 region=1 run=R_2012_08_15_04_25_39_	hypothetical protein		349	480	44	Function unknown
HRX1MBH02HWSRR_4 [338 - 520] length=520 xy=3126_3605 region=2 run=R_2012_07_26_04_33_37_	hypothetical protein		338	520	61
HRX1MBH02FY0GL_2 [164 - 3] (REVERSE SENSE) length=180 xy=2331_3971 region=2 run=R_2012_07_26_04_33_37_	hypothetical protein		164	3	54	(REVERSE SENSE)
HRX1MBH01BLNYH_5 [47 - 541] length=543 xy=0539_2807 region=1 run=R_2012_07_26_04_33_37_	conserved hypothetical protein		47	541	165	General function prediction only
HRX1MBH02GGBQ0_5 [1 - 444] length=444 xy=2529_0746 region=2 run=R_2012_07_26_04_33_37_	PREDICTED: GDP-Man:Man(3)GlcNAc(2)-PP-Dol alpha-1,2-mannosyltransferase-like [Oreochromis niloticus]		1	444	148	Cell wall/membrane/envelope biogenesis
HRX1MBH02JP3O2_10 [322 - 2] (REVERSE SENSE) length=433 xy=3870_2980 region=2 run=R_2012_07_26_04_33_37_	glycosyl transferase [Populus trichocarpa]		322	2	107	(REVERSE SENSE)	Posttranslational modification, protein turnover, chaperones
isotig14827_18 [740 - 3] (REVERSE SENSE) gene=isogroup10687 length=785 numContigs=1	hypothetical protein		740	3	246	(REVERSE SENSE)	Chromatin structure and dynamics
isotig04441_26 [1239 - 1] (REVERSE SENSE) gene=isogroup01436 length=1542 numContigs=2	protein brittle-1, chloroplastic/amyloplastic [Vitis vinifera]		1239	1	413	(REVERSE SENSE)	Energy production and conversion
HRX1MBH01C38IO_1 [80 - 211] length=491 xy=1161_1166 region=1 run=R_2012_07_26_04_33_37_	hypothetical protein		80	211	44
HS0W81S01BB6CX_2 [2 - 481] length=482 xy=0431_2463 region=1 run=R_2012_08_15_04_25_39_	ref|XP_002527329.1| ATP-binding cassette transporter, putative [Ricinus communis] gb|EEF35081.1| ATP-binding cassette transporter, putative [Ricinus communis]		2	481	160	Secondary metabolites biosynthesis, transport and catabolism
HRX1MBH01CTURE_8 [351 - 1] (REVERSE SENSE) length=463 xy=1043_0104 region=1 run=R_2012_07_26_04_33_37_	hypothetical protein		351	1	117	(REVERSE SENSE)
HRMYNUX02JHXF6_3 [3 - 380] length=445 xy=3777_2564 region=2 run=R_2012_07_20_04_56_08_	conserved hypothetical protein		3	380	126	General function prediction only
HRMYNUX02INJTY_12 [319 - 44] (REVERSE SENSE) length=421 xy=3431_2452 region=2 run=R_2012_07_20_04_56_08_	hypothetical protein		319	44	92	(REVERSE SENSE)	Signal transduction mechanisms
HS0W81S02D1W32_5 [43 - 390] length=421 xy=1544_3920 region=2 run=R_2012_08_15_04_25_39_	PREDICTED: auxin-induced protein 6B-like [Glycine max]		43	390	116
HS0W81S01BWZNU_1 [2 - 178] length=179 xy=0668_2808 region=1 run=R_2012_08_15_04_25_39_	conserved hypothetical protein		2	178	59
HS0W81S02DUPMN_2 [2 - 175] length=176 xy=1462_3501 region=2 run=R_2012_08_15_04_25_39_	hypothetical protein		2	175	58
isotig08693_32 [1206 - 193] (REVERSE SENSE) gene=isogroup04553 length=1786 numContigs=1	DNA binding protein, putative [Ricinus communis]		1206	193	338	(REVERSE SENSE)	Posttranslational modification, protein turnover, chaperones
HS0W81S01A7SGG_5 [261 - 19] (REVERSE SENSE) length=274 xy=0381_2622 region=1 run=R_2012_08_15_04_25_39_	A Chain A, Structure Of A Mannose-Specific Jacalin-Related Lectin From Morus Nigra pdb		261	19	81	(REVERSE SENSE)
isotig03810_37 [1960 - 113] (REVERSE SENSE) gene=isogroup01121 length=2292 numContigs=2	hypothetical protein ARALYDRAFT_476882 [Arabidopsis lyrata subsp. lyrata]		1960	113	616	(REVERSE SENSE)	RNA processing and modification, Chromatin structure and dynamics
HRX1MBH02FS0HQ_1 [1 - 639] length=639 xy=2263_2604 region=2 run=R_2012_07_26_04_33_37_	conserved hypothetical protein		1	639	213
HRX1MBH02GU72H_5 [3 - 680] length=684 xy=2698_3591 region=2 run=R_2012_07_26_04_33_37_	white-brown-complex ABC transporter family [Populus trichocarpa]		3	680	226	Secondary metabolites biosynthesis, transport and catabolism
HRMYNUX02FJEWQ_10 [562 - 116] (REVERSE SENSE) length=563 xy=2154_1192 region=2 run=R_2012_07_20_04_56_08_	PREDICTED: mutS2 protein-like [Glycine max]		562	116	149	(REVERSE SENSE)	Replication, recombination and repair
HRX1MBH02HPDLZ_2 [138 - 359] length=475 xy=3042_1429 region=2 run=R_2012_07_26_04_33_37_	CAS1 domain-containing protein [Medicago truncatula]		138	359	74
HS0W81S01BX1HP_3 [2 - 484] length=485 xy=0680_2683 region=1 run=R_2012_08_15_04_25_39_	methylmalonate-semialdehyde dehydrogenase, putative [Ricinus communis]		2	484	161	Energy production and conversion
HS0W81S01BX0JR_5 [197 - 45] (REVERSE SENSE) length=198 xy=0680_1461 region=1 run=R_2012_08_15_04_25_39_	ref|XP_003600899.1| TIR-NBS-LRR type disease resistance protein [Medicago truncatula] gb|AES71150.1| TIR-NBS-LRR type disease resistance protein [Medicago truncatula]		197	45	51	(REVERSE SENSE)
HS0W81S01BNZ65_3 [153 - 356] length=439 xy=0566_1391 region=1 run=R_2012_08_15_04_25_39_	hypothetical protein		153	356	68
HS0W81S01BAK9M_2 [223 - 342] length=423 xy=0413_2200 region=1 run=R_2012_08_15_04_25_39_	hypothetical protein		223	342	40
HRMYNUX02F4S10_11 [278 - 102] (REVERSE SENSE) length=747 xy=2397_3974 region=2 run=R_2012_07_20_04_56_08_	hypothetical protein		278	102	59	(REVERSE SENSE)
HS0W81S02DG7ZQ_2 [3 - 263] length=353 xy=1309_0804 region=2 run=R_2012_08_15_04_25_39_	conserved hypothetical protein		3	263	87	General function prediction only
HRX1MBH01EWH3Z_1 [1 - 114] length=142 xy=1893_1309 region=1 run=R_2012_07_26_04_33_37_	hypothetical protein		1	114	38	Transcription
HRMYNUX02IFFGK_9 [397 - 173] (REVERSE SENSE) length=516 xy=3339_0370 region=2 run=R_2012_07_20_04_56_08_	hypothetical protein		397	173	75	(REVERSE SENSE)	RNA processing and modification
HS0W81S02DA97Q_4 [66 - 275] length=275 xy=1241_2276 region=2 run=R_2012_08_15_04_25_39_	hypothetical protein		66	275	70
HRX1MBH02G4Y6E_1 [1 - 138] length=502 xy=2809_3972 region=2 run=R_2012_07_26_04_33_37_	hypothetical protein		1	138	46
HRX1MBH02JG8QT_11 [583 - 2] (REVERSE SENSE) length=648 xy=3769_3315 region=2 run=R_2012_07_26_04_33_37_	pentatricopeptide repeat-containing protein, putative [Ricinus communis]		583	2	194	(REVERSE SENSE)	Transcription
HS0W81S01BFT22_2 [2 - 442] length=569 xy=0473_1148 region=1 run=R_2012_08_15_04_25_39_	conserved hypothetical protein		2	442	147	Signal transduction mechanisms
HRMYNUX02GT5Z1_4 [4 - 489] length=491 xy=2686_3407 region=2 run=R_2012_07_20_04_56_08_	ref|XP_572018.1| Rho1 GTPase [Cryptococcus neoformans var. neoformans JEC21] ref|XP_774233.1| hypothetical protein CNBG2140 [Cryptococcus neoformans var. neoformans B-3501A] gb|AAF91317.1|AF242351_1 Rho1 GTPase [Cryptococcus neoformans var. neoformans] dbj|BAA33396.1| CnRho1 [Cryptococcus neoformans var. neoformans] gb|EAL19586.1| hypothetical protein CNBG2140 [Cryptococcus neoformans var. neofor…		4	489	162	General function prediction only
isotig08965_10 [277 - 1446] gene=isogroup04825 length=1696 numContigs=1	Endoplasmic reticulum-Golgi intermediate compartment protein, putative [Ricinus communis]		277	1446	390	Intracellular trafficking, secretion, and vesicular transport
HRX1MBH02HTXHN_7 [353 - 150] (REVERSE SENSE) length=423 xy=3094_0825 region=2 run=R_2012_07_26_04_33_37_	hypothetical protein		353	150	68	(REVERSE SENSE)	Function unknown
HS0W81S02EC23T_2 [1 - 456] length=473 xy=1672_0615 region=2 run=R_2012_08_15_04_25_39_	ref|XP_003518902.1| PREDICTED: BEACH domain-containing protein lvsA-like [Glycine max]		1	456	152	Function unknown
HS0W81S01BZYFN_10 [535 - 59] (REVERSE SENSE) length=537 xy=0702_1921 region=1 run=R_2012_08_15_04_25_39_	conserved hypothetical protein		535	59	159	(REVERSE SENSE)
HRX1MBH01C61DB_2 [1 - 108] length=108 xy=1193_0797 region=1 run=R_2012_07_26_04_33_37_	hypothetical protein		1	108	36
HS0W81S01CISON_4 [20 - 478] length=479 xy=0917_0293 region=1 run=R_2012_08_15_04_25_39_	hypothetical protein		20	478	153	Energy production and conversion
isotig10964_24 [1273 - 77] (REVERSE SENSE) gene=isogroup06824 length=1275 numContigs=1	putative cinnamyl alcohol dehydrogenase [Linum usitatissimum]		1273	77	399	(REVERSE SENSE)	Secondary metabolites biosynthesis, transport and catabolism
HS0W81S02C5YBQ_3 [154 - 432] length=571 xy=1180_3444 region=2 run=R_2012_08_15_04_25_39_	hypothetical protein		154	432	93
HRX1MBH01A2K1X_4 [323 - 445] length=584 xy=0322_1411 region=1 run=R_2012_07_26_04_33_37_	hypothetical protein		323	445	41
isotig00064_22 [987 - 2816] gene=isogroup00006 length=2963 numContigs=2	ref|XP_002269194.1| PREDICTED: pentatricopeptide repeat-containing protein At5g04810, chloroplastic [Vitis vinifera]		987	2816	610	Function unknown
isotig15617_15 [705 - 1] (REVERSE SENSE) gene=isogroup11477 length=707 numContigs=1	hypothetical protein		705	1	235	(REVERSE SENSE)	RNA processing and modification
HRMYNUX02FRLWQ_5 [150 - 1] (REVERSE SENSE) length=189 xy=2247_2584 region=2 run=R_2012_07_20_04_56_08_	hypothetical protein		150	1	50	(REVERSE SENSE)
HRX1MBH02JFFHB_7 [534 - 1] (REVERSE SENSE) length=535 xy=3749_0653 region=2 run=R_2012_07_26_04_33_37_	conserved hypothetical protein		534	1	178	(REVERSE SENSE)	Signal transduction mechanisms, Intracellular trafficking, secretion, and vesicular transport
HS0W81S02EG59W_2 [2 - 241] length=243 xy=1718_2930 region=2 run=R_2012_08_15_04_25_39_	hypothetical protein		2	241	80	Cell cycle control, cell division, chromosome partitioning
HRMYNUX02ILFNY_15 [586 - 2] (REVERSE SENSE) length=587 xy=3407_2044 region=2 run=R_2012_07_20_04_56_08_	ref|XP_002275673.1| PREDICTED: pentatricopeptide repeat-containing protein At5g50280, chloroplastic [Vitis vinifera] emb|CAN76897.1| hypothetical protein VITISV_010606 [Vitis vinifera]		586	2	195	(REVERSE SENSE)	Function unknown
HRX1MBH02JZHGX_1 [122 - 3] (REVERSE SENSE) length=128 xy=3977_2463 region=2 run=R_2012_07_26_04_33_37_	hypothetical protein		122	3	40	(REVERSE SENSE)
HS0W81S01BRZDJ_3 [200 - 78] (REVERSE SENSE) length=288 xy=0611_2629 region=1 run=R_2012_08_15_04_25_39_	hypothetical protein		200	78	41	(REVERSE SENSE)
HRX1MBH02H1LIX_8 [509 - 81] (REVERSE SENSE) length=511 xy=3181_2215 region=2 run=R_2012_07_26_04_33_37_	ref|XP_002277017.1| PREDICTED: transcription initiation factor TFIID subunit 11 [Vitis vinifera] emb|CBI32917.3| unnamed protein product [Vitis vinifera]		509	81	143	(REVERSE SENSE)	Transcription
HRX1MBH01C3BP0_10 [541 - 2] (REVERSE SENSE) length=604 xy=1150_3718 region=1 run=R_2012_07_26_04_33_37_	lrr receptor protein kinase, putative [Ricinus communis]		541	2	180	(REVERSE SENSE)	Signal transduction mechanisms
isotig09403_15 [2 - 1582] gene=isogroup05263 length=1584 numContigs=1	uncharacterized protein LOC100245273 [Vitis vinifera]		2	1582	527	Cytoskeleton
isotig08244_28 [1780 - 176] (REVERSE SENSE) gene=isogroup04104 length=1955 numContigs=1	ref|NP_181011.2| plastid transcriptionally active 12 [Arabidopsis thaliana] gb|AEC09002.1| plastid transcriptionally active 12 [Arabidopsis thaliana]		1780	176	535	(REVERSE SENSE)	RNA processing and modification
HRX1MBH02G5VGU_7 [484 - 227] (REVERSE SENSE) length=484 xy=2820_0764 region=2 run=R_2012_07_26_04_33_37_	conserved hypothetical protein		484	227	86	(REVERSE SENSE)	Translation, ribosomal structure and biogenesis
HRX1MBH02G7NNH_1 [1 - 165] length=305 xy=2840_2027 region=2 run=R_2012_07_26_04_33_37_	hypothetical protein		1	165	55
HRX1MBH01DI9Q8_12 [687 - 1] (REVERSE SENSE) length=688 xy=1332_2194 region=1 run=R_2012_07_26_04_33_37_	hypothetical protein		687	1	229	(REVERSE SENSE)
HS0W81S01BTNK4_5 [165 - 22] (REVERSE SENSE) length=465 xy=0630_2838 region=1 run=R_2012_08_15_04_25_39_	hypothetical protein		165	22	48	(REVERSE SENSE)
HRX1MBH01CQET2_3 [1 - 510] length=512 xy=1003_3336 region=1 run=R_2012_07_26_04_33_37_	monooxygenase, putative [Ricinus communis]		1	510	170	Secondary metabolites biosynthesis, transport and catabolism
HRX1MBH02F6IQ8_10 [598 - 50] (REVERSE SENSE) length=599 xy=2417_2018 region=2 run=R_2012_07_26_04_33_37_	TIR-NBS-LRR type disease resistance protein [Glycine max]		598	50	183	(REVERSE SENSE)	Extracellular structures
isotig04186_45 [2017 - 263] (REVERSE SENSE) gene=isogroup01309 length=2521 numContigs=2	cycloartenol Synthase isoform 2 [Vitis vinifera]		2017	263	585	(REVERSE SENSE)	Lipid transport and metabolism
HRX1MBH02G7KXQ_8 [555 - 1] (REVERSE SENSE) length=557 xy=2839_2604 region=2 run=R_2012_07_26_04_33_37_	ref|XP_003612585.1| Formin-like protein, partial [Medicago truncatula] gb|AES95543.1| Formin-like protein, partial [Medicago truncatula]		555	1	185	(REVERSE SENSE)	Signal transduction mechanisms, Cytoskeleton
HRX1MBH02JY24I_5 [182 - 24] (REVERSE SENSE) length=263 xy=3973_0256 region=2 run=R_2012_07_26_04_33_37_	hypothetical protein		182	24	53	(REVERSE SENSE)
HS0W81S01CAX5Y_4 [112 - 441] length=443 xy=0827_2788 region=1 run=R_2012_08_15_04_25_39_	conserved hypothetical protein		112	441	110	Function unknown
HRX1MBH01DXFTM_1 [1 - 123] length=124 xy=1493_3784 region=1 run=R_2012_07_26_04_33_37_	hypothetical protein		1	123	41
HS0W81S01CEJYK_11 [590 - 3] (REVERSE SENSE) length=591 xy=0868_3066 region=1 run=R_2012_08_15_04_25_39_	conserved hypothetical protein		590	3	196	(REVERSE SENSE)	Transcription
HRMYNUX02JA1L5_4 [174 - 1] (REVERSE SENSE) length=176 xy=3699_0859 region=2 run=R_2012_07_20_04_56_08_	hypothetical protein		174	1	58	(REVERSE SENSE)	Posttranslational modification, protein turnover, chaperones
HRMYNUX02HIAJG_4 [3 - 458] length=458 xy=2961_2634 region=2 run=R_2012_07_20_04_56_08_	ref|XP_002271698.1| PREDICTED: protein FAR1-RELATED SEQUENCE 11 [Vitis vinifera]		3	458	152	Intracellular trafficking, secretion, and vesicular transport
isotig17097_10 [501 - 142] (REVERSE SENSE) gene=isogroup12957 length=502 numContigs=1	hypothetical protein		501	142	120	(REVERSE SENSE)	General function prediction only
HS0W81S01A3QSQ_9 [456 - 1] (REVERSE SENSE) length=458 xy=0335_2264 region=1 run=R_2012_08_15_04_25_39_	trehalose-6-phosphate synthase, putative [Musa balbisiana]		456	1	152	(REVERSE SENSE)	Carbohydrate transport and metabolism
HRX1MBH02FMFI4_4 [2 - 739] length=741 xy=2188_2702 region=2 run=R_2012_07_26_04_33_37_	PREDICTED: hyoscyamine 6-dioxygenase [Vitis vinifera]		2	739	246	Secondary metabolites biosynthesis, transport and catabolism, General function prediction only
isotig14661_13 [708 - 1] (REVERSE SENSE) gene=isogroup10521 length=799 numContigs=1	hypothetical protein		708	1	236	(REVERSE SENSE)	Transcription
isotig16021_4 [35 - 661] gene=isogroup11881 length=662 numContigs=1	hypothetical protein		35	661	209	RNA processing and modification
HRX1MBH01CJDIR_4 [2 - 478] length=480 xy=0923_2721 region=1 run=R_2012_07_26_04_33_37_	hypothetical protein		2	478	159	Transcription, Signal transduction mechanisms
HRX1MBH01EFTFP_3 [154 - 2] (REVERSE SENSE) length=155 xy=1703_1075 region=1 run=R_2012_07_26_04_33_37_	hypothetical protein		154	2	51	(REVERSE SENSE)
HRMYNUX02I9I0T_5 [1 - 603] length=625 xy=3681_3835 region=2 run=R_2012_07_20_04_56_08_	hypothetical protein		1	603	201	Signal transduction mechanisms
HRX1MBH02I5Y92_4 [17 - 286] length=286 xy=3641_2120 region=2 run=R_2012_07_26_04_33_37_	hypothetical protein		17	286	90	Function unknown
HRX1MBH01C5SS4_9 [378 - 1] (REVERSE SENSE) length=497 xy=1179_0390 region=1 run=R_2012_07_26_04_33_37_	hypothetical protein		378	1	126	(REVERSE SENSE)
HRX1MBH01EOKX4_12 [342 - 1] (REVERSE SENSE) length=612 xy=1803_0378 region=1 run=R_2012_07_26_04_33_37_	ref|XP_002276313.1| PREDICTED: transcription-repair-coupling factor-like [Vitis vinifera]		342	1	114	(REVERSE SENSE)	RNA processing and modification
HS0W81S02DFWNX_1 [2 - 244] length=330 xy=1294_0907 region=2 run=R_2012_08_15_04_25_39_	hypothetical protein		2	244	81
HS0W81S01BORD6_5 [147 - 1] (REVERSE SENSE) length=147 xy=0574_3868 region=1 run=R_2012_08_15_04_25_39_	hypothetical protein		147	1	49	(REVERSE SENSE)
HS0W81S01APSDI_3 [129 - 1] (REVERSE SENSE) length=129 xy=0176_2388 region=1 run=R_2012_08_15_04_25_39_	hypothetical protein		129	1	43	(REVERSE SENSE)
HRX1MBH02H2RZS_1 [1 - 102] length=103 xy=3194_4006 region=2 run=R_2012_07_26_04_33_37_	hypothetical protein		1	102	34
HRX1MBH02I7F1K_6 [172 - 681] length=682 xy=3658_0870 region=2 run=R_2012_07_26_04_33_37_	conserved hypothetical protein		172	681	170	Intracellular trafficking, secretion, and vesicular transport
isotig14150_10 [3 - 854] gene=isogroup10010 length=854 numContigs=1	hypothetical protein		3	854	284	Translation, ribosomal structure and biogenesis
HRX1MBH02JR0YN_9 [184 - 2] (REVERSE SENSE) length=349 xy=3892_2637 region=2 run=R_2012_07_26_04_33_37_	hypothetical protein		184	2	61	(REVERSE SENSE)
HS0W81S02EEYR2_3 [1 - 276] length=493 xy=1693_2304 region=2 run=R_2012_08_15_04_25_39_	PREDICTED: RING-H2 finger protein ATL80 [Vitis vinifera]		1	276	92	Posttranslational modification, protein turnover, chaperones
isotig09064_15 [2 - 1579] gene=isogroup04924 length=1679 numContigs=1	ref|XP_002530451.1| brca1-associated protein, putative [Ricinus communis] gb|EEF31921.1| brca1-associated protein, putative [Ricinus communis]		2	1579	526	General function prediction only
HRX1MBH02F0MCK_2 [1 - 126] length=126 xy=2350_1170 region=2 run=R_2012_07_26_04_33_37_	hypothetical protein		1	126	42
HRX1MBH01B2UBM_10 [598 - 239] (REVERSE SENSE) length=598 xy=0735_1392 region=1 run=R_2012_07_26_04_33_37_	hypothetical protein		598	239	120	(REVERSE SENSE)	Intracellular trafficking, secretion, and vesicular transport, Signal transduction mechanisms
HS0W81S02ETIJ3_5 [7 - 597] length=598 xy=1859_1185 region=2 run=R_2012_08_15_04_25_39_	conserved hypothetical protein		7	597	197	Transcription
isotig10065_24 [1300 - 185] (REVERSE SENSE) gene=isogroup05925 length=1437 numContigs=1	ref|XP_003555313.1| PREDICTED: mitotic checkpoint serine/threonine-protein kinase BUB1 beta-like [Glycine max]		1300	185	372	(REVERSE SENSE)	Cell cycle control, cell division, chromosome partitioning
HS0W81S01AU2L3_7 [258 - 88] (REVERSE SENSE) length=476 xy=0236_3177 region=1 run=R_2012_08_15_04_25_39_	hypothetical protein		258	88	57	(REVERSE SENSE)
HS0W81S01BQ388_3 [199 - 2] (REVERSE SENSE) length=219 xy=0601_3258 region=1 run=R_2012_08_15_04_25_39_	hypothetical protein		199	2	66	(REVERSE SENSE)
HRMYNUX02FS81A_3 [31 - 408] length=410 xy=2266_1388 region=2 run=R_2012_07_20_04_56_08_	PREDICTED: nuclear export mediator factor NEMF homolog [Glycine max]		31	408	126	General function prediction only
HS0W81S02EWP4I_5 [140 - 3] (REVERSE SENSE) length=291 xy=1895_3504 region=2 run=R_2012_08_15_04_25_39_	hypothetical protein		140	3	46	(REVERSE SENSE)
HRX1MBH02H8GB8_12 [661 - 2] (REVERSE SENSE) length=727 xy=3259_2598 region=2 run=R_2012_07_26_04_33_37_	ref|XP_002282221.2| PREDICTED: probable peptide/nitrate transporter At1g27040-like [Vitis vinifera]		661	2	220	(REVERSE SENSE)	Amino acid transport and metabolism
HRX1MBH02FW2H6_1 [1 - 120] length=122 xy=2309_3420 region=2 run=R_2012_07_26_04_33_37_	hypothetical protein		1	120	40	Function unknown
isotig09002_10 [25 - 1485] gene=isogroup04862 length=1691 numContigs=1	aspartate aminotransferase, chloroplastic [Vitis vinifera]		25	1485	487	Amino acid transport and metabolism
HS0W81S01AMP8N_2 [2 - 382] length=384 xy=0141_3013 region=1 run=R_2012_08_15_04_25_39_	hypothetical protein		2	382	127
HS0W81S02EC5JK_1 [2 - 145] length=230 xy=1672_3774 region=2 run=R_2012_08_15_04_25_39_	hypothetical protein		2	145	48
HRX1MBH02H8VWG_3 [152 - 3] (REVERSE SENSE) length=175 xy=3264_2286 region=2 run=R_2012_07_26_04_33_37_	hypothetical protein		152	3	50	(REVERSE SENSE)
isotig14872_15 [727 - 2] (REVERSE SENSE) gene=isogroup10732 length=779 numContigs=1	hypothetical protein		727	2	242	(REVERSE SENSE)	General function prediction only
HRX1MBH01B4ECI_2 [1 - 495] length=496 xy=0753_0272 region=1 run=R_2012_07_26_04_33_37_	hypothetical protein		1	495	165
HRX1MBH01BGF2H_5 [1 - 468] length=750 xy=0480_0967 region=1 run=R_2012_07_26_04_33_37_	ref|XP_002274134.2| PREDICTED: strictosidine synthase 1-like [Vitis vinifera]		1	468	156	General function prediction only
HRX1MBH02IJWUS_4 [2 - 529] length=530 xy=3390_0642 region=2 run=R_2012_07_26_04_33_37_	ATP binding protein, putative [Ricinus communis]		2	529	176	Signal transduction mechanisms
HS0W81S02DNQ6E_2 [2 - 310] length=429 xy=1383_2500 region=2 run=R_2012_08_15_04_25_39_	gb|AAO73474.1| high affinity potassium transporter 2 [Mesembryanthemum crystallinum]		2	310	103	Inorganic ion transport and metabolism
HRMYNUX02IK6U9_11 [448 - 71] (REVERSE SENSE) length=558 xy=3404_2931 region=2 run=R_2012_07_20_04_56_08_	hypothetical protein		448	71	126	(REVERSE SENSE)	Defense mechanisms
HRX1MBH02HG5I4_2 [17 - 181] length=183 xy=2948_2734 region=2 run=R_2012_07_26_04_33_37_	hypothetical protein		17	181	55
isotig16800_5 [3 - 497] gene=isogroup12660 length=565 numContigs=1	hypothetical protein		3	497	165
isotig08620_29 [1778 - 165] (REVERSE SENSE) gene=isogroup04480 length=1814 numContigs=1	ankyrin repeat-containing protein, putative [Ricinus communis]		1778	165	538	(REVERSE SENSE)	Signal transduction mechanisms
isotig05756_8 [604 - 960] gene=isogroup02094 length=961 numContigs=2	hypothetical protein		604	960	119
HS0W81S01BCJEE_8 [258 - 115] (REVERSE SENSE) length=424 xy=0435_2980 region=1 run=R_2012_08_15_04_25_39_	hypothetical protein		258	115	48	(REVERSE SENSE)
HS0W81S01BL7BD_2 [6 - 155] length=157 xy=0545_3319 region=1 run=R_2012_08_15_04_25_39_	hypothetical protein		6	155	50
HS0W81S01AXUTI_2 [141 - 16] (REVERSE SENSE) length=156 xy=0268_1972 region=1 run=R_2012_08_15_04_25_39_	hypothetical protein		141	16	42	(REVERSE SENSE)
contig04926_4 [66 - 533] gene=isogroup00567 length=534	hypothetical protein		66	533	156
isotig11908_9 [46 - 1107] gene=isogroup07768 length=1135 numContigs=1	hypothetical protein		46	1107	354	Function unknown
HS0W81S01AV4GQ_1 [1 - 123] length=125 xy=0248_3080 region=1 run=R_2012_08_15_04_25_39_	hypothetical protein		1	123	41	Cytoskeleton
HRX1MBH02IL5CW_8 [238 - 2] (REVERSE SENSE) length=320 xy=3415_2574 region=2 run=R_2012_07_26_04_33_37_	hypothetical protein		238	2	79	(REVERSE SENSE)	Transcription, General function prediction only, Signal transduction mechanisms
HRMYNUX02F7XLB_12 [650 - 3] (REVERSE SENSE) length=678 xy=2433_2365 region=2 run=R_2012_07_20_04_56_08_	ref|NP_850989.1| RNAse E/G-like protein [Arabidopsis thaliana] gb|AEC05815.1| RNAse E/G-like protein [Arabidopsis thaliana]		650	3	216	(REVERSE SENSE)	Function unknown
HS0W81S01BC8IY_7 [295 - 59] (REVERSE SENSE) length=420 xy=0443_2776 region=1 run=R_2012_08_15_04_25_39_	hypothetical protein		295	59	79	(REVERSE SENSE)
HRX1MBH01ETMH2_3 [1 - 117] length=117 xy=1860_2200 region=1 run=R_2012_07_26_04_33_37_	hypothetical protein		1	117	39	General function prediction only
HRX1MBH02G8MOZ_1 [68 - 235] length=432 xy=2851_2385 region=2 run=R_2012_07_26_04_33_37_	hypothetical protein		68	235	56
HS0W81S01BOV6I_10 [464 - 3] (REVERSE SENSE) length=466 xy=0576_1880 region=1 run=R_2012_08_15_04_25_39_	conserved hypothetical protein		464	3	154	(REVERSE SENSE)
isotig14166_11 [850 - 374] (REVERSE SENSE) gene=isogroup10026 length=852 numContigs=1	hypothetical protein		850	374	159	(REVERSE SENSE)	Replication, recombination and repair
HRX1MBH01ERA4E_1 [22 - 303] length=305 xy=1834_0636 region=1 run=R_2012_07_26_04_33_37_	pentatricopeptide repeat-containing protein, putative [Ricinus communis]		22	303	94	Function unknown
HRX1MBH01CWQ8B_10 [532 - 2] (REVERSE SENSE) length=532 xy=1076_0329 region=1 run=R_2012_07_26_04_33_37_	Ser/Thr-rich protein T10 in DGCR region, putative [Ricinus communis]		532	2	177	(REVERSE SENSE)	Function unknown
HS0W81S01B6URO_1 [161 - 48] (REVERSE SENSE) length=168 xy=0781_0178 region=1 run=R_2012_08_15_04_25_39_	hypothetical protein		161	48	38	(REVERSE SENSE)
HRX1MBH02HEL78_2 [1 - 126] length=128 xy=2919_3190 region=2 run=R_2012_07_26_04_33_37_	hypothetical protein		1	126	42	General function prediction only
isotig04617_25 [1451 - 120] (REVERSE SENSE) gene=isogroup01524 length=1452 numContigs=2	aspartic proteinase nepenthesin-1-like [Glycine max]		1451	120	444	(REVERSE SENSE)	Posttranslational modification, protein turnover, chaperones
HRX1MBH01BPBFX_9 [494 - 309] (REVERSE SENSE) length=569 xy=0581_1179 region=1 run=R_2012_07_26_04_33_37_	hypothetical protein		494	309	62	(REVERSE SENSE)
HRX1MBH02FY81I_3 [158 - 301] length=586 xy=2334_2804 region=2 run=R_2012_07_26_04_33_37_	hypothetical protein		158	301	48
HS0W81S01AM57X_2 [23 - 247] length=324 xy=0146_3243 region=1 run=R_2012_08_15_04_25_39_	hypothetical protein		23	247	75
HS0W81S01BX4X4_9 [485 - 3] (REVERSE SENSE) length=487 xy=0681_3066 region=1 run=R_2012_08_15_04_25_39_	ref|XP_001009780.1| Hsp90 protein [Tetrahymena thermophila] gb|EAR89535.1| Hsp90 protein [Tetrahymena thermophila SB210]		485	3	161	(REVERSE SENSE)	Posttranslational modification, protein turnover, chaperones
HS0W81S02C4XGK_5 [186 - 1] (REVERSE SENSE) length=463 xy=1169_0722 region=2 run=R_2012_08_15_04_25_39_	hypothetical protein		186	1	62	(REVERSE SENSE)
HS0W81S01ANUT3_6 [54 - 548] length=549 xy=0154_2377 region=1 run=R_2012_08_15_04_25_39_	myosin light chain [Gryllotalpa orientalis]		54	548	165	Cytoskeleton
HS0W81S01BIOAP_4 [111 - 569] length=570 xy=0505_2543 region=1 run=R_2012_08_15_04_25_39_	conserved hypothetical protein		111	569	153
HS0W81S02DBM37_3 [145 - 2] (REVERSE SENSE) length=182 xy=1245_2613 region=2 run=R_2012_08_15_04_25_39_	hypothetical protein		145	2	48	(REVERSE SENSE)
HRX1MBH02HTPHO_4 [76 - 660] length=662 xy=3091_2746 region=2 run=R_2012_07_26_04_33_37_	Cysteine-rich receptor-like protein kinase, partial [Medicago truncatula]		76	660	195	Intracellular trafficking, secretion, and vesicular transport
HRX1MBH02GRONW_5 [218 - 361] length=362 xy=2658_2314 region=2 run=R_2012_07_26_04_33_37_	hypothetical protein		218	361	48
HRX1MBH02I0526_10 [541 - 2] (REVERSE SENSE) length=591 xy=3586_2944 region=2 run=R_2012_07_26_04_33_37_	conserved hypothetical protein		541	2	180	(REVERSE SENSE)	RNA processing and modification
HRX1MBH02IHJA0_6 [3 - 665] length=666 xy=3363_0362 region=2 run=R_2012_07_26_04_33_37_	gb|AFK13856.1| Ty3/gypsy retrotransposon protein [Beta vulgaris subsp. vulgaris]		3	665	221	Replication, recombination and repair
HS0W81S01A3HX3_2 [1 - 411] length=457 xy=0332_3081 region=1 run=R_2012_08_15_04_25_39_	salt overly sensitive 1 [Vitis vinifera]		1	411	137	Inorganic ion transport and metabolism
HS0W81S02EE8LG_12 [465 - 1] (REVERSE SENSE) length=511 xy=1696_2738 region=2 run=R_2012_08_15_04_25_39_	ref|XP_002873285.1| leucine-rich repeat family protein [Arabidopsis lyrata subsp. lyrata] gb|EFH49544.1| leucine-rich repeat family protein [Arabidopsis lyrata subsp. lyrata]		465	1	155	(REVERSE SENSE)	Cytoskeleton
isotig09014_28 [1631 - 201] (REVERSE SENSE) gene=isogroup04874 length=1686 numContigs=1	ubiquitin-protein ligase, putative [Ricinus communis]		1631	201	477	(REVERSE SENSE)	Posttranslational modification, protein turnover, chaperones
HRMYNUX02HZS7U_6 [1 - 573] length=579 xy=3161_0792 region=2 run=R_2012_07_20_04_56_08_	PREDICTED: protein TRANSPARENT TESTA 12 [Glycine max]		1	573	191	General function prediction only
HS0W81S02DRV5O_1 [2 - 244] length=471 xy=1430_3066 region=2 run=R_2012_08_15_04_25_39_	AF487527_1 D1 protease-like protein precursor [Nicotiana plumbaginifolia]		2	244	81
HS0W81S01BADPE_8 [339 - 1] (REVERSE SENSE) length=339 xy=0411_0592 region=1 run=R_2012_08_15_04_25_39_	hypothetical protein		339	1	113	(REVERSE SENSE)	Signal transduction mechanisms
isotig15680_6 [1 - 699] gene=isogroup11540 length=701 numContigs=1	hypothetical protein		1	699	233	Energy production and conversion
HS0W81S01BOCBD_12 [527 - 3] (REVERSE SENSE) length=528 xy=0570_0711 region=1 run=R_2012_08_15_04_25_39_	ref|XP_003555117.1| PREDICTED: MATE efflux family protein 8-like [Glycine max]		527	3	175	(REVERSE SENSE)	General function prediction only
HRX1MBH01EJ4EO_12 [444 - 1] (REVERSE SENSE) length=444 xy=1752_1214 region=1 run=R_2012_07_26_04_33_37_	PREDICTED: similar to cytochrome P450 CYP6BK17 [Tribolium castaneum]		444	1	148	(REVERSE SENSE)	Secondary metabolites biosynthesis, transport and catabolism
isotig02891_11 [81 - 2189] gene=isogroup00655 length=2547 numContigs=3	IQ domain-containing protein [Medicago truncatula]		81	2189	703	Cytoskeleton
isotig09874_20 [1373 - 66] (REVERSE SENSE) gene=isogroup05734 length=1478 numContigs=1	hypothetical protein RCOM_1313640 [Ricinus communis]		1373	66	436	(REVERSE SENSE)	Cell cycle control, cell division, chromosome partitioning, Cytoskeleton
HRX1MBH01BA0EU_4 [215 - 3] (REVERSE SENSE) length=350 xy=0418_1348 region=1 run=R_2012_07_26_04_33_37_	hypothetical protein		215	3	71	(REVERSE SENSE)
HRMYNUX02I2M6O_14 [698 - 3] (REVERSE SENSE) length=700 xy=3603_2126 region=2 run=R_2012_07_20_04_56_08_	PREDICTED: pentatricopeptide repeat-containing protein At1g66345, mitochondrial-like [Vitis vinifera]		698	3	232	(REVERSE SENSE)	Cell motility
HRX1MBH01C7VS0_4 [250 - 522] length=523 xy=1202_3378 region=1 run=R_2012_07_26_04_33_37_	hypothetical protein		250	522	91	Signal transduction mechanisms
HS0W81S01BTGKK_4 [1 - 519] length=574 xy=0628_1938 region=1 run=R_2012_08_15_04_25_39_	ref|XP_002272022.1| PREDICTED: putative serine/threonine-protein kinase-like protein CCR3-like [Vitis vinifera]		1	519	173	Signal transduction mechanisms
HRX1MBH02FN442_5 [3 - 569] length=570 xy=2208_0628 region=2 run=R_2012_07_26_04_33_37_	Oligosaccharide translocation protein rft1, putative [Ricinus communis]		3	569	189	Cell cycle control, cell division, chromosome partitioning
HRX1MBH02JC9W7_2 [96 - 1] (REVERSE SENSE) length=102 xy=3724_2537 region=2 run=R_2012_07_26_04_33_37_	hypothetical protein		96	1	32	(REVERSE SENSE)
HRMYNUX02IIVUG_1 [18 - 110] length=142 xy=3378_1830 region=2 run=R_2012_07_20_04_56_08_	hypothetical protein		18	110	31
HS0W81S01A3TJR_1 [110 - 3] (REVERSE SENSE) length=110 xy=0336_1733 region=1 run=R_2012_08_15_04_25_39_	hypothetical protein		110	3	36	(REVERSE SENSE)
isotig11402_6 [1 - 1011] gene=isogroup07262 length=1208 numContigs=1	ref|XP_002306860.1| ABC transporter family protein [Populus trichocarpa] gb|EEE93856.1| ABC transporter family protein [Populus trichocarpa]		1	1011	337	Function unknown
HRX1MBH02HZEH4_12 [669 - 1] (REVERSE SENSE) length=676 xy=3156_2202 region=2 run=R_2012_07_26_04_33_37_	ref|XP_003526156.1| PREDICTED: G-type lectin S-receptor-like serine/threonine-protein kinase At4g27290-like [Glycine max]		669	1	223	(REVERSE SENSE)
isotig11372_8 [3 - 1076] gene=isogroup07232 length=1212 numContigs=1	ref|XP_002526341.1| zinc finger protein, putative [Ricinus communis] gb|EEF36012.1| zinc finger protein, putative [Ricinus communis]		3	1076	358	Posttranslational modification, protein turnover, chaperones
isotig06258_19 [634 - 200] (REVERSE SENSE) gene=isogroup02345 length=994 numContigs=2	ref|XP_002284262.2| PREDICTED: membrane-anchored ubiquitin-fold protein 2 [Vitis vinifera]		634	200	145	(REVERSE SENSE)
HS0W81S02D9RYS_3 [3 - 479] length=523 xy=1634_1858 region=2 run=R_2012_08_15_04_25_39_	ref|XP_002275533.1| PREDICTED: protein TONSOKU-like [Vitis vinifera]		3	479	159	Cytoskeleton
HRX1MBH02GE3Q9_7 [231 - 620] length=620 xy=2515_1075 region=2 run=R_2012_07_26_04_33_37_	conserved hypothetical protein		231	620	130	Posttranslational modification, protein turnover, chaperones
HRX1MBH02FSYJE_4 [296 - 3] (REVERSE SENSE) length=381 xy=2263_0072 region=2 run=R_2012_07_26_04_33_37_	ref|XP_003591428.1| Lipase [Medicago truncatula] gb|AES61679.1| Lipase [Medicago truncatula]		296	3	98	(REVERSE SENSE)	General function prediction only
HS0W81S01B23VS_3 [284 - 463] length=464 xy=0738_1494 region=1 run=R_2012_08_15_04_25_39_	hypothetical protein		284	463	60
HS0W81S01BICHZ_4 [1 - 324] length=324 xy=0501_3637 region=1 run=R_2012_08_15_04_25_39_	gb|AAB36543.1| DnaJ-like protein [Phaseolus vulgaris]		1	324	108	Posttranslational modification, protein turnover, chaperones
HRX1MBH02I5COF_1 [90 - 1] (REVERSE SENSE) length=91 xy=3634_1501 region=2 run=R_2012_07_26_04_33_37_	hypothetical protein		90	1	30	(REVERSE SENSE)
HRMYNUX02FN5HL_9 [423 - 1] (REVERSE SENSE) length=494 xy=2208_1079 region=2 run=R_2012_07_20_04_56_08_	conserved hypothetical protein		423	1	141	(REVERSE SENSE)	Carbohydrate transport and metabolism
HS0W81S02DXF8J_2 [154 - 41] (REVERSE SENSE) length=218 xy=1494_0225 region=2 run=R_2012_08_15_04_25_39_	hypothetical protein		154	41	38	(REVERSE SENSE)
HS0W81S02D8PXV_2 [1 - 204] length=205 xy=1622_1729 region=2 run=R_2012_08_15_04_25_39_	hypothetical protein		1	204	68
HRX1MBH01AZ765_5 [174 - 1] (REVERSE SENSE) length=174 xy=0295_2031 region=1 run=R_2012_07_26_04_33_37_	hypothetical protein		174	1	58	(REVERSE SENSE)
HRX1MBH02GW1WF_12 [615 - 1] (REVERSE SENSE) length=734 xy=2719_2893 region=2 run=R_2012_07_26_04_33_37_	PREDICTED: lysine-specific histone demethylase 1 homolog 3-like [Vitis vinifera]		615	1	205	(REVERSE SENSE)	Secondary metabolites biosynthesis, transport and catabolism
HRX1MBH02IJU2B_2 [3 - 194] length=440 xy=3389_2417 region=2 run=R_2012_07_26_04_33_37_	hypothetical protein		3	194	64
HRX1MBH01EKK52_2 [77 - 349] length=529 xy=1757_2456 region=1 run=R_2012_07_26_04_33_37_	hypothetical protein		77	349	91	Transcription
HS0W81S01A816C_12 [590 - 18] (REVERSE SENSE) length=662 xy=0396_0434 region=1 run=R_2012_08_15_04_25_39_	Disease resistance protein RPM1, putative [Ricinus communis]		590	18	191	(REVERSE SENSE)	Extracellular structures, Signal transduction mechanisms
isotig12853_19 [1006 - 20] (REVERSE SENSE) gene=isogroup08713 length=1006 numContigs=1	hypothetical protein		1006	20	329	(REVERSE SENSE)	RNA processing and modification
HRX1MBH02HGQBN_6 [191 - 559] length=560 xy=2943_3505 region=2 run=R_2012_07_26_04_33_37_	hypothetical protein		191	559	123	Posttranslational modification, protein turnover, chaperones
HS0W81S02EZYPO_6 [325 - 59] (REVERSE SENSE) length=327 xy=1932_3050 region=2 run=R_2012_08_15_04_25_39_	hypothetical protein		325	59	89	(REVERSE SENSE)
HRX1MBH02IGE94_1 [2 - 109] length=302 xy=3350_1738 region=2 run=R_2012_07_26_04_33_37_	hypothetical protein		2	109	36
HS0W81S02DO75M_2 [2 - 181] length=210 xy=1400_1528 region=2 run=R_2012_08_15_04_25_39_	hypothetical protein		2	181	60
HRX1MBH02GBO7Q_7 [215 - 547] length=554 xy=2476_2004 region=2 run=R_2012_07_26_04_33_37_	hypothetical protein		215	547	111	RNA processing and modification
HRX1MBH02FMHSM_3 [1 - 441] length=509 xy=2189_1540 region=2 run=R_2012_07_26_04_33_37_	ref|XP_003608723.1| DEAD-box ATP-dependent RNA helicase [Medicago truncatula] gb|AES90920.1| DEAD-box ATP-dependent RNA helicase [Medicago truncatula]		1	441	147	Inorganic ion transport and metabolism
isotig11203_18 [1167 - 55] (REVERSE SENSE) gene=isogroup07063 length=1238 numContigs=1	zinc finger protein, putative [Ricinus communis]		1167	55	371	(REVERSE SENSE)
isotig05052_21 [1102 - 278] (REVERSE SENSE) gene=isogroup01742 length=1382 numContigs=2	tonoplast intrinsic protein, putative [Ricinus communis]		1102	278	275	(REVERSE SENSE)	Carbohydrate transport and metabolism
HRX1MBH02F2HKX_12 [321 - 106] (REVERSE SENSE) length=553 xy=2371_2287 region=2 run=R_2012_07_26_04_33_37_	hypothetical protein		321	106	72	(REVERSE SENSE)
HRX1MBH02GKACW_1 [1 - 294] length=498 xy=2574_1246 region=2 run=R_2012_07_26_04_33_37_	5-methyltetrahydrofolate:homocysteine methyltransferase, putative [Ricinus communis]		1	294	98	Amino acid transport and metabolism
HS0W81S01CF7HL_1 [2 - 127] length=127 xy=0887_2391 region=1 run=R_2012_08_15_04_25_39_	hypothetical protein		2	127	42
HS0W81S02EOZQM_10 [497 - 3] (REVERSE SENSE) length=498 xy=1807_3164 region=2 run=R_2012_08_15_04_25_39_	conserved hypothetical protein		497	3	165	(REVERSE SENSE)	Transcription
HS0W81S02EOMQO_7 [353 - 3] (REVERSE SENSE) length=354 xy=1803_2702 region=2 run=R_2012_08_15_04_25_39_	ref|XP_003529857.1| PREDICTED: 1-phosphatidylinositol-3-phosphate 5-kinase-like [Glycine max]		353	3	117	(REVERSE SENSE)	Signal transduction mechanisms
isotig15877_16 [602 - 3] (REVERSE SENSE) gene=isogroup11737 length=681 numContigs=1	hypothetical protein		602	3	200	(REVERSE SENSE)	Intracellular trafficking, secretion, and vesicular transport
HS0W81S02DEAAG_4 [563 - 306] (REVERSE SENSE) length=565 xy=1275_3078 region=2 run=R_2012_08_15_04_25_39_	hypothetical protein		563	306	86	(REVERSE SENSE)
HRX1MBH02HBS3A_4 [118 - 2] (REVERSE SENSE) length=119 xy=2887_3188 region=2 run=R_2012_07_26_04_33_37_	hypothetical protein		118	2	39	(REVERSE SENSE)
isotig02495_10 [1 - 1614] gene=isogroup00500 length=1627 numContigs=3	beta-hexosaminidase, putative [Ricinus communis]		1	1614	538	Carbohydrate transport and metabolism
HRX1MBH02ICMUX_1 [1 - 111] length=112 xy=3307_1063 region=2 run=R_2012_07_26_04_33_37_	hypothetical protein		1	111	37	Signal transduction mechanisms
HRX1MBH02GG1KH_3 [167 - 349] length=700 xy=2537_1439 region=2 run=R_2012_07_26_04_33_37_	hypothetical protein		167	349	61
HRMYNUX02IF5RV_2 [1 - 102] length=102 xy=3347_1705 region=2 run=R_2012_07_20_04_56_08_	hypothetical protein		1	102	34
isotig07927_30 [2110 - 323] (REVERSE SENSE) gene=isogroup03787 length=2110 numContigs=1	multidrug resistance-associated protein 1, 3 (mrp1, 3), abc-transoprter, putative [Ricinus communis]		2110	323	596	(REVERSE SENSE)	Secondary metabolites biosynthesis, transport and catabolism
HRX1MBH02I8OUO_11 [484 - 20] (REVERSE SENSE) length=496 xy=3672_1598 region=2 run=R_2012_07_26_04_33_37_	hypothetical protein		484	20	155	(REVERSE SENSE)	RNA processing and modification
HS0W81S01BET0F_8 [440 - 99] (REVERSE SENSE) length=464 xy=0461_3549 region=1 run=R_2012_08_15_04_25_39_	PREDICTED: putative disease resistance protein At3g14460-like [Vitis vinifera]		440	99	114	(REVERSE SENSE)	Signal transduction mechanisms
HRX1MBH02F2RT9_3 [3 - 548] length=550 xy=2374_3295 region=2 run=R_2012_07_26_04_33_37_	ref|XP_002311192.1| folylpolyglutamate synthase [Populus trichocarpa] gb|EEE88559.1| folylpolyglutamate synthase [Populus trichocarpa]		3	548	182	Coenzyme transport and metabolism
isotig10279_20 [1326 - 73] (REVERSE SENSE) gene=isogroup06139 length=1396 numContigs=1	probable arabinose 5-phosphate isomerase-like [Glycine max]		1326	73	418	(REVERSE SENSE)	Chromatin structure and dynamics
HRX1MBH02G0JJI_1 [1 - 138] length=139 xy=2759_1884 region=2 run=R_2012_07_26_04_33_37_	hypothetical protein		1	138	46
isotig11867_23 [1140 - 1] (REVERSE SENSE) gene=isogroup07727 length=1140 numContigs=1	hypothetical protein		1140	1	380	(REVERSE SENSE)	Amino acid transport and metabolism
HS0W81S01BZVOM_2 [1 - 153] length=154 xy=0701_2452 region=1 run=R_2012_08_15_04_25_39_	hypothetical protein		1	153	51
HRX1MBH01CNA2N_3 [1 - 471] length=553 xy=0968_1853 region=1 run=R_2012_07_26_04_33_37_	ref|XP_003696024.1| PREDICTED: H/ACA ribonucleoprotein complex subunit 2-like protein-like [Apis florea]		1	471	157	RNA processing and modification
HRMYNUX02H8DLF_7 [354 - 43] (REVERSE SENSE) length=449 xy=3258_3137 region=2 run=R_2012_07_20_04_56_08_	PREDICTED: 125 kDa kinesin-related protein [Vitis vinifera]		354	43	104	(REVERSE SENSE)	Cytoskeleton
HRX1MBH01BCYIC_6 [497 - 165] (REVERSE SENSE) length=499 xy=0440_2082 region=1 run=R_2012_07_26_04_33_37_	PREDICTED: TEL2-interacting protein 1 homolog [Vitis vinifera]		497	165	111	(REVERSE SENSE)	Cell cycle control, cell division, chromosome partitioning, Posttranslational modification, protein turnover, chaperones
HS0W81S02DCPQP_2 [2 - 118] length=119 xy=1257_3519 region=2 run=R_2012_08_15_04_25_39_	hypothetical protein		2	118	39
isotig14228_6 [1 - 696] gene=isogroup10088 length=845 numContigs=1	hypothetical protein		1	696	232	Signal transduction mechanisms
isotig06128_23 [1061 - 3] (REVERSE SENSE) gene=isogroup02280 length=1063 numContigs=2	GDSL esterase/lipase [Medicago truncatula]		1061	3	353	(REVERSE SENSE)
HRX1MBH02H5GKF_12 [430 - 2] (REVERSE SENSE) length=647 xy=3225_2189 region=2 run=R_2012_07_26_04_33_37_	PREDICTED: pre-mRNA-splicing factor ATP-dependent RNA helicase PRP16-like [Vitis vinifera]		430	2	143	(REVERSE SENSE)	RNA processing and modification
HS0W81S02ETT2I_5 [320 - 117] (REVERSE SENSE) length=349 xy=1862_3816 region=2 run=R_2012_08_15_04_25_39_	hypothetical protein		320	117	68	(REVERSE SENSE)
HRMYNUX02I5GU0_4 [122 - 310] length=370 xy=3635_2826 region=2 run=R_2012_07_20_04_56_08_	hypothetical protein		122	310	63	Posttranslational modification, protein turnover, chaperones
isotig02078_7 [3 - 1085] gene=isogroup00370 length=1164 numContigs=3	1-deoxyxylulose-5-phosphate synthase, putative [Ricinus communis]		3	1085	361	Carbohydrate transport and metabolism
HRX1MBH01DC4WD_4 [241 - 417] length=544 xy=1262_2683 region=1 run=R_2012_07_26_04_33_37_	hypothetical protein		241	417	59
HS0W81S02D3V0V_5 [3 - 485] length=547 xy=1567_1613 region=2 run=R_2012_08_15_04_25_39_	conserved hypothetical protein		3	485	161	Lipid transport and metabolism
HS0W81S01BGWCL_12 [373 - 2] (REVERSE SENSE) length=629 xy=0485_1587 region=1 run=R_2012_08_15_04_25_39_	hypothetical protein		373	2	124	(REVERSE SENSE)	Intracellular trafficking, secretion, and vesicular transport
HRX1MBH02GX2FP_4 [208 - 423] length=447 xy=2731_1091 region=2 run=R_2012_07_26_04_33_37_	hypothetical protein		208	423	72	Carbohydrate transport and metabolism
HS0W81S01BK8YO_2 [1 - 411] length=454 xy=0534_3854 region=1 run=R_2012_08_15_04_25_39_	ref|XP_002518194.1| triacylglycerol lipase, putative [Ricinus communis] gb|EEF44327.1| triacylglycerol lipase, putative [Ricinus communis]		1	411	137
HRX1MBH02FZ68Z_8 [457 - 2] (REVERSE SENSE) length=459 xy=2345_2081 region=2 run=R_2012_07_26_04_33_37_	hypothetical protein		457	2	152	(REVERSE SENSE)
isotig15638_15 [702 - 1] (REVERSE SENSE) gene=isogroup11498 length=703 numContigs=1	hypothetical protein		702	1	234	(REVERSE SENSE)	Inorganic ion transport and metabolism, Secondary metabolites biosynthesis, transport and catabolism
HRMYNUX02I4NJD_6 [273 - 503] length=503 xy=3626_1687 region=2 run=R_2012_07_20_04_56_08_	hypothetical protein		273	503	77
isotig05330_19 [836 - 273] (REVERSE SENSE) gene=isogroup01881 length=1120 numContigs=2	unknown [Arachis hypogaea]		836	273	188	(REVERSE SENSE)	Translation, ribosomal structure and biogenesis
HRX1MBH01C7E22_1 [113 - 3] (REVERSE SENSE) length=114 xy=1197_2188 region=1 run=R_2012_07_26_04_33_37_	hypothetical protein		113	3	37	(REVERSE SENSE)
HS0W81S01B8J8N_1 [1 - 186] length=187 xy=0800_2021 region=1 run=R_2012_08_15_04_25_39_	A Chain A, Structure Of A Mannose-Specific Jacalin-Related Lectin From Morus Nigra pdb		1	186	62	Carbohydrate transport and metabolism
isotig16959_3 [2 - 526] gene=isogroup12819 length=527 numContigs=1	hypothetical protein		2	526	175
isotig08407_9 [578 - 1624] gene=isogroup04267 length=1885 numContigs=1	serine/threonine protein kinase, putative [Ricinus communis]		578	1624	349	Signal transduction mechanisms
HS0W81S01BK7RP_1 [2 - 115] length=115 xy=0534_2307 region=1 run=R_2012_08_15_04_25_39_	hypothetical protein		2	115	38
isotig09956_24 [1110 - 193] (REVERSE SENSE) gene=isogroup05816 length=1464 numContigs=1	translin-associated protein X-like isoform 1 [Vitis vinifera]		1110	193	306	(REVERSE SENSE)	General function prediction only
HS0W81S02DVDY3_2 [224 - 367] length=519 xy=1470_2285 region=2 run=R_2012_08_15_04_25_39_	hypothetical protein		224	367	48
HS0W81S02C7YGY_1 [2 - 100] length=100 xy=1203_2736 region=2 run=R_2012_08_15_04_25_39_	PREDICTED: LRR receptor-like serine/threonine-protein kinase GSO1-like [Vitis vinifera]		2	100	33	Function unknown
isotig11900_9 [230 - 1135] gene=isogroup07760 length=1136 numContigs=1	hypothetical protein		230	1135	302	Transcription
HRMYNUX02HZSKU_14 [320 - 33] (REVERSE SENSE) length=563 xy=3160_4060 region=2 run=R_2012_07_20_04_56_08_	hypothetical protein		320	33	96	(REVERSE SENSE)
HRMYNUX02H6FY2_13 [577 - 2] (REVERSE SENSE) length=654 xy=3236_3020 region=2 run=R_2012_07_20_04_56_08_	conserved hypothetical protein		577	2	192	(REVERSE SENSE)	General function prediction only
isotig04730_26 [1046 - 3] (REVERSE SENSE) gene=isogroup01581 length=1459 numContigs=3	uncharacterized protein LOC100776862 isoform 2 [Glycine max]		1046	3	348	(REVERSE SENSE)	Inorganic ion transport and metabolism
HS0W81S02D0ZAO_2 [3 - 122] length=123 xy=1534_1054 region=2 run=R_2012_08_15_04_25_39_	hypothetical protein		3	122	40
isotig08360_11 [22 - 1464] gene=isogroup04220 length=1909 numContigs=1	nuclear acid binding protein, putative [Ricinus communis]		22	1464	481	RNA processing and modification, Translation, ribosomal structure and biogenesis
isotig08037_29 [2051 - 354] (REVERSE SENSE) gene=isogroup03897 length=2053 numContigs=1	BTB/POZ domain-containing protein At1g63850 [Vitis vinifera]		2051	354	566	(REVERSE SENSE)
HS0W81S01AR5QF_1 [3 - 107] length=107 xy=0203_2421 region=1 run=R_2012_08_15_04_25_39_	hypothetical protein		3	107	35	General function prediction only
HRX1MBH01C2PPR_3 [159 - 1] (REVERSE SENSE) length=175 xy=1143_3869 region=1 run=R_2012_07_26_04_33_37_	hypothetical protein		159	1	53	(REVERSE SENSE)
HS0W81S01APCA2_3 [2 - 490] length=592 xy=0171_2044 region=1 run=R_2012_08_15_04_25_39_	conserved hypothetical protein		2	490	163	Replication, recombination and repair
HS0W81S01B8ZP8_4 [262 - 459] length=518 xy=0805_1614 region=1 run=R_2012_08_15_04_25_39_	hypothetical protein		262	459	66
HRMYNUX02HC4F2_11 [434 - 3] (REVERSE SENSE) length=545 xy=2902_3120 region=2 run=R_2012_07_20_04_56_08_	ref|XP_003590923.1| Ammonium transporter [Medicago truncatula] gb|AES61174.1| Ammonium transporter [Medicago truncatula]		434	3	144	(REVERSE SENSE)
isotig15814_2 [2 - 685] gene=isogroup11674 length=687 numContigs=1	hypothetical protein		2	685	228	General function prediction only
HS0W81S01BOI11_5 [2 - 412] length=448 xy=0572_1255 region=1 run=R_2012_08_15_04_25_39_	abc transporter, putative [Ricinus communis]		2	412	137	Intracellular trafficking, secretion, and vesicular transport
HS0W81S01BWQCT_5 [135 - 275] length=468 xy=0665_3035 region=1 run=R_2012_08_15_04_25_39_	hypothetical protein		135	275	47
HRX1MBH02GCO1K_1 [3 - 104] length=105 xy=2487_3382 region=2 run=R_2012_07_26_04_33_37_	hypothetical protein		3	104	34
HRX1MBH02HG15S_11 [522 - 1] (REVERSE SENSE) length=580 xy=2947_2462 region=2 run=R_2012_07_26_04_33_37_	type I inositol polyphosphate 5-phosphatase, putative [Ricinus communis]		522	1	174	(REVERSE SENSE)	Intracellular trafficking, secretion, and vesicular transport
HRX1MBH01CJWL5_1 [133 - 2] (REVERSE SENSE) length=134 xy=0929_2891 region=1 run=R_2012_07_26_04_33_37_	hypothetical protein		133	2	44	(REVERSE SENSE)
HS0W81S02ELPL3_3 [3 - 329] length=388 xy=1770_1625 region=2 run=R_2012_08_15_04_25_39_	conserved hypothetical protein		3	329	109	Amino acid transport and metabolism
isotig14031_7 [110 - 865] gene=isogroup09891 length=866 numContigs=1	hypothetical protein		110	865	252	Carbohydrate transport and metabolism
isotig15255_5 [27 - 548] gene=isogroup11115 length=742 numContigs=1	hypothetical protein		27	548	174	Transcription
isotig02954_25 [2041 - 1226] (REVERSE SENSE) gene=isogroup00687 length=2061 numContigs=3	PRA1 family protein B4 [Medicago truncatula]		2041	1226	272	(REVERSE SENSE)	Intracellular trafficking, secretion, and vesicular transport
HS0W81S01BR0BN_2 [56 - 217] length=219 xy=0611_3857 region=1 run=R_2012_08_15_04_25_39_	hypothetical protein		56	217	54	General function prediction only
HRX1MBH02FWYCR_8 [419 - 48] (REVERSE SENSE) length=561 xy=2308_2137 region=2 run=R_2012_07_26_04_33_37_	hypothetical protein		419	48	124	(REVERSE SENSE)
HRX1MBH02FK50C_12 [579 - 1] (REVERSE SENSE) length=684 xy=2174_1050 region=2 run=R_2012_07_26_04_33_37_	conserved hypothetical protein		579	1	193	(REVERSE SENSE)	Cell cycle control, cell division, chromosome partitioning
HRMYNUX02JY23C_15 [367 - 53] (REVERSE SENSE) length=657 xy=3973_0214 region=2 run=R_2012_07_20_04_56_08_	conserved hypothetical protein		367	53	105	(REVERSE SENSE)
HS0W81S02DXR6A_1 [1 - 144] length=314 xy=1497_3408 region=2 run=R_2012_08_15_04_25_39_	hypothetical protein		1	144	48
HS0W81S02DOP9F_1 [6 - 101] length=102 xy=1394_2913 region=2 run=R_2012_08_15_04_25_39_	hypothetical protein		6	101	32
HRX1MBH02F1SKU_10 [513 - 1] (REVERSE SENSE) length=715 xy=2363_2652 region=2 run=R_2012_07_26_04_33_37_	conserved hypothetical protein		513	1	171	(REVERSE SENSE)	General function prediction only
isotig08485_31 [1859 - 90] (REVERSE SENSE) gene=isogroup04345 length=1860 numContigs=1	predicted protein [Populus trichocarpa]		1859	90	590	(REVERSE SENSE)	Signal transduction mechanisms
isotig06360_14 [738 - 1] (REVERSE SENSE) gene=isogroup02396 length=760 numContigs=2	hypothetical protein		738	1	246	(REVERSE SENSE)	Signal transduction mechanisms, Cytoskeleton
HRX1MBH01ES7H4_2 [3 - 206] length=551 xy=1855_3242 region=1 run=R_2012_07_26_04_33_37_	hypothetical protein		3	206	68
HS0W81S02D4C3R_6 [255 - 13] (REVERSE SENSE) length=405 xy=1572_3269 region=2 run=R_2012_08_15_04_25_39_	hypothetical protein		255	13	81	(REVERSE SENSE)
HRMYNUX02GQQA8_2 [99 - 1] (REVERSE SENSE) length=191 xy=2647_2850 region=2 run=R_2012_07_20_04_56_08_	hypothetical protein		99	1	33	(REVERSE SENSE)
HRX1MBH01BTM7O_10 [631 - 2] (REVERSE SENSE) length=632 xy=0630_2354 region=1 run=R_2012_07_26_04_33_37_	ref|XP_003542384.1| PREDICTED: 1-phosphatidylinositol-3-phosphate 5-kinase-like [Glycine max]		631	2	210	(REVERSE SENSE)	Signal transduction mechanisms
isotig11173_4 [60 - 800] gene=isogroup07033 length=1242 numContigs=1	21 kDa protein precursor, putative [Ricinus communis]		60	800	247
HS0W81S02D8QYX_5 [1 - 624] length=626 xy=1622_3063 region=2 run=R_2012_08_15_04_25_39_	conserved hypothetical protein		1	624	208	Cytoskeleton
HS0W81S01BU7MA_8 [585 - 79] (REVERSE SENSE) length=586 xy=0648_1728 region=1 run=R_2012_08_15_04_25_39_	integral membrane protein [Beta vulgaris]		585	79	169	(REVERSE SENSE)	General function prediction only
HS0W81S02DL4ZQ_1 [1 - 408] length=408 xy=1365_0820 region=2 run=R_2012_08_15_04_25_39_	PREDICTED: disease resistance protein RPM1-like [Vitis vinifera]		1	408	136	Signal transduction mechanisms
HS0W81S01BRC43_2 [2 - 373] length=375 xy=0604_2485 region=1 run=R_2012_08_15_04_25_39_	hypothetical protein		2	373	124	Transcription
HS0W81S02C3VYF_1 [2 - 172] length=172 xy=1157_1269 region=2 run=R_2012_08_15_04_25_39_	hypothetical protein		2	172	57
HS0W81S01BISYL_6 [551 - 300] (REVERSE SENSE) length=553 xy=0507_0395 region=1 run=R_2012_08_15_04_25_39_	hypothetical protein		551	300	84	(REVERSE SENSE)	Cell wall/membrane/envelope biogenesis
HRX1MBH02GQ1JP_14 [406 - 2] (REVERSE SENSE) length=553 xy=2651_1027 region=2 run=R_2012_07_26_04_33_37_	conserved hypothetical protein		406	2	135	(REVERSE SENSE)
HRX1MBH02I3THK_12 [543 - 154] (REVERSE SENSE) length=545 xy=3616_3702 region=2 run=R_2012_07_26_04_33_37_	ref|XP_003552059.1| PREDICTED: protein FAR1-RELATED SEQUENCE 7-like [Glycine max]		543	154	130	(REVERSE SENSE)
HS0W81S01AX6BO_2 [2 - 397] length=454 xy=0272_0498 region=1 run=R_2012_08_15_04_25_39_	ref|XP_002523120.1| guanosine-3',5'-bis(diphosphate) 3'-pyrophosphohydrolase, putative [Ricinus communis] gb|EEF39305.1| guanosine-3',5'-bis(diphosphate) 3'-pyrophosphohydrolase, putative [Ricinus communis]		2	397	132	Signal transduction mechanisms
HRX1MBH01EL5EY_9 [494 - 3] (REVERSE SENSE) length=494 xy=1775_1624 region=1 run=R_2012_07_26_04_33_37_	transcription factor, putative [Ricinus communis]		494	3	164	(REVERSE SENSE)	Transcription
HRX1MBH02IU3RZ_16 [356 - 3] (REVERSE SENSE) length=635 xy=3517_2637 region=2 run=R_2012_07_26_04_33_37_	conserved hypothetical protein		356	3	118	(REVERSE SENSE)	Energy production and conversion
HRX1MBH02GQWET_11 [420 - 22] (REVERSE SENSE) length=508 xy=2649_2563 region=2 run=R_2012_07_26_04_33_37_	hypothetical protein		420	22	133	(REVERSE SENSE)
HRX1MBH01B9C12_3 [2 - 187] length=297 xy=0809_2504 region=1 run=R_2012_07_26_04_33_37_	hypothetical protein		2	187	62
HRX1MBH02J3IUT_11 [407 - 3] (REVERSE SENSE) length=679 xy=4023_2467 region=2 run=R_2012_07_26_04_33_37_	PREDICTED: DNA repair protein REV1-like [Vitis vinifera]		407	3	135	(REVERSE SENSE)	Replication, recombination and repair
HS0W81S02EIQVG_1 [2 - 175] length=364 xy=1736_2554 region=2 run=R_2012_08_15_04_25_39_	hypothetical protein		2	175	58
isotig17391_2 [2 - 253] gene=isogroup13251 length=253 numContigs=1	hypothetical protein		2	253	84
HS0W81S01BXHJB_2 [102 - 1] (REVERSE SENSE) length=103 xy=0674_1397 region=1 run=R_2012_08_15_04_25_39_	hypothetical protein		102	1	34	(REVERSE SENSE)
isotig13311_9 [149 - 898] gene=isogroup09171 length=944 numContigs=1	hypothetical protein		149	898	250	General function prediction only
HRX1MBH02HKYWM_5 [119 - 520] length=521 xy=2992_0548 region=2 run=R_2012_07_26_04_33_37_	cleavage and polyadenylation specificity factor cpsf, putative [Ricinus communis]		119	520	134	RNA processing and modification
HS0W81S01BFKDN_1 [1 - 228] length=230 xy=0470_0857 region=1 run=R_2012_08_15_04_25_39_	hypothetical protein		1	228	76	Signal transduction mechanisms, Cytoskeleton
HRX1MBH02IOMJG_9 [640 - 464] (REVERSE SENSE) length=671 xy=3443_3466 region=2 run=R_2012_07_26_04_33_37_	hypothetical protein		640	464	59	(REVERSE SENSE)
HS0W81S01AQXLS_2 [1 - 369] length=370 xy=0189_2574 region=1 run=R_2012_08_15_04_25_39_	ref|XP_003631642.1| PREDICTED: organ-specific protein S2-like [Vitis vinifera]		1	369	123
HS0W81S02D2TYH_9 [426 - 58] (REVERSE SENSE) length=426 xy=1555_1431 region=2 run=R_2012_08_15_04_25_39_	hypothetical protein		426	58	123	(REVERSE SENSE)
HRX1MBH01B1UWI_10 [297 - 70] (REVERSE SENSE) length=606 xy=0724_0544 region=1 run=R_2012_07_26_04_33_37_	hypothetical protein		297	70	76	(REVERSE SENSE)
HRX1MBH02FOP1Z_4 [211 - 59] (REVERSE SENSE) length=315 xy=2214_3157 region=2 run=R_2012_07_26_04_33_37_	hypothetical protein		211	59	51	(REVERSE SENSE)
HRMYNUX02FI2IU_5 [3 - 473] length=474 xy=2150_1524 region=2 run=R_2012_07_20_04_56_08_	ref|XP_002283680.1| PREDICTED: oligopeptide transporter 4 [Vitis vinifera]		3	473	157	Signal transduction mechanisms
HRX1MBH01AVPNB_2 [1 - 123] length=148 xy=0244_0261 region=1 run=R_2012_07_26_04_33_37_	PREDICTED: cleft lip and palate transmembrane protein 1 homolog [Vitis vinifera]		1	123	41	General function prediction only
HRX1MBH02JAKMP_1 [2 - 139] length=141 xy=3693_3423 region=2 run=R_2012_07_26_04_33_37_	splicing endonuclease positive effector sen1, putative [Ricinus communis]		2	139	46
HRX1MBH01CV0C7_3 [3 - 638] length=664 xy=1067_2377 region=1 run=R_2012_07_26_04_33_37_	gb|AEV42257.1| aminoacyl-tRNA synthetase [Beta vulgaris]		3	638	212
HRX1MBH02GOX9G_10 [423 - 1] (REVERSE SENSE) length=423 xy=2627_1762 region=2 run=R_2012_07_26_04_33_37_	PREDICTED: protein-ribulosamine 3-kinase, chloroplastic [Vitis vinifera]		423	1	141	(REVERSE SENSE)	General function prediction only
HRX1MBH02J450T_3 [151 - 333] length=335 xy=4042_1323 region=2 run=R_2012_07_26_04_33_37_	hypothetical protein		151	333	61
isotig07022_25 [486 - 3155] gene=isogroup02882 length=3357 numContigs=1	protein transport protein Sec23A-like [Glycine max]		486	3155	890	Intracellular trafficking, secretion, and vesicular transport
HS0W81S01A7VP6_4 [211 - 507] length=508 xy=0382_2764 region=1 run=R_2012_08_15_04_25_39_	Upstream activation factor subunit UAF30, putative [Ricinus communis]		211	507	99	Intracellular trafficking, secretion, and vesicular transport
isotig12768_19 [1014 - 208] (REVERSE SENSE) gene=isogroup08628 length=1016 numContigs=1	hypothetical protein		1014	208	269	(REVERSE SENSE)	Cytoskeleton
HS0W81S01BCHTU_3 [2 - 529] length=558 xy=0435_0944 region=1 run=R_2012_08_15_04_25_39_	MYB9 [Malus x domestica]		2	529	176	Transcription
HS0W81S02D7SUQ_4 [443 - 646] length=646 xy=1611_3904 region=2 run=R_2012_08_15_04_25_39_	hypothetical protein		443	646	68
HRMYNUX02JL41J_8 [657 - 163] (REVERSE SENSE) length=659 xy=3825_2421 region=2 run=R_2012_07_20_04_56_08_	hypothetical protein		657	163	165	(REVERSE SENSE)
HRX1MBH01DA0NI_1 [1 - 402] length=404 xy=1238_2172 region=1 run=R_2012_07_26_04_33_37_	hypothetical protein		1	402	134	RNA processing and modification
isotig11252_4 [38 - 454] gene=isogroup07112 length=1230 numContigs=1	hypothetical protein		38	454	139
HRX1MBH01B0NMB_1 [19 - 132] length=133 xy=0710_1793 region=1 run=R_2012_07_26_04_33_37_	hypothetical protein		19	132	38
HRX1MBH02HIF6D_12 [325 - 128] (REVERSE SENSE) length=501 xy=2963_1747 region=2 run=R_2012_07_26_04_33_37_	hypothetical protein		325	128	66	(REVERSE SENSE)
HRX1MBH02IJ41M_4 [2 - 373] length=373 xy=3392_3064 region=2 run=R_2012_07_26_04_33_37_	hypothetical protein		2	373	124
HRX1MBH01ANGFX_2 [1 - 105] length=105 xy=0150_0107 region=1 run=R_2012_07_26_04_33_37_	hypothetical protein		1	105	35
HRX1MBH02GKVVD_5 [64 - 372] length=373 xy=2581_0455 region=2 run=R_2012_07_26_04_33_37_	acyl-activating enzyme 14 [Cannabis sativa]		64	372	103	Lipid transport and metabolism
HRMYNUX02JH9YB_3 [114 - 392] length=503 xy=3781_2385 region=2 run=R_2012_07_20_04_56_08_	hypothetical protein		114	392	93
HRMYNUX02G9ZVC_7 [529 - 2] (REVERSE SENSE) length=531 xy=2867_0582 region=2 run=R_2012_07_20_04_56_08_	PREDICTED: pleiotropic regulator 1-like [Glycine max]		529	2	176	(REVERSE SENSE)	RNA processing and modification
HRX1MBH02IFN1I_8 [559 - 350] (REVERSE SENSE) length=582 xy=3341_3300 region=2 run=R_2012_07_26_04_33_37_	hypothetical protein		559	350	70	(REVERSE SENSE)	Energy production and conversion, General function prediction only
HS0W81S01ALOKH_1 [3 - 302] length=447 xy=0129_3343 region=1 run=R_2012_08_15_04_25_39_	hypothetical protein		3	302	100
HRX1MBH01BWMYQ_3 [96 - 602] length=663 xy=0664_2736 region=1 run=R_2012_07_26_04_33_37_	phloroglucinol O-methyltransferase [Rosa chinensis var. spontanea]		96	602	169	General function prediction only
HRMYNUX02G6LWW_5 [283 - 2] (REVERSE SENSE) length=288 xy=2828_2270 region=2 run=R_2012_07_20_04_56_08_	hypothetical protein		283	2	94	(REVERSE SENSE)	Cell cycle control, cell division, chromosome partitioning, Cytoskeleton
HS0W81S02ENONT_10 [424 - 2] (REVERSE SENSE) length=492 xy=1792_3591 region=2 run=R_2012_08_15_04_25_39_	ref|XP_003634044.1| PREDICTED: receptor-like protein 12-like [Vitis vinifera]		424	2	141	(REVERSE SENSE)	Signal transduction mechanisms
HRX1MBH01EK51I_12 [618 - 163] (REVERSE SENSE) length=667 xy=1764_0836 region=1 run=R_2012_07_26_04_33_37_	ref|XP_003522109.1| PREDICTED: thylakoid ADP,ATP carrier protein, chloroplastic-like, partial [Glycine max]		618	163	152	(REVERSE SENSE)	Energy production and conversion
isotig09715_28 [1304 - 63] (REVERSE SENSE) gene=isogroup05575 length=1516 numContigs=1	ref|NP_851204.1| alpha-rhamnosidase-like protein [Arabidopsis thaliana] gb|ABL66729.1| At5g57700 [Arabidopsis thaliana] gb|AED96937.1| alpha-rhamnosidase-like protein [Arabidopsis thaliana]		1304	63	414	(REVERSE SENSE)	RNA processing and modification
HS0W81S01B21NN_3 [253 - 2] (REVERSE SENSE) length=253 xy=0737_2705 region=1 run=R_2012_08_15_04_25_39_	tyrosine-rich hydroxyproline-rich glycoprotein, partial [Petroselinum crispum]		253	2	84	(REVERSE SENSE)	Signal transduction mechanisms, Cytoskeleton
isotig10869_9 [182 - 1072] gene=isogroup06729 length=1289 numContigs=1	zinc finger AN1 and C2H2 domain-containing stress-associated protein 16-like isoform 1 [Vitis vinifera]		182	1072	297	General function prediction only
HS0W81S01AQ5F7_5 [190 - 2] (REVERSE SENSE) length=226 xy=0192_0453 region=1 run=R_2012_08_15_04_25_39_	hypothetical protein		190	2	63	(REVERSE SENSE)
HRX1MBH01EBBVU_2 [1 - 183] length=272 xy=1652_0600 region=1 run=R_2012_07_26_04_33_37_	hypothetical protein		1	183	61
HRX1MBH02JZV15_5 [190 - 26] (REVERSE SENSE) length=466 xy=3982_0891 region=2 run=R_2012_07_26_04_33_37_	hypothetical protein		190	26	55	(REVERSE SENSE)
HRX1MBH02IUTZB_11 [499 - 2] (REVERSE SENSE) length=625 xy=3514_2229 region=2 run=R_2012_07_26_04_33_37_	ammonium transporter, putative [Ricinus communis]		499	2	166	(REVERSE SENSE)	Inorganic ion transport and metabolism
isotig17386_4 [1 - 258] gene=isogroup13246 length=260 numContigs=1	hypothetical protein		1	258	86	General function prediction only
HS0W81S02DJLSW_1 [100 - 2] (REVERSE SENSE) length=102 xy=1336_1422 region=2 run=R_2012_08_15_04_25_39_	hypothetical protein		100	2	33	(REVERSE SENSE)
HS0W81S02D8NYN_10 [547 - 284] (REVERSE SENSE) length=558 xy=1621_3261 region=2 run=R_2012_08_15_04_25_39_	hypothetical protein		547	284	88	(REVERSE SENSE)	Signal transduction mechanisms
HRX1MBH01BF3E4_2 [80 - 193] length=193 xy=0476_0958 region=1 run=R_2012_07_26_04_33_37_	hypothetical protein		80	193	38
HRX1MBH02IOLT9_4 [66 - 560] length=608 xy=3443_2559 region=2 run=R_2012_07_26_04_33_37_	hypothetical protein		66	560	165	RNA processing and modification
isotig07690_37 [2225 - 150] (REVERSE SENSE) gene=isogroup03550 length=2264 numContigs=1	heat shock protein 70 [Cucumis sativus]		2225	150	692	(REVERSE SENSE)	Posttranslational modification, protein turnover, chaperones
HS0W81S02DDBXV_2 [1 - 216] length=217 xy=1264_3617 region=2 run=R_2012_08_15_04_25_39_	nucleotide binding protein, putative [Ricinus communis]		1	216	72	Intracellular trafficking, secretion, and vesicular transport
HRX1MBH02HDLC3_6 [302 - 159] (REVERSE SENSE) length=589 xy=2908_0469 region=2 run=R_2012_07_26_04_33_37_	hypothetical protein		302	159	48	(REVERSE SENSE)
HS0W81S02DATY1_1 [117 - 28] (REVERSE SENSE) length=117 xy=1236_1707 region=2 run=R_2012_08_15_04_25_39_	hypothetical protein		117	28	30	(REVERSE SENSE)
isotig13011_5 [49 - 717] gene=isogroup08871 length=984 numContigs=1	hypothetical protein		49	717	223	Intracellular trafficking, secretion, and vesicular transport
HS0W81S02EABWV_2 [254 - 424] length=425 xy=1640_3133 region=2 run=R_2012_08_15_04_25_39_	hypothetical protein		254	424	57
HS0W81S01CJZZG_4 [357 - 142] (REVERSE SENSE) length=415 xy=0930_3162 region=1 run=R_2012_08_15_04_25_39_	hypothetical protein		357	142	72	(REVERSE SENSE)
HRX1MBH02IN1I6_5 [165 - 578] length=578 xy=3437_0816 region=2 run=R_2012_07_26_04_33_37_	PREDICTED: 1-acyl-sn-glycerol-3-phosphate acyltransferase 1, chloroplastic-like [Vitis vinifera]		165	578	138
isotig07136_12 [321 - 1823] gene=isogroup02996 length=2983 numContigs=1	U-box domain-containing protein 43 [Vitis vinifera]		321	1823	501	Intracellular trafficking, secretion, and vesicular transport
HRX1MBH02JBDVE_10 [281 - 117] (REVERSE SENSE) length=562 xy=3703_0360 region=2 run=R_2012_07_26_04_33_37_	hypothetical protein		281	117	55	(REVERSE SENSE)
HRX1MBH02GB227_3 [213 - 1] (REVERSE SENSE) length=308 xy=2480_3601 region=2 run=R_2012_07_26_04_33_37_	hypothetical protein		213	1	71	(REVERSE SENSE)	Translation, ribosomal structure and biogenesis
HS0W81S02EUR7T_8 [486 - 112] (REVERSE SENSE) length=551 xy=1873_3015 region=2 run=R_2012_08_15_04_25_39_	PREDICTED: serine/threonine-protein kinase AFC1-like isoform 1 [Glycine max]		486	112	125	(REVERSE SENSE)	Signal transduction mechanisms
HRX1MBH02FU5QD_2 [1 - 567] length=568 xy=2288_0307 region=2 run=R_2012_07_26_04_33_37_	PREDICTED: cytochrome P450 93A1 [Vitis vinifera]		1	567	189	Secondary metabolites biosynthesis, transport and catabolism
HRX1MBH02HBJYU_1 [103 - 195] length=195 xy=2884_3652 region=2 run=R_2012_07_26_04_33_37_	hypothetical protein		103	195	31
contig05161_9 [533 - 3] (REVERSE SENSE) gene=isogroup00625 length=535	hypothetical protein VITISV_031635 [Vitis vinifera]		533	3	177	(REVERSE SENSE)	Function unknown
HRX1MBH02GJAY7_7 [452 - 3] (REVERSE SENSE) length=452 xy=2563_0449 region=2 run=R_2012_07_26_04_33_37_	ref|XP_002515304.1| triacylglycerol lipase, putative [Ricinus communis] gb|EEF47288.1| triacylglycerol lipase, putative [Ricinus communis]		452	3	150	(REVERSE SENSE)
HS0W81S02EWZDW_2 [3 - 287] length=288 xy=1898_3218 region=2 run=R_2012_08_15_04_25_39_	hypothetical protein		3	287	95	Signal transduction mechanisms
HRMYNUX02HYJRZ_5 [3 - 338] length=456 xy=3146_3341 region=2 run=R_2012_07_20_04_56_08_	hypothetical protein		3	338	112	General function prediction only
HRX1MBH02HH65B_6 [61 - 552] length=716 xy=2960_2333 region=2 run=R_2012_07_26_04_33_37_	hypothetical protein		61	552	164
HRX1MBH01A0V9O_4 [199 - 11] (REVERSE SENSE) length=201 xy=0303_0458 region=1 run=R_2012_07_26_04_33_37_	dbj|BAL63045.1| peptidyl serine alpha-galactosyltransferase [Nicotiana tabacum]		199	11	63	(REVERSE SENSE)
HRX1MBH02FT51F_10 [541 - 149] (REVERSE SENSE) length=631 xy=2276_3201 region=2 run=R_2012_07_26_04_33_37_	SR4_PHYPO RecName: Full=Spherulin-4; Flags: Precursor emb		541	149	131	(REVERSE SENSE)
isotig17299_11 [380 - 3] (REVERSE SENSE) gene=isogroup13159 length=398 numContigs=1	hypothetical protein		380	3	126	(REVERSE SENSE)	Lipid transport and metabolism
HRX1MBH02HAOU4_1 [209 - 75] (REVERSE SENSE) length=212 xy=2875_0206 region=2 run=R_2012_07_26_04_33_37_	hypothetical protein		209	75	45	(REVERSE SENSE)
isotig04908_9 [1 - 1314] gene=isogroup01670 length=1314 numContigs=2	ref|XP_002532312.1| heat shock protein 70 (HSP70)-interacting protein, putative [Ricinus communis] gb|EEF30064.1| heat shock protein 70 (HSP70)-interacting protein, putative [Ricinus communis]		1	1314	438	Posttranslational modification, protein turnover, chaperones, Cell cycle control, cell division, chromosome partitioning, General function prediction only
HS0W81S01A57ZN_13 [512 - 3] (REVERSE SENSE) length=545 xy=0363_3169 region=1 run=R_2012_08_15_04_25_39_	PREDICTED: synaptic vesicle 2-related protein [Vitis vinifera]		512	3	170	(REVERSE SENSE)	General function prediction only
HS0W81S01BLVCH_9 [489 - 1] (REVERSE SENSE) length=490 xy=0542_0095 region=1 run=R_2012_08_15_04_25_39_	PREDICTED: DNA polymerase alpha catalytic subunit-like [Vitis vinifera]		489	1	163	(REVERSE SENSE)	Replication, recombination and repair
HRX1MBH01CITL2_3 [1 - 480] length=482 xy=0917_1496 region=1 run=R_2012_07_26_04_33_37_	ref|XP_003607310.1| Saccharopine dehydrogenase family protein expressed [Medicago truncatula] gb|AES89507.1| Saccharopine dehydrogenase family protein expressed [Medicago truncatula]		1	480	160	Function unknown
HRMYNUX02HTTQY_5 [5 - 436] length=437 xy=3093_0072 region=2 run=R_2012_07_20_04_56_08_	transcription initiation factor IIF, small subunit, putative [Ixodes scapularis]		5	436	144	Transcription
isotig02081_6 [159 - 1181] gene=isogroup00371 length=1584 numContigs=3	calmodulin binding protein, putative [Ricinus communis]		159	1181	341	Defense mechanisms
isotig09242_11 [43 - 1410] gene=isogroup05102 length=1628 numContigs=1	ref|XP_002889524.1| zinc finger family protein [Arabidopsis lyrata subsp. lyrata] gb|EFH65783.1| zinc finger family protein [Arabidopsis lyrata subsp. lyrata]		43	1410	456	Posttranslational modification, protein turnover, chaperones
HS0W81S01A7MXP_3 [49 - 321] length=370 xy=0379_3659 region=1 run=R_2012_08_15_04_25_39_	hypothetical protein		49	321	91
HRX1MBH02IK3Z1_5 [353 - 616] length=636 xy=3403_3311 region=2 run=R_2012_07_26_04_33_37_	PREDICTED: solute carrier family 35 member F1 [Vitis vinifera]		353	616	88	RNA processing and modification
HS0W81S02C5IFD_4 [240 - 407] length=542 xy=1175_3319 region=2 run=R_2012_08_15_04_25_39_	hypothetical protein		240	407	56
HRX1MBH01DAAEB_4 [17 - 478] length=518 xy=1230_0913 region=1 run=R_2012_07_26_04_33_37_	Disease resistance protein RPM1, putative [Ricinus communis]		17	478	154	Signal transduction mechanisms
HS0W81S01BEQJH_4 [231 - 1] (REVERSE SENSE) length=233 xy=0460_3147 region=1 run=R_2012_08_15_04_25_39_	hypothetical protein		231	1	77	(REVERSE SENSE)
HRX1MBH02F0Z6B_1 [151 - 29] (REVERSE SENSE) length=153 xy=2354_2705 region=2 run=R_2012_07_26_04_33_37_	hypothetical protein		151	29	41	(REVERSE SENSE)
HRX1MBH02GCXTK_5 [3 - 593] length=593 xy=2490_2470 region=2 run=R_2012_07_26_04_33_37_	WRKY transcription factor, putative [Ricinus communis]		3	593	197	Transcription, Replication, recombination and repair, Chromatin structure and dynamics
HS0W81S01BMP9C_6 [336 - 557] length=559 xy=0551_3294 region=1 run=R_2012_08_15_04_25_39_	hypothetical protein		336	557	74	Signal transduction mechanisms
HS0W81S02EPYQZ_5 [209 - 409] length=411 xy=1818_3481 region=2 run=R_2012_08_15_04_25_39_	hypothetical protein		209	409	67	Intracellular trafficking, secretion, and vesicular transport
HRX1MBH01EQEHK_5 [297 - 1] (REVERSE SENSE) length=298 xy=1823_3398 region=1 run=R_2012_07_26_04_33_37_	hypothetical protein		297	1	99	(REVERSE SENSE)
HRX1MBH01A56SV_2 [3 - 170] length=170 xy=0363_1629 region=1 run=R_2012_07_26_04_33_37_	hypothetical protein		3	170	56
HRX1MBH02HGIOQ_3 [44 - 304] length=544 xy=2941_1800 region=2 run=R_2012_07_26_04_33_37_	hypothetical protein		44	304	87
HS0W81S01B0NN2_8 [540 - 319] (REVERSE SENSE) length=541 xy=0710_1856 region=1 run=R_2012_08_15_04_25_39_	ref|XP_002529474.1| hydroxyacylglutathione hydrolase, putative [Ricinus communis] gb|EEF32884.1| hydroxyacylglutathione hydrolase, putative [Ricinus communis]		540	319	74	(REVERSE SENSE)	General function prediction only
HRX1MBH01D9N6C_5 [21 - 440] length=441 xy=1633_1042 region=1 run=R_2012_07_26_04_33_37_	hypothetical protein		21	440	140	Cell cycle control, cell division, chromosome partitioning, Cytoskeleton
HRMYNUX02HBKEB_15 [267 - 1] (REVERSE SENSE) length=502 xy=2885_0113 region=2 run=R_2012_07_20_04_56_08_	hypothetical protein		267	1	89	(REVERSE SENSE)
isotig12000_8 [128 - 1114] gene=isogroup07860 length=1120 numContigs=1	hypothetical protein		128	1114	329	Transcription, General function prediction only
isotig11021_21 [1265 - 513] (REVERSE SENSE) gene=isogroup06881 length=1266 numContigs=1	ref|XP_002887314.1| F-box family protein [Arabidopsis lyrata subsp. lyrata] gb|EFH63573.1| F-box family protein [Arabidopsis lyrata subsp. lyrata]		1265	513	251	(REVERSE SENSE)	Cell wall/membrane/envelope biogenesis, Posttranslational modification, protein turnover, chaperones, Signal transduction mechanisms
HRX1MBH02G8V27_2 [1 - 300] length=626 xy=2854_2273 region=2 run=R_2012_07_26_04_33_37_	hypothetical protein		1	300	100
HRX1MBH01AS955_5 [2 - 415] length=597 xy=0216_1579 region=1 run=R_2012_07_26_04_33_37_	Kinesin-4 [Medicago truncatula]		2	415	138	Cytoskeleton
HRX1MBH02IFE3H_1 [16 - 342] length=530 xy=3338_3995 region=2 run=R_2012_07_26_04_33_37_	hypothetical protein		16	342	109
HRX1MBH02GWR9P_1 [14 - 175] length=175 xy=2716_2699 region=2 run=R_2012_07_26_04_33_37_	hypothetical protein		14	175	54	Inorganic ion transport and metabolism
HRMYNUX02J1FWU_2 [19 - 381] length=474 xy=3999_3644 region=2 run=R_2012_07_20_04_56_08_	f-box family protein [Populus trichocarpa]		19	381	121	Amino acid transport and metabolism
HRX1MBH01E3PRF_1 [3 - 92] length=94 xy=1975_1945 region=1 run=R_2012_07_26_04_33_37_	hypothetical protein		3	92	30
HRX1MBH02I15UM_4 [723 - 475] (REVERSE SENSE) length=723 xy=3598_0140 region=2 run=R_2012_07_26_04_33_37_	hypothetical protein		723	475	83	(REVERSE SENSE)
HRX1MBH02FRNU4_6 [309 - 106] (REVERSE SENSE) length=475 xy=2248_1022 region=2 run=R_2012_07_26_04_33_37_	hypothetical protein		309	106	68	(REVERSE SENSE)
HRMYNUX02GERWH_1 [98 - 3] (REVERSE SENSE) length=99 xy=2511_2095 region=2 run=R_2012_07_20_04_56_08_	hypothetical protein		98	3	32	(REVERSE SENSE)
HRX1MBH02HPCOF_6 [289 - 486] length=487 xy=3042_0221 region=2 run=R_2012_07_26_04_33_37_	hypothetical protein		289	486	66
isotig11221_22 [911 - 273] (REVERSE SENSE) gene=isogroup07081 length=1228 numContigs=1	predicted protein [Populus trichocarpa]		911	273	213	(REVERSE SENSE)	Replication, recombination and repair
isotig10179_10 [271 - 1128] gene=isogroup06039 length=1415 numContigs=1	glycosyl transferase [Populus trichocarpa]		271	1128	286	Posttranslational modification, protein turnover, chaperones
HS0W81S01BX9I4_9 [456 - 94] (REVERSE SENSE) length=457 xy=0683_0814 region=1 run=R_2012_08_15_04_25_39_	hypothetical protein		456	94	121	(REVERSE SENSE)	Amino acid transport and metabolism
HRX1MBH02JY6IJ_2 [2 - 199] length=511 xy=3974_0553 region=2 run=R_2012_07_26_04_33_37_	hypothetical protein		2	199	66
HRMYNUX02G67FV_3 [2 - 385] length=387 xy=2835_1497 region=2 run=R_2012_07_20_04_56_08_	elongation factor 1-beta, putative [Ricinus communis]		2	385	128	Transcription
HS0W81S02EB4NN_1 [2 - 442] length=489 xy=1661_1025 region=2 run=R_2012_08_15_04_25_39_	putative transposase [Cucumis melo]		2	442	147	Replication, recombination and repair
HRX1MBH02HI68J_4 [1 - 651] length=651 xy=2971_4049 region=2 run=R_2012_07_26_04_33_37_	PREDICTED: 1,4-alpha-glucan-branching enzyme-like isoform 2 [Vitis vinifera]		1	651	217	Carbohydrate transport and metabolism
HRX1MBH02J1S61_2 [2 - 238] length=238 xy=4004_0379 region=2 run=R_2012_07_26_04_33_37_	hypothetical protein		2	238	79	Cell wall/membrane/envelope biogenesis, Intracellular trafficking, secretion, and vesicular transport
HS0W81S01A1T1P_2 [3 - 299] length=558 xy=0313_3275 region=1 run=R_2012_08_15_04_25_39_	transcription factor, putative [Ricinus communis]		3	299	99	Transcription
HRMYNUX02I7M5E_5 [90 - 407] length=409 xy=3660_1888 region=2 run=R_2012_07_20_04_56_08_	hypothetical protein		90	407	106	Energy production and conversion
isotig13333_6 [139 - 942] gene=isogroup09193 length=944 numContigs=1	hypothetical protein		139	942	268	Transcription
HRX1MBH02GDH4E_6 [2 - 520] length=565 xy=2497_0108 region=2 run=R_2012_07_26_04_33_37_	hypothetical protein		2	520	173	RNA processing and modification
isotig10349_13 [2 - 1384] gene=isogroup06209 length=1385 numContigs=1	ref|XP_003603358.1| CGS1 mRNA stability [Medicago truncatula] gb|AES73609.1| CGS1 mRNA stability [Medicago truncatula]		2	1384	461	Cell cycle control, cell division, chromosome partitioning, General function prediction only
HRX1MBH02I853V_4 [211 - 83] (REVERSE SENSE) length=269 xy=3677_3481 region=2 run=R_2012_07_26_04_33_37_	hypothetical protein		211	83	43	(REVERSE SENSE)
isotig16865_10 [487 - 218] (REVERSE SENSE) gene=isogroup12725 length=555 numContigs=1	hypothetical protein		487	218	90	(REVERSE SENSE)
HRX1MBH01C1SST_1 [1 - 105] length=107 xy=1133_2171 region=1 run=R_2012_07_26_04_33_37_	hypothetical protein		1	105	35
HRX1MBH01APRSH_3 [167 - 388] length=463 xy=0176_1631 region=1 run=R_2012_07_26_04_33_37_	hypothetical protein		167	388	74
HRX1MBH02H3WYB_4 [3 - 572] length=573 xy=3207_3841 region=2 run=R_2012_07_26_04_33_37_	PREDICTED: arginyl-tRNA--protein transferase 1-like [Vitis vinifera]		3	572	190	Posttranslational modification, protein turnover, chaperones
HRX1MBH01AO9DY_10 [561 - 100] (REVERSE SENSE) length=561 xy=0170_2356 region=1 run=R_2012_07_26_04_33_37_	caffeic acid O-methyltransferase [Rosa chinensis var. spontanea]		561	100	154	(REVERSE SENSE)	General function prediction only
HRX1MBH02IR13Y_1 [2 - 124] length=254 xy=3482_3868 region=2 run=R_2012_07_26_04_33_37_	hypothetical protein		2	124	41	Function unknown
HS0W81S02DO5BZ_3 [45 - 266] length=505 xy=1399_1965 region=2 run=R_2012_08_15_04_25_39_	hypothetical protein		45	266	74
HS0W81S02D33EG_1 [1 - 90] length=92 xy=1569_2982 region=2 run=R_2012_08_15_04_25_39_	hypothetical protein		1	90	30
HRX1MBH02HCVKD_6 [151 - 525] length=525 xy=2899_3899 region=2 run=R_2012_07_26_04_33_37_	conserved hypothetical protein		151	525	125	Lipid transport and metabolism
HRX1MBH02I5GA8_8 [386 - 3] (REVERSE SENSE) length=444 xy=3635_2114 region=2 run=R_2012_07_26_04_33_37_	hypothetical protein		386	3	128	(REVERSE SENSE)	Transcription
HRX1MBH01A2001_2 [3 - 125] length=137 xy=0327_1635 region=1 run=R_2012_07_26_04_33_37_	hypothetical protein		3	125	41
HRX1MBH02INLP9_5 [71 - 613] length=676 xy=3432_0815 region=2 run=R_2012_07_26_04_33_37_	PREDICTED: metal transporter Nramp6-like [Glycine max]		71	613	181	Inorganic ion transport and metabolism
HS0W81S01CDRIJ_10 [461 - 3] (REVERSE SENSE) length=461 xy=0859_3065 region=1 run=R_2012_08_15_04_25_39_	ref|XP_002529511.1| abc transporter, putative [Ricinus communis] gb|EEF32880.1| abc transporter, putative [Ricinus communis]		461	3	153	(REVERSE SENSE)	Lipid transport and metabolism, General function prediction only
isotig09308_26 [1607 - 330] (REVERSE SENSE) gene=isogroup05168 length=1607 numContigs=1	phosphoribosylamine-glycine ligase, putative [Ricinus communis]		1607	330	426	(REVERSE SENSE)	Nucleotide transport and metabolism
HRX1MBH02HI7YY_9 [542 - 3] (REVERSE SENSE) length=544 xy=2972_0904 region=2 run=R_2012_07_26_04_33_37_	hypothetical protein		542	3	180	(REVERSE SENSE)	General function prediction only
HS0W81S02E0K6P_13 [568 - 164] (REVERSE SENSE) length=570 xy=1939_3503 region=2 run=R_2012_08_15_04_25_39_	conserved hypothetical protein		568	164	135	(REVERSE SENSE)	Lipid transport and metabolism, Amino acid transport and metabolism
HS0W81S01BPX1H_1 [69 - 245] length=466 xy=0588_1795 region=1 run=R_2012_08_15_04_25_39_	hypothetical protein		69	245	59
HRX1MBH02FXTHE_3 [76 - 606] length=714 xy=2318_1520 region=2 run=R_2012_07_26_04_33_37_	Cysteine-rich receptor-like protein kinase, partial [Medicago truncatula]		76	606	177	Intracellular trafficking, secretion, and vesicular transport
HRX1MBH02JGY5F_9 [311 - 69] (REVERSE SENSE) length=448 xy=3766_3169 region=2 run=R_2012_07_26_04_33_37_	conserved hypothetical protein		311	69	81	(REVERSE SENSE)
HS0W81S02DRFAR_8 [349 - 203] (REVERSE SENSE) length=417 xy=1425_1697 region=2 run=R_2012_08_15_04_25_39_	hypothetical protein		349	203	49	(REVERSE SENSE)
HRX1MBH02GMA4L_6 [53 - 736] length=738 xy=2597_1347 region=2 run=R_2012_07_26_04_33_37_	PREDICTED: probable protein phosphatase 2C 67-like [Glycine max]		53	736	228	Signal transduction mechanisms
HS0W81S01AMV2M_3 [2 - 511] length=540 xy=0143_2380 region=1 run=R_2012_08_15_04_25_39_	hypothetical protein		2	511	170	Defense mechanisms
isotig07156_13 [343 - 1917] gene=isogroup03016 length=2933 numContigs=1	protein VAC14 homolog [Glycine max]		343	1917	525	Function unknown
HRX1MBH02H3FKQ_13 [583 - 8] (REVERSE SENSE) length=585 xy=3202_1800 region=2 run=R_2012_07_26_04_33_37_	PREDICTED: protein LURP-one-related 7-like [Vitis vinifera]		583	8	192	(REVERSE SENSE)	Translation, ribosomal structure and biogenesis
HS0W81S02D41RC_1 [2 - 313] length=314 xy=1580_2454 region=2 run=R_2012_08_15_04_25_39_	ref|XP_003604979.1| NBS-containing resistance-like protein [Medicago truncatula] gb|AES87176.1| NBS-containing resistance-like protein [Medicago truncatula]		2	313	104	Signal transduction mechanisms
HS0W81S02EK2Z4_2 [141 - 16] (REVERSE SENSE) length=143 xy=1763_0994 region=2 run=R_2012_08_15_04_25_39_	hypothetical protein		141	16	42	(REVERSE SENSE)
HS0W81S01BVYKY_12 [631 - 2] (REVERSE SENSE) length=632 xy=0656_3904 region=1 run=R_2012_08_15_04_25_39_	PREDICTED: subtilisin-like protease [Vitis vinifera]		631	2	210	(REVERSE SENSE)	Carbohydrate transport and metabolism
HRX1MBH02IZ7TY_12 [582 - 58] (REVERSE SENSE) length=611 xy=3575_3604 region=2 run=R_2012_07_26_04_33_37_	dbj|BAC43205.1| putative nodulin [Arabidopsis thaliana] gb|AAO63397.1| At4g08290 [Arabidopsis thaliana]		582	58	175	(REVERSE SENSE)	Function unknown
HS0W81S01BG755_5 [391 - 128] (REVERSE SENSE) length=483 xy=0489_0523 region=1 run=R_2012_08_15_04_25_39_	hypothetical protein		391	128	88	(REVERSE SENSE)	Energy production and conversion
isotig15421_18 [261 - 1] (REVERSE SENSE) gene=isogroup11281 length=723 numContigs=1	hypothetical protein		261	1	87	(REVERSE SENSE)
HS0W81S01AX0JL_3 [3 - 584] length=615 xy=0270_1199 region=1 run=R_2012_08_15_04_25_39_	ref|XP_002268825.1| PREDICTED: probable L-type lectin-domain containing receptor kinase S.7-like [Vitis vinifera]		3	584	194	Signal transduction mechanisms
isotig15777_9 [690 - 109] (REVERSE SENSE) gene=isogroup11637 length=690 numContigs=1	hypothetical protein		690	109	194	(REVERSE SENSE)	Function unknown
HRX1MBH01CB9HO_1 [1 - 138] length=140 xy=0842_2682 region=1 run=R_2012_07_26_04_33_37_	hypothetical protein		1	138	46
HRX1MBH02FXXRJ_4 [396 - 97] (REVERSE SENSE) length=407 xy=2319_2973 region=2 run=R_2012_07_26_04_33_37_	ref|XP_003532642.1| PREDICTED: reticuline oxidase-like protein-like [Glycine max]		396	97	100	(REVERSE SENSE)	Energy production and conversion
HS0W81S02DD5DT_5 [1 - 450] length=546 xy=1274_0815 region=2 run=R_2012_08_15_04_25_39_	PREDICTED: probable S-acyltransferase At5g04270 [Vitis vinifera]		1	450	150	General function prediction only
isotig12994_6 [2 - 616] gene=isogroup08854 length=988 numContigs=1	hypothetical protein		2	616	205	Energy production and conversion
HRX1MBH02GZMJV_2 [1 - 240] length=242 xy=2749_0089 region=2 run=R_2012_07_26_04_33_37_	hypothetical protein		1	240	80	Coenzyme transport and metabolism
HS0W81S02DQRC6_3 [14 - 349] length=518 xy=1417_3448 region=2 run=R_2012_08_15_04_25_39_	gb|AFF18789.1| cytosolic 6-phosphogluconate dehydrogenase, partial [Dimocarpus longan]		14	349	112	Carbohydrate transport and metabolism
HRX1MBH01E6IF9_1 [2 - 103] length=105 xy=2007_1367 region=1 run=R_2012_07_26_04_33_37_	hypothetical protein		2	103	34
HS0W81S01BEXG9_6 [139 - 2] (REVERSE SENSE) length=335 xy=0462_3947 region=1 run=R_2012_08_15_04_25_39_	hypothetical protein		139	2	46	(REVERSE SENSE)
HRMYNUX02I3HCX_3 [3 - 161] length=438 xy=3613_0271 region=2 run=R_2012_07_20_04_56_08_	hypothetical protein		3	161	53	Signal transduction mechanisms
isotig05024_19 [1338 - 745] (REVERSE SENSE) gene=isogroup01728 length=1338 numContigs=2	hypothetical protein		1338	745	198	(REVERSE SENSE)
HS0W81S01BHI6M_3 [2 - 256] length=429 xy=0492_2508 region=1 run=R_2012_08_15_04_25_39_	hypothetical protein		2	256	85
HRX1MBH02GHKP4_2 [168 - 311] length=420 xy=2543_1690 region=2 run=R_2012_07_26_04_33_37_	hypothetical protein		168	311	48
HS0W81S02EHPDC_7 [428 - 3] (REVERSE SENSE) length=430 xy=1724_3102 region=2 run=R_2012_08_15_04_25_39_	ref|XP_002527368.1| SAB, putative [Ricinus communis] gb|EEF35040.1| SAB, putative [Ricinus communis]		428	3	142	(REVERSE SENSE)	Function unknown
HRMYNUX02JY1KC_4 [1 - 477] length=477 xy=3972_2330 region=2 run=R_2012_07_20_04_56_08_	conserved hypothetical protein		1	477	159
isotig14715_14 [790 - 41] (REVERSE SENSE) gene=isogroup10575 length=792 numContigs=1	hypothetical protein		790	41	250	(REVERSE SENSE)	Posttranslational modification, protein turnover, chaperones
HRX1MBH02FT18Q_1 [3 - 101] length=103 xy=2275_2376 region=2 run=R_2012_07_26_04_33_37_	hypothetical protein		3	101	33
isotig08298_13 [126 - 1934] gene=isogroup04158 length=1935 numContigs=1	zeta-carotene desaturase [Ficus carica]		126	1934	603	Secondary metabolites biosynthesis, transport and catabolism
isotig09697_13 [331 - 1485] gene=isogroup05557 length=1509 numContigs=1	probable polygalacturonase-like [Vitis vinifera]		331	1485	385	General function prediction only
HRMYNUX02GTYGM_3 [105 - 347] length=490 xy=2684_1828 region=2 run=R_2012_07_20_04_56_08_	hypothetical protein		105	347	81
HRX1MBH01CIFLG_3 [3 - 383] length=394 xy=0912_3810 region=1 run=R_2012_07_26_04_33_37_	PREDICTED: protein HIRA [Vitis vinifera]		3	383	127	Cell cycle control, cell division, chromosome partitioning, Transcription
HRX1MBH01B5L30_1 [315 - 205] (REVERSE SENSE) length=316 xy=0766_3742 region=1 run=R_2012_07_26_04_33_37_	hypothetical protein		315	205	37	(REVERSE SENSE)
HRX1MBH02H4Z2W_3 [1 - 282] length=463 xy=3220_1302 region=2 run=R_2012_07_26_04_33_37_	hypothetical protein		1	282	94
HS0W81S01A8SUB_10 [350 - 12] (REVERSE SENSE) length=608 xy=0393_0625 region=1 run=R_2012_08_15_04_25_39_	hypothetical protein		350	12	113	(REVERSE SENSE)	Amino acid transport and metabolism
HRX1MBH02IRH7Z_2 [2 - 418] length=666 xy=3476_2669 region=2 run=R_2012_07_26_04_33_37_	abc transporter, putative [Ricinus communis]		2	418	139	Intracellular trafficking, secretion, and vesicular transport
HS0W81S02DHMZ6_2 [227 - 114] (REVERSE SENSE) length=229 xy=1313_3876 region=2 run=R_2012_08_15_04_25_39_	hypothetical protein		227	114	38	(REVERSE SENSE)
HRMYNUX02HNCVI_12 [465 - 22] (REVERSE SENSE) length=480 xy=3019_1372 region=2 run=R_2012_07_20_04_56_08_	hypothetical protein		465	22	148	(REVERSE SENSE)	General function prediction only
HRX1MBH01ECU8W_2 [8 - 184] length=184 xy=1669_2718 region=1 run=R_2012_07_26_04_33_37_	hypothetical protein		8	184	59	Secondary metabolites biosynthesis, transport and catabolism
isotig03708_13 [264 - 1844] gene=isogroup01070 length=2333 numContigs=2	hypothetical protein POPTRDRAFT_572918 [Populus trichocarpa]		264	1844	527	Transcription
HS0W81S02DNLL4_3 [132 - 329] length=473 xy=1381_3482 region=2 run=R_2012_08_15_04_25_39_	hypothetical protein		132	329	66
isotig03592_17 [1 - 2343] gene=isogroup01012 length=2480 numContigs=2	DPP6 N-terminal domain-like protein [Arabidopsis thaliana]		1	2343	781	Posttranslational modification, protein turnover, chaperones
HS0W81S01CCPT8_9 [517 - 188] (REVERSE SENSE) length=518 xy=0847_3390 region=1 run=R_2012_08_15_04_25_39_	PREDICTED: peroxisome biogenesis factor 10-like [Vitis vinifera]		517	188	110	(REVERSE SENSE)	Posttranslational modification, protein turnover, chaperones
isotig12248_16 [1085 - 204] (REVERSE SENSE) gene=isogroup08108 length=1086 numContigs=1	hypothetical protein		1085	204	294	(REVERSE SENSE)	Function unknown
isotig10225_25 [1369 - 362] (REVERSE SENSE) gene=isogroup06085 length=1405 numContigs=1	mitochondrial uncoupling protein, putative [Ricinus communis]		1369	362	336	(REVERSE SENSE)	Energy production and conversion
HRMYNUX02J1QOI_1 [1 - 111] length=115 xy=4003_1216 region=2 run=R_2012_07_20_04_56_08_	hypothetical protein		1	111	37
HS0W81S02EQ4H9_2 [3 - 122] length=123 xy=1832_0255 region=2 run=R_2012_08_15_04_25_39_	hypothetical protein		3	122	40
isotig12934_6 [88 - 864] gene=isogroup08794 length=995 numContigs=1	hypothetical protein		88	864	259
HRX1MBH02IDBTF_14 [267 - 1] (REVERSE SENSE) length=450 xy=3315_0641 region=2 run=R_2012_07_26_04_33_37_	hypothetical protein		267	1	89	(REVERSE SENSE)
HRX1MBH02JCL1I_9 [543 - 259] (REVERSE SENSE) length=595 xy=3717_0260 region=2 run=R_2012_07_26_04_33_37_	conserved hypothetical protein		543	259	95	(REVERSE SENSE)	Cytoskeleton
HRX1MBH02GKVA6_5 [2 - 667] length=746 xy=2580_3824 region=2 run=R_2012_07_26_04_33_37_	ref|XP_002264388.1| PREDICTED: calcium-dependent protein kinase 24 [Vitis vinifera]		2	667	222	Signal transduction mechanisms
HRX1MBH01BKN72_6 [3 - 545] length=545 xy=0528_1552 region=1 run=R_2012_07_26_04_33_37_	hypothetical protein		3	545	181
HRX1MBH01B7264_1 [3 - 164] length=193 xy=0795_0414 region=1 run=R_2012_07_26_04_33_37_	ref|XP_002283760.2| PREDICTED: BEACH domain-containing protein lvsC-like, partial [Vitis vinifera]		3	164	54
HS0W81S02EU55D_4 [107 - 385] length=455 xy=1878_0591 region=2 run=R_2012_08_15_04_25_39_	hypothetical protein		107	385	93	Replication, recombination and repair
HRX1MBH02G2PXP_4 [3 - 374] length=523 xy=2784_1083 region=2 run=R_2012_07_26_04_33_37_	hypothetical protein		3	374	124	Lipid transport and metabolism, Intracellular trafficking, secretion, and vesicular transport
HRX1MBH02IMMZI_2 [109 - 2] (REVERSE SENSE) length=111 xy=3421_0844 region=2 run=R_2012_07_26_04_33_37_	hypothetical protein		109	2	36	(REVERSE SENSE)
HRMYNUX02HGDVL_1 [1 - 135] length=137 xy=2939_3759 region=2 run=R_2012_07_20_04_56_08_	hypothetical protein		1	135	45
isotig07083_20 [757 - 2931] gene=isogroup02943 length=3123 numContigs=1	ref|XP_002274055.1| PREDICTED: E3 ubiquitin-protein ligase BRE1-like 1-like [Vitis vinifera]		757	2931	725	Posttranslational modification, protein turnover, chaperones
HRX1MBH02FQPUO_5 [180 - 1] (REVERSE SENSE) length=180 xy=2237_1998 region=2 run=R_2012_07_26_04_33_37_	PREDICTED: RNA-binding protein 7-like [Oreochromis niloticus]		180	1	60	(REVERSE SENSE)
HRX1MBH02JISXI_14 [667 - 2] (REVERSE SENSE) length=667 xy=3787_2404 region=2 run=R_2012_07_26_04_33_37_	conserved hypothetical protein		667	2	222	(REVERSE SENSE)
HRX1MBH02JZV8U_3 [3 - 320] length=543 xy=3982_1132 region=2 run=R_2012_07_26_04_33_37_	subtilase family protein [Arabidopsis lyrata subsp. lyrata]		3	320	106	Posttranslational modification, protein turnover, chaperones
HRX1MBH02F3W37_1 [2 - 94] length=95 xy=2387_3541 region=2 run=R_2012_07_26_04_33_37_	hypothetical protein		2	94	31
isotig10872_20 [1197 - 220] (REVERSE SENSE) gene=isogroup06732 length=1295 numContigs=1	short-chain dehydrogenase TIC 32, chloroplastic isoform 1 [Vitis vinifera]		1197	220	326	(REVERSE SENSE)	Secondary metabolites biosynthesis, transport and catabolism
isotig01972_15 [569 - 1879] gene=isogroup00344 length=1899 numContigs=3	ref|XP_002282963.1| PREDICTED: probable zinc protease pqqL-like [Vitis vinifera]		569	1879	437	Posttranslational modification, protein turnover, chaperones
HRX1MBH02GPMKG_11 [577 - 101] (REVERSE SENSE) length=577 xy=2635_0494 region=2 run=R_2012_07_26_04_33_37_	hypothetical protein		577	101	159	(REVERSE SENSE)
isotig14582_3 [1 - 807] gene=isogroup10442 length=807 numContigs=1	hypothetical protein		1	807	269	Intracellular trafficking, secretion, and vesicular transport
HRX1MBH02G66P5_2 [87 - 317] length=530 xy=2835_0571 region=2 run=R_2012_07_26_04_33_37_	hypothetical protein		87	317	77
isotig13863_14 [850 - 2] (REVERSE SENSE) gene=isogroup09723 length=881 numContigs=1	hypothetical protein		850	2	283	(REVERSE SENSE)
HRMYNUX02FZY7F_1 [1 - 117] length=118 xy=2342_3945 region=2 run=R_2012_07_20_04_56_08_	hypothetical protein		1	117	39
HRX1MBH02G97MQ_8 [471 - 142] (REVERSE SENSE) length=473 xy=2869_2448 region=2 run=R_2012_07_26_04_33_37_	NAC domain-containing protein, putative [Ricinus communis]		471	142	110	(REVERSE SENSE)
HRX1MBH01BG7XW_4 [2 - 445] length=445 xy=0489_0226 region=1 run=R_2012_07_26_04_33_37_	cellulose synthase-like protein CslE [Nicotiana tabacum]		2	445	148	Energy production and conversion
isotig04438_43 [2313 - 1] (REVERSE SENSE) gene=isogroup01435 length=2315 numContigs=2	pentatricopeptide repeat-containing protein At3g09650, chloroplastic-like [Vitis vinifera]		2313	1	771	(REVERSE SENSE)	Function unknown
HRX1MBH02JQSKS_7 [473 - 246] (REVERSE SENSE) length=507 xy=3878_2458 region=2 run=R_2012_07_26_04_33_37_	hypothetical protein		473	246	76	(REVERSE SENSE)
HRX1MBH01C8CQL_5 [371 - 189] (REVERSE SENSE) length=372 xy=1208_0747 region=1 run=R_2012_07_26_04_33_37_	hypothetical protein		371	189	61	(REVERSE SENSE)
HRMYNUX02JU12O_13 [679 - 2] (REVERSE SENSE) length=681 xy=3927_0686 region=2 run=R_2012_07_20_04_56_08_	ref|XP_002311764.1| AP2/ERF domain-containing transcription factor [Populus trichocarpa] gb|EEE89131.1| AP2/ERF domain-containing transcription factor [Populus trichocarpa]		679	2	226	(REVERSE SENSE)	Replication, recombination and repair
HRMYNUX02J0O3C_1 [58 - 168] length=372 xy=3991_1654 region=2 run=R_2012_07_20_04_56_08_	hypothetical protein		58	168	37
HS0W81S01BWKH2_6 [1 - 630] length=631 xy=0663_3640 region=1 run=R_2012_08_15_04_25_39_	serine-threonine protein kinase, plant-type, putative [Ricinus communis]		1	630	210	Signal transduction mechanisms
HS0W81S01ASSGA_10 [193 - 2] (REVERSE SENSE) length=432 xy=0210_3192 region=1 run=R_2012_08_15_04_25_39_	hypothetical protein		193	2	64	(REVERSE SENSE)
isotig09511_10 [3 - 1463] gene=isogroup05371 length=1558 numContigs=1	Xylose isomerase, putative [Ricinus communis]		3	1463	487	Posttranslational modification, protein turnover, chaperones
HRX1MBH02HJJ54_7 [215 - 547] length=549 xy=2976_0330 region=2 run=R_2012_07_26_04_33_37_	hypothetical protein		215	547	111
HS0W81S02DKQ50_3 [18 - 230] length=313 xy=1349_1782 region=2 run=R_2012_08_15_04_25_39_	hypothetical protein		18	230	71
HRX1MBH02GATQ2_7 [420 - 283] (REVERSE SENSE) length=599 xy=2466_2188 region=2 run=R_2012_07_26_04_33_37_	hypothetical protein		420	283	46	(REVERSE SENSE)
HRX1MBH01DTE79_7 [577 - 2] (REVERSE SENSE) length=579 xy=1448_0711 region=1 run=R_2012_07_26_04_33_37_	conserved hypothetical protein		577	2	192	(REVERSE SENSE)	Replication, recombination and repair
HRX1MBH01E2XHF_1 [2 - 331] length=431 xy=1966_2161 region=1 run=R_2012_07_26_04_33_37_	conserved hypothetical protein		2	331	110	RNA processing and modification
HRX1MBH02IAWEE_2 [1 - 135] length=136 xy=3287_2036 region=2 run=R_2012_07_26_04_33_37_	hypothetical protein		1	135	45
HRX1MBH02FHTP3_1 [112 - 2] (REVERSE SENSE) length=114 xy=2136_0809 region=2 run=R_2012_07_26_04_33_37_	hypothetical protein		112	2	37	(REVERSE SENSE)
HS0W81S01BV7QO_1 [3 - 140] length=140 xy=0659_3486 region=1 run=R_2012_08_15_04_25_39_	hypothetical protein		3	140	46
isotig09893_28 [1477 - 2] (REVERSE SENSE) gene=isogroup05753 length=1478 numContigs=1	ref|XP_003597293.1| Nuclear factor related to kappa-B-binding protein [Medicago truncatula] gb|AES67544.1| Nuclear factor related to kappa-B-binding protein [Medicago truncatula]		1477	2	492	(REVERSE SENSE)	Transcription
HS0W81S01CH2UX_6 [174 - 25] (REVERSE SENSE) length=392 xy=0908_3687 region=1 run=R_2012_08_15_04_25_39_	hypothetical protein		174	25	50	(REVERSE SENSE)
HS0W81S01BMYJM_3 [2 - 301] length=475 xy=0554_1744 region=1 run=R_2012_08_15_04_25_39_	gb|AAK84888.1|AF402607_1 TGA-type basic leucine zipper protein TGA1.1 [Phaseolus vulgaris]		2	301	100	Transcription
HRX1MBH02GZLL5_9 [563 - 168] (REVERSE SENSE) length=565 xy=2748_2971 region=2 run=R_2012_07_26_04_33_37_	conserved hypothetical protein		563	168	132	(REVERSE SENSE)	Function unknown
HRX1MBH01C3HP0_3 [1 - 303] length=472 xy=1152_3302 region=1 run=R_2012_07_26_04_33_37_	hypothetical protein		1	303	101	Signal transduction mechanisms
HS0W81S01CHEVM_6 [525 - 214] (REVERSE SENSE) length=526 xy=0901_1280 region=1 run=R_2012_08_15_04_25_39_	hypothetical protein		525	214	104	(REVERSE SENSE)	Cell wall/membrane/envelope biogenesis
HS0W81S02D8TPQ_7 [441 - 43] (REVERSE SENSE) length=442 xy=1623_2524 region=2 run=R_2012_08_15_04_25_39_	PREDICTED: hydroxymethylglutaryl-CoA lyase, mitochondrial-like [Glycine max]		441	43	133	(REVERSE SENSE)	Amino acid transport and metabolism
HS0W81S01B0IH9_4 [226 - 86] (REVERSE SENSE) length=359 xy=0708_3359 region=1 run=R_2012_08_15_04_25_39_	hypothetical protein		226	86	47	(REVERSE SENSE)	RNA processing and modification
isotig11863_17 [1141 - 221] (REVERSE SENSE) gene=isogroup07723 length=1142 numContigs=1	hypothetical protein		1141	221	307	(REVERSE SENSE)	Cell motility, Lipid transport and metabolism
HS0W81S01BDUB4_5 [191 - 430] length=430 xy=0450_2370 region=1 run=R_2012_08_15_04_25_39_	hypothetical protein		191	430	80
HS0W81S01B3JEL_3 [2 - 292] length=294 xy=0743_1131 region=1 run=R_2012_08_15_04_25_39_	hypothetical protein		2	292	97	Cytoskeleton
isotig14972_4 [25 - 693] gene=isogroup10832 length=770 numContigs=1	hypothetical protein		25	693	223	Signal transduction mechanisms, Defense mechanisms
HS0W81S01A2YZA_4 [115 - 423] length=607 xy=0326_3076 region=1 run=R_2012_08_15_04_25_39_	hypothetical protein		115	423	103
isotig10323_23 [1382 - 279] (REVERSE SENSE) gene=isogroup06183 length=1383 numContigs=1	solute carrier family 35 member B1-like [Glycine max]		1382	279	368	(REVERSE SENSE)	Carbohydrate transport and metabolism
isotig03568_14 [368 - 3544] gene=isogroup01000 length=3578 numContigs=2	leucine-rich repeat containing protein, putative [Ricinus communis]		368	3544	1059	Signal transduction mechanisms
HRX1MBH01BW62Y_8 [486 - 112] (REVERSE SENSE) length=541 xy=0671_0136 region=1 run=R_2012_07_26_04_33_37_	hypothetical protein		486	112	125	(REVERSE SENSE)	Function unknown
HS0W81S01BN4WB_4 [220 - 80] (REVERSE SENSE) length=508 xy=0567_3385 region=1 run=R_2012_08_15_04_25_39_	hypothetical protein		220	80	47	(REVERSE SENSE)
HRX1MBH01BWNIY_1 [1 - 135] length=137 xy=0664_3464 region=1 run=R_2012_07_26_04_33_37_	PREDICTED: GDSL esterase/lipase At5g33370 [Vitis vinifera]		1	135	45
HRX1MBH02HBUGY_12 [708 - 1] (REVERSE SENSE) length=708 xy=2888_0880 region=2 run=R_2012_07_26_04_33_37_	PREDICTED: histone-lysine N-methyltransferase SUVR5-like [Glycine max]		708	1	236	(REVERSE SENSE)	Nuclear structure, Intracellular trafficking, secretion, and vesicular transport
HS0W81S02EEJAV_3 [59 - 250] length=467 xy=1688_2725 region=2 run=R_2012_08_15_04_25_39_	hypothetical protein		59	250	64
HS0W81S01CIZNM_6 [315 - 527] length=558 xy=0919_1136 region=1 run=R_2012_08_15_04_25_39_	hypothetical protein		315	527	71	General function prediction only
HS0W81S02D2UJ8_2 [2 - 199] length=201 xy=1555_2214 region=2 run=R_2012_08_15_04_25_39_	ZLW [Morus alba var. multicaulis]		2	199	66
isotig14330_5 [58 - 477] gene=isogroup10190 length=832 numContigs=1	hypothetical protein		58	477	140	Translation, ribosomal structure and biogenesis
isotig00930_13 [806 - 1573] gene=isogroup00097 length=1905 numContigs=2	predicted protein [Populus trichocarpa]		806	1573	256	General function prediction only
HRX1MBH01DFUV6_7 [316 - 2] (REVERSE SENSE) length=433 xy=1293_2708 region=1 run=R_2012_07_26_04_33_37_	hypothetical protein		316	2	105	(REVERSE SENSE)	Inorganic ion transport and metabolism
HRX1MBH01BD55U_1 [29 - 142] length=221 xy=0454_1312 region=1 run=R_2012_07_26_04_33_37_	hypothetical protein		29	142	38
isotig10224_7 [143 - 1042] gene=isogroup06084 length=1405 numContigs=1	predicted protein [Populus trichocarpa]		143	1042	300
HRX1MBH02HM8W6_2 [1 - 207] length=653 xy=3018_0344 region=2 run=R_2012_07_26_04_33_37_	White-brown-complex ABC transporter family [Medicago truncatula]		1	207	69	Secondary metabolites biosynthesis, transport and catabolism
HRX1MBH02I7BSI_5 [2 - 730] length=730 xy=3656_3552 region=2 run=R_2012_07_26_04_33_37_	conserved hypothetical protein		2	730	243	Translation, ribosomal structure and biogenesis
HRX1MBH02JDXHS_6 [380 - 3] (REVERSE SENSE) length=418 xy=3732_0318 region=2 run=R_2012_07_26_04_33_37_	AF124824_1 major allergen mal d 1 [Malus x domestica]		380	3	126	(REVERSE SENSE)
isotig10924_21 [1283 - 3] (REVERSE SENSE) gene=isogroup06784 length=1283 numContigs=1	DNA repair protein recA homolog 2, mitochondrial-like [Vitis vinifera]		1283	3	427	(REVERSE SENSE)	Replication, recombination and repair
HRX1MBH01BQL3I_7 [366 - 115] (REVERSE SENSE) length=366 xy=0596_0204 region=1 run=R_2012_07_26_04_33_37_	hypothetical protein		366	115	84	(REVERSE SENSE)	Chromatin structure and dynamics, Signal transduction mechanisms
HRX1MBH01ERIPD_2 [2 - 235] length=282 xy=1836_2271 region=1 run=R_2012_07_26_04_33_37_	hypothetical protein		2	235	78	RNA processing and modification
HS0W81S02DW5G2_4 [166 - 2] (REVERSE SENSE) length=167 xy=1490_2660 region=2 run=R_2012_08_15_04_25_39_	ubiquitin-conjugating enzyme E2 [Gossypium hirsutum]		166	2	55	(REVERSE SENSE)	Posttranslational modification, protein turnover, chaperones
isotig10923_7 [193 - 951] gene=isogroup06783 length=1279 numContigs=1	Defective in cullin neddylation protein, putative [Ricinus communis]		193	951	253	Function unknown
HS0W81S02DIMSJ_5 [514 - 338] (REVERSE SENSE) length=524 xy=1325_1105 region=2 run=R_2012_08_15_04_25_39_	hypothetical protein		514	338	59	(REVERSE SENSE)
isotig02089_12 [241 - 1761] gene=isogroup00373 length=1765 numContigs=3	conserved hypothetical protein [Ricinus communis]		241	1761	507	Lipid transport and metabolism
HS0W81S01BHIJT_9 [475 - 74] (REVERSE SENSE) length=477 xy=0492_1687 region=1 run=R_2012_08_15_04_25_39_	neutral alpha-glucosidase ab precursor, putative [Ricinus communis]		475	74	134	(REVERSE SENSE)
isotig07959_34 [2091 - 157] (REVERSE SENSE) gene=isogroup03819 length=2093 numContigs=1	3-dehydroquinate dehydratase/shikimate 5-dehydrogenase [Juglans regia]		2091	157	645	(REVERSE SENSE)	Amino acid transport and metabolism
HRX1MBH02HBKER_13 [276 - 1] (REVERSE SENSE) length=533 xy=2885_0129 region=2 run=R_2012_07_26_04_33_37_	PREDICTED: gamma-glutamyl hydrolase [Vitis vinifera]		276	1	92	(REVERSE SENSE)	Coenzyme transport and metabolism
isotig06314_3 [37 - 261] gene=isogroup02373 length=729 numContigs=2	hypothetical protein		37	261	75
HRX1MBH02JDJT9_4 [46 - 513] length=542 xy=3727_3103 region=2 run=R_2012_07_26_04_33_37_	hypothetical protein		46	513	156
HRX1MBH02IBNTQ_10 [493 - 2] (REVERSE SENSE) length=494 xy=3296_0716 region=2 run=R_2012_07_26_04_33_37_	UDP-galactose:MGDG galactosyltransferase, putative [Ricinus communis]		493	2	164	(REVERSE SENSE)	Cell wall/membrane/envelope biogenesis, Posttranslational modification, protein turnover, chaperones, Lipid transport and metabolism
HRX1MBH01ENICF_1 [1 - 105] length=132 xy=1790_3597 region=1 run=R_2012_07_26_04_33_37_	hypothetical protein		1	105	35
HRX1MBH01BA80P_2 [1 - 234] length=383 xy=0421_0215 region=1 run=R_2012_07_26_04_33_37_	hypothetical protein		1	234	78
HRX1MBH01AOXII_1 [24 - 164] length=174 xy=0166_3352 region=1 run=R_2012_07_26_04_33_37_	hypothetical protein		24	164	47
HRX1MBH02I577W_8 [185 - 24] (REVERSE SENSE) length=474 xy=3644_1418 region=2 run=R_2012_07_26_04_33_37_	hypothetical protein		185	24	54	(REVERSE SENSE)
HRX1MBH02HQQA2_4 [422 - 652] length=738 xy=3057_3100 region=2 run=R_2012_07_26_04_33_37_	hypothetical protein		422	652	77	Lipid transport and metabolism
HRX1MBH01EUN8A_13 [389 - 33] (REVERSE SENSE) length=643 xy=1872_1944 region=1 run=R_2012_07_26_04_33_37_	ref|XP_002522030.1| Leucine-rich repeat receptor protein kinase EXS precursor, putative [Ricinus communis] gb|EEF40434.1| Leucine-rich repeat receptor protein kinase EXS precursor, putative [Ricinus communis]		389	33	119	(REVERSE SENSE)
HRX1MBH01EP5VK_5 [109 - 627] length=627 xy=1821_0430 region=1 run=R_2012_07_26_04_33_37_	emb|CAF02297.1| cysteine-rich polycomb-like protein [Lotus japonicus] emb|CAF02298.1| cysteine-rich polycomb-like protein [Lotus japonicus]		109	627	173	Inorganic ion transport and metabolism
HS0W81S01AJGUF_4 [461 - 210] (REVERSE SENSE) length=501 xy=0104_2421 region=1 run=R_2012_08_15_04_25_39_	hypothetical protein		461	210	84	(REVERSE SENSE)	Function unknown
isotig08654_38 [1518 - 214] (REVERSE SENSE) gene=isogroup04514 length=1803 numContigs=1	ref|NP_177482.1| Endosomal targeting BRO1-like domain-containing protein [Arabidopsis thaliana] ref|NP_974137.1| Endosomal targeting BRO1-like domain-containing protein [Arabidopsis thaliana] ref|NP_974138.1| Endosomal targeting BRO1-like domain-containing protein [Arabidopsis thaliana] gb|AAG30970.1|AC012396_6 hypothetical protein [Arabidopsis thaliana] gb|AAL61919.1| unknown protein [Arabidopsi…		1518	214	435	(REVERSE SENSE)
HS0W81S01BSQ4Q_8 [254 - 72] (REVERSE SENSE) length=484 xy=0620_1736 region=1 run=R_2012_08_15_04_25_39_	hypothetical protein		254	72	61	(REVERSE SENSE)
HRX1MBH02FYIDJ_16 [465 - 1] (REVERSE SENSE) length=648 xy=2326_1013 region=2 run=R_2012_07_26_04_33_37_	ent-kaurene synthase [Castanea mollissima]		465	1	155	(REVERSE SENSE)	Posttranslational modification, protein turnover, chaperones
HRX1MBH02IOXAV_3 [55 - 312] length=596 xy=3447_1029 region=2 run=R_2012_07_26_04_33_37_	hypothetical protein		55	312	86	Function unknown
HRX1MBH01DPWX4_3 [114 - 1] (REVERSE SENSE) length=114 xy=1408_0890 region=1 run=R_2012_07_26_04_33_37_	hypothetical protein		114	1	38	(REVERSE SENSE)
HRX1MBH01CXTVB_5 [91 - 447] length=599 xy=1088_1253 region=1 run=R_2012_07_26_04_33_37_	hypothetical protein		91	447	119	Energy production and conversion
isotig17068_4 [1 - 510] gene=isogroup12928 length=512 numContigs=1	hypothetical protein		1	510	170	Posttranslational modification, protein turnover, chaperones
isotig09367_23 [1554 - 124] (REVERSE SENSE) gene=isogroup05227 length=1593 numContigs=1	inner membrane protein PPF-1, chloroplastic isoform 1 [Vitis vinifera]		1554	124	477	(REVERSE SENSE)	Posttranslational modification, protein turnover, chaperones, Intracellular trafficking, secretion, and vesicular transport
HRX1MBH02IDISS_4 [109 - 330] length=343 xy=3317_1498 region=2 run=R_2012_07_26_04_33_37_	hypothetical protein		109	330	74	General function prediction only
HRX1MBH02I34O9_3 [3 - 566] length=567 xy=3620_1851 region=2 run=R_2012_07_26_04_33_37_	conserved hypothetical protein		3	566	188	General function prediction only
HRX1MBH01BGZ1Y_6 [3 - 443] length=444 xy=0486_2292 region=1 run=R_2012_07_26_04_33_37_	hypothetical protein		3	443	147
HRX1MBH01CPVU8_4 [1 - 483] length=602 xy=0997_3330 region=1 run=R_2012_07_26_04_33_37_	nucleotide binding protein, putative [Ricinus communis]		1	483	161	Intracellular trafficking, secretion, and vesicular transport
HRX1MBH02GYFMW_5 [240 - 482] length=591 xy=2735_1814 region=2 run=R_2012_07_26_04_33_37_	hypothetical protein		240	482	81	Translation, ribosomal structure and biogenesis
HRX1MBH02HW729_5 [3 - 476] length=663 xy=3131_2979 region=2 run=R_2012_07_26_04_33_37_	PREDICTED: G-type lectin S-receptor-like serine/threonine-protein kinase At4g03230-like [Glycine max]		3	476	158
HRX1MBH02INNQX_10 [656 - 3] (REVERSE SENSE) length=657 xy=3432_3431 region=2 run=R_2012_07_26_04_33_37_	PREDICTED: U4/U6 small nuclear ribonucleoprotein PRP4-like protein-like [Vitis vinifera]		656	3	218	(REVERSE SENSE)	RNA processing and modification
HRX1MBH01DX6Y2_4 [205 - 11] (REVERSE SENSE) length=207 xy=1502_2108 region=1 run=R_2012_07_26_04_33_37_	conserved hypothetical protein		205	11	65	(REVERSE SENSE)
HRX1MBH01CUE9M_2 [3 - 152] length=153 xy=1049_2104 region=1 run=R_2012_07_26_04_33_37_	PREDICTED: cellulose synthase A catalytic subunit 6 [UDP-forming] [Vitis vinifera]		3	152	50
HRX1MBH01BKRYJ_8 [267 - 28] (REVERSE SENSE) length=430 xy=0529_2297 region=1 run=R_2012_07_26_04_33_37_	conserved hypothetical protein		267	28	80	(REVERSE SENSE)	RNA processing and modification
isotig13415_14 [931 - 62] (REVERSE SENSE) gene=isogroup09275 length=932 numContigs=1	hypothetical protein		931	62	290	(REVERSE SENSE)	Nucleotide transport and metabolism, Amino acid transport and metabolism
isotig04511_7 [416 - 1204] gene=isogroup01471 length=1451 numContigs=2	ref|XP_002285933.1| PREDICTED: dolichol-phosphate mannosyltransferase [Vitis vinifera] emb|CBI18865.3| unnamed protein product [Vitis vinifera]		416	1204	263	General function prediction only
HRMYNUX02FSVC3_5 [9 - 548] length=555 xy=2262_0053 region=2 run=R_2012_07_20_04_56_08_	hypothetical protein		9	548	180	RNA processing and modification
HRX1MBH02JAWRC_13 [445 - 2] (REVERSE SENSE) length=505 xy=3697_2758 region=2 run=R_2012_07_26_04_33_37_	hypothetical protein		445	2	148	(REVERSE SENSE)
HS0W81S02C473D_3 [56 - 190] length=190 xy=1172_2215 region=2 run=R_2012_08_15_04_25_39_	hypothetical protein		56	190	45
isotig08491_33 [1775 - 348] (REVERSE SENSE) gene=isogroup04351 length=1857 numContigs=1	ref|XP_003622869.1| GTP cyclohydrolase I [Medicago truncatula] gb|AES79087.1| GTP cyclohydrolase I [Medicago truncatula]		1775	348	476	(REVERSE SENSE)	Coenzyme transport and metabolism
isotig16835_4 [2 - 559] gene=isogroup12695 length=560 numContigs=1	hypothetical protein		2	559	186	General function prediction only
isotig10518_8 [2 - 1219] gene=isogroup06378 length=1353 numContigs=1	ref|XP_002518582.1| zinc finger protein, putative [Ricinus communis] gb|EEF43969.1| zinc finger protein, putative [Ricinus communis]		2	1219	406	General function prediction only
HRX1MBH02HQR37_4 [116 - 487] length=489 xy=3058_1349 region=2 run=R_2012_07_26_04_33_37_	r2r3-myb transcription factor, putative [Ricinus communis]		116	487	124	Transcription
HRX1MBH02JLCJI_3 [1 - 498] length=625 xy=3816_2348 region=2 run=R_2012_07_26_04_33_37_	conserved hypothetical protein		1	498	166	Translation, ribosomal structure and biogenesis
isotig01694_6 [307 - 1185] gene=isogroup00261 length=1187 numContigs=2	amino acid permease, putative [Ricinus communis]		307	1185	293	Amino acid transport and metabolism
HRX1MBH01DI92N_8 [623 - 3] (REVERSE SENSE) length=672 xy=1332_2605 region=1 run=R_2012_07_26_04_33_37_	ubiquitin domain-containing protein UBFD1 [Acyrthosiphon pisum]		623	3	207	(REVERSE SENSE)	Posttranslational modification, protein turnover, chaperones
isotig12618_23 [1023 - 97] (REVERSE SENSE) gene=isogroup08478 length=1036 numContigs=1	hypothetical protein		1023	97	309	(REVERSE SENSE)
HRX1MBH01DZ9HL_6 [388 - 83] (REVERSE SENSE) length=388 xy=1526_0375 region=1 run=R_2012_07_26_04_33_37_	hypothetical protein		388	83	102	(REVERSE SENSE)
isotig14258_12 [580 - 152] (REVERSE SENSE) gene=isogroup10118 length=840 numContigs=1	hypothetical protein		580	152	143	(REVERSE SENSE)	Signal transduction mechanisms, Cytoskeleton
HS0W81S01BQ1L4_3 [129 - 1] (REVERSE SENSE) length=129 xy=0600_3930 region=1 run=R_2012_08_15_04_25_39_	hypothetical protein		129	1	43	(REVERSE SENSE)
HRX1MBH01EW4O3_1 [3 - 104] length=104 xy=1900_1909 region=1 run=R_2012_07_26_04_33_37_	hypothetical protein		3	104	34
HS0W81S01CFO6L_3 [3 - 359] length=490 xy=0881_3243 region=1 run=R_2012_08_15_04_25_39_	FAR1-related protein [Medicago truncatula]		3	359	119
isotig10813_22 [1297 - 2] (REVERSE SENSE) gene=isogroup06673 length=1299 numContigs=1	ref|XP_003592848.1| Sn1-specific diacylglycerol lipase [Medicago truncatula] gb|AES63099.1| Sn1-specific diacylglycerol lipase [Medicago truncatula]		1297	2	432	(REVERSE SENSE)	Lipid transport and metabolism, Posttranslational modification, protein turnover, chaperones, Signal transduction mechanisms
HRX1MBH02HYBJ2_9 [431 - 3] (REVERSE SENSE) length=431 xy=3144_0880 region=2 run=R_2012_07_26_04_33_37_	vacuolar proton atpase, putative [Ricinus communis]		431	3	143	(REVERSE SENSE)	Energy production and conversion
HS0W81S02DX00S_5 [46 - 549] length=551 xy=1500_2586 region=2 run=R_2012_08_15_04_25_39_	Rehd high-affinity nitrate transporter NRT2.1 [Malus hupehensis]		46	549	168
isotig11918_10 [38 - 1126] gene=isogroup07778 length=1128 numContigs=1	hypothetical protein		38	1126	363	Posttranslational modification, protein turnover, chaperones
HRX1MBH02GJPWM_4 [399 - 97] (REVERSE SENSE) length=403 xy=2567_3412 region=2 run=R_2012_07_26_04_33_37_	ref|XP_003546282.1| PREDICTED: reticuline oxidase-like protein-like [Glycine max]		399	97	101	(REVERSE SENSE)	Energy production and conversion
HRX1MBH01EJ87B_6 [3 - 527] length=527 xy=1753_3333 region=1 run=R_2012_07_26_04_33_37_	ref|XP_002277554.1| PREDICTED: eukaryotic initiation factor 4A [Vitis vinifera] emb|CBI21434.3| unnamed protein product [Vitis vinifera]		3	527	175	Translation, ribosomal structure and biogenesis
HRX1MBH01D4U89_13 [514 - 2] (REVERSE SENSE) length=555 xy=1578_2219 region=1 run=R_2012_07_26_04_33_37_	conserved hypothetical protein		514	2	171	(REVERSE SENSE)	Posttranslational modification, protein turnover, chaperones
isotig07364_25 [808 - 2574] gene=isogroup03224 length=2575 numContigs=1	emb|CAB63149.1| MAP kinase [Arabidopsis thaliana] dbj|BAB91128.1| Ser/Thr kinase [Arabidopsis thaliana]		808	2574	589	General function prediction only
HS0W81S02DL5WH_1 [97 - 2] (REVERSE SENSE) length=97 xy=1365_1999 region=2 run=R_2012_08_15_04_25_39_	hypothetical protein		97	2	32	(REVERSE SENSE)
HRX1MBH01A4FSL_5 [294 - 34] (REVERSE SENSE) length=330 xy=0343_1891 region=1 run=R_2012_07_26_04_33_37_	hypothetical protein		294	34	87	(REVERSE SENSE)
HRX1MBH01CPGHE_1 [13 - 186] length=417 xy=0992_3872 region=1 run=R_2012_07_26_04_33_37_	hypothetical protein		13	186	58
HS0W81S01AM64G_3 [2 - 196] length=397 xy=0147_0318 region=1 run=R_2012_08_15_04_25_39_	hypothetical protein		2	196	65	RNA processing and modification
HRX1MBH01EM8H7_2 [1 - 105] length=105 xy=1787_3133 region=1 run=R_2012_07_26_04_33_37_	hypothetical protein		1	105	35
HS0W81S01AYNBN_12 [502 - 2] (REVERSE SENSE) length=569 xy=0277_2049 region=1 run=R_2012_08_15_04_25_39_	Kinesin-3, putative [Ricinus communis]		502	2	167	(REVERSE SENSE)	Cytoskeleton
HRX1MBH02H5AVE_3 [98 - 346] length=394 xy=3223_3000 region=2 run=R_2012_07_26_04_33_37_	hypothetical protein		98	346	83	Lipid transport and metabolism
isotig16675_4 [238 - 585] gene=isogroup12535 length=585 numContigs=1	hypothetical protein		238	585	116	Lipid transport and metabolism
HS0W81S01BTI3O_3 [239 - 93] (REVERSE SENSE) length=239 xy=0629_1122 region=1 run=R_2012_08_15_04_25_39_	hypothetical protein		239	93	49	(REVERSE SENSE)
HRX1MBH02HE8GN_10 [262 - 2] (REVERSE SENSE) length=487 xy=2926_3333 region=2 run=R_2012_07_26_04_33_37_	hypothetical protein		262	2	87	(REVERSE SENSE)
HRX1MBH02FI1PN_12 [321 - 106] (REVERSE SENSE) length=553 xy=2150_0473 region=2 run=R_2012_07_26_04_33_37_	hypothetical protein		321	106	72	(REVERSE SENSE)
HRX1MBH02FZ94W_8 [344 - 186] (REVERSE SENSE) length=552 xy=2346_1726 region=2 run=R_2012_07_26_04_33_37_	hypothetical protein		344	186	53	(REVERSE SENSE)
HRX1MBH02HSGN6_3 [190 - 492] length=512 xy=3077_2004 region=2 run=R_2012_07_26_04_33_37_	conserved hypothetical protein		190	492	101	Replication, recombination and repair
isotig08144_15 [3 - 1994] gene=isogroup04004 length=1996 numContigs=1	ref|NP_187563.1| exocyst complex component 7 [Arabidopsis thaliana] gb|AAF23313.1|AC016661_38 hypothetical protein [Arabidopsis thaliana] gb|AEE74776.1| exocyst complex component 7 [Arabidopsis thaliana]		3	1994	664	Intracellular trafficking, secretion, and vesicular transport
HRX1MBH01BD52D_13 [423 - 1] (REVERSE SENSE) length=634 xy=0454_1187 region=1 run=R_2012_07_26_04_33_37_	ref|XP_003546814.1| PREDICTED: putative rRNA methylase ytqB-like [Glycine max]		423	1	141	(REVERSE SENSE)	Defense mechanisms
HRX1MBH02IXFK9_4 [340 - 191] (REVERSE SENSE) length=516 xy=3544_0667 region=2 run=R_2012_07_26_04_33_37_	hypothetical protein		340	191	50	(REVERSE SENSE)
HRX1MBH01B0NV0_2 [93 - 269] length=491 xy=0710_2142 region=1 run=R_2012_07_26_04_33_37_	hypothetical protein		93	269	59
isotig01598_34 [1235 - 255] (REVERSE SENSE) gene=isogroup00237 length=1994 numContigs=4	eukaryotic translation initiation factor 5-like [Vitis vinifera]		1235	255	327	(REVERSE SENSE)	Translation, ribosomal structure and biogenesis
HRMYNUX02JZIS9_5 [3 - 467] length=469 xy=3978_0107 region=2 run=R_2012_07_20_04_56_08_	conserved hypothetical protein		3	467	155	General function prediction only
HRMYNUX02HA7S4_9 [306 - 1] (REVERSE SENSE) length=409 xy=2881_0182 region=2 run=R_2012_07_20_04_56_08_	hypothetical protein		306	1	102	(REVERSE SENSE)
HRX1MBH02H9NPF_8 [116 - 673] length=723 xy=3273_1457 region=2 run=R_2012_07_26_04_33_37_	ref|XP_002279026.1| PREDICTED: non-structural maintenance of chromosome element 4 [Vitis vinifera]		116	673	186	Function unknown
HS0W81S01BN2QG_13 [252 - 34] (REVERSE SENSE) length=626 xy=0567_0582 region=1 run=R_2012_08_15_04_25_39_	hypothetical protein		252	34	73	(REVERSE SENSE)	Intracellular trafficking, secretion, and vesicular transport
HRMYNUX02GRL8L_7 [296 - 66] (REVERSE SENSE) length=441 xy=2657_3267 region=2 run=R_2012_07_20_04_56_08_	hypothetical protein		296	66	77	(REVERSE SENSE)
HS0W81S01A5HUK_2 [1 - 291] length=291 xy=0355_2058 region=1 run=R_2012_08_15_04_25_39_	PREDICTED: pentatricopeptide repeat-containing protein At1g08070-like [Glycine max]		1	291	97	General function prediction only
HS0W81S02ESQA7_8 [470 - 60] (REVERSE SENSE) length=490 xy=1850_1441 region=2 run=R_2012_08_15_04_25_39_	hypothetical protein		470	60	137	(REVERSE SENSE)
HRX1MBH02INSJ4_3 [59 - 256] length=348 xy=3434_1474 region=2 run=R_2012_07_26_04_33_37_	hypothetical protein		59	256	66
HS0W81S01CHRHA_2 [2 - 319] length=320 xy=0905_1228 region=1 run=R_2012_08_15_04_25_39_	gb|ABQ10216.1| NBS resistance protein [Hevea brasiliensis]		2	319	106	Signal transduction mechanisms
HRX1MBH01BL8BP_2 [52 - 213] length=214 xy=0546_0531 region=1 run=R_2012_07_26_04_33_37_	glutamate synthase, putative [Ricinus communis]		52	213	54	Amino acid transport and metabolism
HRMYNUX02IO1LW_6 [556 - 666] length=668 xy=3448_2514 region=2 run=R_2012_07_20_04_56_08_	hypothetical protein		556	666	37
isotig15917_2 [66 - 290] gene=isogroup11777 length=671 numContigs=1	hypothetical protein		66	290	75
isotig10631_12 [300 - 1187] gene=isogroup06491 length=1332 numContigs=1	uncharacterized protein LOC100790617 [Glycine max]		300	1187	296	Cytoskeleton
HS0W81S01CEZPB_3 [3 - 437] length=479 xy=0873_2989 region=1 run=R_2012_08_15_04_25_39_	PREDICTED: nuclear pore complex protein Nup205-like [Vitis vinifera]		3	437	145	Function unknown
HS0W81S02EMPP2_2 [2 - 193] length=229 xy=1781_3368 region=2 run=R_2012_08_15_04_25_39_	PREDICTED: activating signal cointegrator 1 complex subunit 3 [Glycine max]		2	193	64	RNA processing and modification
isotig05206_30 [1892 - 342] (REVERSE SENSE) gene=isogroup01819 length=1893 numContigs=2	ref|XP_002520703.1| gtpase activating protein, putative [Ricinus communis] gb|EEF41665.1| gtpase activating protein, putative [Ricinus communis]		1892	342	517	(REVERSE SENSE)	Signal transduction mechanisms
HRX1MBH01BISW4_7 [382 - 23] (REVERSE SENSE) length=384 xy=0507_0342 region=1 run=R_2012_07_26_04_33_37_	conserved hypothetical protein		382	23	120	(REVERSE SENSE)	Translation, ribosomal structure and biogenesis
HRX1MBH01AYJDY_7 [251 - 96] (REVERSE SENSE) length=503 xy=0276_1044 region=1 run=R_2012_07_26_04_33_37_	hypothetical protein		251	96	52	(REVERSE SENSE)
HRMYNUX02JBVPS_9 [401 - 3] (REVERSE SENSE) length=517 xy=3708_3006 region=2 run=R_2012_07_20_04_56_08_	conserved hypothetical protein		401	3	133	(REVERSE SENSE)	Nucleotide transport and metabolism
HRX1MBH02H1ZZZ_2 [145 - 2] (REVERSE SENSE) length=183 xy=3186_0493 region=2 run=R_2012_07_26_04_33_37_	hypothetical protein		145	2	48	(REVERSE SENSE)
HRMYNUX02ILA1P_4 [2 - 400] length=400 xy=3406_0155 region=2 run=R_2012_07_20_04_56_08_	ATP-binding cassette transporter, putative [Ricinus communis]		2	400	133	Secondary metabolites biosynthesis, transport and catabolism
isotig14354_16 [757 - 269] (REVERSE SENSE) gene=isogroup10214 length=830 numContigs=1	hypothetical protein		757	269	163	(REVERSE SENSE)	Replication, recombination and repair
HS0W81S01CJNAG_4 [75 - 485] length=485 xy=0926_3094 region=1 run=R_2012_08_15_04_25_39_	hypothetical protein		75	485	137	Replication, recombination and repair
HRMYNUX02GERSK_2 [2 - 277] length=339 xy=2511_1954 region=2 run=R_2012_07_20_04_56_08_	putative Ty3-gypsy-like retroelement pol polyprotein [Arabidopsis thaliana]		2	277	92	Transcription
HS0W81S02D2NJ4_1 [1 - 108] length=110 xy=1553_1330 region=2 run=R_2012_08_15_04_25_39_	hypothetical protein		1	108	36
HS0W81S01BZ0RZ_1 [3 - 353] length=452 xy=0703_0861 region=1 run=R_2012_08_15_04_25_39_	hypothetical protein		3	353	117	Energy production and conversion
HS0W81S02EDV9H_3 [149 - 3] (REVERSE SENSE) length=149 xy=1681_1539 region=2 run=R_2012_08_15_04_25_39_	hypothetical protein		149	3	49	(REVERSE SENSE)	Intracellular trafficking, secretion, and vesicular transport
HRX1MBH01BRWT3_9 [500 - 3] (REVERSE SENSE) length=501 xy=0610_3433 region=1 run=R_2012_07_26_04_33_37_	ref|XP_002270934.1| PREDICTED: beta-amyrin synthase [Vitis vinifera]		500	3	166	(REVERSE SENSE)	Lipid transport and metabolism
HRX1MBH01AZLUD_4 [2 - 400] length=467 xy=0288_1731 region=1 run=R_2012_07_26_04_33_37_	ref|XP_003633380.1| PREDICTED: putative disease resistance RPP13-like protein 1-like [Vitis vinifera]		2	400	133	Signal transduction mechanisms
HRX1MBH02GVQQM_3 [266 - 3] (REVERSE SENSE) length=267 xy=2704_3212 region=2 run=R_2012_07_26_04_33_37_	1-phosphatidylinositol-3-phosphate 5-kinase [Medicago truncatula]		266	3	88	(REVERSE SENSE)	Signal transduction mechanisms
isotig07206_50 [2509 - 239] (REVERSE SENSE) gene=isogroup03066 length=2828 numContigs=1	ref|NP_174230.2| Kinase-related protein [Arabidopsis thaliana] gb|AAL36210.1| unknown protein [Arabidopsis thaliana] gb|AAM20314.1| unknown protein [Arabidopsis thaliana] gb|AEE31077.1| Kinase-related protein [Arabidopsis thaliana]		2509	239	757	(REVERSE SENSE)	Signal transduction mechanisms
HRX1MBH02HGG0I_6 [120 - 1] (REVERSE SENSE) length=120 xy=2940_3728 region=2 run=R_2012_07_26_04_33_37_	hypothetical protein		120	1	40	(REVERSE SENSE)
HRX1MBH02JI1RB_4 [2 - 412] length=455 xy=3790_1557 region=2 run=R_2012_07_26_04_33_37_	PREDICTED: pseudouridine kinase-like [Glycine max]		2	412	137	General function prediction only
HRX1MBH02HD7OT_9 [333 - 1] (REVERSE SENSE) length=509 xy=2915_0731 region=2 run=R_2012_07_26_04_33_37_	hypothetical protein		333	1	111	(REVERSE SENSE)
HRMYNUX02IXCNX_2 [3 - 140] length=165 xy=3543_0971 region=2 run=R_2012_07_20_04_56_08_	hypothetical protein		3	140	46
HRX1MBH02I3N3K_6 [261 - 1] (REVERSE SENSE) length=262 xy=3615_0814 region=2 run=R_2012_07_26_04_33_37_	PREDICTED: probable isoaspartyl peptidase/L-asparaginase 4-like [Vitis vinifera]		261	1	87	(REVERSE SENSE)	Amino acid transport and metabolism
HS0W81S02DXRRD_8 [492 - 100] (REVERSE SENSE) length=492 xy=1497_2871 region=2 run=R_2012_08_15_04_25_39_	ref|XP_003536727.1| PREDICTED: BEACH domain-containing protein lvsA-like [Glycine max]		492	100	131	(REVERSE SENSE)	Function unknown
HS0W81S02DUE1D_2 [65 - 322] length=454 xy=1459_2063 region=2 run=R_2012_08_15_04_25_39_	hypothetical protein		65	322	86	RNA processing and modification
HRX1MBH02HIMES_1 [24 - 134] length=134 xy=2965_1634 region=2 run=R_2012_07_26_04_33_37_	hypothetical protein		24	134	37
isotig03984_33 [1640 - 3] (REVERSE SENSE) gene=isogroup01208 length=1931 numContigs=2	ref|XP_003612931.1| Zinc finger protein [Medicago truncatula] gb|AES95889.1| Zinc finger protein [Medicago truncatula]		1640	3	546	(REVERSE SENSE)	Posttranslational modification, protein turnover, chaperones
HRX1MBH02H9XIF_3 [191 - 54] (REVERSE SENSE) length=193 xy=3276_1877 region=2 run=R_2012_07_26_04_33_37_	hypothetical protein		191	54	46	(REVERSE SENSE)
isotig03133_20 [1157 - 393] (REVERSE SENSE) gene=isogroup00777 length=1267 numContigs=3	PRA1 family protein A1-like [Glycine max]		1157	393	255	(REVERSE SENSE)	Intracellular trafficking, secretion, and vesicular transport
HRX1MBH02GXGOW_7 [182 - 538] length=538 xy=2724_1582 region=2 run=R_2012_07_26_04_33_37_	protein with unknown function [Ricinus communis]		182	538	119	Transcription
HS0W81S01BQRJQ_4 [278 - 3] (REVERSE SENSE) length=289 xy=0597_3172 region=1 run=R_2012_08_15_04_25_39_	hypothetical protein		278	3	92	(REVERSE SENSE)	Function unknown
HRMYNUX02JX5CK_3 [1 - 138] length=138 xy=3962_1538 region=2 run=R_2012_07_20_04_56_08_	hypothetical protein		1	138	46	Transcription
isotig14370_16 [612 - 40] (REVERSE SENSE) gene=isogroup10230 length=821 numContigs=1	hypothetical protein		612	40	191	(REVERSE SENSE)
HRX1MBH02F3ED3_3 [181 - 363] length=422 xy=2381_3849 region=2 run=R_2012_07_26_04_33_37_	hypothetical protein		181	363	61	Posttranslational modification, protein turnover, chaperones
isotig15471_5 [52 - 528] gene=isogroup11331 length=721 numContigs=1	hypothetical protein		52	528	159	Extracellular structures
HRX1MBH01C8GS4_6 [3 - 524] length=526 xy=1209_1926 region=1 run=R_2012_07_26_04_33_37_	PREDICTED: putative pentatricopeptide repeat-containing protein At3g15130 [Vitis vinifera]		3	524	174	Carbohydrate transport and metabolism, Posttranslational modification, protein turnover, chaperones, Signal transduction mechanisms
HRX1MBH01C13A7_5 [292 - 95] (REVERSE SENSE) length=292 xy=1136_3505 region=1 run=R_2012_07_26_04_33_37_	conserved hypothetical protein		292	95	66	(REVERSE SENSE)	Replication, recombination and repair
HRX1MBH01AZBDY_2 [1 - 243] length=243 xy=0285_0468 region=1 run=R_2012_07_26_04_33_37_	hypothetical protein		1	243	81
HRX1MBH01CU0ZV_12 [454 - 2] (REVERSE SENSE) length=532 xy=1056_1593 region=1 run=R_2012_07_26_04_33_37_	3-methylcrotonyl-CoA carboxylase [Medicago truncatula]		454	2	151	(REVERSE SENSE)	Amino acid transport and metabolism, Lipid transport and metabolism
HRX1MBH02IBVD7_12 [555 - 1] (REVERSE SENSE) length=556 xy=3298_2333 region=2 run=R_2012_07_26_04_33_37_	Anthranilate N-benzoyltransferase protein, putative [Ricinus communis]		555	1	185	(REVERSE SENSE)
isotig11706_20 [875 - 3] (REVERSE SENSE) gene=isogroup07566 length=1160 numContigs=1	hypothetical protein		875	3	291	(REVERSE SENSE)
HS0W81S02D3D3J_1 [2 - 145] length=230 xy=1561_2957 region=2 run=R_2012_08_15_04_25_39_	hypothetical protein		2	145	48
isotig10328_24 [1181 - 291] (REVERSE SENSE) gene=isogroup06188 length=1388 numContigs=1	F-box protein PP2-A13 [Vitis vinifera]		1181	291	297	(REVERSE SENSE)
HRX1MBH01BDH98_2 [3 - 308] length=398 xy=0446_3134 region=1 run=R_2012_07_26_04_33_37_	PREDICTED: BTB/POZ domain-containing protein At3g44820-like [Vitis vinifera]		3	308	102	Signal transduction mechanisms
HRX1MBH01DLSXW_8 [400 - 2] (REVERSE SENSE) length=477 xy=1361_1586 region=1 run=R_2012_07_26_04_33_37_	conserved hypothetical protein		400	2	133	(REVERSE SENSE)	Inorganic ion transport and metabolism
HRX1MBH01BXDSG_10 [399 - 1] (REVERSE SENSE) length=611 xy=0673_0638 region=1 run=R_2012_07_26_04_33_37_	PREDICTED: importin-11-like [Vitis vinifera]		399	1	133	(REVERSE SENSE)	Nuclear structure, Intracellular trafficking, secretion, and vesicular transport
HS0W81S01BVTG1_1 [2 - 289] length=478 xy=0655_1379 region=1 run=R_2012_08_15_04_25_39_	gb|ACD93720.1| glycolate oxidase [Mikania micrantha]		2	289	96	Energy production and conversion
isotig16642_3 [3 - 305] gene=isogroup12502 length=588 numContigs=1	hypothetical protein		3	305	101	Energy production and conversion
HRX1MBH02JCVHG_8 [244 - 2] (REVERSE SENSE) length=319 xy=3720_0210 region=2 run=R_2012_07_26_04_33_37_	sugar transporter, putative [Ricinus communis]		244	2	81	(REVERSE SENSE)	General function prediction only
HRX1MBH02IYE0O_4 [154 - 339] length=347 xy=3555_1526 region=2 run=R_2012_07_26_04_33_37_	conserved hypothetical protein		154	339	62
HRX1MBH01BHBJ3_1 [1 - 93] length=95 xy=0490_0817 region=1 run=R_2012_07_26_04_33_37_	hypothetical protein		1	93	31
HRX1MBH02HKTJJ_6 [408 - 205] (REVERSE SENSE) length=574 xy=2990_1789 region=2 run=R_2012_07_26_04_33_37_	hypothetical protein		408	205	68	(REVERSE SENSE)
HRX1MBH02HICR5_8 [434 - 138] (REVERSE SENSE) length=434 xy=2962_1443 region=2 run=R_2012_07_26_04_33_37_	WD-repeat protein, putative [Ricinus communis]		434	138	99	(REVERSE SENSE)	Function unknown
HRX1MBH02GSAKQ_5 [338 - 93] (REVERSE SENSE) length=531 xy=2665_2040 region=2 run=R_2012_07_26_04_33_37_	hypothetical protein		338	93	82	(REVERSE SENSE)	Inorganic ion transport and metabolism, Signal transduction mechanisms
HRMYNUX02JF0C7_6 [477 - 223] (REVERSE SENSE) length=589 xy=3755_3145 region=2 run=R_2012_07_20_04_56_08_	hypothetical protein		477	223	85	(REVERSE SENSE)
HS0W81S01A2HOH_8 [529 - 2] (REVERSE SENSE) length=529 xy=0321_1135 region=1 run=R_2012_08_15_04_25_39_	cytochrome P450 [Populus trichocarpa]		529	2	176	(REVERSE SENSE)	Secondary metabolites biosynthesis, transport and catabolism
HRX1MBH02IIYNT_3 [2 - 463] length=554 xy=3379_1383 region=2 run=R_2012_07_26_04_33_37_	ref|XP_003538705.1| PREDICTED: flavin-containing monooxygenase FMO GS-OX-like 3-like isoform 1 [Glycine max]		2	463	154	Secondary metabolites biosynthesis, transport and catabolism
HRMYNUX02GV4FK_5 [3 - 428] length=462 xy=2709_0478 region=2 run=R_2012_07_20_04_56_08_	hypothetical protein		3	428	142	General function prediction only
HRX1MBH02F2ZU0_2 [140 - 322] length=514 xy=2377_1402 region=2 run=R_2012_07_26_04_33_37_	hypothetical protein		140	322	61
HRX1MBH01ASM6D_2 [140 - 3] (REVERSE SENSE) length=141 xy=0209_0451 region=1 run=R_2012_07_26_04_33_37_	hypothetical protein		140	3	46	(REVERSE SENSE)
HS0W81S01BQS8U_3 [3 - 605] length=607 xy=0598_1276 region=1 run=R_2012_08_15_04_25_39_	ripening-related protein-like [Arabidopsis thaliana]		3	605	201
HRX1MBH02IH7ZV_13 [672 - 1] (REVERSE SENSE) length=716 xy=3370_3689 region=2 run=R_2012_07_26_04_33_37_	cc-nbs resistance protein [Populus trichocarpa]		672	1	224	(REVERSE SENSE)	Signal transduction mechanisms
isotig09431_24 [1576 - 2] (REVERSE SENSE) gene=isogroup05291 length=1577 numContigs=1	pentatricopeptide repeat-containing protein At5g61990, mitochondrial-like [Vitis vinifera]		1576	2	525	(REVERSE SENSE)	Function unknown
isotig11111_9 [166 - 975] gene=isogroup06971 length=1250 numContigs=1	cytosolic ascorbate peroxidase 1 [Gossypium hirsutum]		166	975	270	Signal transduction mechanisms
HRX1MBH02JO48K_8 [593 - 330] (REVERSE SENSE) length=594 xy=3859_3378 region=2 run=R_2012_07_26_04_33_37_	hypothetical protein		593	330	88	(REVERSE SENSE)	Signal transduction mechanisms, General function prediction only
HS0W81S02DC6PK_3 [168 - 1] (REVERSE SENSE) length=168 xy=1263_0934 region=2 run=R_2012_08_15_04_25_39_	ref|XP_002276908.1| PREDICTED: 5-methyltetrahydropteroyltriglutamate--homocysteine methyltransferase-like [Vitis vinifera]		168	1	56	(REVERSE SENSE)	Amino acid transport and metabolism
HRX1MBH01D1UHW_1 [1 - 132] length=134 xy=1544_0530 region=1 run=R_2012_07_26_04_33_37_	hypothetical protein		1	132	44	Signal transduction mechanisms
HS0W81S01AR309_2 [1 - 171] length=313 xy=0203_0219 region=1 run=R_2012_08_15_04_25_39_	hypothetical protein		1	171	57
HRX1MBH01BW30C_1 [38 - 163] length=237 xy=0670_0250 region=1 run=R_2012_07_26_04_33_37_	hypothetical protein		38	163	42
HS0W81S01B3BCD_3 [2 - 301] length=461 xy=0740_2971 region=1 run=R_2012_08_15_04_25_39_	gb|AAK84888.1|AF402607_1 TGA-type basic leucine zipper protein TGA1.1 [Phaseolus vulgaris]		2	301	100	Transcription
HRX1MBH02IRIZ7_1 [3 - 191] length=456 xy=3476_3685 region=2 run=R_2012_07_26_04_33_37_	hypothetical protein		3	191	63
HS0W81S02DORE3_14 [507 - 1] (REVERSE SENSE) length=636 xy=1395_0317 region=2 run=R_2012_08_15_04_25_39_	ref|XP_002262617.2| PREDICTED: G-type lectin S-receptor-like serine/threonine-protein kinase At4g03230-like [Vitis vinifera]		507	1	169	(REVERSE SENSE)
isotig12838_19 [896 - 141] (REVERSE SENSE) gene=isogroup08698 length=1005 numContigs=1	hypothetical protein		896	141	252	(REVERSE SENSE)	Transcription
isotig08630_27 [1571 - 279] (REVERSE SENSE) gene=isogroup04490 length=1808 numContigs=1	cytochrome P450 716B2 [Vitis vinifera]		1571	279	431	(REVERSE SENSE)	Secondary metabolites biosynthesis, transport and catabolism, Lipid transport and metabolism
isotig17017_9 [174 - 1] (REVERSE SENSE) gene=isogroup12877 length=522 numContigs=1	hypothetical protein		174	1	58	(REVERSE SENSE)
HRX1MBH01EMT8G_16 [327 - 1] (REVERSE SENSE) length=617 xy=1783_1022 region=1 run=R_2012_07_26_04_33_37_	hypothetical protein		327	1	109	(REVERSE SENSE)	Intracellular trafficking, secretion, and vesicular transport
HS0W81S01AMTP9_2 [2 - 274] length=353 xy=0142_3439 region=1 run=R_2012_08_15_04_25_39_	abc transporter, putative [Ricinus communis]		2	274	91	Intracellular trafficking, secretion, and vesicular transport
HRX1MBH01BSH7B_11 [574 - 92] (REVERSE SENSE) length=575 xy=0617_2453 region=1 run=R_2012_07_26_04_33_37_	ref|XP_002520500.1| pentatricopeptide repeat-containing protein, putative [Ricinus communis] gb|EEF41913.1| pentatricopeptide repeat-containing protein, putative [Ricinus communis]		574	92	161	(REVERSE SENSE)
HRX1MBH02FU56B_12 [707 - 240] (REVERSE SENSE) length=710 xy=2288_0881 region=2 run=R_2012_07_26_04_33_37_	ref|XP_002277701.1| PREDICTED: pentatricopeptide repeat-containing protein At3g09040, mitochondrial [Vitis vinifera]		707	240	156	(REVERSE SENSE)	Carbohydrate transport and metabolism
HRX1MBH02IK49D_2 [3 - 326] length=461 xy=3404_0847 region=2 run=R_2012_07_26_04_33_37_	ref|XP_002271613.1| PREDICTED: uncharacterized N-acetyltransferase p20-like [Vitis vinifera]		3	326	108	General function prediction only
isotig03794_31 [1948 - 2] (REVERSE SENSE) gene=isogroup01113 length=2162 numContigs=2	golgin candidate 4-like isoform 1 [Vitis vinifera]		1948	2	649	(REVERSE SENSE)	Cytoskeleton
HRX1MBH01E085R_7 [348 - 76] (REVERSE SENSE) length=450 xy=1947_1805 region=1 run=R_2012_07_26_04_33_37_	hypothetical protein		348	76	91	(REVERSE SENSE)
HRX1MBH02GT2FV_10 [588 - 1] (REVERSE SENSE) length=590 xy=2685_2889 region=2 run=R_2012_07_26_04_33_37_	conserved hypothetical protein		588	1	196	(REVERSE SENSE)	Nuclear structure, Intracellular trafficking, secretion, and vesicular transport
HRX1MBH02JC2WU_7 [564 - 208] (REVERSE SENSE) length=566 xy=3722_1644 region=2 run=R_2012_07_26_04_33_37_	ref|XP_003549517.1| PREDICTED: glucan endo-1,3-beta-glucosidase 12-like [Glycine max]		564	208	119	(REVERSE SENSE)
HRX1MBH01D3LZF_7 [401 - 628] length=629 xy=1564_0889 region=1 run=R_2012_07_26_04_33_37_	hypothetical protein		401	628	76	Posttranslational modification, protein turnover, chaperones
HRX1MBH01DPDYF_4 [2 - 547] length=548 xy=1402_0853 region=1 run=R_2012_07_26_04_33_37_	hypothetical protein		2	547	182	Signal transduction mechanisms, Intracellular trafficking, secretion, and vesicular transport
HRMYNUX02GT6ZQ_4 [3 - 497] length=576 xy=2687_0596 region=2 run=R_2012_07_20_04_56_08_	ref|NP_178116.5| coatomer subunit beta'-1 [Arabidopsis thaliana] gb|AEE36339.1| coatomer subunit beta'-1 [Arabidopsis thaliana]		3	497	165	Intracellular trafficking, secretion, and vesicular transport
HRMYNUX02JQJ21_3 [63 - 296] length=416 xy=3875_3739 region=2 run=R_2012_07_20_04_56_08_	hypothetical protein		63	296	78
isotig16973_2 [3 - 530] gene=isogroup12833 length=532 numContigs=1	hypothetical protein		3	530	176
isotig05144_4 [215 - 1540] gene=isogroup01788 length=1716 numContigs=2	ref|NP_680193.2| Core-2/I-branching beta-1,6-N-acetylglucosaminyltransferase family protein [Arabidopsis thaliana] emb|CAC34500.1| putative protein [Arabidopsis thaliana] gb|AAM97041.1| unknown protein [Arabidopsis thaliana] gb|AAN15489.1| unknown protein [Arabidopsis thaliana] dbj|BAC43112.1| unknown protein [Arabidopsis thaliana] dbj|BAF00034.1| hypothetical protein [Arabidopsis thaliana] gb|AE…		215	1540	442	Signal transduction mechanisms, Cytoskeleton
HRX1MBH02F72FO_8 [591 - 794] length=831 xy=2435_0450 region=2 run=R_2012_07_26_04_33_37_	hypothetical protein		591	794	68
HRX1MBH02FSQ9H_2 [1 - 246] length=246 xy=2260_2931 region=2 run=R_2012_07_26_04_33_37_	PREDICTED: light-mediated development protein DET1-like isoform 2 [Glycine max]		1	246	82	Transcription
isotig03532_21 [476 - 2182] gene=isogroup00982 length=2653 numContigs=3	cytochrome P450 86A2 [Vitis vinifera]		476	2182	569	Secondary metabolites biosynthesis, transport and catabolism, Lipid transport and metabolism
HRX1MBH02HI31G_1 [1 - 378] length=380 xy=2970_4002 region=2 run=R_2012_07_26_04_33_37_	conserved hypothetical protein		1	378	126	General function prediction only
HRX1MBH02HZQKF_3 [3 - 296] length=760 xy=3160_1453 region=2 run=R_2012_07_26_04_33_37_	hypothetical protein		3	296	98	Coenzyme transport and metabolism
HRX1MBH01CEF2Z_2 [1 - 123] length=123 xy=0867_2137 region=1 run=R_2012_07_26_04_33_37_	hypothetical protein		1	123	41
HRMYNUX02HIZIW_9 [565 - 2] (REVERSE SENSE) length=565 xy=2969_2246 region=2 run=R_2012_07_20_04_56_08_	pentatricopeptide repeat-containing protein, putative [Ricinus communis]		565	2	188	(REVERSE SENSE)	Function unknown
isotig07296_23 [134 - 2563] gene=isogroup03156 length=2681 numContigs=1	subtilisin-like protease-like [Glycine max]		134	2563	810	Posttranslational modification, protein turnover, chaperones
HS0W81S02EARSU_3 [255 - 437] length=438 xy=1645_3244 region=2 run=R_2012_08_15_04_25_39_	hypothetical protein		255	437	61	Replication, recombination and repair
isotig14611_16 [797 - 3] (REVERSE SENSE) gene=isogroup10471 length=803 numContigs=1	hypothetical protein		797	3	265	(REVERSE SENSE)	Function unknown
HS0W81S01BO5HY_4 [1 - 519] length=519 xy=0579_1668 region=1 run=R_2012_08_15_04_25_39_	hypothetical protein		1	519	173	Posttranslational modification, protein turnover, chaperones
HRMYNUX02GS79Q_4 [1 - 552] length=556 xy=2676_0652 region=2 run=R_2012_07_20_04_56_08_	PREDICTED: reticuline oxidase-like protein-like [Vitis vinifera]		1	552	184	Nuclear structure, Intracellular trafficking, secretion, and vesicular transport
HRX1MBH02GYSNP_1 [1 - 291] length=293 xy=2739_2307 region=2 run=R_2012_07_26_04_33_37_	hypothetical protein		1	291	97	Function unknown
HRX1MBH01CQXR7_3 [3 - 263] length=525 xy=1009_3317 region=1 run=R_2012_07_26_04_33_37_	hypothetical protein		3	263	87
isotig14795_4 [3 - 548] gene=isogroup10655 length=784 numContigs=1	hypothetical protein		3	548	182	General function prediction only
isotig07930_39 [2077 - 41] (REVERSE SENSE) gene=isogroup03790 length=2106 numContigs=1	ref|XP_002278327.1| PREDICTED: primary amine oxidase [Vitis vinifera] emb|CBI26239.3| unnamed protein product [Vitis vinifera]		2077	41	679	(REVERSE SENSE)	Secondary metabolites biosynthesis, transport and catabolism
isotig07663_31 [2164 - 488] (REVERSE SENSE) gene=isogroup03523 length=2292 numContigs=1	translation initiation factor-related [Trifolium repens]		2164	488	559	(REVERSE SENSE)	General function prediction only
HS0W81S01BYKRQ_1 [289 - 20] (REVERSE SENSE) length=289 xy=0686_3092 region=1 run=R_2012_08_15_04_25_39_	hypothetical protein		289	20	90	(REVERSE SENSE)	Carbohydrate transport and metabolism, Signal transduction mechanisms
HRX1MBH01CWSAJ_4 [105 - 1] (REVERSE SENSE) length=105 xy=1076_1705 region=1 run=R_2012_07_26_04_33_37_	hypothetical protein		105	1	35	(REVERSE SENSE)
HRMYNUX02FOYN9_10 [468 - 1] (REVERSE SENSE) length=629 xy=2217_2039 region=2 run=R_2012_07_20_04_56_08_	hypothetical protein		468	1	156	(REVERSE SENSE)	Intracellular trafficking, secretion, and vesicular transport
HRX1MBH02HCKCF_1 [10 - 387] length=459 xy=2896_1645 region=2 run=R_2012_07_26_04_33_37_	Protein translocase subunit secA [Medicago truncatula]		10	387	126
HS0W81S02EIQMA_4 [1 - 504] length=504 xy=1736_2224 region=2 run=R_2012_08_15_04_25_39_	ref|XP_002264249.2| PREDICTED: probable LRR receptor-like serine/threonine-protein kinase At1g07650-like [Vitis vinifera]		1	504	168	Signal transduction mechanisms
HS0W81S02D64A2_3 [3 - 449] length=449 xy=1604_0764 region=2 run=R_2012_08_15_04_25_39_	PREDICTED: translational activator GCN1 isoform 1 [Vitis vinifera]		3	449	149	Translation, ribosomal structure and biogenesis
HS0W81S01BWPST_3 [129 - 1] (REVERSE SENSE) length=129 xy=0665_2315 region=1 run=R_2012_08_15_04_25_39_	hypothetical protein		129	1	43	(REVERSE SENSE)
HRX1MBH01BV615_4 [445 - 314] (REVERSE SENSE) length=533 xy=0659_2603 region=1 run=R_2012_07_26_04_33_37_	hypothetical protein		445	314	44	(REVERSE SENSE)
HRX1MBH02IWO4T_3 [2 - 625] length=626 xy=3535_3243 region=2 run=R_2012_07_26_04_33_37_	PREDICTED: myosin-H heavy chain-like [Glycine max]		2	625	208	Cytoskeleton
HS0W81S01BV0Z3_2 [201 - 16] (REVERSE SENSE) length=202 xy=0657_2945 region=1 run=R_2012_08_15_04_25_39_	hypothetical protein		201	16	62	(REVERSE SENSE)
HRX1MBH01DJY4Z_10 [546 - 100] (REVERSE SENSE) length=586 xy=1340_2321 region=1 run=R_2012_07_26_04_33_37_	conserved hypothetical protein		546	100	149	(REVERSE SENSE)
HRX1MBH02GXM6Y_6 [229 - 62] (REVERSE SENSE) length=544 xy=2726_1816 region=2 run=R_2012_07_26_04_33_37_	hypothetical protein		229	62	56	(REVERSE SENSE)
isotig10091_23 [1124 - 219] (REVERSE SENSE) gene=isogroup05951 length=1437 numContigs=1	ref|XP_003597539.1| Peroxisome biogenesis factor [Medicago truncatula] gb|AES67790.1| Peroxisome biogenesis factor [Medicago truncatula]		1124	219	302	(REVERSE SENSE)	Transcription
isotig13181_6 [2 - 874] gene=isogroup09041 length=963 numContigs=1	hypothetical protein		2	874	291	RNA processing and modification
isotig11299_11 [140 - 1096] gene=isogroup07159 length=1226 numContigs=1	longevity assurance protein 1-like protein [Gossypium hirsutum]		140	1096	319	Intracellular trafficking, secretion, and vesicular transport
HS0W81S01B67O4_1 [132 - 275] length=424 xy=0785_0550 region=1 run=R_2012_08_15_04_25_39_	hypothetical protein		132	275	48
HRX1MBH01DEI73_3 [177 - 314] length=699 xy=1278_2369 region=1 run=R_2012_07_26_04_33_37_	hypothetical protein		177	314	46
HRX1MBH01CPQJN_8 [287 - 42] (REVERSE SENSE) length=541 xy=0996_0529 region=1 run=R_2012_07_26_04_33_37_	hypothetical protein		287	42	82	(REVERSE SENSE)
HRX1MBH02FUCPE_8 [378 - 148] (REVERSE SENSE) length=559 xy=2278_3648 region=2 run=R_2012_07_26_04_33_37_	hypothetical protein		378	148	77	(REVERSE SENSE)
isotig06459_4 [2 - 487] gene=isogroup02445 length=607 numContigs=2	ref|XP_002273997.2| PREDICTED: LOW QUALITY PROTEIN: glyoxysomal processing protease, glyoxysomal-like [Vitis vinifera]		2	487	162
HRX1MBH01BG2NP_5 [1 - 588] length=737 xy=0487_1571 region=1 run=R_2012_07_26_04_33_37_	proton-dependent oligopeptide transport-like protein [Arabidopsis thaliana] sp		1	588	196	Amino acid transport and metabolism
HRX1MBH01EA0GO_7 [275 - 51] (REVERSE SENSE) length=367 xy=1648_2182 region=1 run=R_2012_07_26_04_33_37_	hypothetical protein		275	51	75	(REVERSE SENSE)
HRMYNUX02FHP7H_8 [359 - 3] (REVERSE SENSE) length=471 xy=2135_0347 region=2 run=R_2012_07_20_04_56_08_	hypothetical protein		359	3	119	(REVERSE SENSE)	Signal transduction mechanisms
HRX1MBH02IA874_9 [426 - 1] (REVERSE SENSE) length=426 xy=3291_2274 region=2 run=R_2012_07_26_04_33_37_	bile acid:Na+ symporter family protein [Populus trichocarpa]		426	1	142	(REVERSE SENSE)	Translation, ribosomal structure and biogenesis
isotig12281_17 [884 - 3] (REVERSE SENSE) gene=isogroup08141 length=1081 numContigs=1	hypothetical protein		884	3	294	(REVERSE SENSE)	Energy production and conversion
HS0W81S02C948F_3 [3 - 443] length=506 xy=1228_2413 region=2 run=R_2012_08_15_04_25_39_	PREDICTED: general transcription factor 3C polypeptide 5-like [Glycine max]		3	443	147	Extracellular structures
HRX1MBH02HW2KX_2 [2 - 172] length=174 xy=3129_4031 region=2 run=R_2012_07_26_04_33_37_	hypothetical protein		2	172	57
HS0W81S01BM0KP_2 [1 - 132] length=132 xy=0555_0279 region=1 run=R_2012_08_15_04_25_39_	hypothetical protein		1	132	44
HRX1MBH02JAYZK_8 [395 - 3] (REVERSE SENSE) length=493 xy=3698_1550 region=2 run=R_2012_07_26_04_33_37_	hypothetical protein		395	3	131	(REVERSE SENSE)	Secondary metabolites biosynthesis, transport and catabolism
HRX1MBH02I9CFB_5 [137 - 397] length=399 xy=3679_3477 region=2 run=R_2012_07_26_04_33_37_	hypothetical protein		137	397	87	Transcription, Replication, recombination and repair, Chromatin structure and dynamics
HRX1MBH02I3MEE_6 [384 - 647] length=676 xy=3614_2708 region=2 run=R_2012_07_26_04_33_37_	hypothetical protein		384	647	88
isotig09623_12 [48 - 1532] gene=isogroup05483 length=1532 numContigs=1	hypothetical protein VITISV_025370 [Vitis vinifera]		48	1532	495	Intracellular trafficking, secretion, and vesicular transport
HS0W81S01BMZA8_11 [517 - 2] (REVERSE SENSE) length=584 xy=0554_2738 region=1 run=R_2012_08_15_04_25_39_	PREDICTED: nucleobindin-2 [Nasonia vitripennis]		517	2	172	(REVERSE SENSE)	General function prediction only
HS0W81S01B5XBL_3 [1 - 237] length=237 xy=0770_1887 region=1 run=R_2012_08_15_04_25_39_	hypothetical protein		1	237	79
HRX1MBH01D2EVN_10 [588 - 1] (REVERSE SENSE) length=590 xy=1550_2369 region=1 run=R_2012_07_26_04_33_37_	ref|XP_002265776.1| PREDICTED: fanconi-associated nuclease 1 homolog [Vitis vinifera]		588	1	196	(REVERSE SENSE)	Function unknown
isotig03744_14 [425 - 1885] gene=isogroup01088 length=2267 numContigs=3	conserved hypothetical protein [Ricinus communis]		425	1885	487
HRX1MBH02FYG5F_2 [41 - 199] length=227 xy=2325_3521 region=2 run=R_2012_07_26_04_33_37_	hypothetical protein		41	199	53
isotig14457_6 [64 - 816] gene=isogroup10317 length=818 numContigs=1	hypothetical protein		64	816	251	General function prediction only
isotig15024_6 [1 - 765] gene=isogroup10884 length=767 numContigs=1	hypothetical protein		1	765	255
HRX1MBH01B82BJ_9 [220 - 14] (REVERSE SENSE) length=386 xy=0806_0877 region=1 run=R_2012_07_26_04_33_37_	hypothetical protein		220	14	69	(REVERSE SENSE)
isotig14253_16 [705 - 1] (REVERSE SENSE) gene=isogroup10113 length=842 numContigs=1	hypothetical protein		705	1	235	(REVERSE SENSE)
HRX1MBH02IQIUF_5 [342 - 602] length=604 xy=3465_1877 region=2 run=R_2012_07_26_04_33_37_	hypothetical protein		342	602	87	General function prediction only
isotig17198_3 [1 - 360] gene=isogroup13058 length=459 numContigs=1	hypothetical protein		1	360	120	Posttranslational modification, protein turnover, chaperones
HRX1MBH02H9IMB_7 [456 - 109] (REVERSE SENSE) length=458 xy=3271_3057 region=2 run=R_2012_07_26_04_33_37_	hypothetical protein		456	109	116	(REVERSE SENSE)
HRX1MBH01BZCYY_6 [570 - 1] (REVERSE SENSE) length=571 xy=0695_2776 region=1 run=R_2012_07_26_04_33_37_	ref|XP_002511863.1| CRP, putative [Ricinus communis] gb|EEF50532.1| CRP, putative [Ricinus communis]		570	1	190	(REVERSE SENSE)	Transcription
HRX1MBH02ISXFE_4 [111 - 1] (REVERSE SENSE) length=111 xy=3492_3496 region=2 run=R_2012_07_26_04_33_37_	hypothetical protein		111	1	37	(REVERSE SENSE)
isotig10188_27 [1410 - 82] (REVERSE SENSE) gene=isogroup06048 length=1412 numContigs=1	phytoene synthase protein [Fragaria x ananassa]		1410	82	443	(REVERSE SENSE)	Lipid transport and metabolism
HRX1MBH02IPAXT_6 [385 - 2] (REVERSE SENSE) length=385 xy=3451_2319 region=2 run=R_2012_07_26_04_33_37_	hypothetical protein		385	2	128	(REVERSE SENSE)	Posttranslational modification, protein turnover, chaperones
HRX1MBH02IGOZN_3 [2 - 178] length=178 xy=3353_2033 region=2 run=R_2012_07_26_04_33_37_	hypothetical protein		2	178	59
HRX1MBH02HA8R2_4 [245 - 373] length=453 xy=2881_1440 region=2 run=R_2012_07_26_04_33_37_	hypothetical protein		245	373	43	Transcription
isotig08702_27 [1677 - 100] (REVERSE SENSE) gene=isogroup04562 length=1779 numContigs=1	ref|XP_002874884.1| mitochondrial transcription termination factor family protein [Arabidopsis lyrata subsp. lyrata] gb|EFH51143.1| mitochondrial transcription termination factor family protein [Arabidopsis lyrata subsp. lyrata]		1677	100	526	(REVERSE SENSE)	Transcription, General function prediction only
HS0W81S01CB4YM_1 [16 - 114] length=228 xy=0841_0908 region=1 run=R_2012_08_15_04_25_39_	hypothetical protein		16	114	33
HRX1MBH02JJBM6_4 [1 - 363] length=363 xy=3793_2080 region=2 run=R_2012_07_26_04_33_37_	hypothetical protein		1	363	121	Carbohydrate transport and metabolism
HRX1MBH02GFXV3_6 [167 - 3] (REVERSE SENSE) length=473 xy=2524_3265 region=2 run=R_2012_07_26_04_33_37_	hypothetical protein		167	3	55	(REVERSE SENSE)
HRX1MBH01CMF49_2 [2 - 235] length=237 xy=0958_2731 region=1 run=R_2012_07_26_04_33_37_	hypothetical protein		2	235	78	General function prediction only
HRMYNUX02IZJOP_3 [1 - 153] length=153 xy=3568_0983 region=2 run=R_2012_07_20_04_56_08_	hypothetical protein		1	153	51
isotig10578_11 [1 - 1338] gene=isogroup06438 length=1340 numContigs=1	GPI ethanolamine phosphate transferase, putative [Ricinus communis]		1	1338	446	Signal transduction mechanisms
isotig10814_21 [1203 - 142] (REVERSE SENSE) gene=isogroup06674 length=1300 numContigs=1	E3 ubiquitin-protein ligase RING1-like [Glycine max]		1203	142	354	(REVERSE SENSE)	Posttranslational modification, protein turnover, chaperones
HRX1MBH01B78IE_5 [2 - 751] length=787 xy=0796_3204 region=1 run=R_2012_07_26_04_33_37_	PREDICTED: DNA-3-methyladenine glycosylase 1 [Vitis vinifera]		2	751	250	Replication, recombination and repair
HRX1MBH02FYFA4_3 [1 - 288] length=321 xy=2325_1134 region=2 run=R_2012_07_26_04_33_37_	hypothetical protein		1	288	96	Intracellular trafficking, secretion, and vesicular transport
HS0W81S02DWB41_3 [1 - 267] length=269 xy=1481_1507 region=2 run=R_2012_08_15_04_25_39_	hypothetical protein		1	267	89	Posttranslational modification, protein turnover, chaperones
HS0W81S02D65UV_3 [145 - 2] (REVERSE SENSE) length=148 xy=1604_2773 region=2 run=R_2012_08_15_04_25_39_	hypothetical protein		145	2	48	(REVERSE SENSE)
HRX1MBH01CCC5V_1 [2 - 118] length=119 xy=0843_3345 region=1 run=R_2012_07_26_04_33_37_	hypothetical protein		2	118	39
HRX1MBH01DCE8X_6 [419 - 3] (REVERSE SENSE) length=420 xy=1254_2207 region=1 run=R_2012_07_26_04_33_37_	PREDICTED: receptor protein kinase CLAVATA1-like [Vitis vinifera]		419	3	139	(REVERSE SENSE)	Cytoskeleton
HRX1MBH02HIZ1M_3 [1 - 99] length=99 xy=2969_2920 region=2 run=R_2012_07_26_04_33_37_	hypothetical protein		1	99	33
HRX1MBH02IZHDU_13 [636 - 64] (REVERSE SENSE) length=663 xy=3567_2096 region=2 run=R_2012_07_26_04_33_37_	hypothetical protein		636	64	191	(REVERSE SENSE)
HS0W81S02DPR71_6 [439 - 260] (REVERSE SENSE) length=606 xy=1406_2959 region=2 run=R_2012_08_15_04_25_39_	hypothetical protein		439	260	60	(REVERSE SENSE)
HRX1MBH02FKZCA_1 [90 - 1] (REVERSE SENSE) length=91 xy=2172_0600 region=2 run=R_2012_07_26_04_33_37_	hypothetical protein		90	1	30	(REVERSE SENSE)
HS0W81S01A5XJY_1 [169 - 2] (REVERSE SENSE) length=181 xy=0360_1932 region=1 run=R_2012_08_15_04_25_39_	hypothetical protein		169	2	56	(REVERSE SENSE)
HS0W81S02EPJV1_4 [239 - 102] (REVERSE SENSE) length=337 xy=1814_0607 region=2 run=R_2012_08_15_04_25_39_	hypothetical protein		239	102	46	(REVERSE SENSE)
HRX1MBH02JDLWT_1 [91 - 237] length=517 xy=3728_1691 region=2 run=R_2012_07_26_04_33_37_	hypothetical protein		91	237	49
isotig09997_26 [1375 - 203] (REVERSE SENSE) gene=isogroup05857 length=1455 numContigs=1	ref|XP_002274922.1| PREDICTED: GEM-like protein 5-like [Vitis vinifera]		1375	203	391	(REVERSE SENSE)	Intracellular trafficking, secretion, and vesicular transport
HRMYNUX02H002D_6 [239 - 427] length=467 xy=3175_0275 region=2 run=R_2012_07_20_04_56_08_	hypothetical protein		239	427	63
isotig07279_19 [333 - 2462] gene=isogroup03139 length=2706 numContigs=1	ref|XP_002510403.1| pentatricopeptide repeat-containing protein, putative [Ricinus communis] gb|EEF52590.1| pentatricopeptide repeat-containing protein, putative [Ricinus communis]		333	2462	710	Function unknown
isotig01538_68 [2502 - 436] (REVERSE SENSE) gene=isogroup00222 length=4040 numContigs=3	alpha-mannosidase 2x [Vitis vinifera]		2502	436	689	(REVERSE SENSE)	Carbohydrate transport and metabolism
HRX1MBH02F5AMF_11 [558 - 181] (REVERSE SENSE) length=560 xy=2403_2165 region=2 run=R_2012_07_26_04_33_37_	hypothetical protein		558	181	126	(REVERSE SENSE)	Secondary metabolites biosynthesis, transport and catabolism
HRX1MBH01CBKAS_2 [118 - 423] length=636 xy=0834_2802 region=1 run=R_2012_07_26_04_33_37_	ref|XP_003633287.1| PREDICTED: lipid-A-disaccharide synthase-like [Vitis vinifera]		118	423	102
HS0W81S02D6K1M_3 [277 - 450] length=486 xy=1598_0376 region=2 run=R_2012_08_15_04_25_39_	hypothetical protein		277	450	58	Amino acid transport and metabolism
HRX1MBH02IGCRB_10 [389 - 3] (REVERSE SENSE) length=628 xy=3349_2565 region=2 run=R_2012_07_26_04_33_37_	conserved hypothetical protein		389	3	129	(REVERSE SENSE)	Inorganic ion transport and metabolism, Amino acid transport and metabolism, Signal transduction mechanisms
HRX1MBH02F2XHI_6 [3 - 665] length=667 xy=2376_2420 region=2 run=R_2012_07_26_04_33_37_	ref|XP_003635308.1| PREDICTED: cysteine-rich receptor-like protein kinase 29-like [Vitis vinifera]		3	665	221	Signal transduction mechanisms
isotig07278_50 [2608 - 149] (REVERSE SENSE) gene=isogroup03138 length=2713 numContigs=1	ribonucleoside-diphosphate reductase large subunit [Vitis vinifera]		2608	149	820	(REVERSE SENSE)	Nucleotide transport and metabolism
HS0W81S02C4SXL_2 [3 - 122] length=123 xy=1167_3047 region=2 run=R_2012_08_15_04_25_39_	hypothetical protein		3	122	40
isotig10138_28 [1311 - 349] (REVERSE SENSE) gene=isogroup05998 length=1425 numContigs=1	ref|XP_002522435.1| membrane associated ring finger 1,8, putative [Ricinus communis] gb|EEF39927.1| membrane associated ring finger 1,8, putative [Ricinus communis]		1311	349	321	(REVERSE SENSE)	RNA processing and modification
HRX1MBH02IQ733_3 [46 - 303] length=564 xy=3473_1857 region=2 run=R_2012_07_26_04_33_37_	PREDICTED: lon protease homolog 2, peroxisomal [Vitis vinifera]		46	303	86
isotig02868_55 [1529 - 3] (REVERSE SENSE) gene=isogroup00644 length=2939 numContigs=3	transcription factor bHLH [Vitis amurensis]		1529	3	509	(REVERSE SENSE)	Transcription
HS0W81S01A5YNH_4 [139 - 2] (REVERSE SENSE) length=237 xy=0360_3355 region=1 run=R_2012_08_15_04_25_39_	hypothetical protein		139	2	46	(REVERSE SENSE)
HRX1MBH02HPA7N_13 [454 - 2] (REVERSE SENSE) length=658 xy=3041_2417 region=2 run=R_2012_07_26_04_33_37_	gb|EGD97453.1| DNA repair and recombination protein pif1 [Trichophyton tonsurans CBS 112818]		454	2	151	(REVERSE SENSE)	Cell cycle control, cell division, chromosome partitioning
HS0W81S02D69CQ_6 [216 - 28] (REVERSE SENSE) length=216 xy=1605_3208 region=2 run=R_2012_08_15_04_25_39_	hypothetical protein		216	28	63	(REVERSE SENSE)	Inorganic ion transport and metabolism
isotig15240_15 [745 - 2] (REVERSE SENSE) gene=isogroup11100 length=745 numContigs=1	hypothetical protein		745	2	248	(REVERSE SENSE)	Intracellular trafficking, secretion, and vesicular transport
HS0W81S02ENNB4_2 [27 - 323] length=440 xy=1792_1874 region=2 run=R_2012_08_15_04_25_39_	hypothetical protein		27	323	99
isotig16494_4 [2 - 466] gene=isogroup12354 length=610 numContigs=1	hypothetical protein		2	466	155
HRX1MBH02IN0OF_10 [212 - 9] (REVERSE SENSE) length=391 xy=3436_3805 region=2 run=R_2012_07_26_04_33_37_	hypothetical protein		212	9	68	(REVERSE SENSE)
isotig14156_7 [219 - 851] gene=isogroup10016 length=853 numContigs=1	hypothetical protein		219	851	211	Lipid transport and metabolism
HRX1MBH01D9CDI_10 [288 - 1] (REVERSE SENSE) length=477 xy=1629_2132 region=1 run=R_2012_07_26_04_33_37_	hypothetical protein		288	1	96	(REVERSE SENSE)
isotig13016_18 [982 - 140] (REVERSE SENSE) gene=isogroup08876 length=983 numContigs=1	hypothetical protein		982	140	281	(REVERSE SENSE)	General function prediction only
HRX1MBH02IV8L7_8 [286 - 555] length=556 xy=3530_2317 region=2 run=R_2012_07_26_04_33_37_	hypothetical protein		286	555	90
HRMYNUX02IJ7IK_6 [1 - 648] length=695 xy=3393_2170 region=2 run=R_2012_07_20_04_56_08_	O-methyltransferase 3 [Humulus lupulus]		1	648	216	General function prediction only
HRX1MBH01C0ZK3_3 [8 - 415] length=570 xy=1124_1173 region=1 run=R_2012_07_26_04_33_37_	ref|XP_003249337.1| PREDICTED: serine/arginine-rich splicing factor 7-like [Apis mellifera]		8	415	136	RNA processing and modification
HS0W81S01BIQSS_8 [478 - 167] (REVERSE SENSE) length=479 xy=0506_1690 region=1 run=R_2012_08_15_04_25_39_	conserved hypothetical protein		478	167	104	(REVERSE SENSE)	Amino acid transport and metabolism
HRX1MBH02IG7MR_3 [3 - 323] length=324 xy=3359_1617 region=2 run=R_2012_07_26_04_33_37_	hypothetical protein		3	323	107
HRX1MBH02JVYOU_8 [329 - 3] (REVERSE SENSE) length=330 xy=3937_1996 region=2 run=R_2012_07_26_04_33_37_	PREDICTED: NAC domain-containing protein 21/22-like [Vitis vinifera]		329	3	109	(REVERSE SENSE)
HRX1MBH01B52BW_2 [3 - 557] length=557 xy=0772_0186 region=1 run=R_2012_07_26_04_33_37_	ref|XP_003519348.1| PREDICTED: AP3-complex subunit beta-A-like [Glycine max]		3	557	185	Intracellular trafficking, secretion, and vesicular transport
isotig13983_7 [16 - 870] gene=isogroup09843 length=871 numContigs=1	hypothetical protein		16	870	285	Translation, ribosomal structure and biogenesis
HRX1MBH02HXN0Q_2 [3 - 152] length=152 xy=3136_3144 region=2 run=R_2012_07_26_04_33_37_	hypothetical protein		3	152	50
HS0W81S01AR6G7_3 [284 - 3] (REVERSE SENSE) length=286 xy=0203_3385 region=1 run=R_2012_08_15_04_25_39_	hypothetical protein		284	3	94	(REVERSE SENSE)
HRMYNUX02JI0HI_1 [3 - 269] length=270 xy=3789_4004 region=2 run=R_2012_07_20_04_56_08_	hypothetical protein		3	269	89	Intracellular trafficking, secretion, and vesicular transport
isotig07170_11 [208 - 1689] gene=isogroup03030 length=2894 numContigs=1	probable serine/threonine-protein kinase At1g54610-like [Glycine max]		208	1689	494	Cell cycle control, cell division, chromosome partitioning
isotig11429_20 [1121 - 18] (REVERSE SENSE) gene=isogroup07289 length=1202 numContigs=1	ref|XP_003635107.1| PREDICTED: NADP-dependent alkenal double bond reductase P2-like [Vitis vinifera]		1121	18	368	(REVERSE SENSE)	General function prediction only
HRMYNUX02F7KQ1_11 [529 - 2] (REVERSE SENSE) length=531 xy=2429_2107 region=2 run=R_2012_07_20_04_56_08_	hypothetical protein		529	2	176	(REVERSE SENSE)
HRX1MBH02HCYNR_3 [2 - 595] length=596 xy=2900_3813 region=2 run=R_2012_07_26_04_33_37_	ref|XP_002274730.1| PREDICTED: ATP-dependent zinc metalloprotease FtsH [Vitis vinifera]		2	595	198	Posttranslational modification, protein turnover, chaperones
HRMYNUX02I5PPI_10 [688 - 392] (REVERSE SENSE) length=688 xy=3638_2004 region=2 run=R_2012_07_20_04_56_08_	hypothetical protein		688	392	99	(REVERSE SENSE)
HRX1MBH01C2D47_3 [1 - 432] length=551 xy=1140_1161 region=1 run=R_2012_07_26_04_33_37_	hypothetical protein		1	432	144	Transcription
HRX1MBH02JIVRB_6 [295 - 89] (REVERSE SENSE) length=619 xy=3788_1973 region=2 run=R_2012_07_26_04_33_37_	hypothetical protein		295	89	69	(REVERSE SENSE)
HRX1MBH01EXUIJ_4 [254 - 505] length=505 xy=1908_2601 region=1 run=R_2012_07_26_04_33_37_	hypothetical protein		254	505	84	RNA processing and modification, General function prediction only
HRMYNUX02HHX0T_3 [2 - 241] length=242 xy=2957_2795 region=2 run=R_2012_07_20_04_56_08_	hypothetical protein		2	241	80
HRX1MBH02HWQA9_2 [3 - 317] length=400 xy=3126_0419 region=2 run=R_2012_07_26_04_33_37_	hypothetical protein		3	317	105	Signal transduction mechanisms
HS0W81S01CIGAY_4 [1 - 432] length=473 xy=0913_0632 region=1 run=R_2012_08_15_04_25_39_	ref|NP_197299.1| C2 calcium/lipid-binding and phosphoribosyltransferase C-terminal domain-containing protein [Arabidopsis thaliana] dbj|BAB08397.1| phosphoribosylanthranilate transferase-like protein [Arabidopsis thaliana] gb|AED92492.1| C2 calcium/lipid-binding and phosphoribosyltransferase C-terminal domain-containing protein [Arabidopsis thaliana]		1	432	144
HS0W81S02DOUUC_5 [511 - 227] (REVERSE SENSE) length=521 xy=1396_0658 region=2 run=R_2012_08_15_04_25_39_	hypothetical protein		511	227	95	(REVERSE SENSE)	Signal transduction mechanisms
isotig16877_10 [456 - 28] (REVERSE SENSE) gene=isogroup12737 length=551 numContigs=1	hypothetical protein		456	28	143	(REVERSE SENSE)	General function prediction only
HS0W81S01B4ZSI_2 [8 - 259] length=457 xy=0759_3488 region=1 run=R_2012_08_15_04_25_39_	ref|XP_002876035.1| phosphoglycerate/bisphosphoglycerate mutase family protein [Arabidopsis lyrata subsp. lyrata] gb|EFH52294.1| phosphoglycerate/bisphosphoglycerate mutase family protein [Arabidopsis lyrata subsp. lyrata]		8	259	84	Carbohydrate transport and metabolism
HRX1MBH02HVOT7_13 [466 - 2] (REVERSE SENSE) length=747 xy=3114_1005 region=2 run=R_2012_07_26_04_33_37_	retrotransposon protein [Beta vulgaris]		466	2	155	(REVERSE SENSE)	Lipid transport and metabolism
isotig02487_26 [834 - 109] (REVERSE SENSE) gene=isogroup00497 length=1246 numContigs=3	transcription factor bHLH147 [Vitis vinifera]		834	109	242	(REVERSE SENSE)
HS0W81S02C5OEG_1 [2 - 169] length=171 xy=1177_2870 region=2 run=R_2012_08_15_04_25_39_	PREDICTED: histone-lysine N-methyltransferase SUVR5-like [Glycine max]		2	169	56
HRX1MBH02GURZJ_4 [1 - 726] length=728 xy=2693_3229 region=2 run=R_2012_07_26_04_33_37_	protein binding protein, putative [Ricinus communis]		1	726	242
HS0W81S01CHKU8_6 [270 - 578] length=723 xy=0903_0850 region=1 run=R_2012_08_15_04_25_39_	hypothetical protein		270	578	103	Inorganic ion transport and metabolism, Signal transduction mechanisms
HS0W81S01AS6RZ_4 [175 - 372] length=428 xy=0215_1277 region=1 run=R_2012_08_15_04_25_39_	hypothetical protein		175	372	66	Intracellular trafficking, secretion, and vesicular transport
HRMYNUX02HVP1Q_5 [119 - 631] length=631 xy=3114_2572 region=2 run=R_2012_07_20_04_56_08_	PREDICTED: boron transporter 4-like [Vitis vinifera]		119	631	171	Inorganic ion transport and metabolism
HS0W81S02C99E6_3 [3 - 443] length=471 xy=1229_3744 region=2 run=R_2012_08_15_04_25_39_	PREDICTED: general transcription factor 3C polypeptide 5-like [Glycine max]		3	443	147	Extracellular structures
HRX1MBH01AKBIL_2 [163 - 456] length=457 xy=0114_1211 region=1 run=R_2012_07_26_04_33_37_	ref|NP_173124.2| hydrolase domain-containing protein [Arabidopsis thaliana] gb|AEE29498.1| hydrolase domain-containing protein [Arabidopsis thaliana]		163	456	98	Intracellular trafficking, secretion, and vesicular transport
HRX1MBH01C5QTU_7 [544 - 305] (REVERSE SENSE) length=617 xy=1178_1920 region=1 run=R_2012_07_26_04_33_37_	hypothetical protein		544	305	80	(REVERSE SENSE)
HRX1MBH01BD1D8_6 [217 - 2] (REVERSE SENSE) length=218 xy=0452_3326 region=1 run=R_2012_07_26_04_33_37_	hypothetical protein		217	2	72	(REVERSE SENSE)
isotig08825_28 [1692 - 304] (REVERSE SENSE) gene=isogroup04685 length=1740 numContigs=1	copine, putative [Ricinus communis]		1692	304	463	(REVERSE SENSE)	Signal transduction mechanisms
HRMYNUX02HNA4N_6 [478 - 272] (REVERSE SENSE) length=603 xy=3018_3205 region=2 run=R_2012_07_20_04_56_08_	hypothetical protein		478	272	69	(REVERSE SENSE)
HRX1MBH02J66P3_11 [315 - 1] (REVERSE SENSE) length=554 xy=4065_1337 region=2 run=R_2012_07_26_04_33_37_	hypothetical protein		315	1	105	(REVERSE SENSE)
isotig11993_17 [1033 - 299] (REVERSE SENSE) gene=isogroup07853 length=1120 numContigs=1	hypothetical protein		1033	299	245	(REVERSE SENSE)	Posttranslational modification, protein turnover, chaperones
isotig10434_12 [85 - 1359] gene=isogroup06294 length=1363 numContigs=1	SFBBbeta protein, partial [Malus x domestica]		85	1359	425
HS0W81S02DWIIG_4 [181 - 65] (REVERSE SENSE) length=225 xy=1483_1574 region=2 run=R_2012_08_15_04_25_39_	hypothetical protein		181	65	39	(REVERSE SENSE)
isotig04216_51 [1627 - 65] (REVERSE SENSE) gene=isogroup01324 length=2578 numContigs=2	ref|XP_003519757.1| PREDICTED: probable pectinesterase/pectinesterase inhibitor 40-like [Glycine max]		1627	65	521	(REVERSE SENSE)	Signal transduction mechanisms
HRMYNUX02HM9H1_3 [49 - 312] length=326 xy=3018_1095 region=2 run=R_2012_07_20_04_56_08_	hypothetical protein		49	312	88	General function prediction only
isotig13558_18 [917 - 114] (REVERSE SENSE) gene=isogroup09418 length=917 numContigs=1	hypothetical protein		917	114	268	(REVERSE SENSE)	Amino acid transport and metabolism
isotig07068_18 [340 - 2436] gene=isogroup02928 length=3167 numContigs=1	ref|NP_565226.1| CASC3/Barentsz eIF4AIII binding protein [Arabidopsis thaliana] ref|NP_974187.1| CASC3/Barentsz eIF4AIII binding protein [Arabidopsis thaliana] gb|AAL09720.1| At1g80000/F19K16_3 [Arabidopsis thaliana] gb|AAO42796.1| At1g80000/F19K16_3 [Arabidopsis thaliana] dbj|BAH19827.1| AT1G80000 [Arabidopsis thaliana] gb|AEE36342.1| CASC3/Barentsz eIF4AIII binding protein [Arabidopsis thaliana…		340	2436	699	Transcription
HRX1MBH01B984V_4 [251 - 451] length=543 xy=0819_3117 region=1 run=R_2012_07_26_04_33_37_	hypothetical protein		251	451	67	Cytoskeleton
HRX1MBH01DXB1O_5 [123 - 401] length=402 xy=1492_2986 region=1 run=R_2012_07_26_04_33_37_	acyltransferase, putative [Ricinus communis]		123	401	93	Transcription
isotig02315_20 [3 - 3245] gene=isogroup00440 length=3274 numContigs=3	UPF0202 protein At1g10490 [Vitis vinifera]		3	3245	1081	General function prediction only
HRMYNUX02FQYR9_1 [2 - 124] length=125 xy=2240_1287 region=2 run=R_2012_07_20_04_56_08_	hypothetical protein		2	124	41
HRX1MBH02HPCAH_1 [2 - 103] length=105 xy=3041_3815 region=2 run=R_2012_07_26_04_33_37_	hypothetical protein		2	103	34	Carbohydrate transport and metabolism
HS0W81S02D03ML_3 [128 - 256] length=314 xy=1535_2571 region=2 run=R_2012_08_15_04_25_39_	hypothetical protein		128	256	43
HRX1MBH01DBDSW_3 [1 - 315] length=316 xy=1242_2830 region=1 run=R_2012_07_26_04_33_37_	hypothetical protein		1	315	105	Intracellular trafficking, secretion, and vesicular transport
isotig15526_2 [40 - 531] gene=isogroup11386 length=715 numContigs=1	hypothetical protein		40	531	164
HRX1MBH01EKRQ8_3 [105 - 347] length=568 xy=1759_2802 region=1 run=R_2012_07_26_04_33_37_	hypothetical protein		105	347	81	Posttranslational modification, protein turnover, chaperones
HS0W81S01A9JXW_3 [3 - 407] length=409 xy=0401_2978 region=1 run=R_2012_08_15_04_25_39_	Protein kinase domain containing protein, expressed [Oryza sativa Japonica Group]		3	407	135	Signal transduction mechanisms
HS0W81S01BL83P_1 [113 - 229] length=231 xy=0546_1539 region=1 run=R_2012_08_15_04_25_39_	hypothetical protein		113	229	39
HS0W81S02DB21Y_4 [1 - 468] length=485 xy=1250_2788 region=2 run=R_2012_08_15_04_25_39_	ref|XP_003541465.1| PREDICTED: 4'-phosphopantetheinyl transferase-like [Glycine max]		1	468	156	Amino acid transport and metabolism, Coenzyme transport and metabolism
HRMYNUX02F8ARP_12 [590 - 3] (REVERSE SENSE) length=591 xy=2437_3059 region=2 run=R_2012_07_20_04_56_08_	hypothetical protein		590	3	196	(REVERSE SENSE)
HS0W81S01B1FC2_3 [129 - 1] (REVERSE SENSE) length=129 xy=0719_0884 region=1 run=R_2012_08_15_04_25_39_	hypothetical protein		129	1	43	(REVERSE SENSE)
HRMYNUX02JY9KV_3 [2 - 322] length=323 xy=3975_0429 region=2 run=R_2012_07_20_04_56_08_	hypothetical protein		2	322	107
HRMYNUX02GEXUL_1 [2 - 163] length=165 xy=2513_1611 region=2 run=R_2012_07_20_04_56_08_	ref|NP_001077863.1| 60S ribosomal protein L7-2 [Arabidopsis thaliana] dbj|BAH19718.1| AT2G01250 [Arabidopsis thaliana] gb|AEC05421.1| 60S ribosomal protein L7-2 [Arabidopsis thaliana]		2	163	54	Translation, ribosomal structure and biogenesis
HS0W81S01BG9D0_1 [3 - 110] length=110 xy=0489_2102 region=1 run=R_2012_08_15_04_25_39_	hypothetical protein		3	110	36
HRX1MBH01EUQQQ_9 [500 - 3] (REVERSE SENSE) length=501 xy=1873_1104 region=1 run=R_2012_07_26_04_33_37_	conserved hypothetical protein		500	3	166	(REVERSE SENSE)
HRX1MBH02JW0GA_7 [291 - 61] (REVERSE SENSE) length=554 xy=3949_1784 region=2 run=R_2012_07_26_04_33_37_	hypothetical protein		291	61	77	(REVERSE SENSE)
HRX1MBH02HM4SY_14 [747 - 1] (REVERSE SENSE) length=748 xy=3016_3200 region=2 run=R_2012_07_26_04_33_37_	PREDICTED: putative acyl-CoA synthetase YngI-like [Vitis vinifera]		747	1	249	(REVERSE SENSE)	Lipid transport and metabolism
HRMYNUX02G232A_5 [316 - 86] (REVERSE SENSE) length=401 xy=2788_3008 region=2 run=R_2012_07_20_04_56_08_	hypothetical protein		316	86	77	(REVERSE SENSE)
HS0W81S01B2TXA_4 [404 - 189] (REVERSE SENSE) length=405 xy=0735_0876 region=1 run=R_2012_08_15_04_25_39_	conserved hypothetical protein		404	189	72	(REVERSE SENSE)	Transcription, General function prediction only
isotig17091_10 [505 - 2] (REVERSE SENSE) gene=isogroup12951 length=506 numContigs=1	hypothetical protein		505	2	168	(REVERSE SENSE)	Posttranslational modification, protein turnover, chaperones
HS0W81S01BZZA1_8 [515 - 3] (REVERSE SENSE) length=515 xy=0702_3051 region=1 run=R_2012_08_15_04_25_39_	ref|XP_002280960.2| PREDICTED: DNA topoisomerase 1-like [Vitis vinifera]		515	3	171	(REVERSE SENSE)	Replication, recombination and repair
HRX1MBH01EXZT2_8 [380 - 24] (REVERSE SENSE) length=571 xy=1910_1304 region=1 run=R_2012_07_26_04_33_37_	ref|XP_003525215.1| PREDICTED: THO complex subunit 2-like [Glycine max]		380	24	119	(REVERSE SENSE)	Transcription
HRX1MBH02IYI4Y_5 [229 - 411] length=549 xy=3556_2768 region=2 run=R_2012_07_26_04_33_37_	ref|XP_003537760.1| PREDICTED: translocon-associated protein subunit alpha-like [Glycine max]		229	411	61	Intracellular trafficking, secretion, and vesicular transport
HRX1MBH02H4XH1_2 [2 - 136] length=281 xy=3219_2055 region=2 run=R_2012_07_26_04_33_37_	hypothetical protein		2	136	45
HS0W81S01AQ9F5_9 [591 - 235] (REVERSE SENSE) length=592 xy=0193_1539 region=1 run=R_2012_08_15_04_25_39_	lipid transfer protein 3 precursor [Gossypium hirsutum]		591	235	119	(REVERSE SENSE)
HS0W81S02D8SZK_11 [432 - 244] (REVERSE SENSE) length=619 xy=1623_1582 region=2 run=R_2012_08_15_04_25_39_	hypothetical protein		432	244	63	(REVERSE SENSE)
HS0W81S01AQ5SH_3 [2 - 457] length=463 xy=0192_0895 region=1 run=R_2012_08_15_04_25_39_	hypothetical protein		2	457	152	Intracellular trafficking, secretion, and vesicular transport
HRX1MBH02HTBXD_3 [1 - 570] length=571 xy=3087_1551 region=2 run=R_2012_07_26_04_33_37_	putative adenosine deaminase [Moneuplotes crassus]		1	570	190	Nucleotide transport and metabolism
isotig12463_18 [1051 - 206] (REVERSE SENSE) gene=isogroup08323 length=1056 numContigs=1	hypothetical protein		1051	206	282	(REVERSE SENSE)	General function prediction only
HRX1MBH02HMALL_4 [2 - 367] length=367 xy=3007_0919 region=2 run=R_2012_07_26_04_33_37_	hypothetical protein		2	367	122	Inorganic ion transport and metabolism, Signal transduction mechanisms
HRX1MBH01EX863_9 [282 - 1] (REVERSE SENSE) length=387 xy=1913_1149 region=1 run=R_2012_07_26_04_33_37_	hypothetical protein		282	1	94	(REVERSE SENSE)
HRMYNUX02F7D40_3 [145 - 2] (REVERSE SENSE) length=146 xy=2427_1730 region=2 run=R_2012_07_20_04_56_08_	hypothetical protein		145	2	48	(REVERSE SENSE)
HS0W81S02DHSYG_3 [2 - 508] length=510 xy=1315_3398 region=2 run=R_2012_08_15_04_25_39_	PREDICTED: cell division cycle protein 27 homolog B-like [Glycine max]		2	508	169	Cell cycle control, cell division, chromosome partitioning
HRX1MBH02HTT6V_1 [76 - 189] length=291 xy=3093_0645 region=2 run=R_2012_07_26_04_33_37_	hypothetical protein		76	189	38
HRMYNUX02HSQAU_1 [121 - 2] (REVERSE SENSE) length=135 xy=3080_2196 region=2 run=R_2012_07_20_04_56_08_	hypothetical protein		121	2	40	(REVERSE SENSE)
HRX1MBH01CVKFQ_3 [147 - 359] length=627 xy=1062_2212 region=1 run=R_2012_07_26_04_33_37_	hypothetical protein		147	359	71	Signal transduction mechanisms
HS0W81S02D207A_1 [2 - 241] length=242 xy=1557_2628 region=2 run=R_2012_08_15_04_25_39_	hypothetical protein		2	241	80	Intracellular trafficking, secretion, and vesicular transport
HRX1MBH02G3BT8_2 [25 - 273] length=567 xy=2791_0798 region=2 run=R_2012_07_26_04_33_37_	hypothetical protein		25	273	83
isotig06488_11 [699 - 187] (REVERSE SENSE) gene=isogroup02460 length=699 numContigs=2	hypothetical protein		699	187	171	(REVERSE SENSE)	Translation, ribosomal structure and biogenesis
HS0W81S01CL8JL_1 [3 - 155] length=157 xy=0956_1071 region=1 run=R_2012_08_15_04_25_39_	PREDICTED: protein SCO1 homolog 2, mitochondrial-like [Vitis vinifera]		3	155	51	Energy production and conversion
HRX1MBH01EVO87_2 [1 - 447] length=560 xy=1884_0777 region=1 run=R_2012_07_26_04_33_37_	conserved hypothetical protein		1	447	149
HRMYNUX02IM2TB_8 [568 - 131] (REVERSE SENSE) length=569 xy=3426_0877 region=2 run=R_2012_07_20_04_56_08_	PREDICTED: riboflavin biosynthesis protein RibD-like [Vitis vinifera]		568	131	146	(REVERSE SENSE)	Nucleotide transport and metabolism
HRX1MBH02HR7I4_10 [426 - 1] (REVERSE SENSE) length=456 xy=3074_2446 region=2 run=R_2012_07_26_04_33_37_	hypothetical protein		426	1	142	(REVERSE SENSE)	Cytoskeleton
HRX1MBH02HFNXX_1 [2 - 154] length=162 xy=2931_2915 region=2 run=R_2012_07_26_04_33_37_	hypothetical protein		2	154	51
HS0W81S01B0T0V_3 [1 - 411] length=487 xy=0712_1901 region=1 run=R_2012_08_15_04_25_39_	hypothetical protein		1	411	137	Transcription
HS0W81S02EVQ5B_4 [444 - 641] length=642 xy=1884_3229 region=2 run=R_2012_08_15_04_25_39_	hypothetical protein		444	641	66	General function prediction only
HRMYNUX02JWPXB_5 [1 - 501] length=502 xy=3946_0429 region=2 run=R_2012_07_20_04_56_08_	Flavin-containing monooxygenase FMO GS-OX5 [Medicago truncatula]		1	501	167	Secondary metabolites biosynthesis, transport and catabolism
HRX1MBH02GNY3K_3 [1 - 129] length=130 xy=2616_1246 region=2 run=R_2012_07_26_04_33_37_	hypothetical protein		1	129	43
HS0W81S02DY7WN_1 [1 - 201] length=203 xy=1514_0821 region=2 run=R_2012_08_15_04_25_39_	hypothetical protein		1	201	67
HRX1MBH02HD43F_11 [531 - 1] (REVERSE SENSE) length=637 xy=2914_1465 region=2 run=R_2012_07_26_04_33_37_	cytochrome P450 [Populus trichocarpa]		531	1	177	(REVERSE SENSE)	Secondary metabolites biosynthesis, transport and catabolism
HRX1MBH02GZ6JT_2 [121 - 2] (REVERSE SENSE) length=121 xy=2755_1431 region=2 run=R_2012_07_26_04_33_37_	hypothetical protein		121	2	40	(REVERSE SENSE)
HRMYNUX02G9XX8_6 [3 - 467] length=651 xy=2866_2190 region=2 run=R_2012_07_20_04_56_08_	hypothetical protein		3	467	155
isotig12855_14 [1001 - 48] (REVERSE SENSE) gene=isogroup08715 length=1002 numContigs=1	hypothetical protein		1001	48	318	(REVERSE SENSE)	Transcription
isotig11313_23 [1028 - 3] (REVERSE SENSE) gene=isogroup07173 length=1213 numContigs=1	uncharacterized protein LOC100266921 [Vitis vinifera]		1028	3	342	(REVERSE SENSE)
HRMYNUX02G4NR5_3 [101 - 454] length=456 xy=2806_1491 region=2 run=R_2012_07_20_04_56_08_	ATP binding protein, putative [Ricinus communis]		101	454	118	Cytoskeleton
isotig04832_31 [1528 - 356] (REVERSE SENSE) gene=isogroup01632 length=1628 numContigs=2	cyclin-D3-2 [Vitis vinifera]		1528	356	391	(REVERSE SENSE)	Cell cycle control, cell division, chromosome partitioning
isotig06322_7 [528 - 818] gene=isogroup02377 length=833 numContigs=2	hypothetical protein		528	818	97
HRX1MBH02H3DEE_4 [2 - 316] length=353 xy=3201_3076 region=2 run=R_2012_07_26_04_33_37_	hypothetical protein		2	316	105
HRX1MBH01E0U9C_11 [483 - 1] (REVERSE SENSE) length=509 xy=1943_0174 region=1 run=R_2012_07_26_04_33_37_	hypothetical protein		483	1	161	(REVERSE SENSE)	RNA processing and modification, Transcription
HRX1MBH01B17J8_3 [1 - 123] length=124 xy=0728_0566 region=1 run=R_2012_07_26_04_33_37_	conserved hypothetical protein		1	123	41	Intracellular trafficking, secretion, and vesicular transport
HRX1MBH02GUW6G_3 [154 - 5] (REVERSE SENSE) length=155 xy=2695_1766 region=2 run=R_2012_07_26_04_33_37_	hypothetical protein		154	5	50	(REVERSE SENSE)
HRX1MBH02HQDIN_12 [679 - 254] (REVERSE SENSE) length=680 xy=3053_2909 region=2 run=R_2012_07_26_04_33_37_	hypothetical protein		679	254	142	(REVERSE SENSE)	Function unknown
HRX1MBH02HDNB1_1 [2 - 166] length=335 xy=2908_3023 region=2 run=R_2012_07_26_04_33_37_	hypothetical protein		2	166	55
HS0W81S02DWAJ3_4 [134 - 607] length=609 xy=1480_3553 region=2 run=R_2012_08_15_04_25_39_	PREDICTED: inactive protein kinase SELMODRAFT_444075 isoform 2 [Vitis vinifera]		134	607	158	Signal transduction mechanisms
isotig10441_16 [1086 - 706] (REVERSE SENSE) gene=isogroup06301 length=1361 numContigs=1	hypothetical protein		1086	706	127	(REVERSE SENSE)
HRX1MBH02G7G1W_4 [2 - 559] length=651 xy=2838_1666 region=2 run=R_2012_07_26_04_33_37_	PREDICTED: N-alpha-acetyltransferase 35, NatC auxiliary subunit-like [Glycine max]		2	559	186	General function prediction only
HS0W81S02DHYIW_2 [3 - 122] length=123 xy=1317_2422 region=2 run=R_2012_08_15_04_25_39_	hypothetical protein		3	122	40
HRX1MBH02HVQGG_5 [3 - 473] length=738 xy=3114_3102 region=2 run=R_2012_07_26_04_33_37_	Receptor kinase [Medicago truncatula]		3	473	157	Function unknown
HRX1MBH02G84NC_4 [3 - 548] length=550 xy=2857_1078 region=2 run=R_2012_07_26_04_33_37_	hypothetical protein		3	548	182
isotig17340_4 [335 - 3] (REVERSE SENSE) gene=isogroup13200 length=336 numContigs=1	hypothetical protein		335	3	111	(REVERSE SENSE)	Coenzyme transport and metabolism, General function prediction only
HS0W81S02DP3LF_11 [436 - 2] (REVERSE SENSE) length=530 xy=1410_1313 region=2 run=R_2012_08_15_04_25_39_	gb|EIW58709.1| Sm-like ribonucleo protein [Trametes versicolor FP-101664 SS1]		436	2	145	(REVERSE SENSE)	Signal transduction mechanisms, Cytoskeleton
HRX1MBH02GPTKN_12 [479 - 24] (REVERSE SENSE) length=629 xy=2637_1381 region=2 run=R_2012_07_26_04_33_37_	conserved hypothetical protein		479	24	152	(REVERSE SENSE)	Cell cycle control, cell division, chromosome partitioning, Posttranslational modification, protein turnover, chaperones
HRX1MBH02G5Q56_1 [1 - 117] length=118 xy=2818_3388 region=2 run=R_2012_07_26_04_33_37_	hypothetical protein		1	117	39
isotig13667_4 [337 - 537] gene=isogroup09527 length=901 numContigs=1	hypothetical protein		337	537	67
HS0W81S02DBTLG_5 [471 - 91] (REVERSE SENSE) length=473 xy=1247_2818 region=2 run=R_2012_08_15_04_25_39_	conserved hypothetical protein		471	91	127	(REVERSE SENSE)	General function prediction only
HRMYNUX02HBXV9_2 [1 - 390] length=426 xy=2889_1223 region=2 run=R_2012_07_20_04_56_08_	PREDICTED: synaptonemal complex protein 2-like [Vitis vinifera]		1	390	130	Function unknown
HRX1MBH02HELAB_8 [426 - 82] (REVERSE SENSE) length=433 xy=2919_1969 region=2 run=R_2012_07_26_04_33_37_	hypothetical protein		426	82	115	(REVERSE SENSE)	Function unknown
HS0W81S01A4I11_2 [3 - 320] length=322 xy=0344_2023 region=1 run=R_2012_08_15_04_25_39_	PREDICTED: beta-amylase 7-like [Vitis vinifera]		3	320	106	Signal transduction mechanisms
HRX1MBH02GP0K4_3 [143 - 3] (REVERSE SENSE) length=145 xy=2639_2278 region=2 run=R_2012_07_26_04_33_37_	hypothetical protein		143	3	47	(REVERSE SENSE)
HRX1MBH02HPX8V_11 [735 - 268] (REVERSE SENSE) length=735 xy=3048_3597 region=2 run=R_2012_07_26_04_33_37_	ref|XP_002272404.2| PREDICTED: probable LRR receptor-like serine/threonine-protein kinase At1g56130-like [Vitis vinifera]		735	268	156	(REVERSE SENSE)	Signal transduction mechanisms
HRX1MBH01CDYHF_9 [564 - 1] (REVERSE SENSE) length=571 xy=0861_3905 region=1 run=R_2012_07_26_04_33_37_	ref|XP_002516528.1| tryptophanyl-tRNA synthetase, putative [Ricinus communis] gb|EEF45869.1| tryptophanyl-tRNA synthetase, putative [Ricinus communis]		564	1	188	(REVERSE SENSE)	Translation, ribosomal structure and biogenesis
HRMYNUX02IQS26_2 [120 - 317] length=391 xy=3468_2864 region=2 run=R_2012_07_20_04_56_08_	hypothetical protein		120	317	66
HRMYNUX02G7Y4I_13 [434 - 3] (REVERSE SENSE) length=608 xy=2844_0512 region=2 run=R_2012_07_20_04_56_08_	hypothetical protein		434	3	144	(REVERSE SENSE)
HRX1MBH02G4J9Y_14 [264 - 1] (REVERSE SENSE) length=553 xy=2805_1044 region=2 run=R_2012_07_26_04_33_37_	Transcription-associated protein [Medicago truncatula]		264	1	88	(REVERSE SENSE)	Signal transduction mechanisms, Chromatin structure and dynamics, Replication, recombination and repair, Cell cycle control, cell division, chromosome partitioning
HRX1MBH02G4ATY_11 [593 - 219] (REVERSE SENSE) length=593 xy=2802_1092 region=2 run=R_2012_07_26_04_33_37_	nucleic acid binding protein [Cucumis melo subsp. melo]		593	219	125	(REVERSE SENSE)	Transcription
HS0W81S01A3M1M_3 [178 - 603] length=622 xy=0334_1496 region=1 run=R_2012_08_15_04_25_39_	hypothetical protein		178	603	142	Function unknown
HS0W81S01B9AWO_9 [391 - 2] (REVERSE SENSE) length=391 xy=0808_3814 region=1 run=R_2012_08_15_04_25_39_	conserved hypothetical protein		391	2	130	(REVERSE SENSE)	Carbohydrate transport and metabolism
HS0W81S02D2LJM_12 [171 - 1] (REVERSE SENSE) length=507 xy=1552_2816 region=2 run=R_2012_08_15_04_25_39_	hypothetical protein		171	1	57	(REVERSE SENSE)
HS0W81S02EE1T6_9 [468 - 16] (REVERSE SENSE) length=469 xy=1694_2172 region=2 run=R_2012_08_15_04_25_39_	PREDICTED: putative phospholipid-transporting ATPase 9-like [Glycine max]		468	16	151	(REVERSE SENSE)	General function prediction only
HRX1MBH01EZOJD_9 [570 - 1] (REVERSE SENSE) length=570 xy=1929_2151 region=1 run=R_2012_07_26_04_33_37_	conserved hypothetical protein		570	1	190	(REVERSE SENSE)
HRMYNUX02F8A16_4 [1 - 645] length=646 xy=2437_3436 region=2 run=R_2012_07_20_04_56_08_	conserved hypothetical protein		1	645	215	General function prediction only
isotig16597_6 [3 - 596] gene=isogroup12457 length=596 numContigs=1	hypothetical protein		3	596	198	Function unknown
isotig15674_14 [701 - 75] (REVERSE SENSE) gene=isogroup11534 length=701 numContigs=1	hypothetical protein		701	75	209	(REVERSE SENSE)
HRX1MBH02FW30J_8 [500 - 3] (REVERSE SENSE) length=500 xy=2310_1281 region=2 run=R_2012_07_26_04_33_37_	PREDICTED: putative pre-mRNA-splicing factor ATP-dependent RNA helicase DHX16-like [Vitis vinifera]		500	3	166	(REVERSE SENSE)	RNA processing and modification
HS0W81S01A0HPC_1 [1 - 180] length=238 xy=0298_2062 region=1 run=R_2012_08_15_04_25_39_	conserved hypothetical protein		1	180	60
isotig04848_25 [1362 - 1] (REVERSE SENSE) gene=isogroup01640 length=1363 numContigs=2	extended synaptotagmin-2 [Vitis vinifera]		1362	1	454	(REVERSE SENSE)	General function prediction only
HRX1MBH01DN19M_3 [165 - 353] length=602 xy=1387_0488 region=1 run=R_2012_07_26_04_33_37_	hypothetical protein		165	353	63
HS0W81S02EWLAT_6 [181 - 468] length=470 xy=1894_1347 region=2 run=R_2012_08_15_04_25_39_	ref|XP_003527610.1| PREDICTED: auxin-induced protein 10A5-like [Glycine max]		181	468	96
isotig15893_1 [1 - 459] gene=isogroup11753 length=675 numContigs=1	hypothetical protein		1	459	153	Inorganic ion transport and metabolism
isotig07311_44 [2451 - 247] (REVERSE SENSE) gene=isogroup03171 length=2655 numContigs=1	probable inactive leucine-rich repeat receptor-like protein kinase At1g66830 [Vitis vinifera]		2451	247	735	(REVERSE SENSE)	Signal transduction mechanisms
HRX1MBH02FT08R_5 [334 - 194] (REVERSE SENSE) length=335 xy=2275_1081 region=2 run=R_2012_07_26_04_33_37_	hypothetical protein		334	194	47	(REVERSE SENSE)
HRX1MBH02JA1A8_1 [3 - 116] length=118 xy=3699_0466 region=2 run=R_2012_07_26_04_33_37_	emb|CAB76914.1| 60S ribosomal protein L6 [Cicer arietinum]		3	116	38	Translation, ribosomal structure and biogenesis
HRX1MBH02JNZEK_1 [1 - 90] length=91 xy=3846_2410 region=2 run=R_2012_07_26_04_33_37_	hypothetical protein		1	90	30
HRX1MBH02IXKZW_3 [177 - 383] length=666 xy=3545_3578 region=2 run=R_2012_07_26_04_33_37_	hypothetical protein		177	383	69
HRX1MBH02HPQV9_5 [336 - 193] (REVERSE SENSE) length=352 xy=3046_2263 region=2 run=R_2012_07_26_04_33_37_	hypothetical protein		336	193	48	(REVERSE SENSE)
HRX1MBH02JIXZL_1 [84 - 176] length=188 xy=3789_0767 region=2 run=R_2012_07_26_04_33_37_	hypothetical protein		84	176	31
HRX1MBH02JAP5U_10 [379 - 2] (REVERSE SENSE) length=490 xy=3695_2400 region=2 run=R_2012_07_26_04_33_37_	hypothetical protein		379	2	126	(REVERSE SENSE)	General function prediction only
HRMYNUX02JNNKR_3 [59 - 196] length=199 xy=3842_3465 region=2 run=R_2012_07_20_04_56_08_	hypothetical protein		59	196	46
HRX1MBH02HGI0Z_16 [539 - 78] (REVERSE SENSE) length=722 xy=2941_2241 region=2 run=R_2012_07_26_04_33_37_	PREDICTED: kinesin-4-like [Glycine max]		539	78	154	(REVERSE SENSE)	Cell cycle control, cell division, chromosome partitioning
HRX1MBH02JD1VF_7 [357 - 1] (REVERSE SENSE) length=358 xy=3733_1897 region=2 run=R_2012_07_26_04_33_37_	conserved hypothetical protein		357	1	119	(REVERSE SENSE)	Lipid transport and metabolism
HS0W81S01B3TZZ_4 [229 - 2] (REVERSE SENSE) length=229 xy=0746_2573 region=1 run=R_2012_08_15_04_25_39_	hypothetical protein		229	2	76	(REVERSE SENSE)
HRX1MBH02I7SQS_6 [270 - 103] (REVERSE SENSE) length=552 xy=3662_0946 region=2 run=R_2012_07_26_04_33_37_	hypothetical protein		270	103	56	(REVERSE SENSE)
HRX1MBH02HIJFU_4 [291 - 635] length=659 xy=2964_1880 region=2 run=R_2012_07_26_04_33_37_	hypothetical protein		291	635	115	Energy production and conversion, General function prediction only
HRX1MBH02HHP87_2 [211 - 2] (REVERSE SENSE) length=211 xy=2955_0921 region=2 run=R_2012_07_26_04_33_37_	hypothetical protein		211	2	70	(REVERSE SENSE)
HRX1MBH01AUSGM_7 [523 - 368] (REVERSE SENSE) length=545 xy=0233_2308 region=1 run=R_2012_07_26_04_33_37_	hypothetical protein		523	368	52	(REVERSE SENSE)
HS0W81S01AR8VQ_4 [262 - 2] (REVERSE SENSE) length=263 xy=0204_2404 region=1 run=R_2012_08_15_04_25_39_	hypothetical protein		262	2	87	(REVERSE SENSE)	Signal transduction mechanisms
HS0W81S01APL71_10 [397 - 161] (REVERSE SENSE) length=596 xy=0174_2607 region=1 run=R_2012_08_15_04_25_39_	hypothetical protein		397	161	79	(REVERSE SENSE)
isotig14411_14 [771 - 1] (REVERSE SENSE) gene=isogroup10271 length=823 numContigs=1	hypothetical protein		771	1	257	(REVERSE SENSE)	General function prediction only
isotig13076_12 [976 - 323] (REVERSE SENSE) gene=isogroup08936 length=976 numContigs=1	hypothetical protein		976	323	218	(REVERSE SENSE)	Carbohydrate transport and metabolism, Posttranslational modification, protein turnover, chaperones, Signal transduction mechanisms
HS0W81S02DY99H_8 [509 - 3] (REVERSE SENSE) length=526 xy=1514_3875 region=2 run=R_2012_08_15_04_25_39_	hypothetical protein		509	3	169	(REVERSE SENSE)
HRX1MBH01B2CE2_3 [117 - 1] (REVERSE SENSE) length=118 xy=0729_2764 region=1 run=R_2012_07_26_04_33_37_	hypothetical protein		117	1	39	(REVERSE SENSE)
HRX1MBH01DQI92_3 [2 - 379] length=540 xy=1415_1160 region=1 run=R_2012_07_26_04_33_37_	ref|XP_002511412.1| phosphoglycerate mutase, putative [Ricinus communis] gb|EEF52014.1| phosphoglycerate mutase, putative [Ricinus communis]		2	379	126	Nucleotide transport and metabolism, General function prediction only
HS0W81S01A7BSA_6 [225 - 1] (REVERSE SENSE) length=227 xy=0376_1496 region=1 run=R_2012_08_15_04_25_39_	hypothetical protein		225	1	75	(REVERSE SENSE)
HRX1MBH01DP3SE_1 [102 - 1] (REVERSE SENSE) length=111 xy=1410_1564 region=1 run=R_2012_07_26_04_33_37_	hypothetical protein		102	1	34	(REVERSE SENSE)
isotig03368_14 [173 - 3430] gene=isogroup00900 length=3748 numContigs=2	ref|XP_003607013.1| Kinesin heavy chain-like protein [Medicago truncatula] gb|AES89210.1| Kinesin heavy chain-like protein [Medicago truncatula]		173	3430	1086	Cytoskeleton
HRX1MBH02FKJD3_2 [11 - 331] length=414 xy=2167_0409 region=2 run=R_2012_07_26_04_33_37_	hypothetical protein		11	331	107	Extracellular structures, Signal transduction mechanisms
HRX1MBH01AWMSG_5 [402 - 244] (REVERSE SENSE) length=446 xy=0254_2254 region=1 run=R_2012_07_26_04_33_37_	hypothetical protein		402	244	53	(REVERSE SENSE)
HS0W81S02D14FM_3 [103 - 2] (REVERSE SENSE) length=201 xy=1547_1120 region=2 run=R_2012_08_15_04_25_39_	hypothetical protein		103	2	34	(REVERSE SENSE)
isotig03636_10 [61 - 2103] gene=isogroup01034 length=2369 numContigs=2	ATP/GTP/Ca++ binding protein [Cucumis melo subsp. melo]		61	2103	681	Defense mechanisms
isotig07827_7 [212 - 1849] gene=isogroup03687 length=2171 numContigs=1	RAN GTPase-activating protein 2-like isoform 1 [Glycine max]		212	1849	546	RNA processing and modification, Nuclear structure, Signal transduction mechanisms
HRX1MBH02I4LTM_2 [1 - 321] length=322 xy=3625_3560 region=2 run=R_2012_07_26_04_33_37_	hypothetical protein		1	321	107
isotig17085_3 [22 - 282] gene=isogroup12945 length=505 numContigs=1	hypothetical protein		22	282	87
HRX1MBH02FSGZH_8 [477 - 205] (REVERSE SENSE) length=480 xy=2257_1899 region=2 run=R_2012_07_26_04_33_37_	hypothetical protein		477	205	91	(REVERSE SENSE)
HRX1MBH02GQVCI_11 [638 - 114] (REVERSE SENSE) length=640 xy=2649_1184 region=2 run=R_2012_07_26_04_33_37_	PREDICTED: chromatin assembly factor 1 subunit B [Vitis vinifera]		638	114	175	(REVERSE SENSE)	Chromatin structure and dynamics, Replication, recombination and repair
HRMYNUX02GSEBK_6 [328 - 624] length=624 xy=2666_2798 region=2 run=R_2012_07_20_04_56_08_	ref|XP_003532508.1| PREDICTED: LOW QUALITY PROTEIN: F-box protein SKIP28-like [Glycine max]		328	624	99
isotig11848_16 [889 - 2] (REVERSE SENSE) gene=isogroup07708 length=1141 numContigs=1	hypothetical protein		889	2	296	(REVERSE SENSE)	Function unknown
HRX1MBH01CGNLC_3 [174 - 368] length=369 xy=0892_2782 region=1 run=R_2012_07_26_04_33_37_	hypothetical protein		174	368	65	Signal transduction mechanisms
HRX1MBH02GWGRZ_4 [3 - 572] length=574 xy=2713_0093 region=2 run=R_2012_07_26_04_33_37_	laccase, putative [Ricinus communis]		3	572	190	Secondary metabolites biosynthesis, transport and catabolism
HRX1MBH02IXOED_3 [3 - 407] length=691 xy=3546_3891 region=2 run=R_2012_07_26_04_33_37_	ref|XP_003524098.1| PREDICTED: ankyrin-2-like [Glycine max]		3	407	135	General function prediction only
HRX1MBH02J6WVA_2 [3 - 173] length=429 xy=4062_0852 region=2 run=R_2012_07_26_04_33_37_	hypothetical protein		3	173	57
HRX1MBH02F9OU7_3 [197 - 57] (REVERSE SENSE) length=197 xy=2453_2449 region=2 run=R_2012_07_26_04_33_37_	hypothetical protein		197	57	47	(REVERSE SENSE)
HRMYNUX02HYPOP_12 [573 - 1] (REVERSE SENSE) length=573 xy=3148_2807 region=2 run=R_2012_07_20_04_56_08_	conserved hypothetical protein		573	1	191	(REVERSE SENSE)	RNA processing and modification
HRX1MBH01CD5O0_2 [184 - 324] length=512 xy=0864_0962 region=1 run=R_2012_07_26_04_33_37_	hypothetical protein		184	324	47
HS0W81S01BHPYG_4 [2 - 484] length=553 xy=0494_3094 region=1 run=R_2012_08_15_04_25_39_	ref|XP_002274978.2| PREDICTED: myosin-H heavy chain-like [Vitis vinifera]		2	484	161	Cytoskeleton
isotig09660_8 [27 - 1523] gene=isogroup05520 length=1524 numContigs=1	hypothetical protein VITISV_019937 [Vitis vinifera]		27	1523	499	Cytoskeleton
HRMYNUX02H8XPU_4 [2 - 463] length=463 xy=3265_0544 region=2 run=R_2012_07_20_04_56_08_	conserved hypothetical protein		2	463	154	Function unknown
HRX1MBH01BIKZD_1 [26 - 217] length=513 xy=0504_2343 region=1 run=R_2012_07_26_04_33_37_	hypothetical protein		26	217	64
HRX1MBH01A5XDX_2 [134 - 15] (REVERSE SENSE) length=175 xy=0360_1715 region=1 run=R_2012_07_26_04_33_37_	hypothetical protein		134	15	40	(REVERSE SENSE)
HS0W81S02EZRZ1_2 [23 - 277] length=347 xy=1930_2543 region=2 run=R_2012_08_15_04_25_39_	hypothetical protein		23	277	85	Energy production and conversion
HRX1MBH01ETT3O_9 [270 - 1] (REVERSE SENSE) length=419 xy=1862_3858 region=1 run=R_2012_07_26_04_33_37_	hypothetical protein		270	1	90	(REVERSE SENSE)
HRX1MBH02HQ5Y5_3 [127 - 393] length=567 xy=3062_2927 region=2 run=R_2012_07_26_04_33_37_	putative WEE1 kinase [Nicotiana tabacum]		127	393	89	Cell cycle control, cell division, chromosome partitioning
HS0W81S01BDBLN_9 [506 - 3] (REVERSE SENSE) length=507 xy=0444_2665 region=1 run=R_2012_08_15_04_25_39_	hypothetical protein		506	3	168	(REVERSE SENSE)
HRX1MBH02FRDN2_2 [20 - 148] length=150 xy=2245_0096 region=2 run=R_2012_07_26_04_33_37_	hypothetical protein		20	148	43
HRX1MBH02G4CCT_6 [40 - 570] length=622 xy=2802_3067 region=2 run=R_2012_07_26_04_33_37_	conserved hypothetical protein		40	570	177	Inorganic ion transport and metabolism
HRX1MBH01EXRFE_10 [198 - 1] (REVERSE SENSE) length=293 xy=1907_2696 region=1 run=R_2012_07_26_04_33_37_	hypothetical protein		198	1	66	(REVERSE SENSE)
HRX1MBH02GR48U_11 [673 - 2] (REVERSE SENSE) length=673 xy=2663_3324 region=2 run=R_2012_07_26_04_33_37_	F-box family protein [Medicago truncatula]		673	2	224	(REVERSE SENSE)	Function unknown
HRX1MBH02JUHZS_2 [1 - 387] length=520 xy=3920_3334 region=2 run=R_2012_07_26_04_33_37_	ref|XP_002519289.1| vacuolar protein sorting-associated protein, putative [Ricinus communis] gb|EEF43153.1| vacuolar protein sorting-associated protein, putative [Ricinus communis]		1	387	129	General function prediction only
HRX1MBH02HZDH6_1 [2 - 232] length=279 xy=3156_0908 region=2 run=R_2012_07_26_04_33_37_	PREDICTED: sodium/potassium/calcium exchanger 3-like [Oreochromis niloticus]		2	232	77	Inorganic ion transport and metabolism, Signal transduction mechanisms
HRX1MBH02HD568_6 [236 - 3] (REVERSE SENSE) length=236 xy=2914_2898 region=2 run=R_2012_07_26_04_33_37_	ref|XP_003544911.1| PREDICTED: protein LURP-one-related 7-like [Glycine max]		236	3	78	(REVERSE SENSE)
HRX1MBH02GZESY_12 [343 - 14] (REVERSE SENSE) length=542 xy=2746_2336 region=2 run=R_2012_07_26_04_33_37_	hypothetical protein		343	14	110	(REVERSE SENSE)
HRX1MBH01BB3BK_2 [111 - 1] (REVERSE SENSE) length=111 xy=0430_2622 region=1 run=R_2012_07_26_04_33_37_	hypothetical protein		111	1	37	(REVERSE SENSE)
isotig08242_38 [1894 - 107] (REVERSE SENSE) gene=isogroup04102 length=1953 numContigs=1	ref|XP_003549936.1| PREDICTED: HAUS augmin-like complex subunit 3-like [Glycine max]		1894	107	596	(REVERSE SENSE)	Cytoskeleton
HS0W81S01BFKJS_6 [499 - 308] (REVERSE SENSE) length=500 xy=0470_1078 region=1 run=R_2012_08_15_04_25_39_	hypothetical protein		499	308	64	(REVERSE SENSE)
HS0W81S01B3YK5_3 [2 - 238] length=238 xy=0748_0327 region=1 run=R_2012_08_15_04_25_39_	hypothetical protein		2	238	79	Posttranslational modification, protein turnover, chaperones
HS0W81S01BH8DA_1 [159 - 278] length=597 xy=0500_2380 region=1 run=R_2012_08_15_04_25_39_	hypothetical protein		159	278	40
isotig12218_6 [1 - 1089] gene=isogroup08078 length=1091 numContigs=1	hypothetical protein		1	1089	363	Nucleotide transport and metabolism
isotig01928_31 [1575 - 421] (REVERSE SENSE) gene=isogroup00333 length=1856 numContigs=4	homeobox protein, putative [Ricinus communis]		1575	421	385	(REVERSE SENSE)	Transcription
isotig11044_19 [1262 - 105] (REVERSE SENSE) gene=isogroup06904 length=1263 numContigs=1	progestin and adipoq receptor-like protein 1-like [Vitis vinifera]		1262	105	386	(REVERSE SENSE)	General function prediction only, Signal transduction mechanisms
isotig05447_6 [73 - 732] gene=isogroup01939 length=1015 numContigs=2	ref|XP_002512262.1| Pre-rRNA-processing protein TSR2, putative [Ricinus communis] gb|EEF49714.1| Pre-rRNA-processing protein TSR2, putative [Ricinus communis]		73	732	220	Function unknown
HRX1MBH02HMMU2_2 [46 - 246] length=509 xy=3011_0428 region=2 run=R_2012_07_26_04_33_37_	hypothetical protein		46	246	67	Function unknown
HRX1MBH01BDXDI_12 [613 - 2] (REVERSE SENSE) length=634 xy=0451_2212 region=1 run=R_2012_07_26_04_33_37_	PREDICTED: proline-rich receptor-like protein kinase PERK9-like [Vitis vinifera]		613	2	204	(REVERSE SENSE)	Signal transduction mechanisms
isotig16679_5 [104 - 490] gene=isogroup12539 length=580 numContigs=1	hypothetical protein		104	490	129	General function prediction only
isotig04566_6 [210 - 1232] gene=isogroup01499 length=1558 numContigs=2	hypothetical protein		210	1232	341	RNA processing and modification
isotig11035_7 [1 - 1263] gene=isogroup06895 length=1265 numContigs=1	heat shock protein 60 [Prunus dulcis]		1	1263	421	Posttranslational modification, protein turnover, chaperones
HRX1MBH02HCC5F_2 [3 - 251] length=669 xy=2894_0513 region=2 run=R_2012_07_26_04_33_37_	AF216497_1 P-glycoprotein [Gossypium hirsutum]		3	251	83	Secondary metabolites biosynthesis, transport and catabolism
isotig12253_7 [143 - 1039] gene=isogroup08113 length=1087 numContigs=1	hypothetical protein		143	1039	299
isotig12239_21 [753 - 1] (REVERSE SENSE) gene=isogroup08099 length=1084 numContigs=1	hypothetical protein		753	1	251	(REVERSE SENSE)	Posttranslational modification, protein turnover, chaperones
isotig04664_9 [30 - 1286] gene=isogroup01548 length=1427 numContigs=2	obg-like ATPase 1-like [Glycine max]		30	1286	419	General function prediction only
HS0W81S01BKB0S_3 [129 - 1] (REVERSE SENSE) length=129 xy=0524_2122 region=1 run=R_2012_08_15_04_25_39_	hypothetical protein		129	1	43	(REVERSE SENSE)
HRX1MBH02IULC6_9 [541 - 251] (REVERSE SENSE) length=611 xy=3511_3352 region=2 run=R_2012_07_26_04_33_37_	hypothetical protein		541	251	97	(REVERSE SENSE)
HRX1MBH02FXOV1_9 [437 - 3] (REVERSE SENSE) length=437 xy=2316_3759 region=2 run=R_2012_07_26_04_33_37_	conserved hypothetical protein		437	3	145	(REVERSE SENSE)	Lipid transport and metabolism
HRX1MBH01D6OVZ_1 [1 - 171] length=173 xy=1599_1261 region=1 run=R_2012_07_26_04_33_37_	hypothetical protein		1	171	57
HRMYNUX02GUGXA_7 [147 - 395] length=395 xy=2690_1180 region=2 run=R_2012_07_20_04_56_08_	hypothetical protein		147	395	83
HS0W81S02C5HKV_2 [3 - 110] length=110 xy=1175_2221 region=2 run=R_2012_08_15_04_25_39_	hypothetical protein		3	110	36
HRX1MBH02IJC5Q_3 [193 - 2] (REVERSE SENSE) length=210 xy=3383_3788 region=2 run=R_2012_07_26_04_33_37_	hypothetical protein		193	2	64	(REVERSE SENSE)	RNA processing and modification
HRX1MBH02IDO98_4 [159 - 383] length=560 xy=3319_1710 region=2 run=R_2012_07_26_04_33_37_	hypothetical protein		159	383	75
HRX1MBH02G45BK_3 [2 - 454] length=467 xy=2811_3742 region=2 run=R_2012_07_26_04_33_37_	conserved hypothetical protein		2	454	151	Intracellular trafficking, secretion, and vesicular transport
HRX1MBH02HU1T2_4 [263 - 451] length=482 xy=3106_3960 region=2 run=R_2012_07_26_04_33_37_	hypothetical protein		263	451	63
HRX1MBH02HYQ78_3 [1 - 213] length=214 xy=3149_0710 region=2 run=R_2012_07_26_04_33_37_	hypothetical protein		1	213	71
HRX1MBH02GAGJO_2 [1 - 249] length=488 xy=2462_1458 region=2 run=R_2012_07_26_04_33_37_	hypothetical protein		1	249	83
isotig16779_6 [2 - 568] gene=isogroup12639 length=569 numContigs=1	hypothetical protein		2	568	189	Secondary metabolites biosynthesis, transport and catabolism, General function prediction only
HRX1MBH01ALPVD_2 [263 - 102] (REVERSE SENSE) length=264 xy=0130_0935 region=1 run=R_2012_07_26_04_33_37_	hypothetical protein		263	102	54	(REVERSE SENSE)	Intracellular trafficking, secretion, and vesicular transport
HRMYNUX02HVFG5_4 [173 - 3] (REVERSE SENSE) length=175 xy=3111_1159 region=2 run=R_2012_07_20_04_56_08_	hypothetical protein		173	3	57	(REVERSE SENSE)	General function prediction only
HRX1MBH01BYEDY_5 [328 - 522] length=524 xy=0684_3012 region=1 run=R_2012_07_26_04_33_37_	hypothetical protein		328	522	65
isotig13798_13 [887 - 3] (REVERSE SENSE) gene=isogroup09658 length=888 numContigs=1	hypothetical protein		887	3	295	(REVERSE SENSE)	Cytoskeleton
HS0W81S02DIRYL_3 [1 - 228] length=228 xy=1326_3707 region=2 run=R_2012_08_15_04_25_39_	hypothetical protein		1	228	76
HS0W81S01CCG1L_2 [28 - 201] length=236 xy=0845_0183 region=1 run=R_2012_08_15_04_25_39_	hypothetical protein		28	201	58
HRX1MBH01D86LI_13 [761 - 429] (REVERSE SENSE) length=763 xy=1627_2836 region=1 run=R_2012_07_26_04_33_37_	hypothetical protein		761	429	111	(REVERSE SENSE)
HRMYNUX02HN0RE_2 [2 - 184] length=190 xy=3026_3656 region=2 run=R_2012_07_20_04_56_08_	hypothetical protein		2	184	61
HS0W81S01A9MF0_1 [2 - 142] length=144 xy=0402_2126 region=1 run=R_2012_08_15_04_25_39_	hypothetical protein		2	142	47	Posttranslational modification, protein turnover, chaperones
HRX1MBH02G0G5X_13 [585 - 1] (REVERSE SENSE) length=586 xy=2758_2899 region=2 run=R_2012_07_26_04_33_37_	Rho GDP-dissociation inhibitor, putative [Ricinus communis]		585	1	195	(REVERSE SENSE)	Signal transduction mechanisms
HRMYNUX02GZ0OC_2 [1 - 435] length=436 xy=2753_2010 region=2 run=R_2012_07_20_04_56_08_	DNA helicase hus2, putative [Ricinus communis]		1	435	145	Cell cycle control, cell division, chromosome partitioning
isotig03168_7 [317 - 862] gene=isogroup00796 length=1145 numContigs=3	protein PEROXIN-4 isoform 2 [Vitis vinifera]		317	862	182	Posttranslational modification, protein turnover, chaperones
isotig12450_11 [224 - 1057] gene=isogroup08310 length=1057 numContigs=1	hypothetical protein		224	1057	278	RNA processing and modification
HRX1MBH01BQ965_6 [1 - 567] length=600 xy=0603_2767 region=1 run=R_2012_07_26_04_33_37_	conserved hypothetical protein		1	567	189	Transcription
HRX1MBH02JYXER_11 [446 - 3] (REVERSE SENSE) length=484 xy=3971_1041 region=2 run=R_2012_07_26_04_33_37_	conserved hypothetical protein		446	3	148	(REVERSE SENSE)	Function unknown
isotig10846_25 [1291 - 2] (REVERSE SENSE) gene=isogroup06706 length=1292 numContigs=1	ref|XP_002269980.1| PREDICTED: cytochrome P450 734A4 [Vitis vinifera]		1291	2	430	(REVERSE SENSE)	Secondary metabolites biosynthesis, transport and catabolism, Lipid transport and metabolism
isotig02642_7 [601 - 401] (REVERSE SENSE) gene=isogroup00550 length=648 numContigs=3	hypothetical protein		601	401	67	(REVERSE SENSE)
HRX1MBH02JICXC_15 [664 - 8] (REVERSE SENSE) length=718 xy=3782_2142 region=2 run=R_2012_07_26_04_33_37_	ref|XP_002269978.2| PREDICTED: probable U3 small nucleolar RNA-associated protein 7 [Vitis vinifera]		664	8	219	(REVERSE SENSE)	RNA processing and modification
HRX1MBH01C6XSH_12 [477 - 61] (REVERSE SENSE) length=526 xy=1192_0255 region=1 run=R_2012_07_26_04_33_37_	ref|XP_002284419.2| PREDICTED: DIS3-like exonuclease 2-like [Vitis vinifera]		477	61	139	(REVERSE SENSE)	Translation, ribosomal structure and biogenesis
HRX1MBH02JV8ND_8 [541 - 329] (REVERSE SENSE) length=666 xy=3940_2615 region=2 run=R_2012_07_26_04_33_37_	hypothetical protein		541	329	71	(REVERSE SENSE)
HRMYNUX02G5T9Z_8 [290 - 562] length=602 xy=2819_3317 region=2 run=R_2012_07_20_04_56_08_	hypothetical protein		290	562	91
HRMYNUX02IMG0X_10 [533 - 3] (REVERSE SENSE) length=609 xy=3419_1311 region=2 run=R_2012_07_20_04_56_08_	conserved hypothetical protein		533	3	177	(REVERSE SENSE)
HRX1MBH02GHKG2_1 [2 - 103] length=105 xy=2543_1364 region=2 run=R_2012_07_26_04_33_37_	hypothetical protein		2	103	34
HRX1MBH02IQ9VC_6 [314 - 520] length=575 xy=3474_0038 region=2 run=R_2012_07_26_04_33_37_	hypothetical protein		314	520	69
HRMYNUX02HPJQB_5 [2 - 451] length=453 xy=3044_1169 region=2 run=R_2012_07_20_04_56_08_	PREDICTED: cysteine-rich receptor-like protein kinase 25-like isoform 2 [Glycine max]		2	451	150	RNA processing and modification
HRX1MBH02HRE2G_2 [3 - 128] length=251 xy=3065_2422 region=2 run=R_2012_07_26_04_33_37_	hypothetical protein		3	128	42
HS0W81S01BE2IL_12 [357 - 1] (REVERSE SENSE) length=581 xy=0464_2283 region=1 run=R_2012_08_15_04_25_39_	hypothetical protein		357	1	119	(REVERSE SENSE)	Function unknown
HRMYNUX02G1NUZ_8 [494 - 171] (REVERSE SENSE) length=497 xy=2772_0889 region=2 run=R_2012_07_20_04_56_08_	hypothetical protein		494	171	108	(REVERSE SENSE)	Intracellular trafficking, secretion, and vesicular transport
isotig12919_9 [2 - 997] gene=isogroup08779 length=997 numContigs=1	hypothetical protein		2	997	332	Cytoskeleton
HRX1MBH02H2I67_10 [323 - 3] (REVERSE SENSE) length=502 xy=3192_0801 region=2 run=R_2012_07_26_04_33_37_	UPF3, partial [Nicotiana attenuata]		323	3	107	(REVERSE SENSE)	RNA processing and modification
HRMYNUX02GK83R_10 [602 - 312] (REVERSE SENSE) length=635 xy=2585_1221 region=2 run=R_2012_07_20_04_56_08_	hypothetical protein		602	312	97	(REVERSE SENSE)	Cell cycle control, cell division, chromosome partitioning
HS0W81S02EYXRZ_5 [158 - 3] (REVERSE SENSE) length=276 xy=1921_0237 region=2 run=R_2012_08_15_04_25_39_	hypothetical protein		158	3	52	(REVERSE SENSE)
HS0W81S02DS4ZU_3 [48 - 395] length=453 xy=1444_3832 region=2 run=R_2012_08_15_04_25_39_	hypothetical protein		48	395	116	Signal transduction mechanisms, Cytoskeleton
HRMYNUX02H98I4_4 [2 - 580] length=740 xy=3279_3870 region=2 run=R_2012_07_20_04_56_08_	ref|XP_002281094.1| PREDICTED: UDP-glycosyltransferase 91C1-like [Vitis vinifera]		2	580	193	Carbohydrate transport and metabolism, Energy production and conversion
HRMYNUX02FQ1Q1_1 [32 - 136] length=199 xy=2241_1035 region=2 run=R_2012_07_20_04_56_08_	hypothetical protein		32	136	35
HRX1MBH01ANGM8_2 [3 - 461] length=467 xy=0150_0370 region=1 run=R_2012_07_26_04_33_37_	ref|XP_002522032.1| pentatricopeptide repeat-containing protein, putative [Ricinus communis] gb|EEF40436.1| pentatricopeptide repeat-containing protein, putative [Ricinus communis]		3	461	153	Function unknown
HRX1MBH01AS6VE_10 [460 - 86] (REVERSE SENSE) length=584 xy=0215_1400 region=1 run=R_2012_07_26_04_33_37_	ref|XP_002282887.1| PREDICTED: wall-associated receptor kinase 2-like isoform 3 [Vitis vinifera]		460	86	125	(REVERSE SENSE)	Signal transduction mechanisms
HS0W81S01B0EGW_7 [219 - 1] (REVERSE SENSE) length=219 xy=0707_2222 region=1 run=R_2012_08_15_04_25_39_	hypothetical protein		219	1	73	(REVERSE SENSE)
HRX1MBH01CH44R_1 [1 - 93] length=93 xy=0909_2537 region=1 run=R_2012_07_26_04_33_37_	hypothetical protein		1	93	31
HRMYNUX02IA15L_3 [2 - 466] length=467 xy=3289_1303 region=2 run=R_2012_07_20_04_56_08_	Nuclear receptor corepressor [Medicago truncatula]		2	466	155
HRX1MBH01D7CQD_1 [2 - 100] length=100 xy=1606_3491 region=1 run=R_2012_07_26_04_33_37_	hypothetical protein		2	100	33
HS0W81S01A3I8K_1 [1 - 93] length=94 xy=0333_0658 region=1 run=R_2012_08_15_04_25_39_	hypothetical protein		1	93	31
HRX1MBH02FJVX5_2 [1 - 354] length=739 xy=2159_2795 region=2 run=R_2012_07_26_04_33_37_	hypothetical protein		1	354	118	Function unknown
HS0W81S01AVBFM_5 [2 - 586] length=587 xy=0239_2320 region=1 run=R_2012_08_15_04_25_39_	hypothetical protein		2	586	195	Posttranslational modification, protein turnover, chaperones
isotig09214_14 [501 - 1634] gene=isogroup05074 length=1634 numContigs=1	hypothetical protein RCOM_1046470 [Ricinus communis]		501	1634	378	Signal transduction mechanisms
isotig04973_20 [1050 - 148] (REVERSE SENSE) gene=isogroup01702 length=1149 numContigs=2	ref|XP_002525221.1| arginine/serine-rich splicing factor, putative [Ricinus communis] gb|EEF37187.1| arginine/serine-rich splicing factor, putative [Ricinus communis]		1050	148	301	(REVERSE SENSE)	RNA processing and modification, General function prediction only
HRX1MBH02J2JEG_1 [105 - 1] (REVERSE SENSE) length=112 xy=4012_1574 region=2 run=R_2012_07_26_04_33_37_	hypothetical protein		105	1	35	(REVERSE SENSE)
HS0W81S01AOL10_4 [276 - 52] (REVERSE SENSE) length=423 xy=0163_0790 region=1 run=R_2012_08_15_04_25_39_	hypothetical protein		276	52	75	(REVERSE SENSE)
HRX1MBH02HHQX6_6 [223 - 639] length=639 xy=2955_1820 region=2 run=R_2012_07_26_04_33_37_	conserved hypothetical protein		223	639	139	Transcription
HRX1MBH02HH19F_1 [2 - 112] length=113 xy=2959_0097 region=2 run=R_2012_07_26_04_33_37_	hypothetical protein		2	112	37
HRX1MBH02G89J4_3 [1 - 477] length=534 xy=2858_3346 region=2 run=R_2012_07_26_04_33_37_	conserved hypothetical protein		1	477	159	General function prediction only
HS0W81S02DYX3Z_3 [3 - 449] length=450 xy=1511_0413 region=2 run=R_2012_08_15_04_25_39_	ref|XP_003596313.1| DNA polymerase delta subunit [Medicago truncatula] gb|AES66564.1| DNA polymerase delta subunit [Medicago truncatula]		3	449	149	Energy production and conversion
HRX1MBH01ESNTJ_7 [485 - 3] (REVERSE SENSE) length=502 xy=1849_2309 region=1 run=R_2012_07_26_04_33_37_	rac-GTP binding protein, putative [Ricinus communis]		485	3	161	(REVERSE SENSE)	Defense mechanisms
isotig09535_9 [85 - 1170] gene=isogroup05395 length=1547 numContigs=1	conserved hypothetical protein [Ricinus communis]		85	1170	362	General function prediction only
isotig09423_15 [3 - 1577] gene=isogroup05283 length=1577 numContigs=1	proline-rich receptor-like protein kinase PERK9 [Vitis vinifera]		3	1577	525	Signal transduction mechanisms
HS0W81S02ESV1X_3 [1 - 357] length=408 xy=1852_0691 region=2 run=R_2012_08_15_04_25_39_	ref|NP_188573.1| phosphatidylinositol-3,4,5-trisphosphate 3-phosphatase [Arabidopsis thaliana] dbj|BAB02466.1| tyrosine phosphatase-like protein [Arabidopsis thaliana] gb|AAL49799.1| putative tyrosine phosphatase [Arabidopsis thaliana] gb|AEE76238.1| phosphatidylinositol-3,4,5-trisphosphate 3-phosphatase [Arabidopsis thaliana]		1	357	119	Signal transduction mechanisms, General function prediction only
HRX1MBH02IU7JN_9 [467 - 111] (REVERSE SENSE) length=469 xy=3518_3425 region=2 run=R_2012_07_26_04_33_37_	f-box family protein [Populus trichocarpa]		467	111	119	(REVERSE SENSE)
HRX1MBH01ANBOP_6 [401 - 219] (REVERSE SENSE) length=401 xy=0148_2135 region=1 run=R_2012_07_26_04_33_37_	hypothetical protein		401	219	61	(REVERSE SENSE)	Signal transduction mechanisms
HS0W81S01ATCYT_3 [34 - 381] length=526 xy=0217_1107 region=1 run=R_2012_08_15_04_25_39_	hypothetical protein		34	381	116	General function prediction only
HS0W81S01BP8ZS_4 [31 - 498] length=499 xy=0591_3702 region=1 run=R_2012_08_15_04_25_39_	ref|XP_002521746.1| glycerophosphoryl diester phosphodiesterase, putative [Ricinus communis] gb|EEF40556.1| glycerophosphoryl diester phosphodiesterase, putative [Ricinus communis]		31	498	156	Energy production and conversion
isotig10775_18 [1308 - 1] (REVERSE SENSE) gene=isogroup06635 length=1309 numContigs=1	gb|AAS60198.1| hexokinase 6 [Nicotiana tabacum]		1308	1	436	(REVERSE SENSE)	Carbohydrate transport and metabolism
isotig09999_7 [2 - 1453] gene=isogroup05859 length=1454 numContigs=1	ref|XP_002279402.2| PREDICTED: serine/threonine-protein kinase ATM [Vitis vinifera]		2	1453	484	Signal transduction mechanisms, Chromatin structure and dynamics, Replication, recombination and repair, Cell cycle control, cell division, chromosome partitioning
HRMYNUX02FWRJ0_3 [3 - 158] length=158 xy=2306_1518 region=2 run=R_2012_07_20_04_56_08_	hypothetical protein		3	158	52
HRX1MBH02IC9H5_3 [1 - 168] length=215 xy=3314_1739 region=2 run=R_2012_07_26_04_33_37_	hypothetical protein		1	168	56
HRX1MBH02HKX77_7 [245 - 3] (REVERSE SENSE) length=298 xy=2991_3765 region=2 run=R_2012_07_26_04_33_37_	hypothetical protein		245	3	81	(REVERSE SENSE)
HRX1MBH02G4MCF_2 [1 - 183] length=184 xy=2805_3725 region=2 run=R_2012_07_26_04_33_37_	hypothetical protein		1	183	61
isotig09876_30 [1479 - 1] (REVERSE SENSE) gene=isogroup05736 length=1479 numContigs=1	ref|XP_002532598.1| pentatricopeptide repeat-containing protein, putative [Ricinus communis] gb|EEF29795.1| pentatricopeptide repeat-containing protein, putative [Ricinus communis]		1479	1	493	(REVERSE SENSE)	Transcription
HRX1MBH02GD1L0_14 [694 - 2] (REVERSE SENSE) length=694 xy=2503_0790 region=2 run=R_2012_07_26_04_33_37_	ref|XP_003607996.1| Autophagy-related protein [Medicago truncatula] gb|AES90193.1| Autophagy-related protein [Medicago truncatula]		694	2	231	(REVERSE SENSE)	Intracellular trafficking, secretion, and vesicular transport
isotig07316_15 [277 - 2127] gene=isogroup03176 length=2645 numContigs=1	predicted protein [Populus trichocarpa]		277	2127	617	Defense mechanisms
HRX1MBH02F4AHO_5 [3 - 590] length=698 xy=2392_0394 region=2 run=R_2012_07_26_04_33_37_	PREDICTED: DUF246 domain-containing protein At1g04910-like [Glycine max]		3	590	196
HS0W81S02DEUUC_4 [318 - 88] (REVERSE SENSE) length=319 xy=1282_1042 region=2 run=R_2012_08_15_04_25_39_	ref|XP_003591128.1| PsbP-like protein [Medicago truncatula] gb|AES61379.1| PsbP-like protein [Medicago truncatula]		318	88	77	(REVERSE SENSE)	Transcription
HRX1MBH02HWCC7_1 [1 - 219] length=252 xy=3121_2825 region=2 run=R_2012_07_26_04_33_37_	hypothetical protein		1	219	73
isotig04960_21 [457 - 2] (REVERSE SENSE) gene=isogroup01696 length=1636 numContigs=2	hypothetical protein		457	2	152	(REVERSE SENSE)
HRX1MBH01EVXRF_9 [566 - 234] (REVERSE SENSE) length=567 xy=1886_3609 region=1 run=R_2012_07_26_04_33_37_	dbj|BAB40709.1| BY-2 kinesin-like protein 5 [Nicotiana tabacum]		566	234	111	(REVERSE SENSE)
HRX1MBH01D0FMO_2 [149 - 346] length=361 xy=1528_0142 region=1 run=R_2012_07_26_04_33_37_	hypothetical protein		149	346	66
HRMYNUX02FF1LK_2 [2 - 271] length=272 xy=2115_3718 region=2 run=R_2012_07_20_04_56_08_	1-deoxyxylulose-5-phosphate synthase, putative [Ricinus communis]		2	271	90	Carbohydrate transport and metabolism
HRX1MBH02I830N_5 [3 - 662] length=747 xy=3677_0773 region=2 run=R_2012_07_26_04_33_37_	cytochrome P450 [Populus trichocarpa]		3	662	220	Secondary metabolites biosynthesis, transport and catabolism, Lipid transport and metabolism
HRMYNUX02GKZH8_2 [2 - 475] length=601 xy=2582_1070 region=2 run=R_2012_07_20_04_56_08_	conserved hypothetical protein		2	475	158	Function unknown
isotig08587_5 [3 - 1040] gene=isogroup04447 length=1823 numContigs=1	zinc finger protein, putative [Ricinus communis]		3	1040	346	Cell cycle control, cell division, chromosome partitioning
HS0W81S01AVQ0Q_5 [152 - 3] (REVERSE SENSE) length=258 xy=0244_2040 region=1 run=R_2012_08_15_04_25_39_	hypothetical protein		152	3	50	(REVERSE SENSE)
isotig08170_29 [1983 - 199] (REVERSE SENSE) gene=isogroup04030 length=1983 numContigs=1	3beta-hydroxysteroid-dehydrogenase/decarboxylase isoform 2-like [Vitis vinifera]		1983	199	595	(REVERSE SENSE)	Lipid transport and metabolism, Amino acid transport and metabolism
HS0W81S02D390V_9 [431 - 3] (REVERSE SENSE) length=431 xy=1571_3373 region=2 run=R_2012_08_15_04_25_39_	PREDICTED: E3 ubiquitin-protein ligase UPL4-like [Glycine max]		431	3	143	(REVERSE SENSE)	Posttranslational modification, protein turnover, chaperones
isotig11893_18 [980 - 129] (REVERSE SENSE) gene=isogroup07753 length=1137 numContigs=1	hypothetical protein		980	129	284	(REVERSE SENSE)
HS0W81S01A2IFU_4 [120 - 470] length=535 xy=0321_2120 region=1 run=R_2012_08_15_04_25_39_	hypothetical protein		120	470	117
isotig07580_15 [40 - 2190] gene=isogroup03440 length=2356 numContigs=1	F-box/leucine rich repeat protein, putative [Ricinus communis]		40	2190	717	General function prediction only
isotig07518_36 [2383 - 296] (REVERSE SENSE) gene=isogroup03378 length=2421 numContigs=1	GTP-binding protein TypA/BipA homolog isoform 1 [Vitis vinifera]		2383	296	696	(REVERSE SENSE)	Translation, ribosomal structure and biogenesis
HRX1MBH02HU3ZH_5 [1 - 429] length=429 xy=3107_2651 region=2 run=R_2012_07_26_04_33_37_	conserved hypothetical protein		1	429	143	General function prediction only
HRX1MBH01EC0IY_10 [647 - 51] (REVERSE SENSE) length=647 xy=1671_1368 region=1 run=R_2012_07_26_04_33_37_	(R)-(+)-mandelonitrile lyase precursor [Eriobotrya japonica]		647	51	199	(REVERSE SENSE)	General function prediction only
HS0W81S01B7LCY_1 [3 - 125] length=126 xy=0789_1872 region=1 run=R_2012_08_15_04_25_39_	hypothetical protein		3	125	41
isotig03208_10 [246 - 1358] gene=isogroup00817 length=1952 numContigs=3	GATA transcription factor, putative [Ricinus communis]		246	1358	371	Transcription
isotig07417_45 [2377 - 239] (REVERSE SENSE) gene=isogroup03277 length=2512 numContigs=1	auxin response factor 18-like [Vitis vinifera]		2377	239	713	(REVERSE SENSE)	General function prediction only
isotig10661_10 [3 - 1322] gene=isogroup06521 length=1322 numContigs=1	DEAD-box ATP-dependent RNA helicase 16-like [Glycine max]		3	1322	440	RNA processing and modification
isotig09554_10 [2 - 1270] gene=isogroup05414 length=1547 numContigs=1	26S proteasome non-ATPase regulatory subunit 4-like [Glycine max]		2	1270	423	Posttranslational modification, protein turnover, chaperones
isotig13937_3 [218 - 415] gene=isogroup09797 length=876 numContigs=1	hypothetical protein		218	415	66
isotig10081_20 [1295 - 228] (REVERSE SENSE) gene=isogroup05941 length=1432 numContigs=1	probable galacturonosyltransferase 6 [Vitis vinifera]		1295	228	356	(REVERSE SENSE)
HS0W81S01BYGJH_2 [2 - 163] length=163 xy=0685_1707 region=1 run=R_2012_08_15_04_25_39_	hypothetical protein		2	163	54	Cell cycle control, cell division, chromosome partitioning
HRX1MBH02IC4VA_6 [7 - 582] length=694 xy=3312_3924 region=2 run=R_2012_07_26_04_33_37_	conserved hypothetical protein		7	582	192	Transcription
HRMYNUX02HQO9V_6 [406 - 77] (REVERSE SENSE) length=450 xy=3057_1761 region=2 run=R_2012_07_20_04_56_08_	conserved hypothetical protein		406	77	110	(REVERSE SENSE)	Transcription
HRX1MBH02I0CER_1 [2 - 163] length=165 xy=3577_1345 region=2 run=R_2012_07_26_04_33_37_	hypothetical protein		2	163	54
HRX1MBH02JMB4W_1 [107 - 523] length=574 xy=3827_3422 region=2 run=R_2012_07_26_04_33_37_	PREDICTED: LOW QUALITY PROTEIN: WD repeat and HMG-box DNA-binding protein 1-like [Vitis vinifera]		107	523	139	General function prediction only
HS0W81S02E2HV8_3 [218 - 66] (REVERSE SENSE) length=220 xy=1961_2438 region=2 run=R_2012_08_15_04_25_39_	hypothetical protein		218	66	51	(REVERSE SENSE)
HRX1MBH02F8FL8_14 [508 - 11] (REVERSE SENSE) length=741 xy=2439_1150 region=2 run=R_2012_07_26_04_33_37_	ref|XP_002515499.1| protein kinase, putative [Ricinus communis] gb|EEF46948.1| protein kinase, putative [Ricinus communis]		508	11	166	(REVERSE SENSE)
isotig11153_14 [1244 - 468] (REVERSE SENSE) gene=isogroup07013 length=1246 numContigs=1	ref|XP_003554911.1| PREDICTED: nipped-B-like protein-like [Glycine max]		1244	468	259	(REVERSE SENSE)	Chromatin structure and dynamics, Cell cycle control, cell division, chromosome partitioning, Replication, recombination and repair
HRX1MBH01AUKV3_1 [107 - 325] length=498 xy=0231_0689 region=1 run=R_2012_07_26_04_33_37_	hypothetical protein		107	325	73	Signal transduction mechanisms
HRX1MBH02IAW6K_2 [3 - 182] length=240 xy=3287_3050 region=2 run=R_2012_07_26_04_33_37_	conserved hypothetical protein		3	182	60
HS0W81S01B3QY0_11 [223 - 11] (REVERSE SENSE) length=606 xy=0745_2746 region=1 run=R_2012_08_15_04_25_39_	hypothetical protein		223	11	71	(REVERSE SENSE)	RNA processing and modification
HRMYNUX02JFTO1_6 [605 - 3] (REVERSE SENSE) length=605 xy=3753_2691 region=2 run=R_2012_07_20_04_56_08_	ref|XP_002270130.1| PREDICTED: glutamyl-tRNA(Gln) amidotransferase subunit A-like [Vitis vinifera]		605	3	201	(REVERSE SENSE)	Translation, ribosomal structure and biogenesis, Lipid transport and metabolism, Signal transduction mechanisms
HRX1MBH02IDYC0_7 [468 - 187] (REVERSE SENSE) length=521 xy=3322_1186 region=2 run=R_2012_07_26_04_33_37_	hypothetical protein		468	187	94	(REVERSE SENSE)
HRX1MBH01DZKL5_3 [2 - 148] length=148 xy=1518_0907 region=1 run=R_2012_07_26_04_33_37_	hypothetical protein		2	148	49
HRX1MBH02G1490_7 [212 - 691] length=692 xy=2777_2982 region=2 run=R_2012_07_26_04_33_37_	hypothetical protein		212	691	160	Inorganic ion transport and metabolism
HRX1MBH01DKKV2_2 [104 - 3] (REVERSE SENSE) length=105 xy=1347_1840 region=1 run=R_2012_07_26_04_33_37_	hypothetical protein		104	3	34	(REVERSE SENSE)
HRX1MBH02G1MJ2_1 [2 - 100] length=101 xy=2771_3296 region=2 run=R_2012_07_26_04_33_37_	hypothetical protein		2	100	33
HRX1MBH01DCVFE_2 [68 - 337] length=337 xy=1259_2696 region=1 run=R_2012_07_26_04_33_37_	hypothetical protein		68	337	90
HS0W81S02DC4EI_4 [151 - 390] length=519 xy=1262_2040 region=2 run=R_2012_08_15_04_25_39_	hypothetical protein		151	390	80
HRX1MBH01DJ5KV_7 [1 - 621] length=622 xy=1342_2477 region=1 run=R_2012_07_26_04_33_37_	ref|XP_002515007.1| 3'-N-debenzoyl-2'-deoxytaxol N-benzoyltransferase, putative [Ricinus communis] gb|EEF47561.1| 3'-N-debenzoyl-2'-deoxytaxol N-benzoyltransferase, putative [Ricinus communis]		1	621	207
HS0W81S01AKU3V_3 [142 - 495] length=532 xy=0120_2025 region=1 run=R_2012_08_15_04_25_39_	hypothetical protein		142	495	118	Amino acid transport and metabolism
isotig17194_1 [3 - 296] gene=isogroup13054 length=467 numContigs=1	hypothetical protein		3	296	98	General function prediction only
HS0W81S01CKU1I_5 [296 - 126] (REVERSE SENSE) length=323 xy=0940_2452 region=1 run=R_2012_08_15_04_25_39_	hypothetical protein		296	126	57	(REVERSE SENSE)
HS0W81S01BA3YU_5 [105 - 449] length=449 xy=0419_1860 region=1 run=R_2012_08_15_04_25_39_	hypothetical protein		105	449	115	Transcription, Signal transduction mechanisms
HRMYNUX02J6E6O_2 [170 - 3] (REVERSE SENSE) length=171 xy=4056_2510 region=2 run=R_2012_07_20_04_56_08_	hypothetical protein		170	3	56	(REVERSE SENSE)	Chromatin structure and dynamics, Transcription
HRX1MBH02FKW2P_9 [679 - 395] (REVERSE SENSE) length=686 xy=2171_1759 region=2 run=R_2012_07_26_04_33_37_	hypothetical protein		679	395	95	(REVERSE SENSE)	RNA processing and modification
HRX1MBH01BO1DQ_1 [1 - 102] length=104 xy=0578_0428 region=1 run=R_2012_07_26_04_33_37_	hypothetical protein		1	102	34
HRX1MBH02G7UDP_10 [497 - 3] (REVERSE SENSE) length=498 xy=2842_2555 region=2 run=R_2012_07_26_04_33_37_	ref|XP_003602973.1| Serpin-like protein [Medicago truncatula] gb|AES73224.1| Serpin-like protein [Medicago truncatula]		497	3	165	(REVERSE SENSE)	Defense mechanisms
isotig13228_9 [210 - 887] gene=isogroup09088 length=958 numContigs=1	hypothetical protein		210	887	226	Posttranslational modification, protein turnover, chaperones
HRX1MBH01APOTO_10 [411 - 1] (REVERSE SENSE) length=413 xy=0175_1882 region=1 run=R_2012_07_26_04_33_37_	ref|XP_002281719.2| PREDICTED: pentatricopeptide repeat-containing protein At1g31430-like [Vitis vinifera]		411	1	137	(REVERSE SENSE)	RNA processing and modification
HRX1MBH02HVIJ8_8 [295 - 2] (REVERSE SENSE) length=296 xy=3112_1062 region=2 run=R_2012_07_26_04_33_37_	conserved hypothetical protein		295	2	98	(REVERSE SENSE)	Coenzyme transport and metabolism, General function prediction only
isotig09723_23 [1306 - 605] (REVERSE SENSE) gene=isogroup05583 length=1513 numContigs=1	nuclear transcription factor Y subunit A-7-like isoform 1 [Glycine max]		1306	605	234	(REVERSE SENSE)	Transcription
HRX1MBH02F5YXP_2 [32 - 199] length=268 xy=2411_0907 region=2 run=R_2012_07_26_04_33_37_	hypothetical protein		32	199	56
HRX1MBH02ISW30_4 [2 - 739] length=757 xy=3492_3086 region=2 run=R_2012_07_26_04_33_37_	PREDICTED: putative pentatricopeptide repeat-containing protein At3g11460-like [Vitis vinifera]		2	739	246
HS0W81S01AZM7L_3 [109 - 2] (REVERSE SENSE) length=109 xy=0288_3503 region=1 run=R_2012_08_15_04_25_39_	hypothetical protein		109	2	36	(REVERSE SENSE)
HRX1MBH02HGQUW_13 [592 - 2] (REVERSE SENSE) length=780 xy=2944_0102 region=2 run=R_2012_07_26_04_33_37_	hypothetical protein		592	2	197	(REVERSE SENSE)
HRX1MBH02HN8ZJ_3 [3 - 131] length=169 xy=3029_2029 region=2 run=R_2012_07_26_04_33_37_	hypothetical protein		3	131	43
HRMYNUX02JJ78Y_2 [3 - 152] length=384 xy=3803_3376 region=2 run=R_2012_07_20_04_56_08_	hypothetical protein		3	152	50
isotig16872_4 [1 - 465] gene=isogroup12732 length=552 numContigs=1	hypothetical protein		1	465	155
HS0W81S01BKM7S_1 [123 - 1] (REVERSE SENSE) length=123 xy=0528_0246 region=1 run=R_2012_08_15_04_25_39_	hypothetical protein		123	1	41	(REVERSE SENSE)
HRX1MBH02H76VZ_3 [65 - 340] length=342 xy=3256_2637 region=2 run=R_2012_07_26_04_33_37_	DNJH1_ALLPO RecName: Full=DnaJ protein homolog 1; Short=DNAJ-1; Flags: Precursor emb		65	340	92	Posttranslational modification, protein turnover, chaperones
HRX1MBH02H15NE_6 [296 - 24] (REVERSE SENSE) length=304 xy=3187_3720 region=2 run=R_2012_07_26_04_33_37_	ref|XP_003520932.1| PREDICTED: OTU domain-containing protein At3g57810-like [Glycine max]		296	24	91	(REVERSE SENSE)
HRX1MBH01BTWTS_3 [2 - 529] length=529 xy=0633_2526 region=1 run=R_2012_07_26_04_33_37_	gb|AAP49010.1| CLV1-like receptor kinase [Brassica napus]		2	529	176	Signal transduction mechanisms
HRX1MBH02IYRGM_13 [433 - 2] (REVERSE SENSE) length=607 xy=3559_1268 region=2 run=R_2012_07_26_04_33_37_	Ornithine decarboxylase antizyme, putative [Pediculus humanus corporis]		433	2	144	(REVERSE SENSE)	Amino acid transport and metabolism
HRX1MBH02I0FW8_12 [618 - 1] (REVERSE SENSE) length=717 xy=3578_1802 region=2 run=R_2012_07_26_04_33_37_	nbs-lrr resistance protein [Populus trichocarpa]		618	1	206	(REVERSE SENSE)	Signal transduction mechanisms
HRX1MBH02FN23L_9 [559 - 2] (REVERSE SENSE) length=580 xy=2207_2079 region=2 run=R_2012_07_26_04_33_37_	hypothetical protein		559	2	186	(REVERSE SENSE)
HRX1MBH01CX3SU_6 [487 - 152] (REVERSE SENSE) length=487 xy=1091_1836 region=1 run=R_2012_07_26_04_33_37_	hypothetical protein		487	152	112	(REVERSE SENSE)
HS0W81S01B3O1J_8 [386 - 72] (REVERSE SENSE) length=396 xy=0745_0245 region=1 run=R_2012_08_15_04_25_39_	hypothetical protein		386	72	105	(REVERSE SENSE)	General function prediction only
isotig09095_31 [1516 - 2] (REVERSE SENSE) gene=isogroup04955 length=1665 numContigs=1	protein ALWAYS EARLY 2-like [Glycine max]		1516	2	505	(REVERSE SENSE)	Chromatin structure and dynamics, Cell cycle control, cell division, chromosome partitioning, Signal transduction mechanisms
HS0W81S01AX9SS_5 [214 - 2] (REVERSE SENSE) length=216 xy=0273_0906 region=1 run=R_2012_08_15_04_25_39_	hypothetical protein		214	2	71	(REVERSE SENSE)
HRX1MBH02G5QE1_7 [437 - 213] (REVERSE SENSE) length=553 xy=2818_2411 region=2 run=R_2012_07_26_04_33_37_	hypothetical protein		437	213	75	(REVERSE SENSE)
HRMYNUX02FPMLS_3 [375 - 49] (REVERSE SENSE) length=382 xy=2225_0286 region=2 run=R_2012_07_20_04_56_08_	hypothetical protein		375	49	109	(REVERSE SENSE)	General function prediction only
isotig16468_9 [547 - 140] (REVERSE SENSE) gene=isogroup12328 length=614 numContigs=1	hypothetical protein		547	140	136	(REVERSE SENSE)
isotig09284_26 [1469 - 312] (REVERSE SENSE) gene=isogroup05144 length=1612 numContigs=1	uncharacterized protein LOC100853133 [Vitis vinifera]		1469	312	386	(REVERSE SENSE)	Inorganic ion transport and metabolism
HRX1MBH01CFL2D_2 [1 - 180] length=181 xy=0880_3299 region=1 run=R_2012_07_26_04_33_37_	hypothetical protein		1	180	60	Chromatin structure and dynamics
HRMYNUX02IWGZH_7 [411 - 49] (REVERSE SENSE) length=435 xy=3533_0875 region=2 run=R_2012_07_20_04_56_08_	hypothetical protein		411	49	121	(REVERSE SENSE)
HS0W81S01CEMGM_7 [72 - 482] length=482 xy=0869_2212 region=1 run=R_2012_08_15_04_25_39_	gb|ADL36594.1| BHLH domain class transcription factor [Malus x domestica]		72	482	137	Transcription
HRX1MBH02GI9VZ_2 [1 - 147] length=299 xy=2562_3133 region=2 run=R_2012_07_26_04_33_37_	hypothetical protein		1	147	49	Amino acid transport and metabolism
HRX1MBH01EZO2J_1 [107 - 3] (REVERSE SENSE) length=109 xy=1929_2841 region=1 run=R_2012_07_26_04_33_37_	hypothetical protein		107	3	35	(REVERSE SENSE)
isotig12481_18 [1026 - 355] (REVERSE SENSE) gene=isogroup08341 length=1054 numContigs=1	hypothetical protein		1026	355	224	(REVERSE SENSE)	Intracellular trafficking, secretion, and vesicular transport
HS0W81S01BKB08_5 [2 - 520] length=520 xy=0524_2138 region=1 run=R_2012_08_15_04_25_39_	AC026875_1 T6D22.1 [Arabidopsis thaliana]		2	520	173
HRX1MBH02F2AIL_7 [295 - 107] (REVERSE SENSE) length=297 xy=2369_1323 region=2 run=R_2012_07_26_04_33_37_	hypothetical protein		295	107	63	(REVERSE SENSE)
HRX1MBH01BNR8G_8 [325 - 140] (REVERSE SENSE) length=706 xy=0563_3358 region=1 run=R_2012_07_26_04_33_37_	hypothetical protein		325	140	62	(REVERSE SENSE)
HRX1MBH02I43VN_3 [2 - 142] length=214 xy=3631_2385 region=2 run=R_2012_07_26_04_33_37_	hypothetical protein		2	142	47	Carbohydrate transport and metabolism
isotig06218_9 [145 - 1086] gene=isogroup02325 length=1159 numContigs=2	uncharacterized protein LOC100253796 [Vitis vinifera]		145	1086	314
HS0W81S02EU2YU_1 [87 - 221] length=222 xy=1877_0564 region=2 run=R_2012_08_15_04_25_39_	hypothetical protein		87	221	45	Function unknown
HRMYNUX02JZ2TT_10 [622 - 2] (REVERSE SENSE) length=624 xy=3984_1471 region=2 run=R_2012_07_20_04_56_08_	PREDICTED: pleiotropic drug resistance protein 1-like isoform 2 [Vitis vinifera]		622	2	207	(REVERSE SENSE)	Secondary metabolites biosynthesis, transport and catabolism
HRX1MBH01BCZBB_2 [1 - 93] length=93 xy=0440_3125 region=1 run=R_2012_07_26_04_33_37_	hypothetical protein		1	93	31
HS0W81S01A1LV0_5 [3 - 461] length=543 xy=0311_0894 region=1 run=R_2012_08_15_04_25_39_	hypothetical protein		3	461	153	Cell cycle control, cell division, chromosome partitioning
HS0W81S02EVVOB_2 [3 - 143] length=144 xy=1886_0905 region=2 run=R_2012_08_15_04_25_39_	hypothetical protein		3	143	47
HS0W81S01B5JR2_2 [2 - 247] length=267 xy=0766_0720 region=1 run=R_2012_08_15_04_25_39_	hypothetical protein		2	247	82	Amino acid transport and metabolism
HS0W81S01B920E_3 [197 - 3] (REVERSE SENSE) length=289 xy=0817_3372 region=1 run=R_2012_08_15_04_25_39_	conserved hypothetical protein		197	3	65	(REVERSE SENSE)
HRX1MBH01B7XE1_14 [340 - 2] (REVERSE SENSE) length=638 xy=0793_1115 region=1 run=R_2012_07_26_04_33_37_	sugar transporter, putative [Ricinus communis]		340	2	113	(REVERSE SENSE)	General function prediction only
HRX1MBH02G0ZPR_14 [708 - 1] (REVERSE SENSE) length=709 xy=2764_2365 region=2 run=R_2012_07_26_04_33_37_	PREDICTED: G-type lectin S-receptor-like serine/threonine-protein kinase RLK1-like [Vitis vinifera]		708	1	236	(REVERSE SENSE)	Signal transduction mechanisms
HRX1MBH01ELBEV_1 [3 - 119] length=120 xy=1765_3701 region=1 run=R_2012_07_26_04_33_37_	hypothetical protein		3	119	39
HRX1MBH02I8KLN_6 [471 - 1] (REVERSE SENSE) length=471 xy=3671_0185 region=2 run=R_2012_07_26_04_33_37_	ref|XP_002329156.1| nbs-lrr resistance protein [Populus trichocarpa] gb|EEF06956.1| nbs-lrr resistance protein [Populus trichocarpa]		471	1	157	(REVERSE SENSE)	Signal transduction mechanisms
isotig16453_10 [565 - 2] (REVERSE SENSE) gene=isogroup12313 length=614 numContigs=1	hypothetical protein		565	2	188	(REVERSE SENSE)	Signal transduction mechanisms, Cytoskeleton
HRX1MBH02I5DSP_3 [156 - 25] (REVERSE SENSE) length=158 xy=3634_2951 region=2 run=R_2012_07_26_04_33_37_	hypothetical protein		156	25	44	(REVERSE SENSE)
HRX1MBH02F8HNY_1 [1 - 120] length=121 xy=2439_3804 region=2 run=R_2012_07_26_04_33_37_	hypothetical protein		1	120	40
HRX1MBH02H208G_17 [279 - 1] (REVERSE SENSE) length=707 xy=3197_3694 region=2 run=R_2012_07_26_04_33_37_	PREDICTED: CBL-interacting serine/threonine-protein kinase 25-like [Vitis vinifera]		279	1	93	(REVERSE SENSE)
isotig11248_19 [1136 - 435] (REVERSE SENSE) gene=isogroup07108 length=1232 numContigs=1	somatic embryogenesis receptor kinase 1 [Vitis vinifera]		1136	435	234	(REVERSE SENSE)	Function unknown
HRX1MBH01BVWQY_5 [30 - 689] length=738 xy=0656_1528 region=1 run=R_2012_07_26_04_33_37_	conserved hypothetical protein		30	689	220	Cytoskeleton
isotig11466_19 [1170 - 226] (REVERSE SENSE) gene=isogroup07326 length=1199 numContigs=1	ref|XP_002268884.1| PREDICTED: tRNA wybutosine-synthesizing protein 2/3/4-like [Vitis vinifera]		1170	226	315	(REVERSE SENSE)	General function prediction only
isotig06395_3 [2 - 325] gene=isogroup02413 length=616 numContigs=2	predicted protein [Populus trichocarpa]		2	325	108
isotig09012_25 [1352 - 99] (REVERSE SENSE) gene=isogroup04872 length=1687 numContigs=1	chaperone protein dnaJ 15-like [Glycine max]		1352	99	418	(REVERSE SENSE)	Posttranslational modification, protein turnover, chaperones
HRMYNUX02JH401_8 [593 - 378] (REVERSE SENSE) length=594 xy=3780_0099 region=2 run=R_2012_07_20_04_56_08_	hypothetical protein		593	378	72	(REVERSE SENSE)	Inorganic ion transport and metabolism
HRX1MBH02JCTWJ_3 [146 - 3] (REVERSE SENSE) length=146 xy=3719_2257 region=2 run=R_2012_07_26_04_33_37_	hypothetical protein		146	3	48	(REVERSE SENSE)
HS0W81S01A3568_6 [419 - 3] (REVERSE SENSE) length=420 xy=0340_1746 region=1 run=R_2012_08_15_04_25_39_	conserved hypothetical protein		419	3	139	(REVERSE SENSE)	Cytoskeleton
HS0W81S02EU33O_3 [3 - 494] length=496 xy=1877_2034 region=2 run=R_2012_08_15_04_25_39_	ref|XP_002515845.1| gamma-tubulin complex component, putative [Ricinus communis] gb|EEF46514.1| gamma-tubulin complex component, putative [Ricinus communis]		3	494	164	Cytoskeleton
HRX1MBH02GGT9T_3 [70 - 261] length=261 xy=2535_0175 region=2 run=R_2012_07_26_04_33_37_	hypothetical protein		70	261	64
isotig12683_12 [408 - 1010] gene=isogroup08543 length=1010 numContigs=1	hypothetical protein		408	1010	201
HRX1MBH01BZK7K_3 [1 - 261] length=464 xy=0698_1166 region=1 run=R_2012_07_26_04_33_37_	hypothetical protein		1	261	87	Function unknown
isotig03622_20 [736 - 2295] gene=isogroup01027 length=2538 numContigs=2	ref|XP_002531236.1| zinc finger protein, putative [Ricinus communis] gb|EEF31150.1| zinc finger protein, putative [Ricinus communis]		736	2295	520	Posttranslational modification, protein turnover, chaperones
isotig06016_14 [714 - 115] (REVERSE SENSE) gene=isogroup02224 length=852 numContigs=2	uncharacterized protein LOC100854976 [Vitis vinifera]		714	115	200	(REVERSE SENSE)
isotig03920_33 [2508 - 229] (REVERSE SENSE) gene=isogroup01176 length=2509 numContigs=2	ref|XP_003573449.1| PREDICTED: topless-related protein 1-like [Brachypodium distachyon]		2508	229	760	(REVERSE SENSE)	General function prediction only
HRX1MBH02GVIRI_3 [187 - 414] length=430 xy=2702_1068 region=2 run=R_2012_07_26_04_33_37_	hypothetical protein		187	414	76
HRMYNUX02JTLUG_4 [78 - 497] length=498 xy=3910_2630 region=2 run=R_2012_07_20_04_56_08_	PREDICTED: probable receptor-like protein kinase At1g67000-like [Vitis vinifera]		78	497	140
HRX1MBH02JKNR2_1 [1 - 174] length=352 xy=3808_3024 region=2 run=R_2012_07_26_04_33_37_	hypothetical protein		1	174	58
HS0W81S01BW3CC_3 [3 - 473] length=473 xy=0669_3482 region=1 run=R_2012_08_15_04_25_39_	ref|XP_002521746.1| glycerophosphoryl diester phosphodiesterase, putative [Ricinus communis] gb|EEF40556.1| glycerophosphoryl diester phosphodiesterase, putative [Ricinus communis]		3	473	157	Energy production and conversion
HRX1MBH02IPYV9_5 [3 - 638] length=640 xy=3459_0599 region=2 run=R_2012_07_26_04_33_37_	ref|XP_003965093.1| PREDICTED: lamin-B1-like [Takifugu rubripes]		3	638	212	Cell cycle control, cell division, chromosome partitioning, Nuclear structure
isotig11167_9 [35 - 1105] gene=isogroup07027 length=1243 numContigs=1	ref|XP_003551863.1| PREDICTED: bidirectional sugar transporter N3-like [Glycine max]		35	1105	357	General function prediction only
isotig17051_9 [510 - 115] (REVERSE SENSE) gene=isogroup12911 length=512 numContigs=1	hypothetical protein		510	115	132	(REVERSE SENSE)	Coenzyme transport and metabolism
HRMYNUX02JXWSJ_5 [133 - 513] length=513 xy=3959_2737 region=2 run=R_2012_07_20_04_56_08_	conserved hypothetical protein		133	513	127	Function unknown
isotig03618_34 [2103 - 883] (REVERSE SENSE) gene=isogroup01025 length=2415 numContigs=3	ref|NP_194480.2| proton pump interactor 1 [Arabidopsis thaliana] emb|CAA05145.2| proton pump interactor [Arabidopsis thaliana] gb|AAK91382.1| AT4g27500/F27G19_100 [Arabidopsis thaliana] gb|AAN28853.1| At4g27500/F27G19_100 [Arabidopsis thaliana] gb|AEE85350.1| proton pump interactor 1 [Arabidopsis thaliana]		2103	883	407	(REVERSE SENSE)	Replication, recombination and repair
HRX1MBH02HN4R7_1 [92 - 199] length=199 xy=3028_0677 region=2 run=R_2012_07_26_04_33_37_	hypothetical protein		92	199	36
isotig15283_5 [1 - 735] gene=isogroup11143 length=737 numContigs=1	hypothetical protein		1	735	245
HRX1MBH01BQ9GT_1 [28 - 150] length=152 xy=0603_1819 region=1 run=R_2012_07_26_04_33_37_	hypothetical protein		28	150	41
isotig10209_17 [1340 - 273] (REVERSE SENSE) gene=isogroup06069 length=1405 numContigs=1	ref|NP_188876.1| alternative oxidase 1A [Arabidopsis thaliana] sp|Q39219.2|AOX1A_ARATH RecName: Full=Ubiquinol oxidase 1a, mitochondrial; AltName: Full=Alternative oxidase 1a; Flags: Precursor gb|AAK43981.1|AF370166_1 putative alternative oxidase 1a precursor [Arabidopsis thaliana] dbj|BAA22625.1| alternative oxidase [Arabidopsis thaliana] dbj|BAB01775.1| alternative oxidase 1a precursor [Arabido…		1340	273	356	(REVERSE SENSE)	Signal transduction mechanisms, Chromatin structure and dynamics, Replication, recombination and repair, Cell cycle control, cell division, chromosome partitioning
HRMYNUX02HPXUE_11 [484 - 2] (REVERSE SENSE) length=518 xy=3048_3076 region=2 run=R_2012_07_20_04_56_08_	ref|XP_003632761.1| PREDICTED: pre-mRNA-processing-splicing factor 8-like isoform 1 [Vitis vinifera]		484	2	161	(REVERSE SENSE)	RNA processing and modification
HS0W81S01B14TZ_5 [2 - 460] length=460 xy=0727_1125 region=1 run=R_2012_08_15_04_25_39_	PREDICTED: boron transporter 4-like [Glycine max]		2	460	153	Inorganic ion transport and metabolism
isotig06913_25 [293 - 3634] gene=isogroup02773 length=4153 numContigs=1	glycine dehydrogenase, putative [Ricinus communis]		293	3634	1114	Amino acid transport and metabolism
HS0W81S01A7KWE_2 [139 - 2] (REVERSE SENSE) length=140 xy=0379_1020 region=1 run=R_2012_08_15_04_25_39_	pentatricopeptide repeat-containing protein [Arabidopsis lyrata subsp. lyrata]		139	2	46	(REVERSE SENSE)
HRX1MBH02JNB1O_11 [640 - 254] (REVERSE SENSE) length=668 xy=3839_0810 region=2 run=R_2012_07_26_04_33_37_	conserved hypothetical protein		640	254	129	(REVERSE SENSE)	Inorganic ion transport and metabolism
isotig02720_9 [3 - 1241] gene=isogroup00587 length=2171 numContigs=2	predicted protein [Populus trichocarpa]		3	1241	413	Function unknown
HS0W81S01AIXCC_4 [3 - 518] length=607 xy=0098_1722 region=1 run=R_2012_08_15_04_25_39_	ref|XP_003518937.1| PREDICTED: receptor-like cytosolic serine/threonine-protein kinase RBK2-like [Glycine max]		3	518	172	Signal transduction mechanisms
HS0W81S01A3WJU_5 [199 - 44] (REVERSE SENSE) length=200 xy=0337_1528 region=1 run=R_2012_08_15_04_25_39_	hypothetical protein		199	44	52	(REVERSE SENSE)
HRX1MBH01BGCLN_5 [294 - 94] (REVERSE SENSE) length=527 xy=0479_0569 region=1 run=R_2012_07_26_04_33_37_	hypothetical protein		294	94	67	(REVERSE SENSE)
HRX1MBH01CWF65_3 [1 - 234] length=542 xy=1072_2415 region=1 run=R_2012_07_26_04_33_37_	hypothetical protein		1	234	78	RNA processing and modification
HRX1MBH02HR8AK_6 [292 - 77] (REVERSE SENSE) length=294 xy=3074_3434 region=2 run=R_2012_07_26_04_33_37_	heat shock protein 70 (HSP70)-interacting protein, putative [Ricinus communis]		292	77	72	(REVERSE SENSE)	General function prediction only
HRX1MBH02IUBQU_9 [513 - 193] (REVERSE SENSE) length=692 xy=3508_3172 region=2 run=R_2012_07_26_04_33_37_	hypothetical protein		513	193	107	(REVERSE SENSE)	Nucleotide transport and metabolism
HRX1MBH02HNSRN_2 [215 - 90] (REVERSE SENSE) length=232 xy=3024_1489 region=2 run=R_2012_07_26_04_33_37_	hypothetical protein		215	90	42	(REVERSE SENSE)
HRX1MBH01C47OF_9 [272 - 3] (REVERSE SENSE) length=528 xy=1172_1677 region=1 run=R_2012_07_26_04_33_37_	hypothetical protein		272	3	90	(REVERSE SENSE)
HRMYNUX02I7PVM_8 [299 - 3] (REVERSE SENSE) length=425 xy=3661_1328 region=2 run=R_2012_07_20_04_56_08_	hypothetical protein		299	3	99	(REVERSE SENSE)
HS0W81S02DH2MY_4 [1 - 558] length=560 xy=1318_3656 region=2 run=R_2012_08_15_04_25_39_	ref|XP_003625100.1| Cytokinin oxidase [Medicago truncatula] gb|AES81318.1| Cytokinin oxidase [Medicago truncatula]		1	558	186	Energy production and conversion
HS0W81S01A2KRV_1 [2 - 148] length=150 xy=0322_1049 region=1 run=R_2012_08_15_04_25_39_	hypothetical protein		2	148	49
HRX1MBH02F7Z6G_2 [2 - 154] length=156 xy=2434_1622 region=2 run=R_2012_07_26_04_33_37_	hypothetical protein		2	154	51
HRMYNUX02I15OS_1 [15 - 200] length=574 xy=3597_4026 region=2 run=R_2012_07_20_04_56_08_	hypothetical protein		15	200	62	Intracellular trafficking, secretion, and vesicular transport
HRMYNUX02F5F5X_2 [49 - 231] length=233 xy=2405_1155 region=2 run=R_2012_07_20_04_56_08_	PREDICTED: LOW QUALITY PROTEIN: uncharacterized lipoprotein syc1174_c-like [Vitis vinifera]		49	231	61
HS0W81S02DYTRK_5 [141 - 578] length=591 xy=1509_2974 region=2 run=R_2012_08_15_04_25_39_	hypothetical protein		141	578	146	Translation, ribosomal structure and biogenesis
HRX1MBH02IP344_3 [157 - 492] length=494 xy=3460_3302 region=2 run=R_2012_07_26_04_33_37_	hypothetical protein		157	492	112
HRX1MBH02FOIFN_5 [205 - 2] (REVERSE SENSE) length=231 xy=2212_1473 region=2 run=R_2012_07_26_04_33_37_	hypothetical protein		205	2	68	(REVERSE SENSE)
HS0W81S01AT29V_2 [25 - 438] length=439 xy=0225_2433 region=1 run=R_2012_08_15_04_25_39_	putative 5-oxoprolinase [Camellia sinensis]		25	438	138	Amino acid transport and metabolism
HRX1MBH01A1IEB_1 [1 - 402] length=612 xy=0310_0465 region=1 run=R_2012_07_26_04_33_37_	ref|XP_002519449.1| WD-repeat protein, putative [Ricinus communis] gb|EEF42863.1| WD-repeat protein, putative [Ricinus communis]		1	402	134	RNA processing and modification
HRX1MBH02GVBTJ_2 [393 - 521] length=522 xy=2700_0261 region=2 run=R_2012_07_26_04_33_37_	hypothetical protein		393	521	43
HS0W81S01CLYP0_2 [3 - 176] length=178 xy=0953_0630 region=1 run=R_2012_08_15_04_25_39_	PREDICTED: glutamate receptor 3.2-like [Glycine max]		3	176	58	Inorganic ion transport and metabolism, Amino acid transport and metabolism, Signal transduction mechanisms
HRX1MBH01DRXC5_2 [111 - 4] (REVERSE SENSE) length=113 xy=1431_0535 region=1 run=R_2012_07_26_04_33_37_	hypothetical protein		111	4	36	(REVERSE SENSE)	Inorganic ion transport and metabolism
HRX1MBH02GBUEJ_4 [15 - 461] length=463 xy=2478_0537 region=2 run=R_2012_07_26_04_33_37_	ref|XP_003602583.1| Secondary cell wall-related glycosyltransferase family [Medicago truncatula] gb|AES72834.1| Secondary cell wall-related glycosyltransferase family [Medicago truncatula]		15	461	149	Energy production and conversion
HRX1MBH01CM2D4_12 [624 - 1] (REVERSE SENSE) length=625 xy=0965_2890 region=1 run=R_2012_07_26_04_33_37_	ref|XP_002520054.1| ATP binding protein, putative [Ricinus communis] gb|EEF42378.1| ATP binding protein, putative [Ricinus communis]		624	1	208	(REVERSE SENSE)	Cell cycle control, cell division, chromosome partitioning, Signal transduction mechanisms
isotig12707_11 [1022 - 351] (REVERSE SENSE) gene=isogroup08567 length=1023 numContigs=1	hypothetical protein		1022	351	224	(REVERSE SENSE)	Transcription, Replication, recombination and repair
HS0W81S02D0KSF_1 [150 - 1] (REVERSE SENSE) length=150 xy=1529_2733 region=2 run=R_2012_08_15_04_25_39_	hypothetical protein		150	1	50	(REVERSE SENSE)	Nucleotide transport and metabolism
HRX1MBH02IC5G7_2 [3 - 182] length=490 xy=3313_0617 region=2 run=R_2012_07_26_04_33_37_	hypothetical protein		3	182	60
HRX1MBH02F1M20_5 [1 - 636] length=636 xy=2361_3722 region=2 run=R_2012_07_26_04_33_37_	PREDICTED: LOW QUALITY PROTEIN: neurobeachin-like protein 2-like [Oreochromis niloticus]		1	636	212	Intracellular trafficking, secretion, and vesicular transport
HRX1MBH02GTFML_1 [43 - 198] length=198 xy=2678_1995 region=2 run=R_2012_07_26_04_33_37_	hypothetical protein		43	198	52
HRMYNUX02FH27R_3 [149 - 325] length=448 xy=2139_0821 region=2 run=R_2012_07_20_04_56_08_	hypothetical protein		149	325	59
HRX1MBH02HVQHS_8 [495 - 154] (REVERSE SENSE) length=495 xy=3114_3150 region=2 run=R_2012_07_26_04_33_37_	conserved hypothetical protein		495	154	114	(REVERSE SENSE)	General function prediction only
isotig13553_12 [913 - 200] (REVERSE SENSE) gene=isogroup09413 length=914 numContigs=1	hypothetical protein		913	200	238	(REVERSE SENSE)
HS0W81S02DUU0K_4 [185 - 388] length=495 xy=1464_2290 region=2 run=R_2012_08_15_04_25_39_	hypothetical protein		185	388	68
HRX1MBH02I48FE_7 [273 - 1] (REVERSE SENSE) length=273 xy=3633_0088 region=2 run=R_2012_07_26_04_33_37_	hypothetical protein		273	1	91	(REVERSE SENSE)	Translation, ribosomal structure and biogenesis
isotig16251_5 [1 - 636] gene=isogroup12111 length=638 numContigs=1	hypothetical protein		1	636	212	Inorganic ion transport and metabolism, Signal transduction mechanisms
isotig08086_12 [1 - 1950] gene=isogroup03946 length=2026 numContigs=1	ref|XP_002266581.1| PREDICTED: pentatricopeptide repeat-containing protein At1g80270, mitochondrial-like [Vitis vinifera]		1	1950	650	Amino acid transport and metabolism
isotig12965_7 [41 - 694] gene=isogroup08825 length=993 numContigs=1	hypothetical protein		41	694	218	General function prediction only
HRX1MBH01CT72Z_1 [2 - 103] length=104 xy=1047_0985 region=1 run=R_2012_07_26_04_33_37_	hypothetical protein		2	103	34
isotig14800_3 [195 - 647] gene=isogroup10660 length=789 numContigs=1	hypothetical protein		195	647	151	Energy production and conversion
HRX1MBH02G9P99_2 [118 - 360] length=406 xy=2864_0447 region=2 run=R_2012_07_26_04_33_37_	hypothetical protein		118	360	81	Transcription
HRX1MBH02IJ1FN_4 [2 - 502] length=504 xy=3391_2481 region=2 run=R_2012_07_26_04_33_37_	AF133675_1 retinoblastoma-related protein 1 [Populus tremula x Populus tremuloides]		2	502	167	Cell cycle control, cell division, chromosome partitioning
HS0W81S01B18HF_2 [50 - 238] length=414 xy=0728_1761 region=1 run=R_2012_08_15_04_25_39_	hypothetical protein		50	238	63
HRX1MBH02FRTWQ_5 [250 - 2] (REVERSE SENSE) length=250 xy=2250_0664 region=2 run=R_2012_07_26_04_33_37_	hypothetical protein		250	2	83	(REVERSE SENSE)	RNA processing and modification
HRMYNUX02I0QJG_5 [1 - 471] length=473 xy=3581_3274 region=2 run=R_2012_07_20_04_56_08_	PREDICTED: casein kinase II subunit alpha-2 isoform 1 [Vitis vinifera]		1	471	157	Signal transduction mechanisms, Cell cycle control, cell division, chromosome partitioning, Transcription
HRMYNUX02IGA0J_1 [1 - 303] length=466 xy=3349_0305 region=2 run=R_2012_07_20_04_56_08_	hypothetical protein		1	303	101
HRX1MBH02J1TAP_3 [137 - 421] length=483 xy=4004_0511 region=2 run=R_2012_07_26_04_33_37_	hypothetical protein		137	421	95	Extracellular structures
HRMYNUX02G2S20_9 [500 - 3] (REVERSE SENSE) length=502 xy=2785_1066 region=2 run=R_2012_07_20_04_56_08_	PREDICTED: alpha-1,4 glucan phosphorylase L-2 isozyme, chloroplastic/amyloplastic-like [Vitis vinifera]		500	3	166	(REVERSE SENSE)	Carbohydrate transport and metabolism
isotig13930_6 [318 - 758] gene=isogroup09790 length=877 numContigs=1	hypothetical protein		318	758	147	Intracellular trafficking, secretion, and vesicular transport
HRMYNUX02HFZX7_2 [2 - 277] length=279 xy=2935_2093 region=2 run=R_2012_07_20_04_56_08_	hypothetical protein		2	277	92	Translation, ribosomal structure and biogenesis
HS0W81S01BLUQN_4 [415 - 573] length=575 xy=0541_3405 region=1 run=R_2012_08_15_04_25_39_	hypothetical protein		415	573	53
HRX1MBH02GY04Z_1 [3 - 122] length=123 xy=2742_1009 region=2 run=R_2012_07_26_04_33_37_	hypothetical protein		3	122	40
HRX1MBH01EW7H8_3 [9 - 485] length=550 xy=1901_1454 region=1 run=R_2012_07_26_04_33_37_	hypothetical protein		9	485	159	Function unknown
HRX1MBH01DREOA_8 [407 - 3] (REVERSE SENSE) length=407 xy=1425_0888 region=1 run=R_2012_07_26_04_33_37_	PREDICTED: pentatricopeptide repeat-containing protein At5g15300-like [Vitis vinifera]		407	3	135	(REVERSE SENSE)	General function prediction only
HS0W81S01CDGNB_8 [333 - 115] (REVERSE SENSE) length=347 xy=0856_1269 region=1 run=R_2012_08_15_04_25_39_	ref|XP_003608574.1| EPIDERMAL PATTERNING FACTOR-like protein [Medicago truncatula] gb|AES90771.1| EPIDERMAL PATTERNING FACTOR-like protein [Medicago truncatula]		333	115	73	(REVERSE SENSE)
isotig11553_22 [931 - 11] (REVERSE SENSE) gene=isogroup07413 length=1185 numContigs=1	nuclear cap-binding protein subunit 2-like isoform 1 [Vitis vinifera]		931	11	307	(REVERSE SENSE)	RNA processing and modification
HRX1MBH02HQGKF_6 [346 - 119] (REVERSE SENSE) length=517 xy=3054_2765 region=2 run=R_2012_07_26_04_33_37_	hypothetical protein		346	119	76	(REVERSE SENSE)
HRX1MBH02GTHKT_9 [515 - 3] (REVERSE SENSE) length=517 xy=2679_0427 region=2 run=R_2012_07_26_04_33_37_	PREDICTED: zinc finger Ran-binding domain-containing protein 3-like [Glycine max]		515	3	171	(REVERSE SENSE)	Chromatin structure and dynamics
HS0W81S01CGQZI_9 [304 - 53] (REVERSE SENSE) length=565 xy=0893_3084 region=1 run=R_2012_08_15_04_25_39_	ref|XP_003552324.1| PREDICTED: thioredoxin H9-like [Glycine max]		304	53	84	(REVERSE SENSE)	Posttranslational modification, protein turnover, chaperones
HRX1MBH01CDKG8_5 [392 - 54] (REVERSE SENSE) length=406 xy=0857_2138 region=1 run=R_2012_07_26_04_33_37_	hypothetical protein		392	54	113	(REVERSE SENSE)	General function prediction only
HS0W81S01BFUU2_11 [510 - 1] (REVERSE SENSE) length=637 xy=0473_2156 region=1 run=R_2012_08_15_04_25_39_	ref|XP_002270155.1| PREDICTED: glutelin type-A 2 [Vitis vinifera] emb|CBI23808.3| unnamed protein product [Vitis vinifera]		510	1	170	(REVERSE SENSE)
isotig14304_19 [835 - 2] (REVERSE SENSE) gene=isogroup10164 length=835 numContigs=1	hypothetical protein		835	2	278	(REVERSE SENSE)	Posttranslational modification, protein turnover, chaperones
HRX1MBH02HGPBQ_10 [550 - 2] (REVERSE SENSE) length=550 xy=2943_2212 region=2 run=R_2012_07_26_04_33_37_	conserved hypothetical protein		550	2	183	(REVERSE SENSE)	Carbohydrate transport and metabolism, Posttranslational modification, protein turnover, chaperones, Signal transduction mechanisms
isotig11609_10 [175 - 1164] gene=isogroup07469 length=1165 numContigs=1	hypothetical protein		175	1164	330	Inorganic ion transport and metabolism
HS0W81S02DXL04_9 [443 - 3] (REVERSE SENSE) length=540 xy=1495_3638 region=2 run=R_2012_08_15_04_25_39_	conserved hypothetical protein		443	3	147	(REVERSE SENSE)	Signal transduction mechanisms
HS0W81S02EYA59_2 [143 - 3] (REVERSE SENSE) length=146 xy=1913_3711 region=2 run=R_2012_08_15_04_25_39_	hypothetical protein		143	3	47	(REVERSE SENSE)
isotig09662_18 [1485 - 298] (REVERSE SENSE) gene=isogroup05522 length=1525 numContigs=1	AP-4 complex subunit mu-1 [Vitis vinifera]		1485	298	396	(REVERSE SENSE)	Intracellular trafficking, secretion, and vesicular transport
HS0W81S01BCEYP_4 [375 - 1] (REVERSE SENSE) length=434 xy=0434_1327 region=1 run=R_2012_08_15_04_25_39_	hypothetical protein		375	1	125	(REVERSE SENSE)	General function prediction only
HS0W81S02D0FAZ_5 [361 - 146] (REVERSE SENSE) length=361 xy=1527_3817 region=2 run=R_2012_08_15_04_25_39_	hypothetical protein		361	146	72	(REVERSE SENSE)
HS0W81S02EHXMM_9 [450 - 1] (REVERSE SENSE) length=451 xy=1727_1516 region=2 run=R_2012_08_15_04_25_39_	ref|NP_563620.1| L-fucokinase/GDP-L-fucose pyrophosphorylase [Arabidopsis thaliana] sp|Q9LNJ9.2|FKGP_ARATH RecName: Full=Bifunctional fucokinase/fucose pyrophosphorylase; Short=AtFKGP; Includes: RecName: Full=L-fucokinase; Includes: RecName: Full=Fucose-1-phosphate guanylyltransferase; AltName: Full=GDP-fucose pyrophosphorylase gb|AEE27255.1| L-fucokinase/GDP-L-fucose pyrophosphorylase [Arabidops…		450	1	150	(REVERSE SENSE)	Signal transduction mechanisms
isotig03250_12 [809 - 3] (REVERSE SENSE) gene=isogroup00839 length=809 numContigs=3	gb|AAU04766.1| protein disulfide isomerase (PDI)-like protein 2 [Cucumis melo]		809	3	269	(REVERSE SENSE)	General function prediction only
HS0W81S01B81A5_1 [3 - 305] length=306 xy=0805_3663 region=1 run=R_2012_08_15_04_25_39_	ref|XP_002513863.1| ATP binding protein, putative [Ricinus communis] gb|EEF48446.1| ATP binding protein, putative [Ricinus communis]		3	305	101	RNA processing and modification
HRX1MBH02G9S6C_3 [3 - 440] length=442 xy=2865_0098 region=2 run=R_2012_07_26_04_33_37_	gb|AAB88878.1| ethylene-forming-enzyme-like dioxygenase [Prunus armeniaca]		3	440	146	Secondary metabolites biosynthesis, transport and catabolism, General function prediction only
HRX1MBH01DAND6_4 [204 - 569] length=570 xy=1234_1372 region=1 run=R_2012_07_26_04_33_37_	hypothetical protein		204	569	122
isotig11361_28 [435 - 1] (REVERSE SENSE) gene=isogroup07221 length=1215 numContigs=1	hypothetical protein		435	1	145	(REVERSE SENSE)
HRX1MBH02GM32J_6 [215 - 547] length=569 xy=2606_1993 region=2 run=R_2012_07_26_04_33_37_	hypothetical protein		215	547	111	RNA processing and modification
HRMYNUX02H7Y9Y_3 [1 - 372] length=542 xy=3254_0964 region=2 run=R_2012_07_20_04_56_08_	ref|XP_003526528.1| PREDICTED: rhamnogalacturonate lyase-like [Glycine max]		1	372	124
HS0W81S02DJG4E_10 [323 - 3] (REVERSE SENSE) length=462 xy=1334_3548 region=2 run=R_2012_08_15_04_25_39_	always early, putative [Ricinus communis]		323	3	107	(REVERSE SENSE)	Chromatin structure and dynamics, Cell cycle control, cell division, chromosome partitioning, Signal transduction mechanisms
HS0W81S02EWVR9_1 [1 - 90] length=92 xy=1897_2647 region=2 run=R_2012_08_15_04_25_39_	hypothetical protein		1	90	30
isotig15256_6 [474 - 692] gene=isogroup11116 length=743 numContigs=1	hypothetical protein		474	692	73	General function prediction only
isotig17250_8 [430 - 65] (REVERSE SENSE) gene=isogroup13110 length=431 numContigs=1	hypothetical protein		430	65	122	(REVERSE SENSE)	Transcription
HS0W81S01BQ1AK_5 [1 - 432] length=432 xy=0600_3514 region=1 run=R_2012_08_15_04_25_39_	ref|NP_174027.3| 5'-AMP-activated protein kinase-like protein [Arabidopsis thaliana] gb|AAF79876.1|AC000348_29 T7N9.13 [Arabidopsis thaliana] gb|AEE30776.1| 5'-AMP-activated protein kinase-like protein [Arabidopsis thaliana]		1	432	144	Intracellular trafficking, secretion, and vesicular transport
HRMYNUX02IE44R_8 [417 - 1] (REVERSE SENSE) length=419 xy=3335_3369 region=2 run=R_2012_07_20_04_56_08_	conserved hypothetical protein		417	1	139	(REVERSE SENSE)	Carbohydrate transport and metabolism
HRX1MBH01CC6C7_2 [99 - 1] (REVERSE SENSE) length=118 xy=0853_0233 region=1 run=R_2012_07_26_04_33_37_	hypothetical protein		99	1	33	(REVERSE SENSE)
HRMYNUX02JZS47_10 [291 - 28] (REVERSE SENSE) length=588 xy=3981_1209 region=2 run=R_2012_07_20_04_56_08_	hypothetical protein		291	28	88	(REVERSE SENSE)	Cell cycle control, cell division, chromosome partitioning, Signal transduction mechanisms
HRMYNUX02IQSPY_3 [3 - 299] length=301 xy=3468_2388 region=2 run=R_2012_07_20_04_56_08_	hypothetical protein		3	299	99
isotig09449_12 [2 - 1420] gene=isogroup05309 length=1571 numContigs=1	tubulin beta-2 chain [Vitis vinifera]		2	1420	473	Cytoskeleton
HRX1MBH01BM565_3 [2 - 493] length=495 xy=0556_3471 region=1 run=R_2012_07_26_04_33_37_	hypothetical protein		2	493	164
isotig11043_11 [3 - 1262] gene=isogroup06903 length=1262 numContigs=1	1-O-acylglucose:anthocyanin-O-acyltransferase [Clitoria ternatea]		3	1262	420	Amino acid transport and metabolism, Posttranslational modification, protein turnover, chaperones
HRX1MBH02FMHBT_1 [114 - 10] (REVERSE SENSE) length=128 xy=2189_0935 region=2 run=R_2012_07_26_04_33_37_	hypothetical protein		114	10	35	(REVERSE SENSE)
HS0W81S01AO1FM_2 [1 - 147] length=148 xy=0168_0240 region=1 run=R_2012_08_15_04_25_39_	ref|NP_196962.1| polyribonucleotide nucleotidyltransferase [Arabidopsis thaliana] emb|CAB43864.1| polynucleotide phosphorylase [Arabidopsis thaliana] emb|CAB43865.1| polynucleotide phosphorylase [Arabidopsis thaliana] emb|CAB87625.1| polynucleotide phosphorylase [Arabidopsis thaliana] gb|AED92050.1| polyribonucleotide nucleotidyltransferase [Arabidopsis thaliana]		1	147	49	General function prediction only
isotig08210_35 [1969 - 71] (REVERSE SENSE) gene=isogroup04070 length=1970 numContigs=1	dynamin-related protein 1E isoform 1 [Vitis vinifera]		1969	71	633	(REVERSE SENSE)	Intracellular trafficking, secretion, and vesicular transport, General function prediction only
HRX1MBH01B4IX8_9 [470 - 189] (REVERSE SENSE) length=471 xy=0754_2142 region=1 run=R_2012_07_26_04_33_37_	hypothetical protein		470	189	94	(REVERSE SENSE)	Signal transduction mechanisms
HRMYNUX02G8KQT_7 [362 - 201] (REVERSE SENSE) length=505 xy=2850_3955 region=2 run=R_2012_07_20_04_56_08_	hypothetical protein		362	201	54	(REVERSE SENSE)
HRX1MBH02JQHLC_3 [193 - 2] (REVERSE SENSE) length=193 xy=3875_0510 region=2 run=R_2012_07_26_04_33_37_	hypothetical protein		193	2	64	(REVERSE SENSE)	Function unknown
HRX1MBH02HU7L5_4 [1 - 561] length=651 xy=3108_3259 region=2 run=R_2012_07_26_04_33_37_	gia [Populus tremula]		1	561	187
HRX1MBH02GUKD1_3 [233 - 475] length=681 xy=2691_1575 region=2 run=R_2012_07_26_04_33_37_	conserved hypothetical protein		233	475	81	Transcription
HRX1MBH02GL6KQ_3 [1 - 339] length=723 xy=2595_3640 region=2 run=R_2012_07_26_04_33_37_	conserved hypothetical protein		1	339	113
HRMYNUX02HI4KY_7 [438 - 31] (REVERSE SENSE) length=439 xy=2971_0608 region=2 run=R_2012_07_20_04_56_08_	conserved hypothetical protein		438	31	136	(REVERSE SENSE)	Intracellular trafficking, secretion, and vesicular transport
HRX1MBH02GTGYB_6 [40 - 570] length=616 xy=2678_3713 region=2 run=R_2012_07_26_04_33_37_	ref|XP_002514278.1| transcription factor, putative [Ricinus communis] gb|EEF48232.1| transcription factor, putative [Ricinus communis]		40	570	177	Inorganic ion transport and metabolism
isotig09549_28 [1474 - 251] (REVERSE SENSE) gene=isogroup05409 length=1549 numContigs=1	ref|NP_974720.1| carbohydrate-binding domain-containing protein [Arabidopsis thaliana] emb|CAB69854.1| putative protein [Arabidopsis thaliana] gb|AED90318.1| carbohydrate-binding domain-containing protein [Arabidopsis thaliana]		1474	251	408	(REVERSE SENSE)	Transcription
HRX1MBH02IUFD9_2 [25 - 291] length=292 xy=3509_3807 region=2 run=R_2012_07_26_04_33_37_	hypothetical protein		25	291	89
HS0W81S02EDOH0_10 [548 - 3] (REVERSE SENSE) length=565 xy=1678_3766 region=2 run=R_2012_08_15_04_25_39_	E3 ubiquitin-protein ligase HUWE1 [Medicago truncatula]		548	3	182	(REVERSE SENSE)
HS0W81S02DJ5GN_1 [2 - 145] length=230 xy=1342_2325 region=2 run=R_2012_08_15_04_25_39_	hypothetical protein		2	145	48
HS0W81S02C7PNG_1 [2 - 247] length=248 xy=1200_3594 region=2 run=R_2012_08_15_04_25_39_	hypothetical protein		2	247	82	Intracellular trafficking, secretion, and vesicular transport
isotig07514_38 [2404 - 242] (REVERSE SENSE) gene=isogroup03374 length=2423 numContigs=1	ABC transporter F family member 3 [Vitis vinifera]		2404	242	721	(REVERSE SENSE)	Amino acid transport and metabolism, Translation, ribosomal structure and biogenesis
HRX1MBH02IVEXV_1 [147 - 34] (REVERSE SENSE) length=148 xy=3521_0721 region=2 run=R_2012_07_26_04_33_37_	hypothetical protein		147	34	38	(REVERSE SENSE)
HRX1MBH02IYCNV_2 [2 - 148] length=150 xy=3554_2569 region=2 run=R_2012_07_26_04_33_37_	hypothetical protein		2	148	49
HRX1MBH02I34MD_4 [3 - 356] length=357 xy=3620_1747 region=2 run=R_2012_07_26_04_33_37_	hypothetical protein		3	356	118	Signal transduction mechanisms, Cytoskeleton
HRMYNUX02IT558_3 [150 - 314] length=440 xy=3507_0046 region=2 run=R_2012_07_20_04_56_08_	hypothetical protein		150	314	55
isotig09222_30 [1632 - 313] (REVERSE SENSE) gene=isogroup05082 length=1632 numContigs=1	phenylalanyl-tRNA synthetase, chloroplastic/mitochondrial [Vitis vinifera]		1632	313	440	(REVERSE SENSE)	Translation, ribosomal structure and biogenesis
isotig07032_57 [3248 - 258] (REVERSE SENSE) gene=isogroup02892 length=3327 numContigs=1	ref|XP_002512381.1| beta-mannosidase, putative [Ricinus communis] gb|EEF49833.1| beta-mannosidase, putative [Ricinus communis]		3248	258	997	(REVERSE SENSE)	Carbohydrate transport and metabolism
HS0W81S01AOLOS_9 [452 - 3] (REVERSE SENSE) length=454 xy=0163_0314 region=1 run=R_2012_08_15_04_25_39_	PREDICTED: vacuolar protein sorting-associated protein 16 homolog [Glycine max]		452	3	150	(REVERSE SENSE)	Intracellular trafficking, secretion, and vesicular transport
HS0W81S01BTPZ8_8 [405 - 1] (REVERSE SENSE) length=406 xy=0631_1878 region=1 run=R_2012_08_15_04_25_39_	PREDICTED: chloroplastic group IIA intron splicing facilitator CRS1, chloroplastic [Vitis vinifera]		405	1	135	(REVERSE SENSE)	Replication, recombination and repair
HRMYNUX02H4KIZ_4 [1 - 432] length=433 xy=3215_1625 region=2 run=R_2012_07_20_04_56_08_	CONSTANS-like protein CO1 [Populus deltoides]		1	432	144	Cell cycle control, cell division, chromosome partitioning, Posttranslational modification, protein turnover, chaperones
HRX1MBH02H00CE_6 [1 - 600] length=601 xy=3174_3436 region=2 run=R_2012_07_26_04_33_37_	hypothetical protein		1	600	200
HS0W81S01CFBWV_4 [196 - 2] (REVERSE SENSE) length=198 xy=0877_2429 region=1 run=R_2012_08_15_04_25_39_	hypothetical protein		196	2	65	(REVERSE SENSE)
HS0W81S01CJIN3_8 [400 - 140] (REVERSE SENSE) length=496 xy=0925_1201 region=1 run=R_2012_08_15_04_25_39_	hypothetical protein		400	140	87	(REVERSE SENSE)	Signal transduction mechanisms
HRMYNUX02HEFBT_2 [1 - 381] length=633 xy=2917_2439 region=2 run=R_2012_07_20_04_56_08_	hypothetical protein		1	381	127
HRX1MBH02HOZX0_3 [152 - 277] length=403 xy=3038_0102 region=2 run=R_2012_07_26_04_33_37_	hypothetical protein		152	277	42
HS0W81S01B558K_3 [1 - 252] length=491 xy=0773_1154 region=1 run=R_2012_08_15_04_25_39_	hypothetical protein		1	252	84	Posttranslational modification, protein turnover, chaperones
HRX1MBH02F57CA_1 [113 - 229] length=230 xy=2413_3608 region=2 run=R_2012_07_26_04_33_37_	hypothetical protein		113	229	39
HRX1MBH01ECM5Y_11 [662 - 363] (REVERSE SENSE) length=748 xy=1667_0436 region=1 run=R_2012_07_26_04_33_37_	hypothetical protein		662	363	100	(REVERSE SENSE)	Function unknown
HS0W81S02D43OM_5 [335 - 48] (REVERSE SENSE) length=415 xy=1581_0852 region=2 run=R_2012_08_15_04_25_39_	hypothetical protein		335	48	96	(REVERSE SENSE)
HRX1MBH02JK8SI_11 [232 - 32] (REVERSE SENSE) length=555 xy=3815_1584 region=2 run=R_2012_07_26_04_33_37_	hypothetical protein		232	32	67	(REVERSE SENSE)	General function prediction only
isotig07873_11 [391 - 1971] gene=isogroup03733 length=2138 numContigs=1	gb|ACG29802.1| cysteine-type peptidase [Zea mays] gb|ACL53221.1| unknown [Zea mays] gb|ACN28562.1| unknown [Zea mays] tpg|DAA37892.1| TPA: cysteine-type peptidase isoform 1 [Zea mays] tpg|DAA37893.1| TPA: cysteine-type peptidase isoform 2 [Zea mays]		391	1971	527	Signal transduction mechanisms, Posttranslational modification, protein turnover, chaperones
HRX1MBH01EDHB1_3 [230 - 379] length=380 xy=1676_2671 region=1 run=R_2012_07_26_04_33_37_	hypothetical protein		230	379	50
HS0W81S01B1UXJ_1 [3 - 104] length=104 xy=0724_0581 region=1 run=R_2012_08_15_04_25_39_	hypothetical protein		3	104	34	Lipid transport and metabolism
HRX1MBH01B4NOQ_11 [537 - 1] (REVERSE SENSE) length=573 xy=0756_0088 region=1 run=R_2012_07_26_04_33_37_	kinase, putative [Ricinus communis]		537	1	179	(REVERSE SENSE)	Signal transduction mechanisms
isotig10385_7 [1 - 1071] gene=isogroup06245 length=1378 numContigs=1	ribosomal RNA-processing protein 7 homolog A-like [Glycine max]		1	1071	357	RNA processing and modification
HRMYNUX02IKH8Q_2 [3 - 173] length=174 xy=3396_3784 region=2 run=R_2012_07_20_04_56_08_	hypothetical protein		3	173	57
isotig11822_22 [935 - 3] (REVERSE SENSE) gene=isogroup07682 length=1147 numContigs=1	hypothetical protein		935	3	311	(REVERSE SENSE)	Secondary metabolites biosynthesis, transport and catabolism
HRX1MBH01CFCOP_1 [1 - 93] length=94 xy=0877_3431 region=1 run=R_2012_07_26_04_33_37_	hypothetical protein		1	93	31
HRX1MBH02F3TZ9_2 [1 - 177] length=235 xy=2386_3607 region=2 run=R_2012_07_26_04_33_37_	hypothetical protein		1	177	59
HRX1MBH01ERHX1_6 [456 - 223] (REVERSE SENSE) length=474 xy=1836_1287 region=1 run=R_2012_07_26_04_33_37_	hypothetical protein		456	223	78	(REVERSE SENSE)	Replication, recombination and repair
HRX1MBH02FK9MD_1 [3 - 101] length=103 xy=2175_1635 region=2 run=R_2012_07_26_04_33_37_	hypothetical protein		3	101	33
HRX1MBH02H19GI_3 [2 - 310] length=310 xy=3189_0464 region=2 run=R_2012_07_26_04_33_37_	PREDICTED: transcription factor UNE10-like [Vitis vinifera]		2	310	103	Inorganic ion transport and metabolism
isotig15592_3 [2 - 481] gene=isogroup11452 length=710 numContigs=1	hypothetical protein		2	481	160
HRX1MBH01D83CI_2 [1 - 189] length=356 xy=1626_2720 region=1 run=R_2012_07_26_04_33_37_	hypothetical protein		1	189	63
isotig13026_9 [74 - 982] gene=isogroup08886 length=984 numContigs=1	hypothetical protein		74	982	303	Signal transduction mechanisms, General function prediction only
HRX1MBH02H6FA0_1 [1 - 177] length=229 xy=3236_2154 region=2 run=R_2012_07_26_04_33_37_	hypothetical protein		1	177	59
HRX1MBH01BLO18_6 [139 - 606] length=743 xy=0540_0142 region=1 run=R_2012_07_26_04_33_37_	hypothetical protein		139	606	156	Lipid transport and metabolism
isotig10078_6 [1 - 1221] gene=isogroup05938 length=1439 numContigs=1	ref|XP_003597293.1| Nuclear factor related to kappa-B-binding protein [Medicago truncatula] gb|AES67544.1| Nuclear factor related to kappa-B-binding protein [Medicago truncatula]		1	1221	407	Transcription
HRMYNUX02IZ8L7_4 [3 - 437] length=515 xy=3576_0525 region=2 run=R_2012_07_20_04_56_08_	conserved hypothetical protein		3	437	145
HRX1MBH02ISKQ9_3 [1 - 633] length=634 xy=3488_3459 region=2 run=R_2012_07_26_04_33_37_	putative adenosine deaminase [Moneuplotes crassus]		1	633	211	Nucleotide transport and metabolism
HRX1MBH01CP767_3 [2 - 142] length=144 xy=1001_2929 region=1 run=R_2012_07_26_04_33_37_	ref|XP_002276511.1| PREDICTED: uncharacterized RNA methyltransferase CT0009 [Vitis vinifera] emb|CBI35993.3| unnamed protein product [Vitis vinifera]		2	142	47	Translation, ribosomal structure and biogenesis
HRX1MBH02JM9O3_9 [439 - 2] (REVERSE SENSE) length=521 xy=3838_1861 region=2 run=R_2012_07_26_04_33_37_	hypothetical protein		439	2	146	(REVERSE SENSE)	Inorganic ion transport and metabolism
isotig16416_11 [618 - 1] (REVERSE SENSE) gene=isogroup12276 length=619 numContigs=1	hypothetical protein		618	1	206	(REVERSE SENSE)	Posttranslational modification, protein turnover, chaperones
HRMYNUX02HC044_1 [92 - 286] length=311 xy=2901_2934 region=2 run=R_2012_07_20_04_56_08_	hypothetical protein		92	286	65
HRX1MBH02FUWCX_14 [448 - 20] (REVERSE SENSE) length=523 xy=2285_0447 region=2 run=R_2012_07_26_04_33_37_	conserved hypothetical protein		448	20	143	(REVERSE SENSE)	Inorganic ion transport and metabolism
HS0W81S01CFPDD_4 [176 - 24] (REVERSE SENSE) length=177 xy=0881_3487 region=1 run=R_2012_08_15_04_25_39_	hypothetical protein		176	24	51	(REVERSE SENSE)
HS0W81S01AJGRB_5 [171 - 1] (REVERSE SENSE) length=171 xy=0104_2309 region=1 run=R_2012_08_15_04_25_39_	hypothetical protein		171	1	57	(REVERSE SENSE)
HRX1MBH01DA31Q_9 [283 - 2] (REVERSE SENSE) length=491 xy=1239_2476 region=1 run=R_2012_07_26_04_33_37_	B3 domain-containing protein [Medicago truncatula]		283	2	94	(REVERSE SENSE)	Intracellular trafficking, secretion, and vesicular transport
HRX1MBH01D5ZQP_8 [380 - 3] (REVERSE SENSE) length=381 xy=1591_1439 region=1 run=R_2012_07_26_04_33_37_	hypothetical protein		380	3	126	(REVERSE SENSE)	Cell cycle control, cell division, chromosome partitioning
HRX1MBH02GRAE9_6 [455 - 78] (REVERSE SENSE) length=456 xy=2654_0243 region=2 run=R_2012_07_26_04_33_37_	Poly(rC)-binding protein, putative [Ricinus communis]		455	78	126	(REVERSE SENSE)	RNA processing and modification, General function prediction only
isotig12905_7 [7 - 996] gene=isogroup08765 length=998 numContigs=1	hypothetical protein		7	996	330	Amino acid transport and metabolism
isotig09708_8 [109 - 1320] gene=isogroup05568 length=1517 numContigs=1	triacylglycerol lipase 1-like [Vitis vinifera]		109	1320	404	Lipid transport and metabolism
HS0W81S02EY6UY_1 [201 - 359] length=359 xy=1923_3816 region=2 run=R_2012_08_15_04_25_39_	hypothetical protein		201	359	53
HRMYNUX02HJPRF_7 [441 - 175] (REVERSE SENSE) length=485 xy=2977_3481 region=2 run=R_2012_07_20_04_56_08_	hypothetical protein		441	175	89	(REVERSE SENSE)
HRX1MBH01BLZKO_3 [1 - 129] length=166 xy=0543_1478 region=1 run=R_2012_07_26_04_33_37_	hypothetical protein		1	129	43
HRX1MBH02JSO1A_2 [164 - 3] (REVERSE SENSE) length=180 xy=3900_1068 region=2 run=R_2012_07_26_04_33_37_	hypothetical protein		164	3	54	(REVERSE SENSE)
HRX1MBH02IRKK1_2 [128 - 3] (REVERSE SENSE) length=130 xy=3477_1635 region=2 run=R_2012_07_26_04_33_37_	hypothetical protein		128	3	42	(REVERSE SENSE)
HS0W81S02D1X4H_1 [1 - 108] length=110 xy=1545_1135 region=2 run=R_2012_08_15_04_25_39_	hypothetical protein		1	108	36
isotig07864_35 [2011 - 146] (REVERSE SENSE) gene=isogroup03724 length=2143 numContigs=1	multicopper oxidase, putative [Ricinus communis]		2011	146	622	(REVERSE SENSE)	Secondary metabolites biosynthesis, transport and catabolism
HRMYNUX02HD3MY_5 [175 - 2] (REVERSE SENSE) length=176 xy=2913_3672 region=2 run=R_2012_07_20_04_56_08_	hypothetical protein		175	2	58	(REVERSE SENSE)
HS0W81S02D4OSW_2 [116 - 3] (REVERSE SENSE) length=327 xy=1576_2046 region=2 run=R_2012_08_15_04_25_39_	hypothetical protein		116	3	38	(REVERSE SENSE)
isotig11544_17 [1186 - 581] (REVERSE SENSE) gene=isogroup07404 length=1187 numContigs=1	cytochrome P450 [Populus trichocarpa]		1186	581	202	(REVERSE SENSE)	Secondary metabolites biosynthesis, transport and catabolism, Lipid transport and metabolism
HRX1MBH01A4C8K_6 [293 - 469] length=509 xy=0342_2674 region=1 run=R_2012_07_26_04_33_37_	hypothetical protein		293	469	59
HRMYNUX02H450B_5 [86 - 481] length=616 xy=3222_0793 region=2 run=R_2012_07_20_04_56_08_	hypothetical protein		86	481	132	General function prediction only
HRX1MBH02HPY5P_2 [43 - 195] length=195 xy=3049_0683 region=2 run=R_2012_07_26_04_33_37_	hypothetical protein		43	195	51
HRX1MBH02GI2TT_2 [14 - 154] length=154 xy=2560_2175 region=2 run=R_2012_07_26_04_33_37_	hypothetical protein		14	154	47
HS0W81S01B0P4C_3 [3 - 569] length=596 xy=0711_0938 region=1 run=R_2012_08_15_04_25_39_	conserved hypothetical protein		3	569	189
HRX1MBH02HD09T_1 [60 - 167] length=371 xy=2913_0607 region=2 run=R_2012_07_26_04_33_37_	hypothetical protein		60	167	36
HRX1MBH02ISWJC_12 [451 - 110] (REVERSE SENSE) length=763 xy=3492_2342 region=2 run=R_2012_07_26_04_33_37_	hypothetical protein		451	110	114	(REVERSE SENSE)
HRX1MBH02FLJ2U_2 [2 - 136] length=283 xy=2178_2900 region=2 run=R_2012_07_26_04_33_37_	hypothetical protein		2	136	45
HRX1MBH01AT859_3 [108 - 227] length=227 xy=0227_1887 region=1 run=R_2012_07_26_04_33_37_	hypothetical protein		108	227	40
isotig14534_16 [262 - 95] (REVERSE SENSE) gene=isogroup10394 length=810 numContigs=1	hypothetical protein		262	95	56	(REVERSE SENSE)
isotig12396_7 [3 - 1061] gene=isogroup08256 length=1063 numContigs=1	hypothetical protein		3	1061	353
HS0W81S02EH44X_3 [139 - 255] length=257 xy=1729_3055 region=2 run=R_2012_08_15_04_25_39_	hypothetical protein		139	255	39
isotig07294_19 [84 - 2510] gene=isogroup03154 length=2683 numContigs=1	isoamylase-type starch-debranching enzyme 1 [Phaseolus vulgaris]		84	2510	809	Carbohydrate transport and metabolism
HRX1MBH02H156Z_1 [3 - 101] length=102 xy=3188_0329 region=2 run=R_2012_07_26_04_33_37_	hypothetical protein		3	101	33
HRMYNUX02GLWHW_5 [2 - 604] length=604 xy=2592_2866 region=2 run=R_2012_07_20_04_56_08_	mgatp-energized glutathione s-conjugate pump, putative [Ricinus communis]		2	604	201	Secondary metabolites biosynthesis, transport and catabolism
HRX1MBH02I8NTM_3 [32 - 298] length=347 xy=3672_0264 region=2 run=R_2012_07_26_04_33_37_	hypothetical protein		32	298	89
isotig17248_9 [433 - 2] (REVERSE SENSE) gene=isogroup13108 length=434 numContigs=1	hypothetical protein		433	2	144	(REVERSE SENSE)
HRX1MBH02JT985_2 [2 - 196] length=322 xy=3918_1495 region=2 run=R_2012_07_26_04_33_37_	hypothetical protein		2	196	65	General function prediction only
HRX1MBH01DGU6A_1 [11 - 136] length=138 xy=1305_0576 region=1 run=R_2012_07_26_04_33_37_	hypothetical protein		11	136	42
HS0W81S02EYJHZ_4 [2 - 463] length=479 xy=1916_2213 region=2 run=R_2012_08_15_04_25_39_	Transmembrane protein [Medicago truncatula]		2	463	154	General function prediction only
isotig12744_11 [2 - 1018] gene=isogroup08604 length=1018 numContigs=1	hypothetical protein		2	1018	339	RNA processing and modification
isotig15231_5 [3 - 746] gene=isogroup11091 length=746 numContigs=1	hypothetical protein		3	746	248	Signal transduction mechanisms, Cytoskeleton
HRX1MBH02IQGRJ_1 [219 - 1] (REVERSE SENSE) length=224 xy=3464_3277 region=2 run=R_2012_07_26_04_33_37_	hypothetical protein		219	1	73	(REVERSE SENSE)	Transcription, RNA processing and modification
HRX1MBH02HEJZS_6 [495 - 1] (REVERSE SENSE) length=495 xy=2919_0294 region=2 run=R_2012_07_26_04_33_37_	heavy metal ATPase [Populus trichocarpa]		495	1	165	(REVERSE SENSE)	Inorganic ion transport and metabolism
HRX1MBH02FTSDC_6 [382 - 2] (REVERSE SENSE) length=384 xy=2272_1870 region=2 run=R_2012_07_26_04_33_37_	hypothetical protein		382	2	127	(REVERSE SENSE)	Posttranslational modification, protein turnover, chaperones
HRX1MBH02FPZTQ_5 [191 - 430] length=499 xy=2229_1036 region=2 run=R_2012_07_26_04_33_37_	hypothetical protein		191	430	80
HS0W81S02C1QG8_1 [3 - 167] length=345 xy=1132_3258 region=2 run=R_2012_08_15_04_25_39_	hypothetical protein		3	167	55
HRX1MBH02IKACD_2 [2 - 178] length=613 xy=3394_1739 region=2 run=R_2012_07_26_04_33_37_	hypothetical protein		2	178	59
HRX1MBH01CD3AL_4 [102 - 362] length=757 xy=0863_1947 region=1 run=R_2012_07_26_04_33_37_	hypothetical protein		102	362	87
HRMYNUX02GWZBM_2 [115 - 300] length=579 xy=2718_3648 region=2 run=R_2012_07_20_04_56_08_	hypothetical protein		115	300	62
HRX1MBH02H3Q4F_12 [414 - 1] (REVERSE SENSE) length=532 xy=3206_0381 region=2 run=R_2012_07_26_04_33_37_	hypothetical protein		414	1	138	(REVERSE SENSE)	Signal transduction mechanisms
isotig11856_25 [1140 - 1] (REVERSE SENSE) gene=isogroup07716 length=1141 numContigs=1	hypothetical protein		1140	1	380	(REVERSE SENSE)
HRX1MBH02G41BH_3 [3 - 392] length=548 xy=2810_2651 region=2 run=R_2012_07_26_04_33_37_	conserved hypothetical protein		3	392	130	RNA processing and modification
HS0W81S01AP4PI_3 [3 - 494] length=573 xy=0180_1988 region=1 run=R_2012_08_15_04_25_39_	hypothetical protein		3	494	164	Transcription
HS0W81S02EBSQH_6 [340 - 86] (REVERSE SENSE) length=341 xy=1657_1959 region=2 run=R_2012_08_15_04_25_39_	hypothetical protein		340	86	85	(REVERSE SENSE)
HRX1MBH01BCBQI_3 [12 - 380] length=592 xy=0433_1240 region=1 run=R_2012_07_26_04_33_37_	hypothetical protein		12	380	123
HS0W81S02EG9VB_5 [1 - 534] length=539 xy=1719_3493 region=2 run=R_2012_08_15_04_25_39_	ref|XP_002266886.2| PREDICTED: putative metallophosphoesterase At3g03305-like [Vitis vinifera]		1	534	178
HRX1MBH02HTOMI_1 [2 - 184] length=209 xy=3091_1624 region=2 run=R_2012_07_26_04_33_37_	hypothetical protein		2	184	61	Transcription
HRMYNUX02GS7NG_6 [313 - 89] (REVERSE SENSE) length=357 xy=2675_3946 region=2 run=R_2012_07_20_04_56_08_	hypothetical protein		313	89	75	(REVERSE SENSE)
isotig05158_23 [1213 - 2] (REVERSE SENSE) gene=isogroup01795 length=1213 numContigs=3	microtubule-associated protein TORTIFOLIA1-like [Vitis vinifera]		1213	2	404	(REVERSE SENSE)	RNA processing and modification
HRX1MBH02HBQ6N_5 [243 - 1] (REVERSE SENSE) length=244 xy=2887_0717 region=2 run=R_2012_07_26_04_33_37_	hypothetical protein		243	1	81	(REVERSE SENSE)	Signal transduction mechanisms
isotig07275_19 [73 - 2634] gene=isogroup03135 length=2724 numContigs=1	beta-D-galactosidase [Pyrus pyrifolia]		73	2634	854	Carbohydrate transport and metabolism
HRX1MBH02F0SWO_18 [720 - 1] (REVERSE SENSE) length=721 xy=2352_1478 region=2 run=R_2012_07_26_04_33_37_	Peroxidase 19 precursor, putative [Ricinus communis]		720	1	240	(REVERSE SENSE)
HS0W81S01ARYVE_1 [72 - 200] length=201 xy=0201_1720 region=1 run=R_2012_08_15_04_25_39_	hypothetical protein		72	200	43
isotig08437_13 [105 - 1640] gene=isogroup04297 length=1869 numContigs=1	unnamed protein product [Vitis vinifera]		105	1640	512	Signal transduction mechanisms, Cytoskeleton
HS0W81S01BOR8P_3 [129 - 1] (REVERSE SENSE) length=129 xy=0575_0871 region=1 run=R_2012_08_15_04_25_39_	hypothetical protein		129	1	43	(REVERSE SENSE)
HS0W81S02EUOIM_7 [339 - 1] (REVERSE SENSE) length=341 xy=1872_2316 region=2 run=R_2012_08_15_04_25_39_	hypothetical protein		339	1	113	(REVERSE SENSE)
isotig15316_9 [67 - 717] gene=isogroup11176 length=733 numContigs=1	hypothetical protein		67	717	217
HRX1MBH01EN5DK_9 [406 - 170] (REVERSE SENSE) length=643 xy=1798_0678 region=1 run=R_2012_07_26_04_33_37_	hypothetical protein		406	170	79	(REVERSE SENSE)
HRMYNUX02F7N5H_7 [412 - 110] (REVERSE SENSE) length=412 xy=2430_2419 region=2 run=R_2012_07_20_04_56_08_	PREDICTED: N-alpha-acetyltransferase 25, NatB auxiliary subunit [Vitis vinifera]		412	110	101	(REVERSE SENSE)	Cytoskeleton
HRX1MBH01EICGQ_3 [121 - 2] (REVERSE SENSE) length=121 xy=1732_0264 region=1 run=R_2012_07_26_04_33_37_	hypothetical protein		121	2	40	(REVERSE SENSE)
HS0W81S01BI9G5_5 [429 - 115] (REVERSE SENSE) length=430 xy=0512_1319 region=1 run=R_2012_08_15_04_25_39_	Sphingosine kinase, putative [Ricinus communis]		429	115	105	(REVERSE SENSE)	Lipid transport and metabolism, Signal transduction mechanisms
HRMYNUX02GW12K_7 [282 - 28] (REVERSE SENSE) length=444 xy=2719_3114 region=2 run=R_2012_07_20_04_56_08_	hypothetical protein		282	28	85	(REVERSE SENSE)	Inorganic ion transport and metabolism
HS0W81S01CLI1A_7 [347 - 3] (REVERSE SENSE) length=348 xy=0948_0780 region=1 run=R_2012_08_15_04_25_39_	conserved hypothetical protein		347	3	115	(REVERSE SENSE)	Replication, recombination and repair
HRX1MBH02JHDLW_3 [134 - 3] (REVERSE SENSE) length=135 xy=3771_1426 region=2 run=R_2012_07_26_04_33_37_	hypothetical protein		134	3	44	(REVERSE SENSE)
HRX1MBH02GI50U_1 [2 - 94] length=94 xy=2561_2220 region=2 run=R_2012_07_26_04_33_37_	hypothetical protein		2	94	31
isotig13607_14 [909 - 100] (REVERSE SENSE) gene=isogroup09467 length=911 numContigs=1	hypothetical protein		909	100	270	(REVERSE SENSE)	Secondary metabolites biosynthesis, transport and catabolism
isotig16661_3 [56 - 586] gene=isogroup12521 length=586 numContigs=1	hypothetical protein		56	586	177	Function unknown
HS0W81S02EJAKZ_3 [2 - 328] length=500 xy=1742_3521 region=2 run=R_2012_08_15_04_25_39_	hypothetical protein		2	328	109	Replication, recombination and repair
HRMYNUX02JH5GN_5 [168 - 398] length=495 xy=3780_0661 region=2 run=R_2012_07_20_04_56_08_	hypothetical protein		168	398	77
HRMYNUX02IJ6WA_7 [347 - 141] (REVERSE SENSE) length=347 xy=3393_1368 region=2 run=R_2012_07_20_04_56_08_	hypothetical protein		347	141	69	(REVERSE SENSE)	Posttranslational modification, protein turnover, chaperones
HS0W81S01A5TLU_4 [39 - 449] length=449 xy=0359_0912 region=1 run=R_2012_08_15_04_25_39_	conserved hypothetical protein		39	449	137	General function prediction only
isotig09793_26 [1499 - 3] (REVERSE SENSE) gene=isogroup05653 length=1500 numContigs=1	Cyclic nucleotide-gated ion channel, putative [Ricinus communis]		1499	3	499	(REVERSE SENSE)	Inorganic ion transport and metabolism, Signal transduction mechanisms
isotig03926_9 [198 - 944] gene=isogroup01179 length=2004 numContigs=2	lysine histidine transporter 1-like [Glycine max]		198	944	249	Amino acid transport and metabolism
HS0W81S01BVDIN_15 [415 - 2] (REVERSE SENSE) length=537 xy=0650_1181 region=1 run=R_2012_08_15_04_25_39_	peptidase, putative [Ricinus communis]		415	2	138	(REVERSE SENSE)
HRMYNUX02FUG8W_8 [512 - 174] (REVERSE SENSE) length=650 xy=2280_1342 region=2 run=R_2012_07_20_04_56_08_	gb|ABA99934.2| amine oxidase, putative, expressed [Oryza sativa Japonica Group] dbj|BAG96077.1| unnamed protein product [Oryza sativa Japonica Group]		512	174	113	(REVERSE SENSE)	Coenzyme transport and metabolism
isotig16127_12 [651 - 109] (REVERSE SENSE) gene=isogroup11987 length=653 numContigs=1	hypothetical protein		651	109	181	(REVERSE SENSE)
HRX1MBH01BWBGX_1 [1 - 147] length=149 xy=0661_0127 region=1 run=R_2012_07_26_04_33_37_	hypothetical protein		1	147	49
HRX1MBH02JSVIN_1 [1 - 141] length=143 xy=3902_1277 region=2 run=R_2012_07_26_04_33_37_	hypothetical protein		1	141	47
HRX1MBH02F8MN3_12 [599 - 3] (REVERSE SENSE) length=676 xy=2441_2097 region=2 run=R_2012_07_26_04_33_37_	ref|XP_003593879.1| Pentatricopeptide repeat-containing protein [Medicago truncatula] gb|AES64130.1| Pentatricopeptide repeat-containing protein [Medicago truncatula]		599	3	199	(REVERSE SENSE)	Intracellular trafficking, secretion, and vesicular transport
isotig13699_8 [445 - 897] gene=isogroup09559 length=898 numContigs=1	hypothetical protein		445	897	151
isotig10311_23 [1390 - 200] (REVERSE SENSE) gene=isogroup06171 length=1392 numContigs=1	protein with unknown function [Ricinus communis]		1390	200	397	(REVERSE SENSE)
HS0W81S01B4TIX_6 [402 - 166] (REVERSE SENSE) length=492 xy=0757_3559 region=1 run=R_2012_08_15_04_25_39_	hypothetical protein		402	166	79	(REVERSE SENSE)
HRMYNUX02JA2TO_10 [567 - 1] (REVERSE SENSE) length=567 xy=3699_2426 region=2 run=R_2012_07_20_04_56_08_	conserved hypothetical protein		567	1	189	(REVERSE SENSE)	Cytoskeleton
HRX1MBH02HJE3R_10 [472 - 2] (REVERSE SENSE) length=473 xy=2974_1957 region=2 run=R_2012_07_26_04_33_37_	alpha-2-macroglobulin [Perca flavescens]		472	2	157	(REVERSE SENSE)	Posttranslational modification, protein turnover, chaperones
HRX1MBH02JJLWO_1 [1 - 99] length=118 xy=3796_3094 region=2 run=R_2012_07_26_04_33_37_	hypothetical protein		1	99	33
HRX1MBH02G2BBA_3 [363 - 115] (REVERSE SENSE) length=433 xy=2779_2612 region=2 run=R_2012_07_26_04_33_37_	hypothetical protein		363	115	83	(REVERSE SENSE)	RNA processing and modification
HRX1MBH01CI7YQ_1 [1 - 138] length=138 xy=0921_3712 region=1 run=R_2012_07_26_04_33_37_	hypothetical protein		1	138	46
HRX1MBH01BT0TM_7 [506 - 348] (REVERSE SENSE) length=523 xy=0634_3608 region=1 run=R_2012_07_26_04_33_37_	hypothetical protein		506	348	53	(REVERSE SENSE)
HRX1MBH02JAZO1_10 [572 - 45] (REVERSE SENSE) length=606 xy=3698_2467 region=2 run=R_2012_07_26_04_33_37_	conserved hypothetical protein		572	45	176	(REVERSE SENSE)	Carbohydrate transport and metabolism, Posttranslational modification, protein turnover, chaperones, Signal transduction mechanisms
HRX1MBH02F7TGN_7 [488 - 105] (REVERSE SENSE) length=562 xy=2432_1109 region=2 run=R_2012_07_26_04_33_37_	ref|NP_568273.2| PHD-finger and DNA binding domain-containing protein [Arabidopsis thaliana] gb|AED91805.1| PHD-finger and DNA binding domain-containing protein [Arabidopsis thaliana]		488	105	128	(REVERSE SENSE)	RNA processing and modification
isotig10496_12 [204 - 1352] gene=isogroup06356 length=1353 numContigs=1	hypothetical protein		204	1352	383	Intracellular trafficking, secretion, and vesicular transport
HS0W81S02DX8AT_5 [355 - 552] length=583 xy=1502_3827 region=2 run=R_2012_08_15_04_25_39_	hypothetical protein		355	552	66
HRMYNUX02HG92Q_10 [451 - 209] (REVERSE SENSE) length=501 xy=2950_0432 region=2 run=R_2012_07_20_04_56_08_	hypothetical protein		451	209	81	(REVERSE SENSE)	Cytoskeleton
HS0W81S02DPJ3M_5 [178 - 2] (REVERSE SENSE) length=178 xy=1404_0624 region=2 run=R_2012_08_15_04_25_39_	hypothetical protein		178	2	59	(REVERSE SENSE)
HRMYNUX02JM4WI_2 [51 - 299] length=583 xy=3836_3840 region=2 run=R_2012_07_20_04_56_08_	hypothetical protein		51	299	83
isotig04264_14 [921 - 1772] gene=isogroup01348 length=1882 numContigs=3	probable caffeoyl-CoA O-methyltransferase At4g26220 [Vitis vinifera]		921	1772	284	Secondary metabolites biosynthesis, transport and catabolism
HRMYNUX02HY9OE_3 [1 - 381] length=382 xy=3155_0044 region=2 run=R_2012_07_20_04_56_08_	PREDICTED: transcription factor bHLH130-like [Vitis vinifera]		1	381	127
HS0W81S01AQUCT_4 [1 - 516] length=517 xy=0188_2459 region=1 run=R_2012_08_15_04_25_39_	hypothetical protein		1	516	172	Inorganic ion transport and metabolism, Signal transduction mechanisms
HS0W81S01BORR0_1 [2 - 232] length=666 xy=0575_0270 region=1 run=R_2012_08_15_04_25_39_	hypothetical protein		2	232	77
HRX1MBH02HTU5L_4 [165 - 1] (REVERSE SENSE) length=166 xy=3093_1895 region=2 run=R_2012_07_26_04_33_37_	hypothetical protein		165	1	55	(REVERSE SENSE)
HS0W81S02DFHPB_1 [1 - 357] length=359 xy=1289_1997 region=2 run=R_2012_08_15_04_25_39_	ubiquitin-protein ligase, putative [Ricinus communis]		1	357	119	Posttranslational modification, protein turnover, chaperones
HS0W81S01B3WI2_7 [491 - 303] (REVERSE SENSE) length=492 xy=0747_1756 region=1 run=R_2012_08_15_04_25_39_	hypothetical protein		491	303	63	(REVERSE SENSE)	Translation, ribosomal structure and biogenesis
HS0W81S02DFJUS_3 [3 - 320] length=510 xy=1290_0690 region=2 run=R_2012_08_15_04_25_39_	Nucleotide binding site leucine-rich repeat disease resistance protein [Medicago truncatula]		3	320	106	Signal transduction mechanisms
HRX1MBH02HMOJN_11 [579 - 1] (REVERSE SENSE) length=579 xy=3011_2609 region=2 run=R_2012_07_26_04_33_37_	ref|XP_002275364.2| PREDICTED: probable LRR receptor-like serine/threonine-protein kinase At4g08850-like [Vitis vinifera]		579	1	193	(REVERSE SENSE)	Signal transduction mechanisms
HS0W81S02DXU2X_2 [1 - 174] length=176 xy=1498_3079 region=2 run=R_2012_08_15_04_25_39_	hypothetical protein		1	174	58
HRX1MBH02GKU16_3 [2 - 172] length=173 xy=2580_3500 region=2 run=R_2012_07_26_04_33_37_	hypothetical protein		2	172	57
HRX1MBH02IE02X_8 [423 - 1] (REVERSE SENSE) length=424 xy=3334_2215 region=2 run=R_2012_07_26_04_33_37_	hypothetical protein		423	1	141	(REVERSE SENSE)	Signal transduction mechanisms, Cytoskeleton
HRX1MBH02F9SCG_4 [3 - 479] length=488 xy=2454_2862 region=2 run=R_2012_07_26_04_33_37_	conserved hypothetical protein		3	479	159
isotig15705_6 [61 - 540] gene=isogroup11565 length=699 numContigs=1	hypothetical protein		61	540	160	Function unknown
isotig13641_8 [7 - 894] gene=isogroup09501 length=907 numContigs=1	hypothetical protein		7	894	296	Posttranslational modification, protein turnover, chaperones
isotig15710_4 [3 - 698] gene=isogroup11570 length=698 numContigs=1	hypothetical protein		3	698	232	Intracellular trafficking, secretion, and vesicular transport
HS0W81S02ESWQX_10 [464 - 3] (REVERSE SENSE) length=486 xy=1852_1591 region=2 run=R_2012_08_15_04_25_39_	Inositol-pentakisphosphate 2-kinase, putative [Ricinus communis]		464	3	154	(REVERSE SENSE)	Signal transduction mechanisms
isotig11859_17 [950 - 3] (REVERSE SENSE) gene=isogroup07719 length=1139 numContigs=1	hypothetical protein		950	3	316	(REVERSE SENSE)	General function prediction only
HRX1MBH01EG6AK_6 [47 - 541] length=542 xy=1718_2954 region=1 run=R_2012_07_26_04_33_37_	ref|NP_188419.2| Outer arm dynein light chain 1 protein [Arabidopsis thaliana] gb|AEE76024.1| Outer arm dynein light chain 1 protein [Arabidopsis thaliana]		47	541	165	General function prediction only
HRX1MBH01AO73T_16 [675 - 1] (REVERSE SENSE) length=675 xy=0170_0695 region=1 run=R_2012_07_26_04_33_37_	PREDICTED: G-type lectin S-receptor-like serine/threonine-protein kinase At4g27290-like [Vitis vinifera]		675	1	225	(REVERSE SENSE)	Secondary metabolites biosynthesis, transport and catabolism
HRX1MBH02I1EKA_5 [67 - 636] length=643 xy=3589_1640 region=2 run=R_2012_07_26_04_33_37_	cc-nbs-lrr resistance protein [Populus trichocarpa]		67	636	190	Signal transduction mechanisms
isotig14075_14 [786 - 1] (REVERSE SENSE) gene=isogroup09935 length=861 numContigs=1	hypothetical protein		786	1	262	(REVERSE SENSE)	Signal transduction mechanisms, Cytoskeleton
isotig11905_7 [1 - 1134] gene=isogroup07765 length=1135 numContigs=1	hypothetical protein		1	1134	378	Translation, ribosomal structure and biogenesis
HRMYNUX02HFOLB_2 [1 - 114] length=163 xy=2931_3757 region=2 run=R_2012_07_20_04_56_08_	hypothetical protein		1	114	38
HRX1MBH02J1CI3_2 [1 - 114] length=115 xy=3998_3357 region=2 run=R_2012_07_26_04_33_37_	hypothetical protein		1	114	38
HS0W81S02EL8N1_3 [1 - 264] length=264 xy=1776_1743 region=2 run=R_2012_08_15_04_25_39_	hypothetical protein		1	264	88
HS0W81S01B77WW_3 [230 - 3] (REVERSE SENSE) length=232 xy=0796_2430 region=1 run=R_2012_08_15_04_25_39_	hypothetical protein		230	3	76	(REVERSE SENSE)
HS0W81S01CLY88_6 [547 - 317] (REVERSE SENSE) length=549 xy=0953_1322 region=1 run=R_2012_08_15_04_25_39_	polynucleotide adenylyltransferase domain and RNA recognition motif-containing protein [Arabidopsis thaliana]		547	317	77	(REVERSE SENSE)	Translation, ribosomal structure and biogenesis
HRMYNUX02G9FTY_10 [374 - 3] (REVERSE SENSE) length=580 xy=2860_3284 region=2 run=R_2012_07_20_04_56_08_	pentatricopeptide repeat-containing protein, putative [Ricinus communis]		374	3	124	(REVERSE SENSE)
isotig16644_2 [376 - 492] gene=isogroup12504 length=584 numContigs=1	hypothetical protein		376	492	39
HS0W81S02DL2YM_10 [430 - 62] (REVERSE SENSE) length=541 xy=1364_2284 region=2 run=R_2012_08_15_04_25_39_	ORF I polyprotein [Petunia vein clearing virus] sp		430	62	123	(REVERSE SENSE)	Replication, recombination and repair, RNA processing and modification
HS0W81S01BMPGG_8 [346 - 2] (REVERSE SENSE) length=346 xy=0551_2254 region=1 run=R_2012_08_15_04_25_39_	ref|XP_003542092.1| PREDICTED: zinc phosphodiesterase ELAC protein 2-like [Glycine max]		346	2	115	(REVERSE SENSE)	General function prediction only
HS0W81S02D7NSV_3 [253 - 510] length=511 xy=1610_1453 region=2 run=R_2012_08_15_04_25_39_	hypothetical protein		253	510	86
HRX1MBH02HTPBK_8 [158 - 556] length=557 xy=3091_2526 region=2 run=R_2012_07_26_04_33_37_	hypothetical protein		158	556	133	Transcription
HRX1MBH01EGGHE_7 [497 - 3] (REVERSE SENSE) length=499 xy=1710_2272 region=1 run=R_2012_07_26_04_33_37_	hypothetical protein		497	3	165	(REVERSE SENSE)	Defense mechanisms
HS0W81S01CF34V_3 [202 - 65] (REVERSE SENSE) length=202 xy=0886_2141 region=1 run=R_2012_08_15_04_25_39_	hypothetical protein		202	65	46	(REVERSE SENSE)
HRX1MBH01EY8UT_6 [250 - 11] (REVERSE SENSE) length=252 xy=1924_2307 region=1 run=R_2012_07_26_04_33_37_	hypothetical protein		250	11	80	(REVERSE SENSE)
HS0W81S01AM5B1_3 [3 - 455] length=455 xy=0146_2095 region=1 run=R_2012_08_15_04_25_39_	ref|XP_003629894.1| Pre-mRNA-processing factor [Medicago truncatula] gb|AET04370.1| Pre-mRNA-processing factor [Medicago truncatula]		3	455	151	RNA processing and modification
HRX1MBH01D2APX_1 [3 - 101] length=102 xy=1549_1075 region=1 run=R_2012_07_26_04_33_37_	hypothetical protein		3	101	33
HRX1MBH02I22OP_5 [150 - 428] length=689 xy=3608_1735 region=2 run=R_2012_07_26_04_33_37_	conserved hypothetical protein		150	428	93	General function prediction only
HS0W81S02D1Y6T_4 [2 - 481] length=483 xy=1545_2515 region=2 run=R_2012_08_15_04_25_39_	Leucine-rich repeat receptor protein kinase EXS precursor, putative [Ricinus communis]		2	481	160	Cytoskeleton
isotig10790_21 [1282 - 2] (REVERSE SENSE) gene=isogroup06650 length=1306 numContigs=1	hypothetical protein VITISV_036490 [Vitis vinifera]		1282	2	427	(REVERSE SENSE)	General function prediction only
HRX1MBH02I5ZXB_1 [3 - 116] length=118 xy=3641_2957 region=2 run=R_2012_07_26_04_33_37_	hypothetical protein		3	116	38
HRMYNUX02ICV3A_2 [2 - 154] length=155 xy=3310_0740 region=2 run=R_2012_07_20_04_56_08_	hypothetical protein		2	154	51
HS0W81S01ANCJH_5 [66 - 536] length=537 xy=0148_3243 region=1 run=R_2012_08_15_04_25_39_	ref|XP_003971565.1| PREDICTED: cyclin-K-like [Takifugu rubripes]		66	536	157	Cell cycle control, cell division, chromosome partitioning
HS0W81S02C8AN2_3 [525 - 88] (REVERSE SENSE) length=525 xy=1207_2160 region=2 run=R_2012_08_15_04_25_39_	hypothetical protein		525	88	146	(REVERSE SENSE)	RNA processing and modification
HRMYNUX02JWZSF_6 [138 - 677] length=710 xy=3949_0925 region=2 run=R_2012_07_20_04_56_08_	MAEWEST protein [Petunia x hybrida]		138	677	180	General function prediction only
HRX1MBH01B9KHF_4 [2 - 424] length=424 xy=0811_3937 region=1 run=R_2012_07_26_04_33_37_	conserved hypothetical protein		2	424	141	Translation, ribosomal structure and biogenesis
isotig14234_13 [833 - 96] (REVERSE SENSE) gene=isogroup10094 length=842 numContigs=1	hypothetical protein		833	96	246	(REVERSE SENSE)	Signal transduction mechanisms
HS0W81S01BQOPF_2 [11 - 178] length=569 xy=0596_3585 region=1 run=R_2012_08_15_04_25_39_	hypothetical protein		11	178	56
HS0W81S01BBV1N_3 [103 - 222] length=284 xy=0428_1385 region=1 run=R_2012_08_15_04_25_39_	hypothetical protein		103	222	40
isotig02666_32 [1647 - 4922] gene=isogroup00569 length=7082 numContigs=2	ref|XP_002876132.1| myb family transcription factor [Arabidopsis lyrata subsp. lyrata] gb|EFH52391.1| myb family transcription factor [Arabidopsis lyrata subsp. lyrata]		1647	4922	1092	Transcription
HS0W81S01BE81Z_1 [1 - 270] length=338 xy=0466_2565 region=1 run=R_2012_08_15_04_25_39_	nucleotide-binding site leucine-rich repeat protein, partial [Rhododendron formosanum]		1	270	90	Signal transduction mechanisms
HRMYNUX02JK6YE_11 [443 - 72] (REVERSE SENSE) length=607 xy=3814_3300 region=2 run=R_2012_07_20_04_56_08_	hypothetical protein		443	72	124	(REVERSE SENSE)	Extracellular structures
HRX1MBH02F2SCG_9 [438 - 1] (REVERSE SENSE) length=494 xy=2374_3950 region=2 run=R_2012_07_26_04_33_37_	hypothetical protein		438	1	146	(REVERSE SENSE)	General function prediction only
isotig11462_10 [19 - 1149] gene=isogroup07322 length=1200 numContigs=1	annexin, putative [Ricinus communis]		19	1149	377	Intracellular trafficking, secretion, and vesicular transport
HRX1MBH02JVP8E_4 [146 - 355] length=355 xy=3934_3324 region=2 run=R_2012_07_26_04_33_37_	hypothetical protein		146	355	70
HRX1MBH02FLPJ0_2 [1 - 588] length=590 xy=2180_1806 region=2 run=R_2012_07_26_04_33_37_	hypothetical protein		1	588	196	General function prediction only
isotig14765_11 [646 - 134] (REVERSE SENSE) gene=isogroup10625 length=791 numContigs=1	hypothetical protein		646	134	171	(REVERSE SENSE)	General function prediction only
HRX1MBH01CHT8T_8 [387 - 157] (REVERSE SENSE) length=408 xy=0906_0715 region=1 run=R_2012_07_26_04_33_37_	hypothetical protein		387	157	77	(REVERSE SENSE)	Inorganic ion transport and metabolism
HRMYNUX02GB9YB_2 [2 - 229] length=250 xy=2483_0209 region=2 run=R_2012_07_20_04_56_08_	hypothetical protein		2	229	76
HRX1MBH01ERV6X_4 [2 - 364] length=378 xy=1840_3367 region=1 run=R_2012_07_26_04_33_37_	hypothetical protein		2	364	121
HRX1MBH01E1U25_5 [2 - 688] length=688 xy=1954_1551 region=1 run=R_2012_07_26_04_33_37_	PREDICTED: DUF246 domain-containing protein At1g04910-like [Vitis vinifera]		2	688	229
HRX1MBH01B1LM8_10 [544 - 104] (REVERSE SENSE) length=545 xy=0721_0834 region=1 run=R_2012_07_26_04_33_37_	chromatin remodeling complex subunit [Populus trichocarpa]		544	104	147	(REVERSE SENSE)	Chromatin structure and dynamics
HRX1MBH01EYLL9_2 [1 - 402] length=606 xy=1917_0863 region=1 run=R_2012_07_26_04_33_37_	ref|XP_002265203.1| PREDICTED: squamosa promoter-binding-like protein 6-like [Vitis vinifera]		1	402	134
HS0W81S02EP2X2_3 [136 - 2] (REVERSE SENSE) length=138 xy=1820_0728 region=2 run=R_2012_08_15_04_25_39_	hypothetical protein		136	2	45	(REVERSE SENSE)
isotig14307_15 [777 - 172] (REVERSE SENSE) gene=isogroup10167 length=833 numContigs=1	hypothetical protein		777	172	202	(REVERSE SENSE)	Cell cycle control, cell division, chromosome partitioning
HS0W81S01AQY71_2 [2 - 124] length=124 xy=0190_0575 region=1 run=R_2012_08_15_04_25_39_	hypothetical protein		2	124	41
HRX1MBH02HT0G7_1 [106 - 2] (REVERSE SENSE) length=138 xy=3095_0601 region=2 run=R_2012_07_26_04_33_37_	hypothetical protein		106	2	35	(REVERSE SENSE)
HRMYNUX02HKK0N_6 [331 - 89] (REVERSE SENSE) length=523 xy=2987_3029 region=2 run=R_2012_07_20_04_56_08_	hypothetical protein		331	89	81	(REVERSE SENSE)
HS0W81S01BVC6F_3 [129 - 1] (REVERSE SENSE) length=129 xy=0650_0741 region=1 run=R_2012_08_15_04_25_39_	hypothetical protein		129	1	43	(REVERSE SENSE)
HRX1MBH02JHSJ1_3 [43 - 222] length=222 xy=3776_0319 region=2 run=R_2012_07_26_04_33_37_	hypothetical protein		43	222	60	Inorganic ion transport and metabolism
isotig14347_2 [49 - 501] gene=isogroup10207 length=831 numContigs=1	hypothetical protein		49	501	151	Function unknown
HS0W81S01A5W1A_2 [116 - 24] (REVERSE SENSE) length=118 xy=0360_1260 region=1 run=R_2012_08_15_04_25_39_	hypothetical protein		116	24	31	(REVERSE SENSE)
HRX1MBH01C26LC_9 [564 - 1] (REVERSE SENSE) length=566 xy=1149_1166 region=1 run=R_2012_07_26_04_33_37_	protein with unknown function [Ricinus communis]		564	1	188	(REVERSE SENSE)	Replication, recombination and repair
HRX1MBH01CFBTE_10 [544 - 104] (REVERSE SENSE) length=545 xy=0877_2304 region=1 run=R_2012_07_26_04_33_37_	chromatin remodeling complex subunit [Populus trichocarpa]		544	104	147	(REVERSE SENSE)	Chromatin structure and dynamics
HS0W81S02D7466_1 [166 - 318] length=320 xy=1615_3520 region=2 run=R_2012_08_15_04_25_39_	hypothetical protein		166	318	51
HRX1MBH02JAWTP_1 [143 - 247] length=249 xy=3697_2843 region=2 run=R_2012_07_26_04_33_37_	hypothetical protein		143	247	35
HS0W81S01BO5SS_3 [203 - 3] (REVERSE SENSE) length=205 xy=0579_2058 region=1 run=R_2012_08_15_04_25_39_	DNA replication protein [Acinetobacter lwoffii SH145]		203	3	67	(REVERSE SENSE)
HRMYNUX02HROL6_5 [1 - 543] length=544 xy=3068_2508 region=2 run=R_2012_07_20_04_56_08_	ref|XP_002528089.1| symplekin, putative [Ricinus communis] gb|EEF34268.1| symplekin, putative [Ricinus communis]		1	543	181	RNA processing and modification
HRX1MBH02GOFOX_2 [37 - 186] length=282 xy=2621_2271 region=2 run=R_2012_07_26_04_33_37_	hypothetical protein		37	186	50
HRX1MBH02H4OAR_1 [110 - 217] length=294 xy=3216_2417 region=2 run=R_2012_07_26_04_33_37_	hypothetical protein		110	217	36
HRX1MBH02J3HJP_15 [573 - 1] (REVERSE SENSE) length=730 xy=4023_0771 region=2 run=R_2012_07_26_04_33_37_	PREDICTED: aldo-keto reductase family 4 member C9-like [Vitis vinifera]		573	1	191	(REVERSE SENSE)	General function prediction only
HRX1MBH02FSXE6_3 [382 - 194] (REVERSE SENSE) length=456 xy=2262_2720 region=2 run=R_2012_07_26_04_33_37_	hypothetical protein		382	194	63	(REVERSE SENSE)
HRX1MBH01C05QB_5 [320 - 466] length=575 xy=1126_0945 region=1 run=R_2012_07_26_04_33_37_	hypothetical protein		320	466	49
HRX1MBH01CMLYN_8 [180 - 542] length=543 xy=0960_2077 region=1 run=R_2012_07_26_04_33_37_	PREDICTED: lysosomal Pro-X carboxypeptidase-like [Glycine max]		180	542	121	Posttranslational modification, protein turnover, chaperones, General function prediction only
isotig17430_5 [178 - 2] (REVERSE SENSE) gene=isogroup13290 length=203 numContigs=1	hypothetical protein		178	2	59	(REVERSE SENSE)
HS0W81S02DYMON_1 [35 - 220] length=526 xy=1507_1989 region=2 run=R_2012_08_15_04_25_39_	hypothetical protein		35	220	62
HS0W81S01BHUDE_10 [510 - 1] (REVERSE SENSE) length=512 xy=0496_0624 region=1 run=R_2012_08_15_04_25_39_	PREDICTED: poly(ADP-ribose) glycohydrolase 1 [Vitis vinifera]		510	1	170	(REVERSE SENSE)	Signal transduction mechanisms
isotig14170_20 [591 - 1] (REVERSE SENSE) gene=isogroup10030 length=851 numContigs=1	hypothetical protein		591	1	197	(REVERSE SENSE)
HS0W81S01BT1ZX_2 [114 - 1] (REVERSE SENSE) length=116 xy=0635_1035 region=1 run=R_2012_08_15_04_25_39_	hypothetical protein		114	1	38	(REVERSE SENSE)
isotig13680_6 [3 - 668] gene=isogroup09540 length=902 numContigs=1	hypothetical protein		3	668	222	RNA processing and modification
HS0W81S01B9L3S_1 [1 - 156] length=157 xy=0812_1942 region=1 run=R_2012_08_15_04_25_39_	hypothetical protein		1	156	52
HRX1MBH02F9YY4_3 [96 - 248] length=467 xy=2456_3262 region=2 run=R_2012_07_26_04_33_37_	hypothetical protein		96	248	51	RNA processing and modification
HRX1MBH01CQNHZ_2 [1 - 558] length=633 xy=1006_2277 region=1 run=R_2012_07_26_04_33_37_	conserved hypothetical protein		1	558	186	RNA processing and modification
HRMYNUX02F557R_3 [58 - 615] length=696 xy=2413_2149 region=2 run=R_2012_07_20_04_56_08_	PREDICTED: cysteine proteinase 15A-like [Vitis vinifera]		58	615	186	Posttranslational modification, protein turnover, chaperones
HRX1MBH01D3GRG_1 [2 - 121] length=121 xy=1562_2314 region=1 run=R_2012_07_26_04_33_37_	hypothetical protein		2	121	40
HRMYNUX02G6J7V_1 [81 - 284] length=645 xy=2828_0073 region=2 run=R_2012_07_20_04_56_08_	hypothetical protein		81	284	68
isotig14008_4 [40 - 654] gene=isogroup09868 length=868 numContigs=1	hypothetical protein		40	654	205
HS0W81S02C9CL9_7 [335 - 15] (REVERSE SENSE) length=435 xy=1219_2191 region=2 run=R_2012_08_15_04_25_39_	hypothetical protein		335	15	107	(REVERSE SENSE)
HS0W81S01BKSSM_1 [2 - 100] length=101 xy=0529_3380 region=1 run=R_2012_08_15_04_25_39_	hypothetical protein		2	100	33
HS0W81S02EBHHN_3 [1 - 609] length=645 xy=1653_3769 region=2 run=R_2012_08_15_04_25_39_	pentatricopeptide repeat-containing protein, putative [Ricinus communis]		1	609	203	Function unknown
HRX1MBH02IV6AK_10 [506 - 18] (REVERSE SENSE) length=511 xy=3529_3402 region=2 run=R_2012_07_26_04_33_37_	conserved hypothetical protein		506	18	163	(REVERSE SENSE)	General function prediction only
HS0W81S01A510Q_4 [32 - 541] length=622 xy=0361_3624 region=1 run=R_2012_08_15_04_25_39_	PREDICTED: basic form of pathogenesis-related protein 1 [Vitis vinifera]		32	541	170	Function unknown
HS0W81S02DQ9G0_9 [233 - 18] (REVERSE SENSE) length=561 xy=1423_2338 region=2 run=R_2012_08_15_04_25_39_	hypothetical protein		233	18	72	(REVERSE SENSE)
isotig04463_12 [384 - 1451] gene=isogroup01447 length=1451 numContigs=2	conserved hypothetical protein [Ricinus communis]		384	1451	356
HRMYNUX02GBKLP_9 [578 - 6] (REVERSE SENSE) length=579 xy=2475_0123 region=2 run=R_2012_07_20_04_56_08_	hypothetical protein		578	6	191	(REVERSE SENSE)	Signal transduction mechanisms, Chromatin structure and dynamics, Replication, recombination and repair, Cell cycle control, cell division, chromosome partitioning
HRMYNUX02G4FCK_1 [1 - 234] length=370 xy=2803_2850 region=2 run=R_2012_07_20_04_56_08_	hypothetical protein		1	234	78	Inorganic ion transport and metabolism, Signal transduction mechanisms
isotig16008_10 [627 - 61] (REVERSE SENSE) gene=isogroup11868 length=667 numContigs=1	hypothetical protein		627	61	189	(REVERSE SENSE)
HS0W81S01AP6O9_5 [275 - 421] length=501 xy=0181_0475 region=1 run=R_2012_08_15_04_25_39_	hypothetical protein		275	421	49
HRX1MBH02JMKS6_10 [490 - 155] (REVERSE SENSE) length=583 xy=3830_2376 region=2 run=R_2012_07_26_04_33_37_	hypothetical protein		490	155	112	(REVERSE SENSE)
isotig14078_14 [858 - 1] (REVERSE SENSE) gene=isogroup09938 length=860 numContigs=1	hypothetical protein		858	1	286	(REVERSE SENSE)	Intracellular trafficking, secretion, and vesicular transport, Signal transduction mechanisms
HRX1MBH01B3336_1 [1 - 177] length=177 xy=0749_3396 region=1 run=R_2012_07_26_04_33_37_	hypothetical protein		1	177	59	Posttranslational modification, protein turnover, chaperones
HRX1MBH02I7HO7_6 [336 - 572] length=573 xy=3658_3017 region=2 run=R_2012_07_26_04_33_37_	hypothetical protein		336	572	79
HRX1MBH01EVKWJ_3 [2 - 607] length=694 xy=1882_3329 region=1 run=R_2012_07_26_04_33_37_	conserved hypothetical protein		2	607	202	Extracellular structures
HS0W81S01BI508_1 [1 - 210] length=401 xy=0511_0954 region=1 run=R_2012_08_15_04_25_39_	hypothetical protein		1	210	70
HRMYNUX02IMWPC_7 [565 - 2] (REVERSE SENSE) length=565 xy=3424_1150 region=2 run=R_2012_07_20_04_56_08_	hypothetical protein		565	2	188	(REVERSE SENSE)	Energy production and conversion
isotig17023_10 [416 - 3] (REVERSE SENSE) gene=isogroup12883 length=519 numContigs=1	hypothetical protein		416	3	138	(REVERSE SENSE)	Signal transduction mechanisms, Cytoskeleton
HRMYNUX02FRH8F_1 [2 - 121] length=203 xy=2246_1917 region=2 run=R_2012_07_20_04_56_08_	hypothetical protein		2	121	40
HS0W81S01AMANB_1 [1 - 261] length=554 xy=0136_3285 region=1 run=R_2012_08_15_04_25_39_	protein with unknown function [Ricinus communis]		1	261	87
HRX1MBH02JYEID_3 [2 - 649] length=667 xy=3965_1123 region=2 run=R_2012_07_26_04_33_37_	ref|XP_002275304.2| PREDICTED: DNA mismatch repair protein Msh2 [Vitis vinifera]		2	649	216	Replication, recombination and repair
HS0W81S01B9K6R_1 [1 - 120] length=121 xy=0812_0753 region=1 run=R_2012_08_15_04_25_39_	hypothetical protein		1	120	40
HRMYNUX02FXM0E_1 [1 - 531] length=755 xy=2316_1324 region=2 run=R_2012_07_20_04_56_08_	serine-threonine protein kinase, plant-type, putative [Ricinus communis]		1	531	177	Cytoskeleton
HRX1MBH01DWLS3_10 [438 - 259] (REVERSE SENSE) length=578 xy=1484_1749 region=1 run=R_2012_07_26_04_33_37_	hypothetical protein		438	259	60	(REVERSE SENSE)
HRX1MBH01CIXDI_1 [2 - 181] length=321 xy=0918_2276 region=1 run=R_2012_07_26_04_33_37_	hypothetical protein		2	181	60
HRMYNUX02IMRUT_3 [2 - 295] length=295 xy=3422_3059 region=2 run=R_2012_07_20_04_56_08_	hypothetical protein		2	295	98
HRX1MBH01BCS37_5 [159 - 464] length=464 xy=0438_3285 region=1 run=R_2012_07_26_04_33_37_	hypothetical protein		159	464	102
isotig13285_11 [943 - 218] (REVERSE SENSE) gene=isogroup09145 length=943 numContigs=1	hypothetical protein		943	218	242	(REVERSE SENSE)
HRX1MBH02IDMPC_8 [578 - 135] (REVERSE SENSE) length=579 xy=3318_2462 region=2 run=R_2012_07_26_04_33_37_	PREDICTED: protein ACCUMULATION AND REPLICATION OF CHLOROPLASTS 6, chloroplastic [Vitis vinifera]		578	135	148	(REVERSE SENSE)
HRMYNUX02F5UG6_12 [603 - 1] (REVERSE SENSE) length=605 xy=2409_3320 region=2 run=R_2012_07_20_04_56_08_	conserved hypothetical protein		603	1	201	(REVERSE SENSE)	Replication, recombination and repair
HS0W81S02C6TWF_5 [322 - 164] (REVERSE SENSE) length=459 xy=1190_3405 region=2 run=R_2012_08_15_04_25_39_	hypothetical protein		322	164	53	(REVERSE SENSE)	General function prediction only
isotig16241_15 [522 - 46] (REVERSE SENSE) gene=isogroup12101 length=638 numContigs=1	hypothetical protein		522	46	159	(REVERSE SENSE)	Chromatin structure and dynamics
HRX1MBH01BJXUH_4 [10 - 321] length=322 xy=0520_0135 region=1 run=R_2012_07_26_04_33_37_	hypothetical protein		10	321	104	Signal transduction mechanisms
isotig05891_16 [887 - 213] (REVERSE SENSE) gene=isogroup02161 length=889 numContigs=2	kinesin like protein [Arabidopsis thaliana]		887	213	225	(REVERSE SENSE)	Carbohydrate transport and metabolism
HRX1MBH01AI9AI_1 [31 - 129] length=130 xy=0102_0824 region=1 run=R_2012_07_26_04_33_37_	hypothetical protein		31	129	33
HRMYNUX02JJN2O_7 [333 - 40] (REVERSE SENSE) length=451 xy=3797_1806 region=2 run=R_2012_07_20_04_56_08_	hypothetical protein		333	40	98	(REVERSE SENSE)	Function unknown
HS0W81S01BK1U3_4 [3 - 464] length=552 xy=0532_2845 region=1 run=R_2012_08_15_04_25_39_	ref|XP_003625578.1| DNA replication licensing factor MCM6 [Medicago truncatula] gb|AES81796.1| DNA replication licensing factor MCM6 [Medicago truncatula]		3	464	154	Replication, recombination and repair
HS0W81S01ALJTK_4 [1 - 387] length=397 xy=0128_1286 region=1 run=R_2012_08_15_04_25_39_	ref|XP_002271178.1| PREDICTED: recQ-mediated genome instability protein 2 [Vitis vinifera] emb|CBI17100.3| unnamed protein product [Vitis vinifera]		1	387	129	Chromatin structure and dynamics
HRX1MBH01BMNYG_1 [3 - 470] length=471 xy=0551_0310 region=1 run=R_2012_07_26_04_33_37_	chromatin remodeling complex subunit [Populus trichocarpa]		3	470	156	General function prediction only
isotig10374_12 [569 - 1378] gene=isogroup06234 length=1378 numContigs=1	ref|NP_001154613.1| WW domain-containing protein [Arabidopsis thaliana] gb|AEE75318.1| WW domain-containing protein [Arabidopsis thaliana]		569	1378	270	Posttranslational modification, protein turnover, chaperones
isotig04170_10 [41 - 2323] gene=isogroup01301 length=2481 numContigs=2	NADH dehydrogenase [ubiquinone] iron-sulfur protein 1, mitochondrial [Vitis vinifera]		41	2323	761	Energy production and conversion
HS0W81S01CBU8A_8 [504 - 1] (REVERSE SENSE) length=559 xy=0838_0584 region=1 run=R_2012_08_15_04_25_39_	PREDICTED: ALA-interacting subunit 1, partial [Vitis vinifera]		504	1	168	(REVERSE SENSE)	Cell cycle control, cell division, chromosome partitioning, Transcription, Signal transduction mechanisms
HS0W81S01BBUGO_9 [430 - 89] (REVERSE SENSE) length=430 xy=0427_3430 region=1 run=R_2012_08_15_04_25_39_	PREDICTED: acyl-coenzyme A thioesterase 13 [Vitis vinifera]		430	89	114	(REVERSE SENSE)	General function prediction only
HRX1MBH02FR0YU_10 [398 - 3] (REVERSE SENSE) length=469 xy=2252_1620 region=2 run=R_2012_07_26_04_33_37_	hypothetical protein		398	3	132	(REVERSE SENSE)
HRX1MBH02G4GRE_15 [577 - 2] (REVERSE SENSE) length=715 xy=2804_0584 region=2 run=R_2012_07_26_04_33_37_	ref|XP_002266262.1| PREDICTED: 2,4-dichlorophenol 6-monooxygenase [Vitis vinifera] emb|CBI27560.3| unnamed protein product [Vitis vinifera]		577	2	192	(REVERSE SENSE)	Coenzyme transport and metabolism, Energy production and conversion
HRX1MBH02ITBRB_4 [29 - 403] length=405 xy=3497_1589 region=2 run=R_2012_07_26_04_33_37_	beta-type globin [Scophthalmus maximus]		29	403	125	Intracellular trafficking, secretion, and vesicular transport
HRX1MBH02F6MIJ_2 [1 - 216] length=217 xy=2418_2793 region=2 run=R_2012_07_26_04_33_37_	hypothetical protein		1	216	72
HS0W81S02EEQ4X_1 [167 - 33] (REVERSE SENSE) length=169 xy=1691_0591 region=2 run=R_2012_08_15_04_25_39_	hypothetical protein		167	33	45	(REVERSE SENSE)	Signal transduction mechanisms
HS0W81S02C3MW4_2 [1 - 402] length=404 xy=1154_1846 region=2 run=R_2012_08_15_04_25_39_	hypothetical protein		1	402	134	RNA processing and modification
isotig06707_3 [2 - 517] gene=isogroup02569 length=519 numContigs=2	hypothetical protein VITISV_023751 [Vitis vinifera]		2	517	172	Chromatin structure and dynamics, Cell cycle control, cell division, chromosome partitioning
HRX1MBH01E5FY7_1 [3 - 92] length=92 xy=1995_0657 region=1 run=R_2012_07_26_04_33_37_	hypothetical protein		3	92	30
HRX1MBH02JRMDK_4 [2 - 655] length=657 xy=3888_0118 region=2 run=R_2012_07_26_04_33_37_	PREDICTED: cytochrome P450 93A1 [Vitis vinifera]		2	655	218	Secondary metabolites biosynthesis, transport and catabolism
HRX1MBH01DHJJN_6 [380 - 63] (REVERSE SENSE) length=380 xy=1312_3489 region=1 run=R_2012_07_26_04_33_37_	hypothetical protein		380	63	106	(REVERSE SENSE)
HRX1MBH02JD8ME_13 [644 - 3] (REVERSE SENSE) length=644 xy=3735_2452 region=2 run=R_2012_07_26_04_33_37_	PREDICTED: LOW QUALITY PROTEIN: zeatin O-glucosyltransferase-like [Vitis vinifera]		644	3	214	(REVERSE SENSE)
isotig17185_8 [221 - 30] (REVERSE SENSE) gene=isogroup13045 length=471 numContigs=1	hypothetical protein		221	30	64	(REVERSE SENSE)
HRMYNUX02H829B_5 [54 - 428] length=617 xy=3266_3629 region=2 run=R_2012_07_20_04_56_08_	hypothetical protein		54	428	125	Carbohydrate transport and metabolism
HRX1MBH01COLZE_3 [3 - 425] length=426 xy=0983_1208 region=1 run=R_2012_07_26_04_33_37_	conserved hypothetical protein		3	425	141	Function unknown
HRX1MBH02GLMYC_9 [608 - 147] (REVERSE SENSE) length=609 xy=2589_2786 region=2 run=R_2012_07_26_04_33_37_	pentatricopeptide repeat-containing protein, putative [Ricinus communis]		608	147	154	(REVERSE SENSE)
HRX1MBH01B4XI3_1 [1 - 105] length=107 xy=0759_0557 region=1 run=R_2012_07_26_04_33_37_	hypothetical protein		1	105	35
HS0W81S02EH73S_2 [3 - 122] length=123 xy=1730_2806 region=2 run=R_2012_08_15_04_25_39_	hypothetical protein		3	122	40
HRX1MBH02GZHMM_7 [339 - 7] (REVERSE SENSE) length=340 xy=2747_1900 region=2 run=R_2012_07_26_04_33_37_	hypothetical protein		339	7	111	(REVERSE SENSE)
HS0W81S01BS4AG_2 [2 - 148] length=148 xy=0624_2406 region=1 run=R_2012_08_15_04_25_39_	hypothetical protein		2	148	49
HRX1MBH02GWKGX_7 [134 - 3] (REVERSE SENSE) length=414 xy=2714_0783 region=2 run=R_2012_07_26_04_33_37_	hypothetical protein		134	3	44	(REVERSE SENSE)
HRX1MBH01A74TM_1 [2 - 145] length=339 xy=0385_2264 region=1 run=R_2012_07_26_04_33_37_	hypothetical protein		2	145	48
HS0W81S01B5EQN_3 [3 - 215] length=215 xy=0764_2381 region=1 run=R_2012_08_15_04_25_39_	conserved hypothetical protein		3	215	71
isotig15868_12 [681 - 1] (REVERSE SENSE) gene=isogroup11728 length=681 numContigs=1	hypothetical protein		681	1	227	(REVERSE SENSE)
isotig09282_9 [1 - 1416] gene=isogroup05142 length=1614 numContigs=1	ref|XP_002885364.1| extracellular ligand-gated ion channel [Arabidopsis lyrata subsp. lyrata] gb|EFH61623.1| extracellular ligand-gated ion channel [Arabidopsis lyrata subsp. lyrata]		1	1416	472	Function unknown
isotig11491_22 [996 - 241] (REVERSE SENSE) gene=isogroup07351 length=1195 numContigs=1	ref|XP_003526670.1| PREDICTED: bidirectional sugar transporter SWEET1-like [Glycine max]		996	241	252	(REVERSE SENSE)	General function prediction only
isotig09733_9 [82 - 1224] gene=isogroup05593 length=1506 numContigs=1	uncharacterized protein LOC100249418 [Vitis vinifera]		82	1224	381	Transcription
HS0W81S02DC0ES_5 [259 - 471] length=471 xy=1261_0962 region=2 run=R_2012_08_15_04_25_39_	hypothetical protein		259	471	71	Signal transduction mechanisms
HRX1MBH02F1AVB_13 [561 - 1] (REVERSE SENSE) length=563 xy=2358_0181 region=2 run=R_2012_07_26_04_33_37_	hypothetical protein		561	1	187	(REVERSE SENSE)
isotig14151_19 [702 - 1] (REVERSE SENSE) gene=isogroup10011 length=849 numContigs=1	hypothetical protein		702	1	234	(REVERSE SENSE)	Intracellular trafficking, secretion, and vesicular transport
HRX1MBH01BOVH4_4 [205 - 11] (REVERSE SENSE) length=207 xy=0576_1002 region=1 run=R_2012_07_26_04_33_37_	conserved hypothetical protein		205	11	65	(REVERSE SENSE)
HRX1MBH01B1W0X_2 [87 - 293] length=315 xy=0724_3295 region=1 run=R_2012_07_26_04_33_37_	hypothetical protein		87	293	69	Function unknown
HRX1MBH01DL5FY_8 [230 - 3] (REVERSE SENSE) length=456 xy=1365_1404 region=1 run=R_2012_07_26_04_33_37_	hypothetical protein		230	3	76	(REVERSE SENSE)	Cell cycle control, cell division, chromosome partitioning, Cytoskeleton
HRMYNUX02HWL62_3 [120 - 398] length=413 xy=3124_3276 region=2 run=R_2012_07_20_04_56_08_	hypothetical protein		120	398	93
isotig10557_23 [926 - 18] (REVERSE SENSE) gene=isogroup06417 length=1344 numContigs=1	hypothetical protein VITISV_042345 [Vitis vinifera]		926	18	303	(REVERSE SENSE)	Cytoskeleton
HRX1MBH01ESGVL_10 [293 - 36] (REVERSE SENSE) length=554 xy=1847_1503 region=1 run=R_2012_07_26_04_33_37_	hypothetical protein		293	36	86	(REVERSE SENSE)	Energy production and conversion
HRX1MBH01BPUV0_8 [534 - 1] (REVERSE SENSE) length=535 xy=0587_1806 region=1 run=R_2012_07_26_04_33_37_	ref|XP_003604589.1| Aberrant root formation protein [Medicago truncatula] gb|AES86786.1| Aberrant root formation protein [Medicago truncatula]		534	1	178	(REVERSE SENSE)	Chromatin structure and dynamics, Cell cycle control, cell division, chromosome partitioning, Replication, recombination and repair
HS0W81S01A69K1_3 [2 - 220] length=221 xy=0375_2739 region=1 run=R_2012_08_15_04_25_39_	hypothetical protein		2	220	73
HS0W81S01A3Q26_3 [129 - 1] (REVERSE SENSE) length=129 xy=0335_2640 region=1 run=R_2012_08_15_04_25_39_	hypothetical protein		129	1	43	(REVERSE SENSE)
HS0W81S02C4RFL_2 [2 - 289] length=648 xy=1167_1103 region=2 run=R_2012_08_15_04_25_39_	ref|XP_003543557.1| PREDICTED: probable E3 ubiquitin-protein ligase ARI7-like [Glycine max]		2	289	96	Posttranslational modification, protein turnover, chaperones
HS0W81S01BXR8F_2 [2 - 352] length=547 xy=0677_2973 region=1 run=R_2012_08_15_04_25_39_	PREDICTED: pentatricopeptide repeat-containing protein At2g15820-like [Vitis vinifera]		2	352	117	Posttranslational modification, protein turnover, chaperones
isotig12545_8 [148 - 1044] gene=isogroup08405 length=1045 numContigs=1	hypothetical protein		148	1044	299	Cytoskeleton
HRX1MBH02H8DS8_5 [2 - 616] length=616 xy=3258_3418 region=2 run=R_2012_07_26_04_33_37_	conserved hypothetical protein		2	616	205	Coenzyme transport and metabolism
HS0W81S01B2IWT_11 [450 - 1] (REVERSE SENSE) length=538 xy=0731_2987 region=1 run=R_2012_08_15_04_25_39_	PREDICTED: probable lysine-specific demethylase JMJ14-like [Vitis vinifera]		450	1	150	(REVERSE SENSE)
HS0W81S01BV06E_1 [1 - 123] length=125 xy=0657_3172 region=1 run=R_2012_08_15_04_25_39_	hypothetical protein		1	123	41
HS0W81S01AH1YG_5 [220 - 2] (REVERSE SENSE) length=222 xy=0088_2006 region=1 run=R_2012_08_15_04_25_39_	hypothetical protein		220	2	73	(REVERSE SENSE)
HS0W81S01ALKQL_4 [96 - 239] length=239 xy=0128_2475 region=1 run=R_2012_08_15_04_25_39_	hypothetical protein		96	239	48
HRX1MBH02FSS1W_2 [1 - 96] length=97 xy=2261_1154 region=2 run=R_2012_07_26_04_33_37_	hypothetical protein		1	96	32
isotig16463_11 [531 - 88] (REVERSE SENSE) gene=isogroup12323 length=615 numContigs=1	hypothetical protein		531	88	148	(REVERSE SENSE)	Posttranslational modification, protein turnover, chaperones
isotig14537_5 [2 - 811] gene=isogroup10397 length=811 numContigs=1	hypothetical protein		2	811	270	Cytoskeleton
HRX1MBH02GT7DD_1 [155 - 283] length=475 xy=2687_1087 region=2 run=R_2012_07_26_04_33_37_	hypothetical protein		155	283	43
isotig06748_11 [342 - 64] (REVERSE SENSE) gene=isogroup02590 length=486 numContigs=2	hypothetical protein		342	64	93	(REVERSE SENSE)
HRX1MBH02IZ0I3_2 [205 - 2] (REVERSE SENSE) length=206 xy=3573_2333 region=2 run=R_2012_07_26_04_33_37_	hypothetical protein		205	2	68	(REVERSE SENSE)
HRX1MBH02HKEXH_6 [249 - 1] (REVERSE SENSE) length=249 xy=2985_3331 region=2 run=R_2012_07_26_04_33_37_	hypothetical protein		249	1	83	(REVERSE SENSE)	Signal transduction mechanisms
HRX1MBH02IT6S7_7 [405 - 163] (REVERSE SENSE) length=405 xy=3507_0873 region=2 run=R_2012_07_26_04_33_37_	hypothetical protein		405	163	81	(REVERSE SENSE)
HS0W81S02EUJ51_3 [51 - 569] length=569 xy=1871_0775 region=2 run=R_2012_08_15_04_25_39_	conserved hypothetical protein		51	569	173
HRMYNUX02G9UN1_3 [3 - 488] length=489 xy=2865_2031 region=2 run=R_2012_07_20_04_56_08_	ref|XP_002267222.2| PREDICTED: GDSL esterase/lipase At5g45910-like [Vitis vinifera]		3	488	162
HS0W81S02EU7NR_2 [109 - 378] length=380 xy=1878_2549 region=2 run=R_2012_08_15_04_25_39_	hypothetical protein		109	378	90	Function unknown
HRX1MBH02GB5K8_3 [73 - 390] length=392 xy=2481_2746 region=2 run=R_2012_07_26_04_33_37_	conserved hypothetical protein		73	390	106
HRX1MBH02IWZ5R_1 [2 - 103] length=105 xy=3539_1149 region=2 run=R_2012_07_26_04_33_37_	hypothetical protein		2	103	34
HRX1MBH01DKLVW_11 [224 - 3] (REVERSE SENSE) length=537 xy=1347_3130 region=1 run=R_2012_07_26_04_33_37_	hypothetical protein		224	3	74	(REVERSE SENSE)	Translation, ribosomal structure and biogenesis
HS0W81S01BQ8V5_4 [2 - 583] length=583 xy=0603_1075 region=1 run=R_2012_08_15_04_25_39_	sulfate transporter like protein [Arabidopsis thaliana]		2	583	194	RNA processing and modification
HRMYNUX02HN5AF_10 [482 - 3] (REVERSE SENSE) length=515 xy=3028_1333 region=2 run=R_2012_07_20_04_56_08_	PREDICTED: G-type lectin S-receptor-like serine/threonine-protein kinase At4g27290-like [Vitis vinifera]		482	3	160	(REVERSE SENSE)
HS0W81S02D899P_5 [203 - 30] (REVERSE SENSE) length=360 xy=1628_3499 region=2 run=R_2012_08_15_04_25_39_	hypothetical protein		203	30	58	(REVERSE SENSE)
isotig11850_22 [710 - 3] (REVERSE SENSE) gene=isogroup07710 length=1141 numContigs=1	hypothetical protein		710	3	236	(REVERSE SENSE)	Function unknown
HRMYNUX02G6DLV_5 [2 - 484] length=484 xy=2825_3793 region=2 run=R_2012_07_20_04_56_08_	hypothetical protein		2	484	161	Energy production and conversion
HS0W81S01BOCQX_2 [1 - 288] length=436 xy=0570_1271 region=1 run=R_2012_08_15_04_25_39_	ref|XP_003632136.1| PREDICTED: cell division control protein 6 homolog [Vitis vinifera]		1	288	96	Replication, recombination and repair, Cell cycle control, cell division, chromosome partitioning
HRX1MBH02FNOFP_2 [2 - 184] length=457 xy=2202_3555 region=2 run=R_2012_07_26_04_33_37_	hypothetical protein		2	184	61
HRMYNUX02JA1W0_3 [362 - 535] length=637 xy=3699_1250 region=2 run=R_2012_07_20_04_56_08_	hypothetical protein		362	535	58	General function prediction only
isotig06658_7 [35 - 703] gene=isogroup02545 length=704 numContigs=2	putative medium chain acyl-CoA oxidase [Malus x domestica]		35	703	223	Lipid transport and metabolism, Secondary metabolites biosynthesis, transport and catabolism
HRX1MBH02HE2TB_4 [89 - 328] length=329 xy=2925_0109 region=2 run=R_2012_07_26_04_33_37_	hypothetical protein		89	328	80
HRX1MBH02GWHWU_3 [121 - 357] length=401 xy=2713_1564 region=2 run=R_2012_07_26_04_33_37_	hypothetical protein		121	357	79	Coenzyme transport and metabolism
HRX1MBH01BHCZN_4 [193 - 381] length=504 xy=0490_2673 region=1 run=R_2012_07_26_04_33_37_	hypothetical protein		193	381	63
HS0W81S02C3Q7Y_4 [1 - 411] length=572 xy=1155_3324 region=2 run=R_2012_08_15_04_25_39_	ATP binding protein, putative [Ricinus communis]		1	411	137	General function prediction only
HRX1MBH02FI7Y8_3 [2 - 310] length=310 xy=2152_0402 region=2 run=R_2012_07_26_04_33_37_	PREDICTED: transcription factor UNE10-like [Vitis vinifera]		2	310	103	Inorganic ion transport and metabolism
isotig16985_4 [173 - 529] gene=isogroup12845 length=530 numContigs=1	hypothetical protein		173	529	119
isotig03776_14 [2 - 2152] gene=isogroup01104 length=2365 numContigs=2	tRNA-dihydrouridine synthase 3-like [Vitis vinifera]		2	2152	717	General function prediction only
HRX1MBH02G4SJC_11 [168 - 1] (REVERSE SENSE) length=514 xy=2807_3558 region=2 run=R_2012_07_26_04_33_37_	hypothetical protein		168	1	56	(REVERSE SENSE)
HS0W81S02DM2PT_4 [119 - 559] length=561 xy=1375_3567 region=2 run=R_2012_08_15_04_25_39_	hypothetical protein		119	559	147
HRMYNUX02FRMJO_10 [645 - 1] (REVERSE SENSE) length=682 xy=2247_3410 region=2 run=R_2012_07_20_04_56_08_	elongation factor 3 [Puccinia graminis f. sp. tritici CRL 75-36-700-3]		645	1	215	(REVERSE SENSE)	Translation, ribosomal structure and biogenesis
HRX1MBH02H0RV8_8 [314 - 649] length=650 xy=3172_0678 region=2 run=R_2012_07_26_04_33_37_	hypothetical protein		314	649	112
HRX1MBH02I2UTA_3 [2 - 217] length=227 xy=3605_3820 region=2 run=R_2012_07_26_04_33_37_	nuclear autoantigenic sperm protein [Danio rerio]		2	217	72
isotig14068_4 [1 - 861] gene=isogroup09928 length=862 numContigs=1	hypothetical protein		1	861	287	Intracellular trafficking, secretion, and vesicular transport
isotig13376_5 [721 - 930] gene=isogroup09236 length=936 numContigs=1	hypothetical protein		721	930	70
HRX1MBH02FMUSI_4 [34 - 312] length=312 xy=2193_2000 region=2 run=R_2012_07_26_04_33_37_	hypothetical protein		34	312	93
HS0W81S01AJP6Q_2 [2 - 268] length=437 xy=0107_2240 region=1 run=R_2012_08_15_04_25_39_	conserved hypothetical protein		2	268	89
HS0W81S01BRGJ8_1 [3 - 137] length=139 xy=0605_2822 region=1 run=R_2012_08_15_04_25_39_	hypothetical protein		3	137	45	General function prediction only
HS0W81S01B05IR_3 [129 - 1] (REVERSE SENSE) length=129 xy=0716_0417 region=1 run=R_2012_08_15_04_25_39_	hypothetical protein		129	1	43	(REVERSE SENSE)
HS0W81S01A4Z17_6 [73 - 615] length=616 xy=0349_3581 region=1 run=R_2012_08_15_04_25_39_	hypothetical protein		73	615	181
HS0W81S02D9ZKD_8 [354 - 1] (REVERSE SENSE) length=355 xy=1636_3515 region=2 run=R_2012_08_15_04_25_39_	catalytic, putative [Ricinus communis]		354	1	118	(REVERSE SENSE)	Carbohydrate transport and metabolism, Cell wall/membrane/envelope biogenesis, Extracellular structures
HRMYNUX02GF05J_8 [412 - 2] (REVERSE SENSE) length=414 xy=2525_3397 region=2 run=R_2012_07_20_04_56_08_	acyl-CoA binding protein, putative [Ricinus communis]		412	2	137	(REVERSE SENSE)	General function prediction only
HS0W81S01AWOMP_11 [565 - 2] (REVERSE SENSE) length=566 xy=0255_0543 region=1 run=R_2012_08_15_04_25_39_	PREDICTED: vacuolar protein sorting-associated protein 16 homolog [Glycine max]		565	2	188	(REVERSE SENSE)	Intracellular trafficking, secretion, and vesicular transport
HRX1MBH02ISF9C_2 [3 - 509] length=530 xy=3487_1726 region=2 run=R_2012_07_26_04_33_37_	PREDICTED: cytochrome P450 82A3-like [Vitis vinifera]		3	509	169	Secondary metabolites biosynthesis, transport and catabolism
HRX1MBH02JRGVY_6 [3 - 545] length=545 xy=3886_1196 region=2 run=R_2012_07_26_04_33_37_	hypothetical protein		3	545	181	RNA processing and modification
HS0W81S02EB86A_2 [1 - 348] length=348 xy=1662_2784 region=2 run=R_2012_08_15_04_25_39_	ref|XP_003540858.1| PREDICTED: formin-like protein 3-like [Glycine max]		1	348	116	Signal transduction mechanisms, Cytoskeleton
HRX1MBH02INF1N_14 [258 - 37] (REVERSE SENSE) length=485 xy=3430_1641 region=2 run=R_2012_07_26_04_33_37_	hypothetical protein		258	37	74	(REVERSE SENSE)
HRMYNUX02IZQ1P_13 [627 - 1] (REVERSE SENSE) length=628 xy=3570_2331 region=2 run=R_2012_07_20_04_56_08_	PREDICTED: E3 ubiquitin-protein ligase UPL1-like [Vitis vinifera]		627	1	209	(REVERSE SENSE)	Cell cycle control, cell division, chromosome partitioning
HRX1MBH02H52OI_3 [167 - 445] length=708 xy=3232_2176 region=2 run=R_2012_07_26_04_33_37_	hypothetical protein		167	445	93	Signal transduction mechanisms, Posttranslational modification, protein turnover, chaperones
HRX1MBH02JJB0X_7 [254 - 3] (REVERSE SENSE) length=437 xy=3793_2575 region=2 run=R_2012_07_26_04_33_37_	Dihydroorotase, mitochondrial precursor, putative [Ricinus communis]		254	3	84	(REVERSE SENSE)	Nucleotide transport and metabolism
HRX1MBH02J2TYZ_14 [523 - 2] (REVERSE SENSE) length=603 xy=4015_2985 region=2 run=R_2012_07_26_04_33_37_	calpain, putative [Ricinus communis]		523	2	174	(REVERSE SENSE)	Carbohydrate transport and metabolism
isotig08283_31 [1617 - 346] (REVERSE SENSE) gene=isogroup04143 length=1942 numContigs=1	arogenate/prephenate dehydratase [Populus trichocarpa]		1617	346	424	(REVERSE SENSE)	Amino acid transport and metabolism
HRX1MBH02HXYRU_2 [81 - 245] length=258 xy=3140_0696 region=2 run=R_2012_07_26_04_33_37_	hypothetical protein		81	245	55
HS0W81S01A2O62_2 [1 - 240] length=241 xy=0323_2684 region=1 run=R_2012_08_15_04_25_39_	ref|XP_003635628.1| PREDICTED: probable UDP-N-acetylglucosamine pyrophosphorylase-like, partial [Vitis vinifera]		1	240	80	Cell wall/membrane/envelope biogenesis
HRX1MBH02JQS27_1 [12 - 113] length=114 xy=3878_3121 region=2 run=R_2012_07_26_04_33_37_	hypothetical protein		12	113	34
HRX1MBH02JLBP7_7 [166 - 2] (REVERSE SENSE) length=480 xy=3816_1293 region=2 run=R_2012_07_26_04_33_37_	hypothetical protein		166	2	55	(REVERSE SENSE)	Translation, ribosomal structure and biogenesis
HS0W81S02C3G9T_3 [402 - 124] (REVERSE SENSE) length=403 xy=1152_2719 region=2 run=R_2012_08_15_04_25_39_	conserved hypothetical protein		402	124	93	(REVERSE SENSE)	Energy production and conversion
isotig16457_3 [2 - 370] gene=isogroup12317 length=615 numContigs=1	hypothetical protein		2	370	123	Nuclear structure, Intracellular trafficking, secretion, and vesicular transport
HRMYNUX02IHWOV_11 [568 - 2] (REVERSE SENSE) length=569 xy=3367_1325 region=2 run=R_2012_07_20_04_56_08_	transcriptional adaptor, putative [Ricinus communis]		568	2	189	(REVERSE SENSE)	Chromatin structure and dynamics
HRMYNUX02GDYWR_1 [2 - 163] length=165 xy=2502_1385 region=2 run=R_2012_07_20_04_56_08_	conserved hypothetical protein		2	163	54
isotig04918_10 [227 - 1102] gene=isogroup01675 length=1345 numContigs=2	dnaJ homolog subfamily B member 13-like isoform 1 [Glycine max]		227	1102	292	Posttranslational modification, protein turnover, chaperones
HRX1MBH01EXI5C_3 [1 - 519] length=521 xy=1905_0158 region=1 run=R_2012_07_26_04_33_37_	conserved hypothetical protein		1	519	173
HS0W81S02ECQVK_6 [478 - 2] (REVERSE SENSE) length=478 xy=1668_1150 region=2 run=R_2012_08_15_04_25_39_	hypothetical protein		478	2	159	(REVERSE SENSE)	Transcription
HRX1MBH02HDD4P_2 [1 - 225] length=277 xy=2905_3383 region=2 run=R_2012_07_26_04_33_37_	hypothetical protein		1	225	75
isotig06170_20 [442 - 2] (REVERSE SENSE) gene=isogroup02301 length=810 numContigs=2	hypothetical protein		442	2	147	(REVERSE SENSE)
HRX1MBH02IOUP6_5 [63 - 659] length=659 xy=3446_1788 region=2 run=R_2012_07_26_04_33_37_	laccase, putative [Ricinus communis]		63	659	199	Secondary metabolites biosynthesis, transport and catabolism
isotig13178_17 [788 - 123] (REVERSE SENSE) gene=isogroup09038 length=960 numContigs=1	hypothetical protein		788	123	222	(REVERSE SENSE)	Function unknown
HS0W81S01B6KRT_8 [352 - 173] (REVERSE SENSE) length=537 xy=0777_3607 region=1 run=R_2012_08_15_04_25_39_	hypothetical protein		352	173	60	(REVERSE SENSE)
HRX1MBH02G9W92_5 [3 - 566] length=567 xy=2866_1320 region=2 run=R_2012_07_26_04_33_37_	2-deoxyglucose-6-phosphate phosphatase, putative [Ricinus communis]		3	566	188
HRX1MBH02HHBVZ_1 [37 - 195] length=422 xy=2950_2781 region=2 run=R_2012_07_26_04_33_37_	hypothetical protein		37	195	53
HS0W81S01CHESZ_2 [2 - 121] length=121 xy=0901_1185 region=1 run=R_2012_08_15_04_25_39_	PREDICTED: pentatricopeptide repeat-containing protein At3g29230-like [Vitis vinifera]		2	121	40
HRX1MBH02JV2TO_6 [34 - 579] length=580 xy=3938_3258 region=2 run=R_2012_07_26_04_33_37_	conserved hypothetical protein		34	579	182
HRX1MBH02H60UT_3 [1 - 381] length=426 xy=3243_1411 region=2 run=R_2012_07_26_04_33_37_	hypothetical protein		1	381	127	Extracellular structures
HRX1MBH02HTY5F_3 [2 - 427] length=470 xy=3094_2977 region=2 run=R_2012_07_26_04_33_37_	hypothetical protein		2	427	142	General function prediction only
HRX1MBH01B499H_3 [142 - 2] (REVERSE SENSE) length=142 xy=0763_0675 region=1 run=R_2012_07_26_04_33_37_	hypothetical protein		142	2	47	(REVERSE SENSE)
HRX1MBH02IRH4Y_3 [3 - 377] length=379 xy=3476_2560 region=2 run=R_2012_07_26_04_33_37_	PREDICTED: probable disease resistance protein At4g27220-like [Vitis vinifera]		3	377	125	Signal transduction mechanisms
isotig05475_17 [909 - 118] (REVERSE SENSE) gene=isogroup01953 length=930 numContigs=2	uncharacterized protein LOC100780521 [Glycine max]		909	118	264	(REVERSE SENSE)	Inorganic ion transport and metabolism, Signal transduction mechanisms
HRMYNUX02GSMOK_3 [229 - 423] length=424 xy=2669_1346 region=2 run=R_2012_07_20_04_56_08_	hypothetical protein		229	423	65
HS0W81S02D8PJR_7 [422 - 3] (REVERSE SENSE) length=432 xy=1622_1221 region=2 run=R_2012_08_15_04_25_39_	ATP-dependent helicase, putative [Medicago truncatula]		422	3	140	(REVERSE SENSE)	Intracellular trafficking, secretion, and vesicular transport
HRX1MBH02GTSOU_5 [59 - 625] length=627 xy=2682_2540 region=2 run=R_2012_07_26_04_33_37_	CSPL5_POPTR RecName: Full=CASP-like protein POPTRDRAFT_798217		59	625	189
isotig15545_3 [81 - 278] gene=isogroup11405 length=712 numContigs=1	hypothetical protein		81	278	66
HS0W81S01CGSNG_3 [176 - 42] (REVERSE SENSE) length=212 xy=0894_1146 region=1 run=R_2012_08_15_04_25_39_	hypothetical protein		176	42	45	(REVERSE SENSE)
HS0W81S02EF5FH_3 [3 - 386] length=386 xy=1707_0235 region=2 run=R_2012_08_15_04_25_39_	DNA repair and recombination protein RAD26, putative [Ricinus communis]		3	386	128	Transcription, Replication, recombination and repair
HRMYNUX02J2OZU_4 [166 - 26] (REVERSE SENSE) length=166 xy=4014_0632 region=2 run=R_2012_07_20_04_56_08_	hypothetical protein		166	26	47	(REVERSE SENSE)
HS0W81S02ETEXQ_2 [40 - 213] length=215 xy=1858_0588 region=2 run=R_2012_08_15_04_25_39_	ref|XP_003550179.1| PREDICTED: acyl-CoA-binding domain-containing protein 4-like [Glycine max]		40	213	58	Amino acid transport and metabolism
HRX1MBH02IYT7N_1 [115 - 2] (REVERSE SENSE) length=153 xy=3560_0737 region=2 run=R_2012_07_26_04_33_37_	hypothetical protein		115	2	38	(REVERSE SENSE)
isotig04701_14 [1038 - 460] (REVERSE SENSE) gene=isogroup01566 length=1074 numContigs=2	hypothetical protein [Amblyomma maculatum]		1038	460	193	(REVERSE SENSE)	Signal transduction mechanisms
HRX1MBH01CQQCZ_9 [698 - 537] (REVERSE SENSE) length=698 xy=1007_1889 region=1 run=R_2012_07_26_04_33_37_	hypothetical protein		698	537	54	(REVERSE SENSE)
HRX1MBH02JXS09_4 [3 - 467] length=467 xy=3958_1963 region=2 run=R_2012_07_26_04_33_37_	Nudix hydrolase [Medicago truncatula]		3	467	155	Signal transduction mechanisms
HRX1MBH01DKTZM_8 [409 - 131] (REVERSE SENSE) length=494 xy=1350_1344 region=1 run=R_2012_07_26_04_33_37_	hypothetical protein		409	131	93	(REVERSE SENSE)	Replication, recombination and repair
HRMYNUX02GHAML_2 [42 - 302] length=302 xy=2540_0891 region=2 run=R_2012_07_20_04_56_08_	Exosome complex exonuclease RRP41 [Medicago truncatula]		42	302	87	Translation, ribosomal structure and biogenesis
HRX1MBH02IKU0T_1 [2 - 127] length=127 xy=3400_3963 region=2 run=R_2012_07_26_04_33_37_	hypothetical protein		2	127	42
HRMYNUX02HA6G2_1 [3 - 182] length=605 xy=2880_2548 region=2 run=R_2012_07_20_04_56_08_	hypothetical protein		3	182	60
HRX1MBH01BPOBD_9 [615 - 1] (REVERSE SENSE) length=616 xy=0585_1479 region=1 run=R_2012_07_26_04_33_37_	UTP-glucose glucosyltransferase-like protein [Oryza sativa Indica Group]		615	1	205	(REVERSE SENSE)	Carbohydrate transport and metabolism, Energy production and conversion
HRX1MBH01A5XB8_4 [3 - 539] length=539 xy=0360_1654 region=1 run=R_2012_07_26_04_33_37_	PREDICTED: putative protein FAR1-RELATED SEQUENCE 10-like [Glycine max]		3	539	179
HS0W81S01B1B3R_1 [2 - 547] length=547 xy=0718_0757 region=1 run=R_2012_08_15_04_25_39_	IQ calmodulin-binding motif family protein [Brugia malayi]		2	547	182	Cytoskeleton
HS0W81S01CCQ8J_4 [2 - 400] length=401 xy=0848_1105 region=1 run=R_2012_08_15_04_25_39_	PREDICTED: elongation factor 1-alpha-like [Brachypodium distachyon]		2	400	133	Translation, ribosomal structure and biogenesis
HS0W81S01CAU20_3 [2 - 217] length=218 xy=0826_2890 region=1 run=R_2012_08_15_04_25_39_	hypothetical protein		2	217	72	Signal transduction mechanisms
isotig16994_2 [1 - 525] gene=isogroup12854 length=527 numContigs=1	hypothetical protein		1	525	175	General function prediction only
HRX1MBH01ELHH6_1 [1 - 147] length=149 xy=1767_3404 region=1 run=R_2012_07_26_04_33_37_	hypothetical protein		1	147	49
HRX1MBH01ELMPA_11 [554 - 3] (REVERSE SENSE) length=649 xy=1769_1948 region=1 run=R_2012_07_26_04_33_37_	conserved hypothetical protein		554	3	184	(REVERSE SENSE)	Function unknown
HRMYNUX02ILF2O_1 [42 - 176] length=178 xy=3407_2574 region=2 run=R_2012_07_20_04_56_08_	hypothetical protein		42	176	45
HRX1MBH02I2Y0S_3 [3 - 272] length=485 xy=3607_1082 region=2 run=R_2012_07_26_04_33_37_	ref|XP_002285530.1| PREDICTED: zinc finger A20 and AN1 domain-containing stress-associated protein 8-like isoform 2 [Vitis vinifera] ref|XP_002285528.1| PREDICTED: zinc finger A20 and AN1 domain-containing stress-associated protein 8-like isoform 1 [Vitis vinifera]		3	272	90	General function prediction only
HRX1MBH02F8U32_4 [235 - 483] length=485 xy=2444_0752 region=2 run=R_2012_07_26_04_33_37_	hypothetical protein		235	483	83
isotig09678_10 [2 - 1522] gene=isogroup05538 length=1523 numContigs=1	putative E3 ubiquitin ligase [Lotus japonicus]		2	1522	507
HRX1MBH01C1YUM_9 [463 - 2] (REVERSE SENSE) length=464 xy=1135_1820 region=1 run=R_2012_07_26_04_33_37_	PREDICTED: endoplasmic reticulum metallopeptidase 1 [Vitis vinifera]		463	2	154	(REVERSE SENSE)	Posttranslational modification, protein turnover, chaperones, General function prediction only
isotig09079_9 [24 - 1388] gene=isogroup04939 length=1672 numContigs=1	RING finger and transmembrane domain-containing protein 2-like [Vitis vinifera]		24	1388	455	Function unknown
HS0W81S02EK9F5_2 [199 - 369] length=414 xy=1765_1155 region=2 run=R_2012_08_15_04_25_39_	hypothetical protein		199	369	57
HRX1MBH02GLD5U_6 [276 - 91] (REVERSE SENSE) length=462 xy=2586_3680 region=2 run=R_2012_07_26_04_33_37_	hypothetical protein		276	91	62	(REVERSE SENSE)
HS0W81S02C8FKR_2 [3 - 299] length=300 xy=1209_0329 region=2 run=R_2012_08_15_04_25_39_	hypothetical protein		3	299	99	Lipid transport and metabolism, Intracellular trafficking, secretion, and vesicular transport
HRX1MBH01EOJE0_5 [264 - 455] length=499 xy=1802_2490 region=1 run=R_2012_07_26_04_33_37_	hypothetical protein		264	455	64
HRX1MBH02FPGH3_7 [215 - 550] length=553 xy=2223_0569 region=2 run=R_2012_07_26_04_33_37_	hypothetical protein		215	550	112
HRX1MBH02JAZ3D_3 [115 - 264] length=468 xy=3698_2983 region=2 run=R_2012_07_26_04_33_37_	hypothetical protein		115	264	50
HS0W81S02EPIPN_10 [478 - 2] (REVERSE SENSE) length=478 xy=1813_3177 region=2 run=R_2012_08_15_04_25_39_	catalytic, putative [Ricinus communis]		478	2	159	(REVERSE SENSE)	Lipid transport and metabolism
HRX1MBH02H3KSR_7 [197 - 604] length=605 xy=3204_0377 region=2 run=R_2012_07_26_04_33_37_	conserved hypothetical protein		197	604	136	Posttranslational modification, protein turnover, chaperones
HRX1MBH01CZISD_1 [2 - 97] length=98 xy=1107_2379 region=1 run=R_2012_07_26_04_33_37_	hypothetical protein		2	97	32
HRMYNUX02IDGCX_5 [2 - 592] length=594 xy=3316_2431 region=2 run=R_2012_07_20_04_56_08_	pseudouridylate synthase, putative [Ricinus communis]		2	592	197	Translation, ribosomal structure and biogenesis
HS0W81S02DI40Y_5 [115 - 2] (REVERSE SENSE) length=291 xy=1331_0160 region=2 run=R_2012_08_15_04_25_39_	hypothetical protein		115	2	38	(REVERSE SENSE)
HRX1MBH02HAM19_1 [258 - 398] length=406 xy=2874_1967 region=2 run=R_2012_07_26_04_33_37_	hypothetical protein		258	398	47
HS0W81S01BPUEA_3 [25 - 342] length=483 xy=0587_1168 region=1 run=R_2012_08_15_04_25_39_	hypothetical protein		25	342	106
HS0W81S02EC07P_1 [3 - 170] length=171 xy=1671_2259 region=2 run=R_2012_08_15_04_25_39_	ref|XP_002522277.1| ATP binding protein, putative [Ricinus communis] gb|EEF40135.1| ATP binding protein, putative [Ricinus communis]		3	170	56	Cytoskeleton
HS0W81S02DMNTS_5 [2 - 433] length=474 xy=1371_0654 region=2 run=R_2012_08_15_04_25_39_	ref|XP_003554186.1| PREDICTED: probably inactive leucine-rich repeat receptor-like protein kinase At5g06940-like [Glycine max]		2	433	144	Cytoskeleton
HS0W81S02EUO79_1 [1 - 168] length=170 xy=1872_3239 region=2 run=R_2012_08_15_04_25_39_	hypothetical protein		1	168	56	General function prediction only
HRX1MBH02J5PE3_6 [406 - 2] (REVERSE SENSE) length=406 xy=4048_1885 region=2 run=R_2012_07_26_04_33_37_	ref|XP_002529934.1| transferase, transferring glycosyl groups, putative [Ricinus communis] gb|EEF32442.1| transferase, transferring glycosyl groups, putative [Ricinus communis]		406	2	135	(REVERSE SENSE)	Cell cycle control, cell division, chromosome partitioning, Cytoskeleton
HS0W81S01BNIJ6_5 [175 - 35] (REVERSE SENSE) length=187 xy=0560_3108 region=1 run=R_2012_08_15_04_25_39_	hypothetical protein		175	35	47	(REVERSE SENSE)
HRX1MBH02ITA5X_7 [402 - 124] (REVERSE SENSE) length=415 xy=3497_0819 region=2 run=R_2012_07_26_04_33_37_	hypothetical protein		402	124	93	(REVERSE SENSE)	Intracellular trafficking, secretion, and vesicular transport
HRX1MBH01BGZSH_11 [412 - 164] (REVERSE SENSE) length=664 xy=0486_1951 region=1 run=R_2012_07_26_04_33_37_	hypothetical protein		412	164	83	(REVERSE SENSE)	Translation, ribosomal structure and biogenesis
HRX1MBH01EUZRD_3 [154 - 2] (REVERSE SENSE) length=155 xy=1876_0503 region=1 run=R_2012_07_26_04_33_37_	hypothetical protein		154	2	51	(REVERSE SENSE)
isotig09981_24 [1415 - 51] (REVERSE SENSE) gene=isogroup05841 length=1454 numContigs=1	ATP-dependent zinc metalloprotease FtsH-like isoform 1 [Vitis vinifera]		1415	51	455	(REVERSE SENSE)	Posttranslational modification, protein turnover, chaperones
HRX1MBH01D06YH_3 [194 - 490] length=630 xy=1536_2791 region=1 run=R_2012_07_26_04_33_37_	dbj|BAK61826.1| coclaurine N-methyltransferase [Citrus unshiu]		194	490	99
isotig07537_16 [340 - 2304] gene=isogroup03397 length=2404 numContigs=1	probable phosphatidylinositol 4-kinase type 2-beta At1g26270-like [Glycine max]		340	2304	655	Signal transduction mechanisms
HRX1MBH02G81P0_4 [1 - 666] length=667 xy=2856_1382 region=2 run=R_2012_07_26_04_33_37_	hypothetical protein		1	666	222	Signal transduction mechanisms, Cytoskeleton
HRX1MBH01CBT8Q_3 [1 - 528] length=528 xy=0837_3400 region=1 run=R_2012_07_26_04_33_37_	conserved hypothetical protein		1	528	176
HRX1MBH01AKVXV_2 [1 - 312] length=375 xy=0120_3105 region=1 run=R_2012_07_26_04_33_37_	hypothetical protein		1	312	104	Intracellular trafficking, secretion, and vesicular transport
HRX1MBH01BO7EX_7 [400 - 74] (REVERSE SENSE) length=536 xy=0580_0055 region=1 run=R_2012_07_26_04_33_37_	hypothetical protein		400	74	109	(REVERSE SENSE)	Signal transduction mechanisms
HRX1MBH01CYBLV_1 [124 - 20] (REVERSE SENSE) length=181 xy=1093_3761 region=1 run=R_2012_07_26_04_33_37_	hypothetical protein		124	20	35	(REVERSE SENSE)
HS0W81S01A1PPC_7 [234 - 91] (REVERSE SENSE) length=466 xy=0312_1742 region=1 run=R_2012_08_15_04_25_39_	hypothetical protein		234	91	48	(REVERSE SENSE)
HRX1MBH02G0DF1_5 [150 - 19] (REVERSE SENSE) length=151 xy=2757_2175 region=2 run=R_2012_07_26_04_33_37_	hypothetical protein		150	19	44	(REVERSE SENSE)
HRX1MBH01BCD5M_1 [53 - 160] length=211 xy=0434_0280 region=1 run=R_2012_07_26_04_33_37_	hypothetical protein		53	160	36
HRX1MBH02HIS3O_11 [627 - 1] (REVERSE SENSE) length=658 xy=2967_2114 region=2 run=R_2012_07_26_04_33_37_	conserved hypothetical protein		627	1	209	(REVERSE SENSE)
HS0W81S01BZKIR_2 [1 - 105] length=105 xy=0698_0273 region=1 run=R_2012_08_15_04_25_39_	hypothetical protein		1	105	35
HRX1MBH02J5OF2_14 [563 - 3] (REVERSE SENSE) length=658 xy=4048_0624 region=2 run=R_2012_07_26_04_33_37_	ref|XP_002263562.2| PREDICTED: protein FAR1-RELATED SEQUENCE 6-like [Vitis vinifera]		563	3	187	(REVERSE SENSE)	Lipid transport and metabolism
HRX1MBH01DX9HS_7 [336 - 187] (REVERSE SENSE) length=596 xy=1503_1278 region=1 run=R_2012_07_26_04_33_37_	hypothetical protein		336	187	50	(REVERSE SENSE)
HRX1MBH01B4RJT_4 [1 - 375] length=478 xy=0757_0999 region=1 run=R_2012_07_26_04_33_37_	PREDICTED: peptide chain release factor 1-like [Vitis vinifera]		1	375	125	Translation, ribosomal structure and biogenesis
isotig02958_33 [1929 - 1] (REVERSE SENSE) gene=isogroup00689 length=1997 numContigs=3	gb|ADL36701.1| GRF domain class transcription factor [Malus x domestica]		1929	1	643	(REVERSE SENSE)	Transcription
HRX1MBH01CXW9G_1 [1 - 168] length=168 xy=1089_1554 region=1 run=R_2012_07_26_04_33_37_	hypothetical protein		1	168	56
HS0W81S01A7SGC_11 [517 - 2] (REVERSE SENSE) length=518 xy=0381_2618 region=1 run=R_2012_08_15_04_25_39_	PREDICTED: vacuolar protein sorting-associated protein 16 homolog [Glycine max]		517	2	172	(REVERSE SENSE)	Intracellular trafficking, secretion, and vesicular transport
HRX1MBH02H6LDT_3 [2 - 181] length=182 xy=3238_1839 region=2 run=R_2012_07_26_04_33_37_	hypothetical protein		2	181	60
isotig08480_31 [1862 - 243] (REVERSE SENSE) gene=isogroup04340 length=1862 numContigs=1	cytochrome P450 82A3 [Vitis vinifera]		1862	243	540	(REVERSE SENSE)	Secondary metabolites biosynthesis, transport and catabolism
HRX1MBH02HFJEM_1 [13 - 159] length=161 xy=2930_1132 region=2 run=R_2012_07_26_04_33_37_	hypothetical protein		13	159	49
HS0W81S01BGBGK_8 [331 - 20] (REVERSE SENSE) length=403 xy=0478_3186 region=1 run=R_2012_08_15_04_25_39_	ref|XP_002531065.1| metal ion binding protein, putative [Ricinus communis] gb|EEF31326.1| metal ion binding protein, putative [Ricinus communis]		331	20	104	(REVERSE SENSE)
HRX1MBH02JWPOH_3 [1 - 615] length=617 xy=3946_0111 region=2 run=R_2012_07_26_04_33_37_	ref|XP_002529402.1| serine carboxypeptidase, putative [Ricinus communis] gb|EEF32998.1| serine carboxypeptidase, putative [Ricinus communis]		1	615	205	Amino acid transport and metabolism, Posttranslational modification, protein turnover, chaperones
HS0W81S02DU0S3_9 [493 - 2] (REVERSE SENSE) length=495 xy=1466_1605 region=2 run=R_2012_08_15_04_25_39_	conserved hypothetical protein		493	2	164	(REVERSE SENSE)	Signal transduction mechanisms, Cytoskeleton
isotig09077_16 [174 - 1385] gene=isogroup04937 length=1671 numContigs=1	transcription regulator, putative [Ricinus communis]		174	1385	404	Translation, ribosomal structure and biogenesis
HRX1MBH01AN941_10 [465 - 55] (REVERSE SENSE) length=493 xy=0159_1731 region=1 run=R_2012_07_26_04_33_37_	Aminotransferase ybdL, putative [Ricinus communis]		465	55	137	(REVERSE SENSE)	Amino acid transport and metabolism
HRX1MBH02GXP87_3 [13 - 456] length=624 xy=2727_1689 region=2 run=R_2012_07_26_04_33_37_	ref|XP_002281005.1| PREDICTED: lisH domain and HEAT repeat-containing protein KIAA1468 homolog [Vitis vinifera]		13	456	148	Transcription
isotig13555_7 [2 - 916] gene=isogroup09415 length=916 numContigs=1	hypothetical protein		2	916	305	Transcription
HS0W81S02DF752_4 [139 - 2] (REVERSE SENSE) length=141 xy=1297_3528 region=2 run=R_2012_08_15_04_25_39_	hypothetical protein		139	2	46	(REVERSE SENSE)
HRX1MBH02IRNAT_1 [2 - 133] length=135 xy=3478_1059 region=2 run=R_2012_07_26_04_33_37_	ref|XP_003976109.1| PREDICTED: ubiquitin-conjugating enzyme E2 L3-like [Takifugu rubripes] emb|CAG01319.1| unnamed protein product [Tetraodon nigroviridis]		2	133	44	Posttranslational modification, protein turnover, chaperones
HRX1MBH02GWX6H_8 [563 - 306] (REVERSE SENSE) length=587 xy=2718_2167 region=2 run=R_2012_07_26_04_33_37_	hypothetical protein		563	306	86	(REVERSE SENSE)
HRMYNUX02IL16W_7 [294 - 151] (REVERSE SENSE) length=524 xy=3414_2566 region=2 run=R_2012_07_20_04_56_08_	hypothetical protein		294	151	48	(REVERSE SENSE)	RNA processing and modification, General function prediction only
HS0W81S01AKMYJ_3 [1 - 228] length=228 xy=0117_3753 region=1 run=R_2012_08_15_04_25_39_	hypothetical protein		1	228	76
isotig13035_6 [11 - 736] gene=isogroup08895 length=982 numContigs=1	hypothetical protein		11	736	242	Intracellular trafficking, secretion, and vesicular transport
isotig09208_11 [37 - 1584] gene=isogroup05068 length=1633 numContigs=1	ref|XP_002263653.1| PREDICTED: U4/U6 small nuclear ribonucleoprotein Prp31-like [Vitis vinifera]		37	1584	516	RNA processing and modification
HRX1MBH02JB5TB_8 [544 - 2] (REVERSE SENSE) length=580 xy=3711_3805 region=2 run=R_2012_07_26_04_33_37_	conserved hypothetical protein		544	2	181	(REVERSE SENSE)	Function unknown
HRX1MBH02HBXCF_10 [432 - 1] (REVERSE SENSE) length=607 xy=2889_0509 region=2 run=R_2012_07_26_04_33_37_	ref|XP_002529126.1| prp4, putative [Ricinus communis] gb|EEF33239.1| prp4, putative [Ricinus communis]		432	1	144	(REVERSE SENSE)	RNA processing and modification
HS0W81S01AQULT_2 [55 - 258] length=339 xy=0188_2783 region=1 run=R_2012_08_15_04_25_39_	hypothetical protein		55	258	68
HRX1MBH02JKMS8_4 [245 - 84] (REVERSE SENSE) length=373 xy=3808_1770 region=2 run=R_2012_07_26_04_33_37_	hypothetical protein		245	84	54	(REVERSE SENSE)
isotig13625_15 [596 - 3] (REVERSE SENSE) gene=isogroup09485 length=909 numContigs=1	hypothetical protein		596	3	198	(REVERSE SENSE)
isotig12125_9 [2 - 1102] gene=isogroup07985 length=1104 numContigs=1	hypothetical protein		2	1102	367
isotig07181_19 [195 - 2885] gene=isogroup03041 length=2885 numContigs=1	ref|XP_003594017.1| DnaJ protein-like protein [Medicago truncatula] gb|AES64268.1| DnaJ protein-like protein [Medicago truncatula]		195	2885	897	Posttranslational modification, protein turnover, chaperones
HS0W81S02EUSQ6_12 [446 - 3] (REVERSE SENSE) length=507 xy=1873_3712 region=2 run=R_2012_08_15_04_25_39_	conserved hypothetical protein		446	3	148	(REVERSE SENSE)
HS0W81S01BQ7GI_2 [1 - 513] length=515 xy=0602_3312 region=1 run=R_2012_08_15_04_25_39_	PREDICTED: flowering time control protein FPA-like [Glycine max]		1	513	171	Intracellular trafficking, secretion, and vesicular transport
HRMYNUX02FHOND_9 [395 - 3] (REVERSE SENSE) length=396 xy=2134_2423 region=2 run=R_2012_07_20_04_56_08_	PREDICTED: cleavage and polyadenylation specificity factor subunit 1-like [Vitis vinifera]		395	3	131	(REVERSE SENSE)	RNA processing and modification
HS0W81S01BJGVR_6 [173 - 538] length=540 xy=0514_2725 region=1 run=R_2012_08_15_04_25_39_	conserved hypothetical protein		173	538	122
isotig14854_6 [191 - 781] gene=isogroup10714 length=782 numContigs=1	hypothetical protein		191	781	197	Function unknown
HS0W81S02EJ717_1 [8 - 127] length=251 xy=1753_1853 region=2 run=R_2012_08_15_04_25_39_	hypothetical protein		8	127	40
HRX1MBH02IW06T_1 [136 - 381] length=640 xy=3539_2483 region=2 run=R_2012_07_26_04_33_37_	hypothetical protein		136	381	82	Carbohydrate transport and metabolism
HRX1MBH02HLPUJ_7 [467 - 21] (REVERSE SENSE) length=468 xy=3000_2697 region=2 run=R_2012_07_26_04_33_37_	conserved hypothetical protein		467	21	149	(REVERSE SENSE)
HRX1MBH02G92RF_3 [2 - 646] length=765 xy=2868_0233 region=2 run=R_2012_07_26_04_33_37_	kinesin light chain, putative [Ricinus communis]		2	646	215
HS0W81S01CFBB1_1 [2 - 151] length=508 xy=0877_1679 region=1 run=R_2012_08_15_04_25_39_	hypothetical protein		2	151	50
isotig16482_9 [539 - 372] (REVERSE SENSE) gene=isogroup12342 length=612 numContigs=1	hypothetical protein		539	372	56	(REVERSE SENSE)
HS0W81S02DPVYZ_6 [242 - 117] (REVERSE SENSE) length=427 xy=1407_3721 region=2 run=R_2012_08_15_04_25_39_	hypothetical protein		242	117	42	(REVERSE SENSE)
isotig08238_27 [1932 - 364] (REVERSE SENSE) gene=isogroup04098 length=1957 numContigs=1	vacuolar processing enzyme [Malus hupehensis var. mengshanensis]		1932	364	523	(REVERSE SENSE)	Posttranslational modification, protein turnover, chaperones
isotig09074_28 [1246 - 2] (REVERSE SENSE) gene=isogroup04934 length=1666 numContigs=1	protein RRNAD1-like [Glycine max]		1246	2	415	(REVERSE SENSE)	RNA processing and modification
isotig06881_30 [617 - 4246] gene=isogroup02741 length=4678 numContigs=1	Auxin response factor [Medicago truncatula]		617	4246	1210	Transcription
HRX1MBH02GYLDB_7 [475 - 254] (REVERSE SENSE) length=476 xy=2737_1053 region=2 run=R_2012_07_26_04_33_37_	hypothetical protein		475	254	74	(REVERSE SENSE)	Secondary metabolites biosynthesis, transport and catabolism
HRX1MBH02F20RV_1 [2 - 109] length=184 xy=2377_2585 region=2 run=R_2012_07_26_04_33_37_	hypothetical protein		2	109	36
HRX1MBH01CQL93_10 [516 - 1] (REVERSE SENSE) length=584 xy=1006_0697 region=1 run=R_2012_07_26_04_33_37_	PREDICTED: fanconi-associated nuclease 1 homolog [Vitis vinifera]		516	1	172	(REVERSE SENSE)	Function unknown
HRX1MBH02JDCB6_4 [2 - 487] length=645 xy=3725_1572 region=2 run=R_2012_07_26_04_33_37_	ref|NP_564630.1| Ubiquitin domain-containing protein [Arabidopsis thaliana] ref|XP_002891751.1| hypothetical protein ARALYDRAFT_474470 [Arabidopsis lyrata subsp. lyrata] gb|AAF69541.1|AC008007_16 F12M16.29 [Arabidopsis thaliana] gb|AAK43979.1|AF370164_1 unknown protein [Arabidopsis thaliana] gb|AAL15232.1| unknown protein [Arabidopsis thaliana] gb|EFH68010.1| hypothetical protein ARALYDRAFT_47447…		2	487	162	Function unknown
HRX1MBH01EKP12_4 [209 - 3] (REVERSE SENSE) length=393 xy=1759_0600 region=1 run=R_2012_07_26_04_33_37_	hypothetical protein		209	3	69	(REVERSE SENSE)	General function prediction only
isotig15662_10 [701 - 3] (REVERSE SENSE) gene=isogroup11522 length=701 numContigs=1	hypothetical protein		701	3	233	(REVERSE SENSE)
isotig08152_12 [40 - 1992] gene=isogroup04012 length=1993 numContigs=1	uncharacterized protein LOC100249048 [Vitis vinifera]		40	1992	651	Transcription
HS0W81S02EMIGR_6 [442 - 2] (REVERSE SENSE) length=444 xy=1779_2153 region=2 run=R_2012_08_15_04_25_39_	ref|XP_002276675.1| PREDICTED: pre-mRNA-splicing factor rse1-like [Vitis vinifera]		442	2	147	(REVERSE SENSE)	RNA processing and modification
HRX1MBH02H4DW8_12 [568 - 197] (REVERSE SENSE) length=598 xy=3213_1258 region=2 run=R_2012_07_26_04_33_37_	conserved hypothetical protein		568	197	124	(REVERSE SENSE)	Intracellular trafficking, secretion, and vesicular transport
isotig15907_11 [647 - 3] (REVERSE SENSE) gene=isogroup11767 length=675 numContigs=1	hypothetical protein		647	3	215	(REVERSE SENSE)	Signal transduction mechanisms
HRX1MBH01ASN4N_1 [71 - 220] length=220 xy=0209_1685 region=1 run=R_2012_07_26_04_33_37_	hypothetical protein		71	220	50
HRMYNUX02J250W_5 [3 - 377] length=530 xy=4019_2222 region=2 run=R_2012_07_20_04_56_08_	ref|XP_002527949.1| acyltransferase, putative [Ricinus communis] gb|EEF34438.1| acyltransferase, putative [Ricinus communis]		3	377	125
HS0W81S02EJ48F_3 [154 - 2] (REVERSE SENSE) length=155 xy=1752_2285 region=2 run=R_2012_08_15_04_25_39_	PREDICTED: oryzain alpha chain-like [Vitis vinifera]		154	2	51	(REVERSE SENSE)	Posttranslational modification, protein turnover, chaperones
isotig13221_12 [959 - 144] (REVERSE SENSE) gene=isogroup09081 length=959 numContigs=1	hypothetical protein		959	144	272	(REVERSE SENSE)	Signal transduction mechanisms, Intracellular trafficking, secretion, and vesicular transport
HS0W81S02D98MP_2 [1 - 183] length=452 xy=1639_2975 region=2 run=R_2012_08_15_04_25_39_	hypothetical protein		1	183	61
HS0W81S01B62AL_2 [33 - 152] length=278 xy=0783_1739 region=1 run=R_2012_08_15_04_25_39_	hypothetical protein		33	152	40
isotig11968_9 [3 - 1124] gene=isogroup07828 length=1124 numContigs=1	hypothetical protein		3	1124	374	Carbohydrate transport and metabolism
isotig04991_5 [1 - 879] gene=isogroup01711 length=1196 numContigs=2	prolyl 4-hydroxylase subunit alpha-1-like [Glycine max]		1	879	293	Amino acid transport and metabolism
isotig03716_35 [2280 - 1] (REVERSE SENSE) gene=isogroup01074 length=2282 numContigs=3	cleavage and polyadenylation specificity factor subunit 1-like [Vitis vinifera]		2280	1	760	(REVERSE SENSE)	RNA processing and modification
HS0W81S02D7XS6_2 [164 - 3] (REVERSE SENSE) length=164 xy=1613_2136 region=2 run=R_2012_08_15_04_25_39_	hypothetical protein		164	3	54	(REVERSE SENSE)
HRX1MBH01DTLJJ_3 [133 - 2] (REVERSE SENSE) length=396 xy=1450_0701 region=1 run=R_2012_07_26_04_33_37_	hypothetical protein		133	2	44	(REVERSE SENSE)
HRX1MBH02HLC1E_3 [94 - 366] length=736 xy=2996_2480 region=2 run=R_2012_07_26_04_33_37_	hypothetical protein		94	366	91
HRX1MBH01CQWDV_9 [377 - 3] (REVERSE SENSE) length=526 xy=1009_1505 region=1 run=R_2012_07_26_04_33_37_	PREDICTED: exportin-1 isoform 3 [Vitis vinifera]		377	3	125	(REVERSE SENSE)	Nuclear structure, Intracellular trafficking, secretion, and vesicular transport
HRX1MBH01CTGEL_9 [222 - 1] (REVERSE SENSE) length=525 xy=1038_1979 region=1 run=R_2012_07_26_04_33_37_	ref|XP_002534507.1| membrane associated ring finger 1,8, putative [Ricinus communis] gb|EEF27877.1| membrane associated ring finger 1,8, putative [Ricinus communis]		222	1	74	(REVERSE SENSE)
isotig16789_14 [566 - 3] (REVERSE SENSE) gene=isogroup12649 length=567 numContigs=1	hypothetical protein		566	3	188	(REVERSE SENSE)	General function prediction only
isotig06569_8 [538 - 227] (REVERSE SENSE) gene=isogroup02500 length=593 numContigs=2	snakin-1-like [Vitis vinifera]		538	227	104	(REVERSE SENSE)	Signal transduction mechanisms
HS0W81S01CGKU1_6 [491 - 3] (REVERSE SENSE) length=491 xy=0891_3339 region=1 run=R_2012_08_15_04_25_39_	conserved hypothetical protein		491	3	163	(REVERSE SENSE)
HS0W81S01BGF1O_2 [2 - 298] length=556 xy=0480_0938 region=1 run=R_2012_08_15_04_25_39_	hypothetical protein		2	298	99	Function unknown
HRX1MBH02H9MZL_4 [2 - 628] length=752 xy=3273_0527 region=2 run=R_2012_07_26_04_33_37_	ref|XP_002265935.1| PREDICTED: putative UDP-glucose flavonoid 3-O-glucosyltransferase 3 [Vitis vinifera]		2	628	209	Carbohydrate transport and metabolism, Energy production and conversion
HRX1MBH02HOIZ0_13 [586 - 2] (REVERSE SENSE) length=657 xy=3032_2718 region=2 run=R_2012_07_26_04_33_37_	hypothetical protein		586	2	195	(REVERSE SENSE)
HRMYNUX02HZPRQ_5 [189 - 341] length=445 xy=3160_0420 region=2 run=R_2012_07_20_04_56_08_	hypothetical protein		189	341	51
HRX1MBH01CZ1WM_7 [330 - 82] (REVERSE SENSE) length=661 xy=1113_2580 region=1 run=R_2012_07_26_04_33_37_	hypothetical protein		330	82	83	(REVERSE SENSE)
HRX1MBH02IPALA_2 [87 - 317] length=550 xy=3451_1868 region=2 run=R_2012_07_26_04_33_37_	hypothetical protein		87	317	77
HS0W81S01CE2RY_3 [197 - 3] (REVERSE SENSE) length=435 xy=0874_2876 region=1 run=R_2012_08_15_04_25_39_	hypothetical protein		197	3	65	(REVERSE SENSE)
isotig07229_18 [58 - 2781] gene=isogroup03089 length=2782 numContigs=1	ref|XP_002533475.1| receptor protein kinase, putative [Ricinus communis] gb|EEF28907.1| receptor protein kinase, putative [Ricinus communis]		58	2781	908	Signal transduction mechanisms
HRX1MBH02GMW13_1 [24 - 140] length=529 xy=2604_1097 region=2 run=R_2012_07_26_04_33_37_	hypothetical protein		24	140	39	Intracellular trafficking, secretion, and vesicular transport
HRX1MBH02G9LC0_3 [24 - 608] length=658 xy=2862_2258 region=2 run=R_2012_07_26_04_33_37_	conserved hypothetical protein		24	608	195
HRMYNUX02FOFSL_6 [410 - 207] (REVERSE SENSE) length=410 xy=2211_2147 region=2 run=R_2012_07_20_04_56_08_	conserved hypothetical protein		410	207	68	(REVERSE SENSE)
HS0W81S01BNUXC_2 [185 - 355] length=538 xy=0564_2750 region=1 run=R_2012_08_15_04_25_39_	hypothetical protein		185	355	57
HRMYNUX02G9TDK_2 [2 - 298] length=300 xy=2865_0358 region=2 run=R_2012_07_20_04_56_08_	hypothetical protein		2	298	99
HRX1MBH01EU2OD_8 [203 - 3] (REVERSE SENSE) length=364 xy=1877_0187 region=1 run=R_2012_07_26_04_33_37_	hypothetical protein		203	3	67	(REVERSE SENSE)
HS0W81S02C7G76_4 [3 - 503] length=505 xy=1198_0868 region=2 run=R_2012_08_15_04_25_39_	conserved hypothetical protein		3	503	167	Lipid transport and metabolism
HRX1MBH01B70UQ_7 [336 - 184] (REVERSE SENSE) length=493 xy=0794_1472 region=1 run=R_2012_07_26_04_33_37_	hypothetical protein		336	184	51	(REVERSE SENSE)
HRMYNUX02IQSCZ_12 [462 - 1] (REVERSE SENSE) length=585 xy=3468_1921 region=2 run=R_2012_07_20_04_56_08_	PREDICTED: protein ROOT HAIR DEFECTIVE 3 homolog 2-like [Glycine max]		462	1	154	(REVERSE SENSE)	General function prediction only
isotig09638_11 [699 - 1517] gene=isogroup05498 length=1518 numContigs=1	uncharacterized protein LOC100254555 [Vitis vinifera]		699	1517	273	Energy production and conversion
HRX1MBH02JGDF3_4 [1 - 261] length=261 xy=3759_3713 region=2 run=R_2012_07_26_04_33_37_	salt overly sensitive 1 [Vitis vinifera]		1	261	87	RNA processing and modification
HRX1MBH01DPKZ7_6 [341 - 3] (REVERSE SENSE) length=342 xy=1404_1797 region=1 run=R_2012_07_26_04_33_37_	hypothetical protein		341	3	113	(REVERSE SENSE)
HS0W81S02EFNEY_3 [110 - 397] length=504 xy=1701_1464 region=2 run=R_2012_08_15_04_25_39_	hypothetical protein		110	397	96
HRMYNUX02G0AJM_3 [2 - 190] length=191 xy=2756_2512 region=2 run=R_2012_07_20_04_56_08_	hypothetical protein		2	190	63
isotig14138_15 [721 - 149] (REVERSE SENSE) gene=isogroup09998 length=852 numContigs=1	hypothetical protein		721	149	191	(REVERSE SENSE)	Posttranslational modification, protein turnover, chaperones
isotig07700_35 [1787 - 48] (REVERSE SENSE) gene=isogroup03560 length=2266 numContigs=1	protein binding protein, putative [Ricinus communis]		1787	48	580	(REVERSE SENSE)	Posttranslational modification, protein turnover, chaperones
isotig17377_2 [69 - 275] gene=isogroup13237 length=277 numContigs=1	hypothetical protein		69	275	69
isotig07939_14 [2 - 2044] gene=isogroup03799 length=2103 numContigs=1	eukaryotic translation initiation factor 3 subunit, putative [Ricinus communis]		2	2044	681	Signal transduction mechanisms, RNA processing and modification
HRX1MBH01DQGC4_3 [26 - 232] length=234 xy=1414_1478 region=1 run=R_2012_07_26_04_33_37_	hypothetical protein		26	232	69
HRMYNUX02IJ8JK_12 [478 - 2] (REVERSE SENSE) length=478 xy=3393_3502 region=2 run=R_2012_07_20_04_56_08_	ref|XP_002516434.1| serine-threonine protein kinase, plant-type, putative [Ricinus communis] gb|EEF45775.1| serine-threonine protein kinase, plant-type, putative [Ricinus communis]		478	2	159	(REVERSE SENSE)	Signal transduction mechanisms
isotig15053_4 [1 - 537] gene=isogroup10913 length=764 numContigs=1	hypothetical protein		1	537	179
HS0W81S01AO0LW_2 [11 - 220] length=222 xy=0167_3266 region=1 run=R_2012_08_15_04_25_39_	hypothetical protein		11	220	70	Intracellular trafficking, secretion, and vesicular transport
isotig06061_15 [705 - 175] (REVERSE SENSE) gene=isogroup02246 length=771 numContigs=2	hypothetical protein MTR_3g093240 [Medicago truncatula]		705	175	177	(REVERSE SENSE)	Secondary metabolites biosynthesis, transport and catabolism
HRMYNUX02FP06A_3 [3 - 509] length=509 xy=2229_2784 region=2 run=R_2012_07_20_04_56_08_	hypothetical protein		3	509	169
HS0W81S01A93KU_4 [2 - 340] length=423 xy=0407_3852 region=1 run=R_2012_08_15_04_25_39_	conserved hypothetical protein		2	340	113	General function prediction only
isotig16611_9 [379 - 95] (REVERSE SENSE) gene=isogroup12471 length=594 numContigs=1	hypothetical protein		379	95	95	(REVERSE SENSE)	Signal transduction mechanisms, Intracellular trafficking, secretion, and vesicular transport
isotig13566_6 [48 - 788] gene=isogroup09426 length=917 numContigs=1	hypothetical protein		48	788	247	RNA processing and modification
isotig16037_7 [653 - 3] (REVERSE SENSE) gene=isogroup11897 length=663 numContigs=1	hypothetical protein		653	3	217	(REVERSE SENSE)	Signal transduction mechanisms
isotig07075_47 [3143 - 288] (REVERSE SENSE) gene=isogroup02935 length=3145 numContigs=1	bifunctional aspartokinase/homoserine dehydrogenase, chloroplastic-like [Glycine max]		3143	288	952	(REVERSE SENSE)	Amino acid transport and metabolism
HRX1MBH02J2NZ5_5 [2 - 511] length=579 xy=4013_3443 region=2 run=R_2012_07_26_04_33_37_	PREDICTED: LOW QUALITY PROTEIN: ankyrin repeat domain-containing protein 55-like [Macaca mulatta]		2	511	170	Function unknown
isotig11957_8 [3 - 836] gene=isogroup07817 length=1122 numContigs=1	hypothetical protein		3	836	278
isotig13528_6 [368 - 883] gene=isogroup09388 length=921 numContigs=1	hypothetical protein		368	883	172	Function unknown
HS0W81S02EC7WH_2 [2 - 316] length=317 xy=1673_2735 region=2 run=R_2012_08_15_04_25_39_	hypothetical protein		2	316	105	Coenzyme transport and metabolism, General function prediction only
HS0W81S01CATGO_7 [479 - 3] (REVERSE SENSE) length=481 xy=0826_0790 region=1 run=R_2012_08_15_04_25_39_	hypothetical protein		479	3	159	(REVERSE SENSE)	General function prediction only
HRMYNUX02GBRLI_4 [2 - 583] length=583 xy=2477_0996 region=2 run=R_2012_07_20_04_56_08_	PREDICTED: probable LRR receptor-like serine/threonine-protein kinase At4g26540-like [Vitis vinifera]		2	583	194	Function unknown
HRX1MBH01D4FWR_6 [472 - 101] (REVERSE SENSE) length=473 xy=1573_2809 region=1 run=R_2012_07_26_04_33_37_	type-a response regulator [Populus trichocarpa]		472	101	124	(REVERSE SENSE)	Signal transduction mechanisms
HRX1MBH02I80YA_11 [619 - 2] (REVERSE SENSE) length=641 xy=3676_0896 region=2 run=R_2012_07_26_04_33_37_	transposon protein, putative, Mutator sub-class [Oryza sativa Japonica Group]		619	2	206	(REVERSE SENSE)	Cell cycle control, cell division, chromosome partitioning
HRX1MBH02IVUW9_1 [3 - 635] length=635 xy=3526_0955 region=2 run=R_2012_07_26_04_33_37_	gb|AFM46031.1| sucrose phosphate synthase [Gossypium hirsutum]		3	635	211	Cell wall/membrane/envelope biogenesis
HRMYNUX02JFTNM_4 [77 - 475] length=554 xy=3753_2640 region=2 run=R_2012_07_20_04_56_08_	hypothetical protein		77	475	133
HRX1MBH02IF1J1_2 [2 - 115] length=115 xy=3346_0335 region=2 run=R_2012_07_26_04_33_37_	hypothetical protein		2	115	38
HRMYNUX02HXMBU_4 [3 - 527] length=565 xy=3136_0952 region=2 run=R_2012_07_20_04_56_08_	ref|XP_002285405.1| PREDICTED: calcium-transporting ATPase 3, endoplasmic reticulum-type-like [Vitis vinifera]		3	527	175	Inorganic ion transport and metabolism
HS0W81S02D94JO_5 [266 - 51] (REVERSE SENSE) length=268 xy=1638_1778 region=2 run=R_2012_08_15_04_25_39_	ref|XP_002281269.1| PREDICTED: UDP-3-O-[3-hydroxymyristoyl] N-acetylglucosamine deacetylase-like [Vitis vinifera]		266	51	72	(REVERSE SENSE)
[truncated: 56,370 more rows]
