# Supplementary material for: Transcriptome profiling using pyrosequencing shows genes associated with bast fiber development in ramie (Boehmeria nivea L.)
Source: BMC Genomics. 2014 Oct 22;15(1):919. doi: 10.1186/1471-2164-15-919 (PMC4326285; doi:10.1186/1471-2164-15-919)
Supplement: Supplementary file 6 — Additional file 6: List of correspondence between GO terms and unigenes. (TXT 8 MB) [file 12864_2014_6986_MOESM6_ESM.txt]

GO:0006285	base-excision repair, AP site formation	P	HS0W81S01BG433_13
GO:0048263	determination of dorsal identity	P	isotig07117_53
GO:0030091	protein repair	P	HS0W81S01BZ33K_3,isotig10585_11,HRX1MBH01CKN0Q_12,isotig05270_7,HS0W81S02EAZLQ_14,isotig11524_2,isotig16583_11,HS0W81S01BXF7B_2,HRMYNUX02GC8SD_15,isotig16752_9,HS0W81S01APFN8_6
GO:0009896	positive regulation of catabolic process	P	isotig13541_19
GO:0016802	trialkylsulfonium hydrolase activity	F	isotig00845_34
GO:0030902	hindbrain development	P	HRX1MBH01CSU4X_7
GO:0048586	regulation of long-day photoperiodism, flowering	P	HRX1MBH02IF1D8_3,HRX1MBH02JZ7FI_13,isotig14438_16,HRMYNUX02H39GA_2,HS0W81S01BXJUR_4,HRX1MBH02HU7L5_4
GO:0009559	embryo sac central cell differentiation	P	HS0W81S02DXDND_6,HS0W81S02EK2ZI_6,isotig00833_50,isotig17133_3,HRX1MBH02HFLX9_16
GO:0048102	autophagic cell death	P	isotig16760_5
GO:0009143	nucleoside triphosphate catabolic process	P	isotig04664_9
GO:0030336	negative regulation of cell migration	P	HRX1MBH02J6EHT_12,HS0W81S01BNX7G_12,HRX1MBH02IXP8J_15,HRX1MBH01BGR3P_5,HRX1MBH02FSBUY_16,HRX1MBH02IOWQ0_15,HRX1MBH02GN69J_14,HRX1MBH02IRBOX_14,HRX1MBH02JGC75_14,HRX1MBH02H52U7_16
GO:0042257	ribosomal subunit assembly	P	HS0W81S01A2PS2_4,isotig15805_14
GO:0016661	oxidoreductase activity, acting on other nitrogenous compounds as donors	F	isotig10939_8,isotig07217_14
GO:0045747	positive regulation of Notch signaling pathway	P	isotig03338_19
GO:0034038	deoxyhypusine synthase activity	F	isotig15327_14,isotig12995_18
GO:0004818	glutamate-tRNA ligase activity	F	isotig08350_32
GO:0030570	pectate lyase activity	F	isotig08526_10,HRX1MBH01C3UFN_5,HRX1MBH01ARZOF_4,HRX1MBH02IKJUN_13,isotig08921_8,isotig07638_8,isotig12016_18,HS0W81S02DWA7M_10,isotig09541_21,HRX1MBH01EVKRL_3,HS0W81S02EBQVX_11,isotig02918_42,isotig02996_9
GO:0006265	DNA topological change	P	isotig15055_5,isotig06324_14,HRX1MBH01C0FYY_7,HRX1MBH01CJFTU_4,HRX1MBH02GG9R1_8,HRX1MBH02IY6E2_4,isotig14372_4,HRMYNUX02HYUUT_2,HRX1MBH01A2SSF_5,isotig11193_5,isotig07832_9,HRX1MBH02FK0RF_2,isotig11150_21,HS0W81S02D43FZ_4,HS0W81S01A4OBC_5,isotig02622_5,isotig07376_42,isotig10684_9,HS0W81S01CGRCU_4,HRX1MBH02IEFVV_11,HS0W81S02DFXGZ_13,isotig08458_29,isotig09287_9,HS0W81S01AI3HE_3,HRX1MBH01DIIAD_1,H…
GO:0006122	mitochondrial electron transport, ubiquinol to cytochrome c	P	isotig16784_10
GO:0010381	attachment of peroxisome to chloroplast	P	HS0W81S01CCPT8_9,isotig13945_13,HRMYNUX02FT2QG_5,HRMYNUX02HIA7W_5
GO:0006612	protein targeting to membrane	P	isotig08414_12,isotig08562_14,HS0W81S02C8ZA1_5,isotig13470_12,isotig06465_5,isotig13219_15,isotig10395_10,HS0W81S01B5EZT_4,HRMYNUX02IRL77_1,isotig11673_20,HRMYNUX02FP0FY_7,HS0W81S01A83EV_4,isotig03969_31,HS0W81S02EQIEV_10,HRX1MBH01D0OSQ_5,isotig07944_12,isotig07727_14,isotig12985_16,HRX1MBH02H2CLT_6,isotig16567_10,HRMYNUX02FV6A3_4,isotig16240_3,HS0W81S02DMVWX_6,isotig16504_8,HS0W81S01B1WNQ_6,HS0W…
GO:0043543	protein amino acid acylation	P	isotig13001_5,HS0W81S02DLR9F_1,HRX1MBH02G0ZVZ_1,isotig04320_30,HS0W81S01AXOH9_10,HRX1MBH02GEE9V_2,HRX1MBH02GU8ND_9,isotig08102_28,HRX1MBH02I3FJ6_1,HRX1MBH01CPBLI_3,isotig08895_10,isotig13940_5,HS0W81S01CB4LV_3,HS0W81S01B1NX2_4,HRX1MBH01CJ5OP_9,HS0W81S02EHZ65_1,HRX1MBH02G3Q6D_2,isotig08552_27,isotig14362_15,HS0W81S01AJNHG_9,isotig07917_10,HS0W81S01A2O3W_2
GO:0050897	cobalt ion binding	F	HS0W81S01B2144_2,HRX1MBH01CU0ZV_12,isotig13600_5,isotig13559_4,isotig13594_21,isotig14026_8,isotig08530_7,HRX1MBH01C3F0G_3,isotig11808_17,HS0W81S01B1MG7_5,isotig13682_17,HRX1MBH02HCWDA_7,HRX1MBH02GZ5WV_2,isotig11254_19,HRMYNUX02J15Z2_9,isotig07806_15,isotig08801_31,HRMYNUX02JQLY2_4,HRMYNUX02IXLWZ_3,HS0W81S01BNW3P_5
GO:0031644	regulation of neurological system process	P	isotig09348_29,HRX1MBH01DKTDX_1
GO:0050733	RS domain binding	F	HRX1MBH01C2QKO_10
GO:0019566	arabinose metabolic process	P	isotig07680_15,isotig09295_11,HS0W81S01BQFPP_4,HRX1MBH02G6GVL_3
GO:0006970	response to osmotic stress	P	HS0W81S02EUL8K_4,isotig14633_18,HRX1MBH02FRDS3_5,isotig10775_18,isotig13208_18,isotig05460_26,HRX1MBH01DWOK2_4,isotig11462_10,isotig11815_25,HRX1MBH01C1F81_5,HRX1MBH01BRXSE_2,HRX1MBH02IF5YC_8,HS0W81S02EVI3C_4,isotig15186_3,isotig08770_31,HS0W81S01BOTRA_5,isotig16829_3,isotig13638_16,isotig16068_14,HRX1MBH02H1WHX_9,HRMYNUX02F8TKU_13,isotig05676_17,HS0W81S02C6QLG_10,HRX1MBH02HOMOQ_8,isotig00388_54,…
GO:0009113	purine base biosynthetic process	P	isotig04916_24,HRX1MBH02FTEKM_12,HRX1MBH02JD1L9_13,isotig08853_24,HRX1MBH02F3SGG_13,isotig05332_16,isotig09184_27,HRX1MBH02JSVOD_11,isotig11626_8
GO:0015706	nitrate transport	P	isotig08221_33,HS0W81S02DLPZT_9,HS0W81S02E1HRI_9,isotig07731_37,isotig07227_20,isotig08339_32
GO:0009044	xylan 1,4-beta-xylosidase activity	F	isotig08431_37,isotig07680_15
GO:0004106	chorismate mutase activity	F	HS0W81S02C3EMF_2,isotig13145_18
GO:0005960	glycine cleavage complex	C	isotig06059_4,isotig04146_30,HRX1MBH02GAXW9_9,HRX1MBH02HX3VO_6,HRX1MBH02JI7WS_9,HRX1MBH02GCHYW_6,HRX1MBH02ISMD5_6,HRX1MBH02G8MAX_6,HRX1MBH02H4CPU_9,HRX1MBH02G2K26_6,HRX1MBH02H9DLI_8,HRX1MBH02HUFNB_8,HRX1MBH02JTOTM_11,isotig06183_5,HRX1MBH02I81GG_6
GO:0003697	single-stranded DNA binding	F	isotig10210_18,HRX1MBH01DY47A_10,HS0W81S01BAH9Y_7,HS0W81S02EOWKP_10,HS0W81S01CDZ3Z_6,isotig14939_4,isotig09264_32,isotig10924_21,isotig11585_18,HRX1MBH02JNBVT_6,isotig11379_9,isotig09031_25,HRX1MBH01CYPN2_2,isotig16136_14,HRX1MBH02GV3UK_7,HRX1MBH02F6T80_9,isotig06551_10
GO:0080082	esculin beta-glucosidase activity	F	HRX1MBH01ETOO5_3,HRX1MBH01DP5CM_3,HRX1MBH01AO2ZO_3,isotig02282_27
GO:0051273	beta-glucan metabolic process	P	HRX1MBH02JH9WD_12,isotig07773_15,isotig13481_10,isotig05426_19,isotig08357_30,HRMYNUX02I4R4Q_15,HRX1MBH01BF2T4_10,HRX1MBH02G1MK7_10,isotig09301_9,HS0W81S01B88NB_3,HRMYNUX02FLHXK_1,HRX1MBH01BXZ26_14,HRX1MBH02JQ9VV_7,HS0W81S01ASJT9_7,HS0W81S01BAR8Z_4,isotig09613_22,isotig02118_7,HRMYNUX02F06BM_5,HS0W81S01AK4SB_8,isotig06889_73,isotig11676_8,isotig10948_10,HRX1MBH02GP0KG_3,HRX1MBH01CW1PY_4,isotig032…
GO:0003962	cystathionine gamma-synthase activity	F	HRX1MBH02ICWYS_1,HRX1MBH02H9HVK_6
GO:0005539	glycosaminoglycan binding	F	HRX1MBH02HJBQ3_11,HRX1MBH02JVG7W_11
GO:0046467	membrane lipid biosynthetic process	P	HRX1MBH01ANS6E_2,HRX1MBH02G3CKL_13,isotig08076_14,HRX1MBH02IF4LB_3,HRX1MBH01E2EN6_2,isotig04374_36,isotig10889_26,HRX1MBH02HCT2I_14,HRX1MBH01D98PL_2,HRX1MBH02F4TIB_11,HS0W81S02EIDF5_9,HRX1MBH02IW8T5_12,HRX1MBH01CZVU1_2,HS0W81S02D94JO_5,HRX1MBH02JQ4C6_4
GO:0051117	ATPase binding	F	HS0W81S01BO1GH_8
GO:0022415	viral reproductive process	P	isotig07330_39,HRX1MBH01BRSNH_4,HRX1MBH02JJ1OG_13,HRX1MBH01C3YU8_4,HRX1MBH02HCY1G_13,HS0W81S02ECYPY_3
GO:0034450	ubiquitin-ubiquitin ligase activity	F	isotig09690_27,isotig17071_4,isotig09014_28,isotig17113_13
GO:0044249	cellular biosynthetic process	P	isotig14926_5,HRX1MBH01C4KTM_7,HRMYNUX02JMMGR_1,HRX1MBH02HQSAI_9,isotig07233_48,HRX1MBH02G3C6Z_4,HRX1MBH02HE0O4_2,isotig11654_16,HRX1MBH01D91WX_2,isotig08693_32,HRX1MBH02HMKQ3_3,HRX1MBH02JH9WD_12,HRMYNUX02FJEWQ_10,HRX1MBH01DQWO2_5,isotig09877_10,HS0W81S01B2OS4_7,HRX1MBH02HFDTR_6,HRMYNUX02JKVAN_4,isotig11606_16,isotig07395_21,HS0W81S02DJFGD_4,HS0W81S01BS3C0_1,HRX1MBH02ICS2X_9,HRX1MBH02JNOZY_11,iso…
GO:0000228	nuclear chromosome	C	isotig13389_9,HRX1MBH01CSU4X_7,isotig11123_24,HS0W81S01BOLOS_3,isotig08349_10,HRX1MBH02HQRE6_6,HRX1MBH02FQZC8_4,HS0W81S01BMFLI_1,isotig12023_5,HRX1MBH02GV3UK_7,HRX1MBH02F6T80_9,isotig05260_15,HRX1MBH02FV0R1_4,isotig10172_7,isotig03418_50,HRX1MBH01B1HB8_8,HRX1MBH02G0HJF_6,isotig15947_9,isotig14433_6,HRX1MBH02HO8WV_3,isotig07093_49,HRX1MBH02JNBVT_6
GO:0019752	carboxylic acid metabolic process	P	HRX1MBH01EXR9S_4,HRX1MBH02HMKQ3_3,HS0W81S01BX1HP_3,HRX1MBH02JNOZY_11,isotig08225_9,isotig02971_10,isotig03850_40,HRX1MBH01EAXTC_2,isotig14906_16,isotig05954_7,HS0W81S01CFN88_2,isotig10632_10,isotig13547_18,HRX1MBH01BUW5E_2,HRX1MBH02IJJMF_6,isotig09002_10,isotig13573_17,isotig08472_25,isotig14942_16,HS0W81S01A7V0E_11,isotig16838_9,HRX1MBH02ILFNJ_4,isotig13945_13,isotig06942_63,HRX1MBH02GYHBJ_1,iso…
GO:0001817	regulation of cytokine production	P	HS0W81S01AZADQ_6,HRX1MBH02G4BKO_4,HRX1MBH02GUO9R_6,HRX1MBH02HWTEH_7
GO:0019899	enzyme binding	F	isotig03184_14,HS0W81S02D6JGI_5,HRX1MBH01C3YU8_4,isotig13374_15,HRX1MBH01AOVJ5_2,isotig03586_18,HRX1MBH02IKW50_13,isotig14617_8,HS0W81S01CB4V5_6,HS0W81S01BO1GH_8,HRX1MBH02I23I6_12,HS0W81S02DMXWG_4,HRX1MBH02HL2KM_15,HRX1MBH01CS0M4_9,HS0W81S01AY2FC_6,isotig09191_9,HS0W81S02DBOLX_5,HRX1MBH01BK26B_2,HS0W81S02DREMA_4,HRX1MBH01DLL3N_4,HS0W81S01BSVAO_5,isotig11181_7,HS0W81S01BIWU4_2,HRX1MBH01CWP3R_2,iso…
GO:0071444	cellular response to pheromone	P	HS0W81S01CDZ3Z_6,HS0W81S01BAH9Y_7
GO:0000035	acyl binding	F	isotig14569_6,isotig09897_25
GO:0030244	cellulose biosynthetic process	P	HRMYNUX02JJ7E4_3,HRX1MBH01CUE9M_2,HS0W81S02DX4RC_11,HRX1MBH01CPD52_5,isotig06919_78,HS0W81S02DXUUE_7,HS0W81S02ER0DR_3,isotig00939_73,isotig07593_40,isotig07051_55,isotig11675_19,isotig02900_14,HS0W81S02E0GLL_13,isotig01514_77,isotig07017_61,isotig11104_17,HRX1MBH02HC3SP_1,HRX1MBH01BLO0T_3,isotig12502_15,isotig06943_25
GO:0010255	glucose mediated signaling pathway	P	isotig11702_7,isotig05460_26,isotig10099_21,isotig02797_6
GO:0006269	DNA replication, synthesis of RNA primer	P	isotig11123_24,HRX1MBH02HQRE6_6,isotig15947_9
GO:0009739	response to gibberellin stimulus	P	isotig04226_31,HS0W81S01A7V0E_11,isotig16838_9,HRX1MBH02HRYLN_11,HS0W81S01B790X_11,isotig03086_18,isotig09057_31,isotig11374_17,HRMYNUX02JU12O_13,HRX1MBH02HQR37_4,HS0W81S01CC3XH_4,isotig11401_5,HRX1MBH02FQQB9_9,isotig13739_10,isotig06721_3,HRX1MBH02GQH0I_12,isotig08589_12,HS0W81S02D4XSK_3,HS0W81S02DNBKJ_3,isotig00388_54,isotig07916_13,HRX1MBH02F78XF_9,HS0W81S02DEOPX_3,isotig02904_33,isotig03626_1…
GO:0070463	tubulin-dependent ATPase activity	F	HS0W81S01BELE1_9
GO:0019789	SUMO ligase activity	F	isotig08538_26,isotig11009_5,HS0W81S01BC7TE_2
GO:0050307	sucrose-phosphatase activity	F	HRMYNUX02HJFTL_5,HRX1MBH02HKUO3_9,isotig08845_28,HRX1MBH02HQSAB_12,HS0W81S01BNIM3_3,HS0W81S01A0UC2_11,HRX1MBH02GZHXS_2
GO:0032777	Piccolo NuA4 histone acetyltransferase complex	C	HS0W81S01AXOH9_10
GO:0009870	defense response signaling pathway, resistance gene-dependent	P	isotig11195_4,isotig07773_15,HRX1MBH01EL0I7_2,isotig05054_7,isotig05426_19,HRX1MBH01BXZ26_14,isotig09613_22,HRX1MBH02FZSMK_1,HRX1MBH01CW1PY_4,HRMYNUX02I4R4Q_15,HRX1MBH02FKM60_1,HRMYNUX02F06BM_5
GO:0030529	ribonucleoprotein complex	C	HRX1MBH01C4KTM_7,HS0W81S02D12I8_11,isotig03810_37,HS0W81S01B9AR1_9,HS0W81S01BS3C0_1,isotig14389_11,isotig15113_2,HRX1MBH02G5VGU_7,HS0W81S01CAK2T_9,HRMYNUX02F74JI_7,isotig14158_8,isotig05373_7,isotig07944_12,HRMYNUX02I4EGD_6,isotig14620_14,HRX1MBH01ATFJT_13,HS0W81S01BQIGR_6,HRX1MBH01BRSNH_4,HS0W81S02ESK0F_11,isotig14567_5,HRX1MBH02H1WPL_4,HS0W81S01CD8E1_5,HS0W81S01BEFUL_6,HS0W81S01BN07K_11,HRMYNUX…
GO:0031145	anaphase-promoting complex-dependent proteasomal ubiquitin-dependent protein catabolic process	P	HRX1MBH01AYHG9_8,HRX1MBH02HRP7T_4,HRX1MBH02F9HIG_6,HS0W81S01BSVAO_5
GO:0008375	acetylglucosaminyltransferase activity	F	HRX1MBH02FR9HF_13,isotig14192_10,isotig09502_22,HS0W81S01CEU42_3
GO:0003690	double-stranded DNA binding	F	HRMYNUX02FJEWQ_10,HRX1MBH02GKGFQ_10,isotig11952_7,HRX1MBH01BJIWR_2,HS0W81S01CEI02_1,isotig06551_10,HRX1MBH02IS3KS_3,HS0W81S01BKWTM_7,HRX1MBH02JZXQ7_3,HRX1MBH02I0MMV_10,isotig11609_10,isotig17040_10,HRX1MBH01ATW88_1,HRX1MBH02JYEID_3,HS0W81S01A2HKC_12,HRX1MBH02IL3SG_12,HRX1MBH02F3FRZ_4,isotig14939_4,isotig08644_17,HS0W81S01BTNH2_8,HRX1MBH02GV3UK_7,HRX1MBH02F6T80_9,HRX1MBH02GYNVH_5,HS0W81S01AYNY2_3,…
GO:0006884	cell volume homeostasis	P	isotig14996_7
GO:0000915	cytokinesis, actomyosin contractile ring assembly	P	HS0W81S01CGMNJ_3,isotig17093_3
GO:0048471	perinuclear region of cytoplasm	C	isotig05550_29,HS0W81S01BTRWA_2,HRX1MBH01BGR3P_5,HRX1MBH01EIXUD_4,HS0W81S02DGAQX_8,isotig12718_9,HRX1MBH02H31BD_9,HS0W81S02EGYL0_10,HS0W81S01A2HKC_12,HRMYNUX02HCV3U_3,HRX1MBH02GTHMR_7,isotig11874_7,isotig03338_19,HRX1MBH01EG39P_8,isotig10552_8,isotig00985_89,HS0W81S01B5AM9_12,isotig13805_4,HRX1MBH01D3PY8_3,HS0W81S01BWR8I_6,HS0W81S01BNX7G_12,HS0W81S01BUIGI_5,HRMYNUX02G5NVZ_3,HRMYNUX02FXX0O_3,HS0W8…
GO:0004022	alcohol dehydrogenase (NAD) activity	F	isotig03125_23,HRX1MBH02JZ7A2_10,isotig13276_18,HRX1MBH02I2CGZ_7,isotig06172_20,HRMYNUX02IHWB0_8,isotig09970_22,HRX1MBH02GBWKV_14,HRX1MBH01E2GU1_2,HS0W81S01A5XWF_3,isotig04582_30,isotig09808_8,isotig13105_18,isotig10295_7
GO:0008203	cholesterol metabolic process	P	HS0W81S01A2QVX_2,HS0W81S01AXZUZ_11,isotig08877_26,isotig10176_10,HRMYNUX02HJYYG_10,HS0W81S01AN9YW_12
GO:0045828	positive regulation of isoprenoid metabolic process	P	isotig07051_55,HRX1MBH02HC3SP_1
GO:0045582	positive regulation of T cell differentiation	P	HS0W81S01AMUTG_12,HRX1MBH01BQHE2_6
GO:0031668	cellular response to extracellular stimulus	P	HRX1MBH02ILFNJ_4,HRX1MBH01CZVU1_2,isotig04662_5,isotig09236_27,isotig14031_7,isotig10021_13,HS0W81S01ASVV4_9,HRX1MBH01D98PL_2,HRX1MBH02IW8T5_12,isotig16835_4,isotig11790_6,HRX1MBH02IAXGR_12,HRX1MBH02H34GQ_9,HRX1MBH02FVORB_10,isotig06191_5,HRX1MBH02G3CKL_13,isotig14679_3,HS0W81S02DGSJ9_4,HRX1MBH02HCT2I_14,HRX1MBH02GTHMR_7,HRX1MBH01BC48K_13,HRX1MBH01E2EN6_2,HRX1MBH01ANS6E_2,isotig16794_5,HRX1MBH02J…
GO:0043022	ribosome binding	F	isotig13116_21,isotig05520_15,HRMYNUX02IKA9M_13,isotig12349_19,HRX1MBH02JKP3P_10,HRX1MBH02JFRPX_10,HRX1MBH02GTHMR_7,HS0W81S02EPUPZ_1
GO:0043226	organelle	C	isotig10577_21,isotig12859_18,HRX1MBH01C4KTM_7,HS0W81S02DSSUY_3,HRMYNUX02HOIOW_8,HS0W81S02D12I8_11,isotig04441_26,isotig03426_54,HRX1MBH02HQSAI_9,HRX1MBH01C6EET_3,isotig17434_3,isotig17300_5,HRX1MBH02HE0O4_2,HRX1MBH02H31DD_2,isotig08693_32,HS0W81S01BPRES_8,isotig15186_3,isotig03810_37,HS0W81S01BX1HP_3,HRX1MBH02HAL7B_9,HRMYNUX02IDNPX_10,HS0W81S02D9IGL_5,HRX1MBH02HFDTR_6,HS0W81S01B9AR1_9,HRX1MBH01D…
GO:0015781	pyrimidine nucleotide-sugar transport	P	isotig05078_10
GO:0003828	alpha-N-acetylneuraminate alpha-2,8-sialyltransferase activity	F	isotig00488_37
GO:0031507	heterochromatin formation	P	HRX1MBH02IP2GS_9,isotig05036_7
GO:0035384	thioester biosynthetic process	P	HRX1MBH01C3VF1_5,HRX1MBH01B7QUS_5
GO:0046933	hydrogen ion transporting ATP synthase activity, rotational mechanism	F	HRX1MBH02HQSAI_9,isotig03948_29,HS0W81S02D6V8I_6,HRX1MBH01DSMLG_11,HRX1MBH02GYAM1_3,HRX1MBH02HNT5C_3,HRX1MBH01CM5BN_12,HS0W81S01AYELF_9,HRX1MBH01DEP7I_14,HS0W81S01BQ0DJ_2,HRMYNUX02GNPRJ_5,isotig11998_17,HS0W81S02C8YKS_7,HRMYNUX02H2JBB_4,isotig09422_23,isotig17482_4,HRX1MBH01DC2Q3_3,isotig07536_14,HRMYNUX02HU2TA_4,isotig15005_7,HRX1MBH01EKV6Y_9,isotig12422_16,isotig02445_8,HRMYNUX02FZ6ZL_4,HS0W81S…
GO:0016104	triterpenoid biosynthetic process	P	isotig04186_45,HRX1MBH01BGFN7_3,HS0W81S02DY0BZ_7,HRX1MBH01D2YLT_4,HRX1MBH01D2AEO_5,HS0W81S01B2PM4_4,HS0W81S02DNE1F_4,isotig07255_51
GO:0009723	response to ethylene stimulus	P	HS0W81S02D06SI_6,isotig12363_18,isotig05450_21,isotig10436_7,HRX1MBH02I49F8_5,HRMYNUX02J59FY_11,isotig09057_31,isotig11374_17,HRMYNUX02JU12O_13,isotig16835_4,HRX1MBH02HQR37_4,isotig09878_29,HRMYNUX02IN9FA_5,isotig03940_31,isotig08066_36,HRX1MBH02GQH0I_12,isotig02876_15,isotig14536_12,HRX1MBH01A2RLW_9,isotig08045_38,isotig05926_2,isotig11445_10,isotig06941_34,HS0W81S02DEOPX_3,HRX1MBH02IAXGR_12,iso…
GO:0035252	UDP-xylosyltransferase activity	F	isotig06465_5,HRX1MBH01CRSMD_4,HRX1MBH01A50SK_10,isotig04096_14
GO:0004042	acetyl-CoA:L-glutamate N-acetyltransferase activity	F	isotig10197_26
GO:0016197	endosome transport	P	isotig04286_29,HRX1MBH02G2DEA_13,isotig08030_13,HS0W81S01ASTHZ_4,HRX1MBH02HPM54_12,HRX1MBH02F6HC3_12,HRX1MBH02JYLNF_13,isotig08709_22,HS0W81S01AWS2E_5,HS0W81S02ESH8W_1,isotig08482_33
GO:0010639	negative regulation of organelle organization	P	HRX1MBH01EPFIV_11,HS0W81S01CB4V5_6,HRX1MBH01AWQNS_3,isotig09782_10,isotig11054_8,isotig07062_24,isotig02577_20,HS0W81S01BEAUX_3,isotig06929_23,HS0W81S02DPF1P_3,isotig07005_57,HS0W81S01CJOAG_1,isotig13266_5,isotig14440_7
GO:0004435	phosphoinositide phospholipase C activity	F	HS0W81S01BDG13_7,HS0W81S02EXWCC_4,isotig13802_10,isotig02240_27
GO:0004525	ribonuclease III activity	F	isotig06961_15,HRX1MBH02IDM6T_2,isotig16687_4,HRX1MBH02GSGBY_2,HS0W81S02C8D9A_6,HRMYNUX02GKTCZ_2,HRX1MBH01DIE9U_3,isotig13664_13,HRX1MBH02IZUYS_4,HS0W81S01AZE3L_5,HRX1MBH02FP6UB_7,HS0W81S02D6HW6_7,isotig05772_18,HS0W81S01ALBE7_10,HRX1MBH02GDTHK_4,HS0W81S02C73NI_7
GO:0031975	envelope	C	isotig04441_26,HRX1MBH02HQSAI_9,isotig07395_21,HRX1MBH01CR1FX_9,HRX1MBH02ILHQB_6,HRX1MBH02IQN9J_13,HRX1MBH02F4B5M_12,isotig09154_11,HRMYNUX02GZBYB_6,isotig03824_36,HRX1MBH01DJI6A_9,HRMYNUX02JK9XY_6,HS0W81S01A3HX3_2,isotig13336_6,HRX1MBH01AQDHN_5,isotig14969_14,isotig04924_34,isotig05052_21,HS0W81S01ASDL1_7,isotig07251_51,isotig12231_20,isotig10989_25,HS0W81S01BOI11_5,HRX1MBH02HACO4_5,isotig12768_…
GO:0009570	chloroplast stroma	C	HRMYNUX02IDNPX_10,HS0W81S01A7V0E_11,HS0W81S01BICHZ_4,isotig11203_18,isotig10989_25,isotig03210_8,isotig04568_22,isotig13708_5,HRX1MBH01DPILC_3,HRX1MBH02JNRNG_1,HRMYNUX02HQ6WO_4,HRX1MBH02F9VW8_3,HS0W81S02DJE5M_8,isotig05892_19,isotig11980_20,isotig13004_5,isotig12400_15,HS0W81S01BS4IV_1,isotig08138_13,HRX1MBH02GI8MA_11,isotig04438_43,HRMYNUX02FYJQM_12,isotig15028_7,HRX1MBH01CW71Q_12,HRMYNUX02J6NAW…
GO:0016688	L-ascorbate peroxidase activity	F	isotig10046_9,isotig13340_17,isotig11111_9,isotig08455_7,isotig12012_9,isotig11314_5,isotig10761_26
GO:0006526	arginine biosynthetic process	P	isotig03850_40,HS0W81S01BS4IV_1,HS0W81S02C3Q7Y_4,isotig10197_26,isotig09630_29,isotig15242_15,isotig09899_9,HS0W81S02DWOTY_6,HRX1MBH02JNOZY_11,HRX1MBH02IJJMF_6,isotig14453_18,isotig08328_24,isotig10431_17,isotig09572_12
GO:0071483	cellular response to blue light	P	HS0W81S01A71X9_11,HRX1MBH02I018T_8,isotig03560_42,HRX1MBH01DJVP2_15,HS0W81S01CEYE1_3,isotig07149_50,HRX1MBH02IU2I7_2,HS0W81S02E49CT_9,HRX1MBH01BWIW7_9,isotig07655_37,HS0W81S02DGFKZ_11
GO:0009705	plant-type vacuole membrane	C	isotig11589_10,isotig05052_21,isotig11397_25,HRX1MBH02HFC38_9,HRX1MBH02I5P0W_8,isotig03995_30,isotig07848_31,isotig07274_43,isotig15689_7,isotig10633_7,HRX1MBH02IKV85_2,HS0W81S02DSY7P_4,HRX1MBH02H932H_12,HRX1MBH02G4T7D_9,HRX1MBH02HQEYO_7,isotig13425_6,isotig08131_36,HS0W81S01B4HS4_1,HRX1MBH02F5LRZ_3,HRX1MBH02JMAAE_9,HRX1MBH02IF5YC_8,isotig11280_15,HS0W81S01BMQFF_1,isotig10063_27,HRMYNUX02G5BBW_6,…
GO:0002059	thymine binding	F	HRX1MBH02F3NMY_5
GO:0042277	peptide binding	F	HS0W81S02DN5HT_3,HS0W81S02EIEIP_4,isotig14620_14,HRX1MBH02IG5Z4_14,isotig12400_15,HRX1MBH02H2CLT_6,HS0W81S02DTXQR_1,HS0W81S02DN64D_1,HS0W81S01A2L5A_3,HRX1MBH01D0OSQ_5,HRX1MBH02GZ1N7_5,isotig09554_10,isotig07617_39,HRMYNUX02FV6A3_4,HS0W81S02DJMYM_1,HS0W81S02C28KV_3,isotig13948_2,isotig13238_8,isotig10655_7,HS0W81S01BRJ9C_11,HRX1MBH01DSZMD_5,HS0W81S01BR5NX_10,HRX1MBH01COON1_5,isotig15417_5,HRX1MBH0…
GO:0004310	farnesyl-diphosphate farnesyltransferase activity	F	isotig09433_11
GO:0016651	oxidoreductase activity, acting on NADH or NADPH	F	HS0W81S01ASDL1_7,isotig12231_20,isotig15638_15,HRX1MBH02HACO4_5,isotig16925_3,isotig16787_10,isotig12782_16,HS0W81S01CH7OA_5,HRX1MBH02HQL17_1,isotig11717_7,isotig09486_9,isotig04170_10,isotig14977_15,HRX1MBH02GUIUV_4,isotig08315_33,HS0W81S01BPNRY_1,isotig04146_30,HRX1MBH02IEEBS_8,HS0W81S01BJ15J_9,HS0W81S01ATZRJ_9,HRX1MBH01CM3G9_9,HRX1MBH02GZ9WT_8,HS0W81S01CEJPP_10,isotig08003_31,isotig13707_6,iso…
GO:0043403	skeletal muscle tissue regeneration	P	isotig09111_10
GO:0031156	regulation of sorocarp development	P	HS0W81S02C70OV_6
GO:0006944	cellular membrane fusion	P	isotig03420_53,contig05148_3,isotig10035_32,isotig05795_21,HS0W81S02C4WD9_2
GO:0051437	positive regulation of ubiquitin-protein ligase activity during mitotic cell cycle	P	HRX1MBH01AYHG9_8,HRX1MBH02HRP7T_4,HRX1MBH02F9HIG_6,HS0W81S01BSVAO_5
GO:0046481	digalactosyldiacylglycerol synthase activity	F	HRX1MBH02IBNTQ_10,HRMYNUX02IMDJL_9,isotig13285_11,isotig07270_16,HRMYNUX02GVJOH_9
GO:0031929	TOR signaling pathway	P	isotig10201_11,HRX1MBH01CJETX_5
GO:0008152	metabolic process	P	HRX1MBH02GGBQ0_5,HRX1MBH01C4KTM_7,HRMYNUX02HOIOW_8,HS0W81S02D12I8_11,isotig03426_54,HRX1MBH02HQSAI_9,HS0W81S02DN5HT_3,isotig17434_3,HRX1MBH02HE0O4_2,HRX1MBH01D91WX_2,isotig08693_32,HS0W81S01BPRES_8,isotig15186_3,isotig03810_37,isotig14664_14,HRMYNUX02FJEWQ_10,HS0W81S01BX1HP_3,HS0W81S02EIEIP_4,HRMYNUX02IDNPX_10,isotig07853_35,HRX1MBH02JZQPV_2,HRX1MBH02HFDTR_6,isotig11606_16,HS0W81S01B9AR1_9,HRX1MB…
GO:0031577	spindle checkpoint	P	HS0W81S01CB4V5_6,HRX1MBH01AWQNS_3,isotig13266_5,isotig11206_10
GO:0019135	deoxyhypusine monooxygenase activity	F	isotig12141_6
GO:0042054	histone methyltransferase activity	F	HS0W81S02ESRZO_2,isotig09119_31,HRX1MBH02I7PI9_3,HS0W81S01CCDI4_4,HS0W81S01CJHEF_9,HS0W81S02C5OEG_1,HRMYNUX02JZL2A_2,HRMYNUX02FMYCO_8,isotig11609_10,HS0W81S01B3TE7_1,HRMYNUX02G7TGH_11,HRX1MBH01AJYPL_4,HS0W81S01CH740_10,isotig16452_5,HRX1MBH02IJ9L2_10,HS0W81S01A9D7J_11,isotig11711_5,HS0W81S01BAX3O_4,HRX1MBH01DZ9R4_13,HS0W81S01CJC2T_3,isotig09339_34,HS0W81S01AXJEM_8,isotig03566_53,HRX1MBH01AOY4N_8,…
GO:0015718	monocarboxylic acid transport	P	HRX1MBH02HM8W6_2,HRX1MBH02G99WB_4,HRX1MBH01DQY17_4,HRX1MBH02HQU29_9,HRX1MBH01BMU0J_4,HRX1MBH02IWCR6_4,isotig07629_15,HS0W81S02DXJN9_6,isotig06002_9,HS0W81S01BX6QG_4,HRX1MBH02JI2SU_4,HRX1MBH02FRDS3_5,HRX1MBH02HEZ9Q_5,HRX1MBH02HLXNK_4,HRX1MBH01BGNIZ_4,isotig07535_45
GO:0030522	intracellular receptor-mediated signaling pathway	P	HRX1MBH01EVMSU_3
GO:0000278	mitotic cell cycle	P	HRX1MBH01C6EET_3,HS0W81S01AYFVO_4,HRMYNUX02GD4C7_6,HS0W81S02EPFMS_2,HS0W81S01BWRH4_9,HRMYNUX02HB2L3_4,isotig13956_4,HS0W81S01CB4V5_6,HS0W81S02D0NVN_10,HRX1MBH02HLEXJ_4,HS0W81S02DR6TN_8,isotig08231_33,isotig10335_20,HRX1MBH02F0CNN_8,isotig15360_14,isotig02267_22,HRMYNUX02GJ2I9_10,isotig13731_3,isotig04860_32,HS0W81S01BEGA3_5,HRX1MBH01AWQNS_3,isotig11728_21,HS0W81S01B80VK_3,HS0W81S01ANCJH_5,HRX1MBH…
GO:0008618	7-methylguanosine metabolic process	P	HS0W81S01ASOV6_8,HS0W81S01B26TJ_2
GO:0006723	cuticle hydrocarbon biosynthetic process	P	isotig01717_48
GO:0002520	immune system development	P	HRX1MBH02HEDAV_11,HS0W81S01BUMFB_11,HS0W81S01BJ3JP_5,isotig11054_8,HRX1MBH02GV3UK_7,HRX1MBH02GSVUS_10,HRX1MBH02JNBVT_6,isotig13001_5,HRX1MBH02IO5EY_5,HRX1MBH02H0MXH_11,HRX1MBH02F6T80_9,HRX1MBH02IT6K3_5,HRX1MBH02IOAKT_6,HRX1MBH02HPY9W_12,isotig05036_7
GO:0071668	plant-type cell wall assembly	P	HS0W81S01AZR4S_5,HS0W81S01B1FJ2_3,isotig12997_17,HS0W81S02EAMJV_2,isotig14633_18,isotig08358_14,HS0W81S02EE5NB_2
GO:0048609	reproductive process in a multicellular organism	P	HRMYNUX02GD4C7_6,HRMYNUX02J0NE2_8,isotig07188_15,isotig07083_20,HRX1MBH01E2XHF_1,HRX1MBH02INNQX_10,isotig12710_14,HRX1MBH01EF04V_3,isotig10554_23,HRX1MBH01CZ341_16,HS0W81S02EGP77_8,isotig03502_17,HS0W81S02EWQA7_1,HRX1MBH02JRGT3_6,HRMYNUX02ILWHO_5,isotig10540_21,isotig13543_15,HRX1MBH02GU7PI_10,HRX1MBH02I5P0W_8,HS0W81S01BJ3JP_5,HRX1MBH02GD6JG_14,HS0W81S01B80VK_3,HRX1MBH02F49S1_9,HRX1MBH02GWE5G_13,…
GO:0016876	ligase activity, forming aminoacyl-tRNA and related compounds	F	isotig07318_13,HS0W81S01B2SBH_8,isotig14418_5,HS0W81S02DTSKV_2,HRX1MBH01CF6H5_5,HRX1MBH01CDYHF_9,HRX1MBH01BXXYB_3,HS0W81S02E2RCR_3,HRX1MBH02I1YO9_9,HRX1MBH02HIY20_9,isotig09222_30,isotig10701_23,isotig09916_10,HRMYNUX02GR74U_4,HRX1MBH02IOZ6M_5,HRX1MBH02FS7SS_10,HS0W81S01CIM5V_7,isotig07001_69,HRMYNUX02F77C3_4,isotig06986_54,isotig10877_26,isotig07689_38,isotig11115_23,isotig03938_8,HRX1MBH01BBFD7…
GO:0004000	adenosine deaminase activity	F	isotig13358_7,HRX1MBH02GZMYZ_8
GO:0043680	filiform apparatus	C	HS0W81S01A8CCJ_5,HRMYNUX02FWJD4_2,HS0W81S01B88TN_5,isotig03346_62,HS0W81S01CEMLB_5
GO:0046715	boron transmembrane transporter activity	F	isotig14031_7,HRMYNUX02GUWTA_8,HRX1MBH01DEFWZ_7,HS0W81S01B14TZ_5,HRMYNUX02GZJF0_5,HRX1MBH01AX9UJ_7,HRX1MBH01CQWGR_5,HRMYNUX02I4ZOZ_11,HS0W81S01AQHCF_4,HRX1MBH01AZ346_4,HRX1MBH02HBQYB_14,HRMYNUX02I1KWZ_4,isotig11790_6,HS0W81S01BXVH6_7,isotig12277_20
GO:0006144	purine base metabolic process	P	HRX1MBH02FTEKM_12,isotig11626_8,HRX1MBH02JD1L9_13,isotig14818_12,isotig08853_24,isotig04662_5,HRX1MBH02F3SGG_13,isotig14670_5,isotig10939_8,HRX1MBH02JSVOD_11,isotig04916_24,isotig09184_27,HRMYNUX02JZ5WL_11,isotig16343_6,isotig05332_16
GO:0048563	post-embryonic organ morphogenesis	P	HS0W81S02DTXQR_1,isotig09554_10,isotig16077_4,HRMYNUX02G7MT4_4,isotig09994_22,isotig09411_25,isotig12899_8,HS0W81S01CFOC4_6,HRX1MBH02JG63L_2,isotig07916_13,isotig08682_13,isotig03338_19,isotig02485_7,HS0W81S02EHJNI_3,isotig07803_45,isotig04359_25
GO:0000781	chromosome, telomeric region	C	isotig12806_17,HS0W81S01B905C_2,isotig13389_9,HRX1MBH02IFAR7_3,HRMYNUX02GYSW7_10,isotig07889_10
GO:0009909	regulation of flower development	P	HRMYNUX02I29T2_10,HRX1MBH02GSBOP_5,HRX1MBH01BJQPU_7,isotig13370_20,HRX1MBH02GWQOF_9,HS0W81S02EWKED_4,HRX1MBH02GLEV6_8,isotig03530_45,HS0W81S02C6PZZ_1,HRMYNUX02H4KIZ_4,HRMYNUX02ID5B1_9,HRX1MBH02G9LT4_11,HRX1MBH02FOON7_2,isotig12321_18,isotig10348_10,HRX1MBH01A0TJI_3,isotig08918_26,HS0W81S01AJ9RW_7,isotig00827_32,isotig04943_22,HRX1MBH02IR2C7_4,isotig03566_53,isotig15191_14,HS0W81S02DRWL6_3,HRX1MBH…
GO:0016861	intramolecular oxidoreductase activity, interconverting aldoses and ketoses	F	isotig09511_10,HS0W81S02E35BE_2,HS0W81S02DCRCC_2,isotig03142_18,isotig12553_5,isotig09585_11,HS0W81S01BGJK6_3,HS0W81S01BQCOG_4,isotig04936_19,HS0W81S01BK8TN_4,isotig08007_11,isotig09056_13
GO:0032259	methylation	P	HS0W81S01BIP7I_12,HRX1MBH01EUDDO_9,HS0W81S02ESRZO_2,isotig14711_7,isotig12978_7,HS0W81S01CJHEF_9,HRX1MBH02HVOKC_11,HRMYNUX02H87A8_3,HRX1MBH02JZNMP_16,HRMYNUX02JZL2A_2,HRMYNUX02FMYCO_8,HRMYNUX02HMHX8_1,HRMYNUX02FHW5C_12,HS0W81S01CK4BZ_1,isotig11609_10,HS0W81S02EADVP_8,HRMYNUX02ID5B1_9,HRX1MBH01AJYPL_4,HRX1MBH02G6V77_2,HRX1MBH01D447N_5,isotig13341_18,isotig06197_12,HRX1MBH02IJ9L2_10,HRMYNUX02FIS5P_…
GO:0042371	vitamin K biosynthetic process	P	isotig12458_8,isotig06763_2,isotig15307_11,HRX1MBH02G4GEW_6,HRX1MBH02ITHNM_4,isotig11506_9
GO:0009956	radial pattern formation	P	isotig06976_61,HS0W81S01BU1KX_3,isotig08292_30,isotig03448_28,isotig06985_26,isotig04014_16
GO:0031142	induction of conjugation upon nitrogen starvation	P	HRX1MBH01CJETX_5
GO:0045793	positive regulation of cell size	P	isotig04450_31,isotig13940_5,HRX1MBH01AYSU2_3,HRX1MBH01DT3TN_3,HRX1MBH02I0X3I_11
GO:0006044	N-acetylglucosamine metabolic process	P	HS0W81S01ASL99_13
GO:0003779	actin binding	F	HRX1MBH02G7KXQ_8,HRX1MBH02FS7KM_10,HS0W81S01CBKYA_4,HS0W81S02DW2B1_10,HS0W81S01AY9P7_6,isotig07883_35,HRX1MBH02IIL8U_6,HS0W81S02EHU3N_4,HS0W81S01A3BBZ_11,HS0W81S01A4CK6_8,HRX1MBH01EPFIV_11,HRX1MBH02F7I9D_2,HS0W81S01BUMFB_11,HS0W81S01CGMNJ_3,isotig12732_13,isotig13858_5,isotig01447_4,isotig09782_10,HRX1MBH02H2SU5_10,HS0W81S02EB86A_2,isotig03234_5,HRMYNUX02ICIK9_4,isotig07924_32,isotig03624_42,HRX1…
GO:0045263	proton-transporting ATP synthase complex, coupling factor F(o)	C	HRMYNUX02I8R96_10,isotig11254_19,HRMYNUX02FIGKU_7,isotig12884_18,isotig17482_4,isotig13503_15
GO:0006760	folic acid and derivative metabolic process	P	HRX1MBH02IAY0I_13,HRX1MBH02JT8CV_12,HRX1MBH02HSJMW_13,HRX1MBH02HBKER_13,isotig14336_6,HS0W81S01B9C8H_5,HS0W81S02EXKSZ_5,HRMYNUX02JLSR6_7,HRMYNUX02HQ5NP_6,HS0W81S01B7YJG_7,HRX1MBH02G8LG6_13,HS0W81S01B43QP_3,HRX1MBH02I1R8G_13,isotig13839_6,HRX1MBH02HWNJB_13,HRX1MBH02H9E1A_13,HRX1MBH02G3F3B_13,isotig09985_14,HS0W81S01BQTN2_3,isotig07755_34,isotig11301_8
GO:0009165	nucleotide biosynthetic process	P	HRX1MBH02HQSAI_9,isotig13080_7,isotig03850_40,HRX1MBH02FMGW2_8,HS0W81S01ARV03_2,HS0W81S02ESOIB_4,isotig13257_6,HS0W81S02DSCGN_8,isotig09308_26,isotig14470_8,isotig12994_6,isotig08599_32,HS0W81S02EAZF7_6,isotig13415_14,HRX1MBH02HYBJ2_9,isotig11817_18,HS0W81S01B0YYU_3,isotig12492_5,isotig10057_10,HS0W81S02D4F2T_10,isotig11963_6,HS0W81S01A4XYI_4,HS0W81S01A6PUA_2,isotig07278_50,HRX1MBH02JM3MF_15,HRX1…
GO:0043968	histone H2A acetylation	P	HS0W81S01AXOH9_10,HS0W81S01B1NX2_4
GO:0009658	chloroplast organization	P	isotig11967_7,isotig10175_27,HS0W81S02DP85P_9,isotig05787_13,isotig07036_19,HRX1MBH01DRINU_3,isotig03326_62,HRX1MBH01C7YD0_12,HS0W81S01CG9N4_12,HRX1MBH01BXF2L_11,HRX1MBH01BVXQ8_11,HRX1MBH01AQYZO_9,isotig04630_10,HRX1MBH02GNJ3Q_11,isotig08429_33,HRX1MBH02HESQF_12,isotig05943_5,isotig11950_6,isotig10135_23,isotig03960_9,HS0W81S01CH5IO_8,isotig07009_22,isotig08350_32,isotig07352_14,HS0W81S01BQTKE_8,…
GO:0010087	phloem or xylem histogenesis	P	HRX1MBH02HHJRY_13,HRMYNUX02GICPO_3,HRX1MBH01C8GS4_6,isotig05766_17,isotig08438_37,isotig06966_23,isotig10610_23,isotig16356_10,HRMYNUX02I7IVR_7,HS0W81S01CA9OM_9,isotig09651_33,HRX1MBH01B2DMY_3,isotig13037_7,isotig10810_18,isotig14186_15,isotig07117_53,isotig13834_14,HRX1MBH01DQWO2_5,HRX1MBH01DYYZJ_1,isotig11727_30,HRX1MBH02I52OW_2,HRX1MBH01EB3I6_5,HRX1MBH01CDWFV_7,isotig07492_39,isotig12103_16,is…
GO:0045017	glycerolipid biosynthetic process	P	isotig10696_25,isotig04511_7,isotig10547_25,HRX1MBH02FW0DF_6,isotig10554_23,HRX1MBH02G2Q85_2,HRX1MBH02G200I_8,isotig15025_14,HRX1MBH02FMBLX_8,isotig14192_10,isotig03914_32,HRX1MBH02HJOD1_7,HRX1MBH01C4NL6_7,HS0W81S02DX4RC_11,HS0W81S01A9M2E_8,HRX1MBH01ET22M_6,HRX1MBH01ECOJ5_8,HRX1MBH02IWLYQ_2,HS0W81S01BPCSA_9,HRX1MBH02FR9HF_13,HRX1MBH02GS9CQ_6,HRX1MBH02IFTPZ_2,HS0W81S02DDLKP_3,HS0W81S02E0GLL_13,HRX…
GO:0016634	oxidoreductase activity, acting on the CH-CH group of donors, oxygen as acceptor	F	isotig15280_13,isotig11733_19,isotig07496_49,isotig14009_11,isotig06658_7,HS0W81S01B8WM1_2,HS0W81S01A0HYN_9,isotig10181_9,isotig04988_11,isotig08668_8,isotig09812_21,HRX1MBH02H8LKP_1,isotig10023_24,isotig08829_28,HRMYNUX02I2MQW_10
GO:0031111	negative regulation of microtubule polymerization or depolymerization	P	isotig11054_8
GO:0060004	reflex	P	HRX1MBH01DKTDX_1
GO:0042157	lipoprotein metabolic process	P	isotig10696_25,isotig04511_7,HRX1MBH02FW0DF_6,HRX1MBH02G2Q85_2,isotig11075_21,isotig14192_10,HS0W81S01AXZUZ_11,HS0W81S02DX4RC_11,HRX1MBH01ET22M_6,HRX1MBH02IWLYQ_2,HRX1MBH02FR9HF_13,isotig04320_30,HRX1MBH02IFTPZ_2,HS0W81S02DDLKP_3,HS0W81S02E0GLL_13,HS0W81S01AN9YW_12,HS0W81S01CEU42_3
GO:0043100	pyrimidine base salvage	P	isotig12705_16
GO:0004197	cysteine-type endopeptidase activity	F	isotig17434_3,HS0W81S01A83QN_3,isotig10696_25,isotig04082_12,HS0W81S02D4XSK_3,isotig10008_9,HS0W81S02DNBKJ_3,HRX1MBH02HJRBY_11,HRMYNUX02F557R_3,isotig04680_24,HRX1MBH01CYJFI_8,isotig08238_27,HS0W81S02EJ48F_3,isotig11902_20,HS0W81S01CAK7D_10,isotig09340_32,isotig11441_6,isotig12763_18,HS0W81S02EEC6W_3,HRX1MBH02GOAY9_2,isotig16376_14,isotig17217_5,HRX1MBH02IWMRR_7,isotig10861_9,isotig12079_9,HS0W81…
GO:0004396	hexokinase activity	F	isotig10775_18,isotig09297_26,isotig10103_8,isotig11847_8,isotig06827_12,isotig07696_38,isotig04874_10
GO:0042462	eye photoreceptor cell development	P	isotig16760_5
GO:0031941	filamentous actin	C	HRX1MBH02IIL8U_6
GO:0071258	cellular response to gravity	P	HS0W81S01BYSWU_4,HS0W81S01BWS3W_4,isotig08450_11
GO:0007417	central nervous system development	P	HRX1MBH01CSU4X_7,HRX1MBH02HEDAV_11,HRX1MBH02G4URF_5,isotig16760_5,HRMYNUX02JMMGR_1,HRX1MBH02H0MXH_11,isotig03338_19,HRX1MBH02HPY9W_12
GO:0009887	organ morphogenesis	P	isotig08594_10,HRX1MBH01CSU4X_7,HRMYNUX02J0NE2_8,HS0W81S02D4RAW_1,HRX1MBH01BCELK_5,isotig03726_18,HS0W81S01BLVCH_9,HRX1MBH02HHJRY_13,isotig07883_35,isotig07773_15,isotig03514_53,isotig07083_20,isotig06977_60,HS0W81S02DTXQR_1,isotig15055_5,HRMYNUX02GICPO_3,HS0W81S02D0140_8,HRMYNUX02JANDF_4,HRX1MBH02JZNMP_16,HRX1MBH01EO2WJ_8,isotig12855_14,isotig01928_31,HRMYNUX02ILWHO_5,isotig08231_33,HRMYNUX02JZL…
GO:0004660	protein farnesyltransferase activity	F	isotig11075_21,isotig09707_7
GO:0010044	response to aluminum ion	P	HRX1MBH02I93CZ_2,isotig14931_4,HRX1MBH02J4C0Y_2,HS0W81S01A4PCK_7,HRX1MBH01CS1Z4_5,HS0W81S02EBWAG_1
GO:0033554	cellular response to stress	P	HRMYNUX02FJEWQ_10,HRX1MBH01DY47A_10,HRMYNUX02G9CYO_5,HRX1MBH01AUV9X_4,HRX1MBH02GKGFQ_10,HRMYNUX02JB3SE_3,HS0W81S01BUDZL_3,HRX1MBH02F6IQ8_10,isotig03846_33,HRX1MBH01DWT5T_9,HRX1MBH01EOKX4_12,HRX1MBH02JWSYM_3,HRX1MBH02ILFNJ_4,HRX1MBH01DJI6A_9,HRX1MBH01C773M_13,HRX1MBH01CZVU1_2,HRX1MBH02F2DS5_10,HS0W81S01BP9J1_9,HRX1MBH02I93CZ_2,isotig11952_7,isotig09236_27,isotig10210_18,isotig17375_2,isotig11607_2…
GO:0050826	response to freezing	P	isotig01892_57,isotig08538_26,isotig11009_5,isotig14116_16
GO:0031204	posttranslational protein targeting to membrane, translocation	P	isotig06465_5,isotig08414_12,isotig08562_14
GO:0010241	ent-kaurene oxidase activity	F	isotig08589_12
GO:0004030	aldehyde dehydrogenase [NAD(P)+] activity	F	HS0W81S01BS8WB_3,isotig10769_23,isotig08532_8,isotig14392_4,HRMYNUX02JTC67_6,isotig04726_12
GO:0042470	melanosome	C	HS0W81S01BPRES_8,HRX1MBH02GS8DU_12,HS0W81S01AYKY0_5,HS0W81S01A83EV_4,isotig06867_86,HRX1MBH01BQHE2_6,isotig06865_30,HRX1MBH02GTHMR_7,HRX1MBH02GD820_15
GO:0071395	cellular response to jasmonic acid stimulus	P	HS0W81S02EEBHG_2,isotig07479_22,HRMYNUX02HN0MG_7,isotig07051_55,isotig11208_19,HRX1MBH02HC3SP_1,isotig13153_8,HRX1MBH01CBKW0_4,isotig06850_5,HRX1MBH02HTK24_6,isotig07593_40,isotig11675_19,isotig13652_10,isotig03418_50
GO:0034063	stress granule assembly	P	HRX1MBH02HH4XD_10
GO:0048678	response to axon injury	P	HRX1MBH02GSVUS_10
GO:0051247	positive regulation of protein metabolic process	P	isotig10204_9,HRX1MBH02IUCWB_4,HRX1MBH01AYHG9_8,isotig12349_19,HRX1MBH02HRP7T_4,HRX1MBH02HH4XD_10,HRX1MBH02F9HIG_6,isotig09348_29,HRX1MBH01DLL3N_4,HS0W81S01BSVAO_5,isotig08049_29,isotig13541_19,HS0W81S02EPUPZ_1
GO:0002761	regulation of myeloid leukocyte differentiation	P	HRX1MBH02IOAKT_6
GO:0055046	microgametogenesis	P	isotig12710_14,isotig06900_25,isotig08601_13,isotig09940_11,isotig01717_48
GO:0030312	external encapsulating structure	C	HRX1MBH01C3BP0_10,isotig03846_33,HS0W81S01A3QSQ_9,HS0W81S01ASTF4_2,isotig05536_18,isotig02333_40,isotig04145_31,HS0W81S01A7CGM_7,HRX1MBH02IAY0I_13,isotig05052_21,HRMYNUX02GHDOH_10,HRX1MBH02FKA4B_15,HRX1MBH01DL6HA_5,isotig07188_15,isotig03522_44,isotig08924_15,HRX1MBH01B0SQG_13,isotig09645_18,HS0W81S01AZR4S_5,HRX1MBH02JT8CV_12,HRX1MBH02HSJMW_13,HS0W81S01BJHZ9_1,HRMYNUX02I8ER7_13,HRX1MBH02FXXRJ_4,H…
GO:0043096	purine base salvage	P	HRX1MBH02FTEKM_12,isotig11626_8,HRX1MBH02JD1L9_13,HRX1MBH02F3SGG_13,HRX1MBH02JSVOD_11,isotig04916_24,isotig05332_16
GO:0003887	DNA-directed DNA polymerase activity	F	HRX1MBH02G97P0_15,HRX1MBH02JJ1OG_13,HS0W81S01BMGOY_9,HS0W81S01BLVCH_9,HRX1MBH02IFVIK_12,HS0W81S02DHDYV_9,HS0W81S01BA4R4_11,HS0W81S01BAPEQ_12,HS0W81S02ECYPY_3,HRX1MBH02IJXZ1_5,HRX1MBH02I2LT3_12,HRX1MBH02HWGDQ_5,HS0W81S01B9VNZ_8,HRX1MBH02HFWZ0_9,HS0W81S01AVBYJ_9,HRX1MBH02IUZ1X_2,HS0W81S01ALD2D_8,HS0W81S01A24OQ_9,HRX1MBH02HCY1G_13,isotig14110_15,HRX1MBH01CEGD3_9,HRX1MBH01C8XTY_4,isotig16291_12,HRMYN…
GO:0017126	nucleologenesis	P	HS0W81S01AJGVL_3
GO:0032502	developmental process	P	HRX1MBH01CMOPR_3,isotig03426_54,HRX1MBH01C6EET_3,HRX1MBH02HE0O4_2,isotig05550_29,isotig15579_7,HRX1MBH01EOODN_1,isotig04179_29,isotig04186_45,HS0W81S01AYFVO_4,HRX1MBH01BAP3R_11,HS0W81S01A3QSQ_9,HRX1MBH02IUX0L_8,HRX1MBH02F4B5M_12,isotig13307_15,HRX1MBH01BUW5E_2,isotig08594_10,HS0W81S01CK6QD_2,isotig09137_24,HRX1MBH02FSDLY_6,HRMYNUX02GD4C7_6,HRMYNUX02IE3Q0_5,isotig09002_10,HRX1MBH02JJ1OG_13,HS0W81S…
GO:0016122	xanthophyll metabolic process	P	isotig03998_37,isotig12385_17,isotig15000_13,HRMYNUX02HBND2_9
GO:0010166	wax metabolic process	P	isotig08784_29,isotig08114_22,HRX1MBH01BRXSE_2,isotig01717_48
GO:0010675	regulation of cellular carbohydrate metabolic process	P	HRMYNUX02HWRXA_8,isotig10540_21,HS0W81S01A542E_4,HRX1MBH02I23I6_12
GO:0008425	2-polyprenyl-6-methoxy-1,4-benzoquinone methyltransferase activity	F	HS0W81S02DXW8N_3
GO:0018283	iron incorporation into metallo-sulfur cluster	P	HRMYNUX02HT6L1_3,HRX1MBH01ERCZY_13
GO:0002455	humoral immune response mediated by circulating immunoglobulin	P	HRX1MBH02G04WS_3,HRX1MBH02IONN2_4,HRX1MBH02IM1F9_2
GO:0004070	aspartate carbamoyltransferase activity	F	isotig10697_26
GO:0009065	glutamine family amino acid catabolic process	P	HS0W81S01CFN88_2,isotig08044_35,HS0W81S01APGJK_2,isotig13600_5,isotig06897_35,isotig08439_10,isotig04476_10,isotig05180_10
GO:0009630	gravitropism	P	isotig09012_25,HRX1MBH02I018T_8,HRX1MBH01B3MFX_2,isotig12526_18,HRX1MBH02HQEYO_7,HS0W81S01BU1KX_3,HRMYNUX02HC2ID_7,isotig06878_31,isotig04014_16,HRX1MBH02H1EJI_4,isotig08479_27,isotig02866_40,isotig01813_89
GO:0005344	oxygen transporter activity	F	HRX1MBH02FYC8K_3,HRX1MBH01BZQXX_2,HRMYNUX02HZI95_5,HRX1MBH02ITBRB_4,HS0W81S02DUMH1_2
GO:0006303	double-strand break repair via nonhomologous end joining	P	HRX1MBH02GV3UK_7,HRX1MBH02JNBVT_6,HRX1MBH02F6T80_9
GO:0016721	oxidoreductase activity, acting on superoxide radicals as acceptor	F	isotig15943_11,HRX1MBH02JVG7W_11,isotig12991_5,HRX1MBH02GSVUS_10,HRX1MBH02HJBQ3_11,isotig12173_22,HRX1MBH02HOUQ0_8,HRX1MBH01A74D0_3,isotig04706_14,isotig12145_18,isotig06018_5
GO:0043393	regulation of protein binding	P	HS0W81S01AXJEM_8,HRX1MBH01BGR3P_5,HS0W81S01BNX7G_12
GO:0009838	abscission	P	isotig15201_16,isotig10042_11
GO:0031267	small GTPase binding	F	HS0W81S01B5AM9_12,isotig02953_35,isotig14617_8,HS0W81S01AY2FC_6,HRX1MBH02IGJUO_4
GO:0015123	acetate transmembrane transporter activity	F	HS0W81S01BX6QG_4
GO:0016444	somatic cell DNA recombination	P	HS0W81S01CFJO4_10,HRX1MBH02GV3UK_7,isotig09349_6,isotig15388_6,HRX1MBH02JNBVT_6,HRX1MBH02HIFV6_11,HRX1MBH02FQD4Z_2,isotig07263_13,HRX1MBH02F6T80_9,HRX1MBH01BMIFO_5
GO:0004794	L-threonine ammonia-lyase activity	F	isotig08322_16
GO:0030076	light-harvesting complex	C	HRX1MBH02GN7J7_1,isotig04829_19
GO:0030659	cytoplasmic vesicle membrane	C	HS0W81S02D9IGL_5,isotig07056_20,HRX1MBH02IBNTQ_10,HRX1MBH02HYBJ2_9,isotig08326_10,HRMYNUX02GT6ZQ_4,HRMYNUX02IMDJL_9,HRX1MBH02GMYVZ_1,HRX1MBH01CXQMC_11,isotig09396_27,HRX1MBH02HJ96O_13,HRMYNUX02GLBLW_6,isotig13285_11,isotig08020_29,HRX1MBH02IVPP9_5,isotig07081_47,HRX1MBH02IXL5K_2,isotig14259_5,isotig07091_22,HRX1MBH02HB6W1_12,HRX1MBH02HWKGB_2,isotig07270_16,HRX1MBH01C7SHS_5,HRMYNUX02IGBIF_8,isotig…
GO:0000030	mannosyltransferase activity	F	isotig04511_7,isotig02898_44,HRX1MBH02G2Q85_2,isotig03535_40,HRMYNUX02J3AQ9_3,HRX1MBH01DW351_1,isotig01015_41,HRX1MBH01ET22M_6,HRX1MBH02IWLYQ_2,HRX1MBH02FNX3X_2,HRX1MBH02INKYL_2,HRX1MBH02IFTPZ_2,HRX1MBH02GNSA8_2
GO:0017070	U6 snRNA binding	F	isotig06049_3
GO:0009560	embryo sac egg cell differentiation	P	HRX1MBH02INNQX_10,HRX1MBH02GU7PI_10,HRX1MBH02F49S1_9,HS0W81S02EXOCN_7,isotig14876_8
GO:0030224	monocyte differentiation	P	HS0W81S01BUMFB_11,HRX1MBH02IO5EY_5,HRX1MBH02IT6K3_5
GO:0090046	regulation of transcription regulator activity	P	isotig00388_54,HRX1MBH02F78XF_9,HRX1MBH01C3UHS_4,HRX1MBH02IOAKT_6,isotig01422_8,isotig08132_11
GO:0010208	pollen wall assembly	P	HRX1MBH02H8GT3_10,HS0W81S01B88NB_3
GO:0003711	transcription elongation regulator activity	F	isotig16351_12,HS0W81S01AV8N8_5,HS0W81S01CG1FU_5,isotig03382_52
GO:0032946	positive regulation of mononuclear cell proliferation	P	HS0W81S01AMUTG_12
GO:0005093	Rab GDP-dissociation inhibitor activity	F	HS0W81S01BIHM2_3
GO:0007140	male meiosis	P	HRX1MBH02GV3UK_7,isotig15388_6,HRX1MBH02JNBVT_6,isotig12543_16,isotig10679_25,HRX1MBH02FQD4Z_2,HRX1MBH02F6T80_9,HS0W81S01AQFBF_10,HRX1MBH02HUSRF_8,isotig09923_9,HRX1MBH01C7N52_4
GO:0042886	amide transport	P	isotig13536_14,HS0W81S01CJOMS_7
GO:0016308	1-phosphatidylinositol-4-phosphate 5-kinase activity	F	HRX1MBH01CWYQS_4,HRX1MBH02G2DEA_13,isotig04312_27,HS0W81S01ASTHZ_4,HRX1MBH01DALBM_12,HRX1MBH02HPM54_12,HS0W81S01BA0LG_3,isotig14459_10,HS0W81S01A7D7J_8,HRX1MBH02GAYPI_5,HRX1MBH01EWSDB_4,HRX1MBH01CNAGF_4,HRX1MBH02F6HC3_12,HRX1MBH01C1BCU_5,HRX1MBH01A65P0_12,HRX1MBH01CYHOU_13,HS0W81S01AWS2E_5,HRMYNUX02F8GR3_2,HS0W81S02ESH8W_1,isotig07748_9,isotig07115_21,HS0W81S02DLK00_5,HRMYNUX02IMV9R_3
GO:0016676	oxidoreductase activity, acting on heme group of donors, oxygen as acceptor	F	HRX1MBH02ILHQB_6,HS0W81S02DQMNJ_1,HS0W81S02DZ72X_1,HRMYNUX02H36Y4_2,HRX1MBH02HD8SF_6,HS0W81S02EFWL7_1,HRX1MBH02G9ZW2_6,HRMYNUX02I85GK_10,isotig06636_4,HS0W81S02C8PBT_1,HS0W81S02D9S1Z_1,isotig04912_6,HRX1MBH02JGPR9_9
GO:0009527	plastid outer membrane	C	isotig10989_25,HRX1MBH02IBNTQ_10,isotig06908_68,HRMYNUX02IMDJL_9,isotig07036_19,HS0W81S01A5HPG_3,HRX1MBH01DRINU_3,isotig13285_11,isotig03112_26,isotig10223_25,HRX1MBH01BZ06X_3,isotig06918_26,isotig07270_16,HRX1MBH02JQ4C6_4,isotig09770_26,isotig06827_12,isotig07696_38,isotig07320_15,HRX1MBH02GNJ3Q_11,HRX1MBH02HESQF_12,isotig05943_5,HRMYNUX02GVJOH_9,HRX1MBH02FZ9AV_5,isotig08589_12,isotig03960_9,HRX…
GO:0004617	phosphoglycerate dehydrogenase activity	F	isotig07819_30,isotig13547_18,HRX1MBH02HYQZF_2,isotig08010_30
GO:0008686	3,4-dihydroxy-2-butanone-4-phosphate synthase activity	F	isotig14820_16,isotig16507_11,isotig10073_20
GO:0002009	morphogenesis of an epithelium	P	HRMYNUX02GICPO_3,HRMYNUX02I7IVR_7,HRX1MBH01DKTDX_1,HRX1MBH01B2DMY_3,isotig06876_87,isotig13834_14,HS0W81S02EXGT1_6,HRX1MBH02I52OW_2,HRX1MBH01EB3I6_5,isotig12103_16,isotig13770_13,HS0W81S01AV2WO_5,HS0W81S02DRSBN_6,HRX1MBH02JQJ8E_7,HS0W81S02D7P7V_5,isotig09388_27
GO:0010289	homogalacturonan biosynthetic process	P	isotig03690_36,isotig07257_51,isotig02675_52,isotig02393_13
GO:0009070	serine family amino acid biosynthetic process	P	isotig15728_5,HS0W81S01B2SBH_8,HRMYNUX02HLVWO_3,isotig09949_9,isotig01328_10,isotig10540_21,isotig10895_8,isotig07819_30,isotig09828_10,HS0W81S01BS0XV_8,isotig04740_25,HRMYNUX02IO9K2_9,HRMYNUX02FJC1J_13,HS0W81S01BCRFZ_6,isotig13547_18,isotig09562_25,isotig12604_19,isotig05620_7,isotig10860_4,HRX1MBH02HYQZF_2,isotig09792_6,isotig08010_30,isotig04407_25,HS0W81S01CB4M1_8,isotig02004_14,isotig08550_34
GO:0009416	response to light stimulus	P	isotig03426_54,HRX1MBH01DY47A_10,HRX1MBH01EOODN_1,HRMYNUX02I29T2_10,HRMYNUX02JB3SE_3,HRX1MBH02I23CZ_2,isotig16838_9,HRX1MBH02ILFNJ_4,isotig14280_7,isotig07251_51,HRMYNUX02GHDOH_10,isotig08044_35,HS0W81S01A71X9_11,isotig15272_7,isotig09057_31,isotig11374_17,HS0W81S01BH8SY_9,HS0W81S02D47N6_8,isotig07364_25,isotig11702_7,HS0W81S01B04VS_1,isotig03772_48,isotig09878_29,HRX1MBH02GKRYR_11,isotig07143_46…
GO:0030286	dynein complex	C	HS0W81S01B04VS_1,HS0W81S01B1D1T_1,isotig17072_9,HS0W81S01ASL2P_2,HS0W81S01AOJF3_3,HS0W81S01BC0RA_3,HS0W81S01AUI2U_1,HS0W81S01BT9AV_3,HS0W81S01BPDER_1,HS0W81S01CAIGP_3,HS0W81S01BNAHY_1,HS0W81S01B0PW3_2,HS0W81S01BIFNK_1,HS0W81S01CJ4T0_1,HS0W81S01AT1NK_2,HS0W81S01BOCCH_1,HRX1MBH01BXPM8_8
GO:0006024	glycosaminoglycan biosynthetic process	P	isotig15696_6,isotig13830_6
GO:0007628	adult walking behavior	P	HRX1MBH01DJI6A_9,HS0W81S02ERJGW_10
GO:0032413	negative regulation of ion transmembrane transporter activity	P	isotig03326_62,isotig07009_22
GO:0043235	receptor complex	C	HS0W81S01BUMFB_11,HS0W81S01A83EV_4,HRX1MBH02IO5EY_5,HRX1MBH02IT6K3_5
GO:0032364	oxygen homeostasis	P	HRX1MBH02GSVUS_10
GO:0001831	trophectodermal cellular morphogenesis	P	isotig11181_7
GO:0051607	defense response to virus	P	HS0W81S02DUBAI_11,HRX1MBH02HXHW1_6,isotig06961_15,HRX1MBH02I9X0W_7,HS0W81S02ESWQX_10,isotig16687_4,HS0W81S01BNI4M_11,HRX1MBH02IWS0M_4,HRX1MBH01A9AT8_3,HRX1MBH02IZUYS_4,HS0W81S02EMK3N_8,HS0W81S02DXTAE_10,HRX1MBH02FVORB_10,isotig06983_23,isotig05772_18,HRX1MBH02HFDB8_7,HS0W81S02EACI9_11,isotig15500_3,HS0W81S02DUL8W_6,HS0W81S02D44G2_11
GO:0030118	clathrin coat	C	isotig01371_16,HRX1MBH01CDS2M_10,HRX1MBH01CC3K8_4,isotig09396_27,HRX1MBH02I1G23_2,isotig08020_29,HS0W81S02E2J5H_2,isotig07999_13,HRX1MBH01CX8I9_3,isotig06867_86,HS0W81S02DCSLC_6,HS0W81S02D06FF_2,isotig06865_30,HRMYNUX02GPZN7_4,isotig14203_12,isotig03936_35,HRMYNUX02HL9CM_4,isotig17093_3,HRX1MBH01C01X8_3,isotig07138_18,isotig09263_10,isotig08842_26
GO:0051707	response to other organism	P	HS0W81S02DUBAI_11,HRX1MBH02F9U7F_4,HS0W81S02EJFNG_12,isotig10816_20,HRMYNUX02GHDOH_10,HRMYNUX02J0NE2_8,isotig09859_10,isotig03210_8,HRX1MBH01EK51I_12,isotig13383_8,HRX1MBH02HEDAV_11,HRX1MBH01DFO0M_8,HRX1MBH02HXHW1_6,isotig07773_15,isotig07496_49,isotig10248_10,isotig16713_13,isotig07083_20,isotig12172_6,HS0W81S01BMYJM_3,isotig10067_25,isotig16835_4,isotig06961_15,isotig02898_44,isotig01116_7,isot…
GO:0090092	regulation of transmembrane receptor protein serine/threonine kinase signaling pathway	P	HRX1MBH01DJI6A_9,HRX1MBH02IUCWB_4
GO:0004749	ribose phosphate diphosphokinase activity	F	isotig13415_14,isotig15180_14,isotig14505_13,isotig12874_6,isotig04514_28
GO:0005746	mitochondrial respiratory chain	C	isotig08121_33,isotig06636_4,isotig16717_9
GO:0005083	small GTPase regulator activity	F	HRX1MBH02HHJRY_13,isotig16407_4,HRMYNUX02GICPO_3,isotig04300_16,HS0W81S02EDPLH_6,HRX1MBH02G0G5X_13,isotig02324_32,isotig06966_23,isotig08336_30,HRMYNUX02I7IVR_7,HRX1MBH01B2DMY_3,HS0W81S01B7F6U_12,HS0W81S01B5AM9_12,isotig05724_9,isotig13834_14,HRX1MBH02G77BN_13,HS0W81S01CADOE_8,HRX1MBH01C2H6O_6,HRX1MBH02I52OW_2,isotig15829_5,HS0W81S01BIHM2_3,HS0W81S01BJQOP_4,HRX1MBH01EB3I6_5,HS0W81S02DFIOL_9,isoti…
GO:0004322	ferroxidase activity	F	isotig12286_15,isotig12279_13
GO:0006200	ATP catabolic process	P	isotig04664_9
GO:0060627	regulation of vesicle-mediated transport	P	HRMYNUX02GICPO_3,HRMYNUX02I7IVR_7,HRX1MBH01B2DMY_3,isotig13834_14,HRX1MBH02I52OW_2,HRX1MBH01EB3I6_5,isotig12103_16,isotig13770_13,HS0W81S02DRSBN_6,HRX1MBH02JQJ8E_7,HS0W81S02D7P7V_5,isotig09388_27
GO:0016413	O-acetyltransferase activity	F	isotig09828_10,isotig09562_25
GO:0030553	cGMP binding	F	HRX1MBH02HF17T_8,HRX1MBH01CD15B_2,HRX1MBH02FMAEB_2,isotig16027_12,isotig09793_26,HRX1MBH01B74X0_15,isotig02711_46,HS0W81S01B60L7_6,isotig07548_35,HRX1MBH02FY6YB_3,isotig07435_43,HS0W81S02D5TPD_8,HRX1MBH01DH3DS_11,isotig04290_51,isotig07709_34,HS0W81S02DJUJV_7,HRMYNUX02ITQ35_4,HRX1MBH02HC0TA_7,isotig12011_14
GO:0035107	appendage morphogenesis	P	HRX1MBH01CSU4X_7,isotig03338_19
GO:0019773	proteasome core complex, alpha-subunit complex	C	isotig11783_18,isotig12146_12,HRMYNUX02GKT8D_7,isotig12179_7,isotig12635_7,isotig05102_20,HRX1MBH02IJNHB_7,isotig11528_20,HS0W81S01A06FC_7,HRMYNUX02JPLAG_7,isotig03048_28,HRX1MBH01D74HI_7
GO:0032507	maintenance of protein location in cell	P	HS0W81S01CB4V5_6,isotig04286_29,HRX1MBH01EEMBQ_10,HRX1MBH01BPCHQ_10,HS0W81S01BU1KX_3,isotig12293_5,isotig13632_6,HRX1MBH01ANTNZ_10,isotig12235_10,isotig04014_16,isotig08482_33
GO:0031346	positive regulation of cell projection organization	P	HRX1MBH01DQY17_4,HRX1MBH01BMU0J_4,HRX1MBH01BGNIZ_4
GO:0008235	metalloexopeptidase activity	F	isotig10403_21,HRX1MBH02GGQNB_4,isotig10348_10,HS0W81S01A7OGO_5,isotig07968_39,isotig09598_10,HRX1MBH01EPIDC_4,isotig01634_29,HRX1MBH01CXFTZ_4,isotig08531_38,HRX1MBH02HYW6J_12,isotig12514_15,HRX1MBH01CTTHM_4,HRX1MBH02JYO2Q_11,HRX1MBH01AVN0M_4
GO:0043269	regulation of ion transport	P	isotig03326_62,isotig16702_4,HRX1MBH02I3ZN4_3,HS0W81S01A36OQ_4,isotig07009_22,HS0W81S01BI9S9_3,isotig08122_6,isotig00769_6,isotig16630_11
GO:0051313	attachment of spindle microtubules to chromosome	P	HS0W81S01CB4V5_6
GO:0048768	root hair cell tip growth	P	HRX1MBH01CWYQS_4,HRX1MBH01AWZQP_11,isotig03838_36
GO:0090208	positive regulation of triglyceride metabolic process	P	HRX1MBH01DQY17_4,HRX1MBH01BMU0J_4,HRX1MBH01BGNIZ_4
GO:0004014	adenosylmethionine decarboxylase activity	F	HRX1MBH01DCJOS_2,isotig09209_36,HRX1MBH01DRQ3M_5,isotig08305_35
GO:0005856	cytoskeleton	C	HRMYNUX02HZXQ6_3,isotig01146_32,HRX1MBH01DJI6A_9,HS0W81S01ANUT3_6,HRX1MBH01BQFH5_2,HS0W81S01B9LSI_1,isotig07013_48,HRMYNUX02H8DLF_7,HS0W81S01CBKYA_4,isotig08835_12,HS0W81S02DW2B1_10,HS0W81S01AY9P7_6,isotig07883_35,isotig04334_37,HS0W81S01B4IWD_9,HRX1MBH02IIL8U_6,HRX1MBH02J1NBZ_17,isotig09049_6,HS0W81S01A4CK6_8,HS0W81S01CG9I4_9,HRX1MBH01EPFIV_11,isotig07338_12,HS0W81S01B04VS_1,HRX1MBH01EJEYY_5,HRX…
GO:0007403	glial cell fate determination	P	HRX1MBH01CSU4X_7
GO:0009765	photosynthesis, light harvesting	P	isotig11524_2,HS0W81S02EAZLQ_14,isotig13272_7,isotig10585_11,isotig11458_23,HRX1MBH01E34EX_3,HS0W81S01B63BC_2,isotig05564_15,HRX1MBH01B402I_3,HS0W81S01BZ33K_3,isotig13047_16,isotig04923_19,isotig03224_7,HRX1MBH01DVAN9_3,HRX1MBH01CKN0Q_12,HS0W81S01BXF7B_2,isotig12651_21,HS0W81S01BTS45_2,isotig01777_18,HRMYNUX02GC8SD_15,isotig16752_9,isotig17314_3,HS0W81S01A0FA9_2,HRX1MBH01CPNAX_10,isotig11128_25,i…
GO:0061008	hepaticobiliary system development	P	isotig14020_5,HS0W81S01BBLS9_1,HRX1MBH02GSVUS_10
GO:0042816	vitamin B6 metabolic process	P	HS0W81S02EP989_6,isotig11978_18,HS0W81S02C9PQZ_5,isotig13293_18,isotig08893_22
GO:0034654	nucleobase, nucleoside, nucleotide and nucleic acid biosynthetic process	P	HRX1MBH02HQSAI_9,HRX1MBH01D91WX_2,isotig13080_7,isotig03850_40,HRX1MBH02FMGW2_8,HS0W81S01ARV03_2,HS0W81S02ESOIB_4,isotig13257_6,HRX1MBH02FTEKM_12,HS0W81S02DSCGN_8,isotig09308_26,isotig14470_8,isotig12994_6,HS0W81S01A7R2F_5,isotig08599_32,HS0W81S02EAZF7_6,isotig13415_14,HRX1MBH02HYBJ2_9,isotig11817_18,HS0W81S01B0YYU_3,isotig12492_5,isotig10057_10,HS0W81S02D4F2T_10,isotig11963_6,HS0W81S01A4XYI_4,HS…
GO:0070851	growth factor receptor binding	F	HS0W81S01A83EV_4
GO:0006797	polyphosphate metabolic process	P	HS0W81S02DS6SA_4
GO:0042447	hormone catabolic process	P	HRX1MBH02IY0RG_7,HRX1MBH02G901D_14,HS0W81S02DH2MY_4,HS0W81S02EJ0OD_4,HS0W81S02C1ZX7_4,HRX1MBH01A3185_3,HRX1MBH02JAMO3_7,HS0W81S02EZXZN_5,HS0W81S02DYE6Z_10,HRX1MBH02JU0XV_7,HS0W81S02DW63Y_4,HRX1MBH02HFTHF_7,HS0W81S01BU3QR_14,HS0W81S02EJMPO_4
GO:0000254	C-4 methylsterol oxidase activity	F	HRX1MBH02IWM4Z_9,HS0W81S01BT2ZQ_8
GO:0016796	exonuclease activity, active with either ribo- or deoxyribonucleic acids and producing 5'-phosphomonoesters	F	HRX1MBH02I49F8_5,HRX1MBH02H62CK_2,HS0W81S01APVTU_2,HRX1MBH01D6B6C_2,isotig14411_14,isotig11445_10,isotig10298_27,HRX1MBH01BKTTT_3,HRMYNUX02GHAML_2,isotig11525_20,isotig12178_18,HRX1MBH02JV7ZI_8,HRX1MBH02IJB24_6,isotig14638_7,isotig12486_15,isotig07225_51,isotig14789_2,HRX1MBH02JCRSV_11,HRX1MBH01E27EJ_1,isotig10838_22,isotig16941_11,HRX1MBH01BV392_4,isotig13812_6,HRX1MBH02FV0R1_4,isotig04750_24,HR…
GO:0000224	peptide-N4-(N-acetyl-beta-glucosaminyl)asparagine amidase activity	F	isotig14326_18,isotig03898_14,HRX1MBH02I54BG_5,isotig08016_35,HRX1MBH02GQ324_11,HRX1MBH02FWHTV_10,HRX1MBH01BODZR_13
GO:0010468	regulation of gene expression	P	isotig03426_54,HRX1MBH02HE0O4_2,isotig08693_32,isotig03810_37,HRX1MBH02HFDTR_6,HS0W81S01B9AR1_9,isotig07395_21,isotig13932_5,isotig15579_7,HRMYNUX02HKSYC_5,HS0W81S01CAK2T_9,HS0W81S01AXOH9_10,isotig15583_4,isotig07687_17,HRX1MBH02IS3JN_4,isotig14195_15,HRX1MBH01EOKX4_12,HRX1MBH01BRSNH_4,HS0W81S01CK6QD_2,isotig13775_17,isotig01146_32,HRX1MBH01EUDDO_9,HS0W81S02ESRZO_2,isotig03722_42,isotig12294_8,HR…
GO:0030216	keratinocyte differentiation	P	HRX1MBH01CSU4X_7,HRX1MBH02HEDAV_11,HRX1MBH02H0MXH_11,HRX1MBH02HPY9W_12
GO:0007632	visual behavior	P	HS0W81S01B04VS_1,HS0W81S01B1D1T_1,HS0W81S01ASL2P_2,HS0W81S01AOJF3_3,HS0W81S01BC0RA_3,HS0W81S01AUI2U_1,HS0W81S01BT9AV_3,HS0W81S01BPDER_1,HS0W81S01CAIGP_3,HS0W81S01BNAHY_1,HS0W81S01B0PW3_2,HS0W81S01BIFNK_1,HS0W81S01CJ4T0_1,HS0W81S01AT1NK_2,HS0W81S01BOCCH_1
GO:0005681	spliceosomal complex	C	HS0W81S02D12I8_11,isotig03810_37,HS0W81S01B9AR1_9,HS0W81S01CAK2T_9,isotig14620_14,HS0W81S02ESK0F_11,HRMYNUX02GXHMT_13,isotig06858_34,isotig10732_6,HS0W81S02E1HYW_5,isotig11990_18,HS0W81S02E1XW3_11,HRX1MBH02IQH6Q_12,isotig15778_11,HRMYNUX02GXVL4_2,isotig15183_4,isotig07221_20,HRMYNUX02HPXUE_11,isotig11212_9,HS0W81S01CBQEJ_4,isotig03300_17,isotig09123_13,HRX1MBH02HBXCF_10,isotig08075_8,HS0W81S01A85…
GO:0030042	actin filament depolymerization	P	HS0W81S01A4CK6_8,isotig07062_24,HS0W81S01AY3S0_8
GO:0010410	hemicellulose metabolic process	P	isotig07680_15,HRX1MBH02G2MA9_8,HRX1MBH02G83ZG_9,HRX1MBH02GZQ8F_8,HRX1MBH02IFTRA_8
GO:0046923	ER retention sequence binding	F	HRX1MBH01EEMBQ_10,HRX1MBH01BPCHQ_10,isotig12293_5,isotig13632_6,HRX1MBH01ANTNZ_10,isotig12235_10
GO:0051555	flavonol biosynthetic process	P	isotig07662_39,HRX1MBH01DROZM_12,HRX1MBH02F0DIT_10,isotig07107_50,isotig10462_19
GO:0009937	regulation of gibberellic acid mediated signaling pathway	P	isotig07916_13,isotig08682_13
GO:0015082	di-, tri-valent inorganic cation transmembrane transporter activity	F	HRX1MBH02FMGW2_8,HRX1MBH01E1F1R_12,HS0W81S02EAZF7_6,isotig12710_14,isotig12492_5,HRX1MBH01AYTBN_13,isotig08346_11,HRX1MBH02HEJZS_6,HRX1MBH02IF9T5_4,HS0W81S02EO9AI_5,HS0W81S02EJLWY_7,HRMYNUX02IQ3DJ_12,isotig10672_9,HRMYNUX02HXMBU_4,isotig11350_9,HRX1MBH01B109B_12,isotig08723_34,isotig09506_28,HRMYNUX02IGBIF_8,isotig07717_14,HS0W81S02DTO3O_3,isotig07122_51,isotig06951_26,isotig03854_52,HS0W81S02DLV…
GO:0009081	branched chain family amino acid metabolic process	P	HS0W81S01BX1HP_3,HRX1MBH01BUW5E_2,isotig08113_9,isotig08138_13,HRX1MBH01CU0ZV_12,isotig14544_5,HRX1MBH02IDQQU_4,isotig10268_6,isotig10856_24,isotig04366_23,HRX1MBH02G6YES_6,isotig08322_16,HS0W81S01BG214_5,HRX1MBH01C3F0G_3,isotig08392_31,isotig06816_6,HRX1MBH02JSLGB_5,HRX1MBH02IL45Y_12,isotig08508_34,isotig04399_25,HRX1MBH01CHVVQ_10,isotig05572_25,HRX1MBH02IRDYQ_15,HS0W81S01AYNQH_3,isotig16156_7,i…
GO:0004843	ubiquitin-specific protease activity	F	HRX1MBH02JDVCS_11,isotig09629_9,HRX1MBH02H5IE0_9,isotig08901_28,isotig00875_28,isotig13614_18
GO:0003156	regulation of organ formation	P	isotig12855_14,HS0W81S02E2HC3_7,HS0W81S02ED2MZ_8,HS0W81S01A4O9S_7,HS0W81S02DKAJ6_7
GO:0032388	positive regulation of intracellular transport	P	isotig17022_3,HRX1MBH02IUCWB_4
GO:0008305	integrin complex	C	HS0W81S01BUMFB_11,HRX1MBH02IO5EY_5,HRX1MBH02IT6K3_5
GO:0004091	carboxylesterase activity	F	HS0W81S01BXEIU_3,HS0W81S01A7CGM_7,HS0W81S01AOQN8_8,HRX1MBH02JK3IS_10,isotig10186_20,HRX1MBH02GNPNI_2,isotig15618_11,isotig06702_5,HRX1MBH01D7LOT_5,isotig01320_19,HRX1MBH01CMF49_2,isotig14888_13,isotig04216_51,HRMYNUX02II8HX_10,isotig09708_8,HRMYNUX02GIAHU_11,HRX1MBH02FTYVJ_10,HRX1MBH01D0JJL_4,isotig11388_7,HRMYNUX02G3U03_9,HRX1MBH02ITHHS_11,isotig10979_10,HRMYNUX02IFCIN_9,HRX1MBH01CTD79_1,HRMYNUX…
GO:0015629	actin cytoskeleton	C	HS0W81S01ANUT3_6,HS0W81S01CBKYA_4,HS0W81S02DW2B1_10,isotig07883_35,HRX1MBH02IIL8U_6,HS0W81S01A4CK6_8,HRX1MBH01EPFIV_11,HRX1MBH01EO2WJ_8,HS0W81S01BUMFB_11,HS0W81S01CGMNJ_3,isotig01447_4,isotig09782_10,HRX1MBH01DJFXL_9,isotig03234_5,HRX1MBH02IGO54_10,isotig05452_7,isotig07062_24,HS0W81S02C2XR9_2,isotig02577_20,HS0W81S02E124U_1,HRX1MBH01AQVY7_10,HRMYNUX02ICZ8O_3,isotig02552_19,HS0W81S02E1SD7_2,HRX1M…
GO:0009826	unidimensional cell growth	P	isotig08594_10,HRX1MBH02FSDLY_6,isotig16838_9,isotig07947_36,HRX1MBH02JKKDT_7,isotig14654_6,HRX1MBH01C2AE5_14,HS0W81S01CJPGG_4,HRX1MBH02I49F8_5,isotig10547_25,HRMYNUX02GICPO_3,isotig09563_24,HRX1MBH01CWYQS_4,isotig04338_21,HRX1MBH01BEFWL_16,isotig11445_10,HRX1MBH02G0G5X_13,isotig02324_32,HRX1MBH01A0S3U_10,isotig08336_30,isotig07363_44,HS0W81S02EA1N1_3,HRX1MBH01BW9D9_4,isotig05158_23,HRMYNUX02I7IV…
GO:0033788	leucoanthocyanidin reductase activity	F	isotig14236_6
GO:0008676	3-deoxy-8-phosphooctulonate synthase activity	F	isotig05133_23
GO:0006417	regulation of translation	P	isotig13932_5,HRX1MBH01BRSNH_4,isotig12647_4,HRX1MBH02GLGLP_8,HS0W81S01CB96I_4,HS0W81S01BIP56_1,HRMYNUX02J6NAW_3,HRX1MBH02GENQ9_9,HS0W81S02EXUH8_2,isotig05637_4,HRX1MBH01D0OSQ_5,HS0W81S01A1X73_5,HRX1MBH02HFPDC_8,HRX1MBH02GH7PN_5,HS0W81S01AUEN5_4,HRMYNUX02FV6A3_4,isotig06542_11,HRX1MBH02GF5QQ_8,HS0W81S01AIIQN_3,isotig11165_10,HS0W81S02ED8LT_7,isotig13214_14,HS0W81S01A7RL8_10,HS0W81S01BE45S_10,HS0W…
GO:0050773	regulation of dendrite development	P	isotig07618_42,isotig10302_27
GO:0043201	response to leucine	P	isotig08381_36,isotig13700_13
GO:0019139	cytokinin dehydrogenase activity	F	HRX1MBH02IY0RG_7,HRX1MBH02G901D_14,HS0W81S02DH2MY_4,HS0W81S02EJ0OD_4,HS0W81S02C1ZX7_4,HRX1MBH01A3185_3,HRX1MBH02JAMO3_7,HS0W81S02EZXZN_5,HS0W81S02DYE6Z_10,HRX1MBH02JU0XV_7,HS0W81S02DW63Y_4,HRX1MBH02HFTHF_7,HS0W81S01BU3QR_14,HRX1MBH01AUUFP_9,HS0W81S02EJMPO_4
GO:0035267	NuA4 histone acetyltransferase complex	C	HS0W81S01AXOH9_10,HS0W81S01B1NX2_4,isotig13001_5
GO:0060343	trabecula formation	P	HRX1MBH01CSU4X_7
GO:0006958	complement activation, classical pathway	P	HRX1MBH02G04WS_3,HRX1MBH02IONN2_4,HRX1MBH02IM1F9_2
GO:0033205	cytokinesis involved in cell cycle	P	HRMYNUX02GICPO_3,HS0W81S01CGMNJ_3,HRMYNUX02ID5B1_9,HRMYNUX02I7IVR_7,HRX1MBH01B2DMY_3,isotig10035_32,HS0W81S02DRWL6_3,isotig13834_14,HRX1MBH02I52OW_2,HRX1MBH01EB3I6_5,isotig12103_16,isotig13770_13,HS0W81S02DRSBN_6,HRX1MBH02JQJ8E_7,HS0W81S02D7P7V_5,isotig17093_3,isotig03838_36,isotig09388_27
GO:0006862	nucleotide transport	P	HS0W81S02EFTXE_4
GO:0019359	nicotinamide nucleotide biosynthetic process	P	isotig07455_17,isotig06478_4,HS0W81S01AMUTG_12,HS0W81S01BY28V_2,HS0W81S02EFZ4Z_1,HRX1MBH01BES6S_5,HS0W81S01BG0U7_2,HRX1MBH01CBONH_5,HRX1MBH01A392J_15
GO:0022616	DNA strand elongation	P	HRX1MBH02G97P0_15,HS0W81S02DHDYV_9,isotig11250_6,HRX1MBH02I2LT3_12,HRMYNUX02IXPF2_2,HRX1MBH02FV0R1_4
GO:0000076	DNA replication checkpoint	P	HRX1MBH02INCTD_6
GO:0008355	olfactory learning	P	HRX1MBH01DKTDX_1
GO:0005835	fatty acid synthase complex	C	isotig11794_8
GO:0016782	transferase activity, transferring sulfur-containing groups	F	isotig09244_10,HS0W81S02DTMZQ_2,HS0W81S02EW15J_7,HS0W81S01CBELD_12,isotig10430_26,HRMYNUX02HT6L1_3,HRMYNUX02IIZRY_2,HRMYNUX02JB73R_11,isotig02144_10,HRMYNUX02JVDNY_10,isotig14864_13,HRX1MBH02FUBD2_5,HRMYNUX02J0H6M_10,isotig11663_5,HS0W81S01BTAWF_5,HRX1MBH01CX2H8_4,HS0W81S01ATY2M_4,HRX1MBH01ERCZY_13,HS0W81S02C71TK_7,HRX1MBH02GXCFN_6,HRMYNUX02F5KC9_10,HRX1MBH01CBTR9_3,isotig09763_10,HS0W81S02EEL0F_2
GO:0000338	protein deneddylation	P	HRMYNUX02ILWHO_5,isotig10335_20,isotig05964_16,HRX1MBH01DLB5K_2,isotig07994_36,isotig09411_25,isotig09022_26,isotig08913_32,isotig04008_11
GO:0009267	cellular response to starvation	P	HRX1MBH02ILFNJ_4,HRX1MBH01CZVU1_2,isotig09236_27,HS0W81S01ASVV4_9,isotig16835_4,HRX1MBH02IAXGR_12,isotig06191_5,HS0W81S02DGSJ9_4,HRX1MBH02HCT2I_14,isotig16794_5,HRX1MBH02JQ4C6_4,HS0W81S02EJCNG_4,HS0W81S02D2MY2_3,isotig07289_14,HRX1MBH02IL0FK_4,HRX1MBH02F4TIB_11,isotig06819_8,HRX1MBH01D98PL_2,HRX1MBH02IW8T5_12,HRX1MBH02FVORB_10,HRX1MBH02G3CKL_13,isotig14679_3,HRX1MBH02GTHMR_7,HRX1MBH01BC48K_13,HRX…
GO:0004361	glutaryl-CoA dehydrogenase activity	F	HS0W81S01BYXJQ_9
GO:0000209	protein polyubiquitination	P	HS0W81S01CALEA_14
GO:0009086	methionine biosynthetic process	P	HRX1MBH02GKACW_1,HRX1MBH01B5EF7_1,isotig10339_6,HRX1MBH01C5LJI_6,HS0W81S01AUGEN_7,HS0W81S02DC6PK_3,isotig01820_13,HRX1MBH02ICWYS_1,isotig09656_25,isotig16558_11,HS0W81S01B9C8H_5,isotig07075_47,HS0W81S02EXKSZ_5,HS0W81S02C58ML_8,HS0W81S02C2LUA_5,HRMYNUX02HQ5NP_6,HS0W81S01B7YJG_7,HRX1MBH02GYVVJ_1,HS0W81S02DD5NT_1,isotig00503_8,isotig13764_12,HRMYNUX02GDHCN_1,isotig15697_12,HRX1MBH02HR74T_4,isotig090…
GO:0051081	nuclear envelope disassembly	P	isotig10679_25
GO:0008054	cyclin catabolic process	P	isotig11181_7,HS0W81S01BSVAO_5
GO:0042176	regulation of protein catabolic process	P	HRMYNUX02ILWHO_5,isotig08351_12,isotig03706_6,isotig13940_5,isotig07065_16,HRX1MBH02F5AE1_1,HRX1MBH01AYHG9_8,isotig13541_19,isotig06965_61
GO:0090196	regulation of chemokine secretion	P	HRX1MBH02GUO9R_6,HRX1MBH02HWTEH_7
GO:0004540	ribonuclease activity	F	HRX1MBH02H9JUW_12,HRX1MBH02JJ1OG_13,HS0W81S01CJTCC_6,HRX1MBH02I49F8_5,HS0W81S02EU3YP_15,HRX1MBH02H62CK_2,isotig06961_15,HS0W81S01APVTU_2,HRX1MBH01D6B6C_2,isotig14411_14,HRX1MBH02FXFA6_11,isotig11445_10,isotig10298_27,HS0W81S02EEBHG_2,HRX1MBH02JI5NG_7,HRX1MBH01BKTTT_3,HRX1MBH02IDM6T_2,HRX1MBH02HG34W_11,HRX1MBH02HCZU8_7,isotig16039_12,HRMYNUX02GHAML_2,isotig06841_23,isotig11525_20,isotig16687_4,iso…
GO:0019852	L-ascorbic acid metabolic process	P	isotig05092_24,HRMYNUX02GIYS6_5,isotig09764_23,isotig11720_7,isotig12779_17
GO:0009994	oocyte differentiation	P	HS0W81S01AQFBF_10
GO:0009368	endopeptidase Clp complex	C	isotig11967_7,isotig14026_8,isotig09948_29,isotig04630_10,isotig10756_8,isotig11950_6,isotig04508_23
GO:0009756	carbohydrate mediated signaling	P	HS0W81S01A3QSQ_9,HRX1MBH02GYHBJ_1,HS0W81S02D06SI_6,isotig06870_83,isotig10436_7,HRX1MBH02JNUZG_12,isotig11702_7,isotig05460_26,isotig05926_2,isotig06941_34,isotig05054_7,isotig10383_28,isotig10918_7,isotig08436_30,HS0W81S02DVGTM_9,HS0W81S01B9X5L_9,isotig07965_11,isotig07432_16,isotig06876_87,isotig01546_30,isotig10099_21,HRX1MBH02FU6GW_5,HS0W81S01BD1K7_11,isotig02797_6,HS0W81S01CE1HS_1,isotig1063…
GO:0047429	nucleoside-triphosphate diphosphatase activity	F	HS0W81S01BJDWI_11,HS0W81S01BA8F1_12,isotig14622_3,isotig16532_10,HS0W81S01A8CPU_9,HRX1MBH01CP3T7_7,HRX1MBH02F1T02_4
GO:0008175	tRNA methyltransferase activity	F	isotig14711_7,HRX1MBH02F65TA_7,HS0W81S01AMK17_8,isotig07825_41,HRX1MBH01CN58S_5
GO:0006809	nitric oxide biosynthetic process	P	HRMYNUX02HWRXA_8,HS0W81S01A542E_4,HRX1MBH01BQHE2_6
GO:0015294	solute:cation symporter activity	F	isotig11589_10,HRX1MBH02GA2PP_10,isotig09788_13,isotig15689_7,isotig09165_12,isotig07975_10,isotig14996_7,isotig08418_27,HRX1MBH02IHU62_5,HS0W81S01BVZWE_3,HS0W81S01A35SB_3
GO:0043433	negative regulation of transcription factor activity	P	isotig00388_54,HRX1MBH02F78XF_9,HRX1MBH02IOAKT_6,isotig01422_8,isotig08132_11
GO:0051668	localization within membrane	P	isotig09367_23,HRX1MBH01A0GCY_2,contig11582_18,HRX1MBH01C77WM_2
GO:0032511	late endosome to vacuole transport via multivesicular body sorting pathway	P	isotig04286_29,isotig08482_33
GO:0016649	oxidoreductase activity, acting on the CH-NH group of donors, quinone or similar compound as acceptor	F	HRX1MBH02HQ8LQ_2,HRX1MBH02ICYG2_11,HRX1MBH02J6TN0_7,HS0W81S02D5M61_3
GO:0004655	porphobilinogen synthase activity	F	HRX1MBH02HJGXP_1,HRX1MBH02H3RT8_1,isotig09397_9,HS0W81S01A7ULE_4,HRX1MBH02H82K8_1
GO:0009901	anther dehiscence	P	HRX1MBH02GWE5G_13,isotig12555_8,HS0W81S01CBJ1N_11,HRX1MBH02GXMYA_13,HRX1MBH02IC3N6_13,isotig12116_25,HS0W81S01BBIGJ_8
GO:0010226	response to lithium ion	P	isotig17295_4
GO:0009399	nitrogen fixation	P	isotig01575_21,HRX1MBH01B24GX_14,HRX1MBH02IIJM9_12
GO:0030220	platelet formation	P	HS0W81S01BUMFB_11,HRX1MBH02IO5EY_5,HRX1MBH02IT6K3_5
GO:0002764	immune response-regulating signaling pathway	P	HRX1MBH01DFO0M_8,HRMYNUX02G1SD3_7,HRX1MBH01EORQE_1,HRX1MBH01B383K_6,HRX1MBH01DCLZD_6,HRX1MBH01EK9H2_6,HRX1MBH01CXOVN_15
GO:0007517	muscle organ development	P	HRX1MBH01EO2WJ_8,HS0W81S01BBLS9_1,HRX1MBH02JBXST_3,HRX1MBH01DVE3K_9,isotig13541_19,HRX1MBH01B1PCA_10
GO:0015197	peptide transporter activity	F	isotig12132_22,HRX1MBH01C2AE5_14,isotig09373_6,HS0W81S02EPZI5_2,HRX1MBH02H2PQ3_1,HRX1MBH01BRXQW_14,HRX1MBH02JC8B8_14,HRMYNUX02I2VDN_3,isotig13029_3,HRMYNUX02JKSBB_7,HRMYNUX02F0O1U_3,HS0W81S01A7CPJ_8,HS0W81S02DVKPX_4,HRMYNUX02HW7T4_3,HS0W81S01B5L0R_4,isotig07816_15,HS0W81S01AMNGS_3,isotig08381_36,isotig04900_32,isotig07474_42,HS0W81S01APWC4_4,HRX1MBH01CRXZW_5,isotig13700_13,HRMYNUX02H32I8_4,HRX1MB…
GO:0004506	squalene monooxygenase activity	F	HRX1MBH01DH7SI_2,HRX1MBH01EJOC9_2,isotig07571_36,HRX1MBH01BLL9I_2,HRX1MBH01D9H3A_2,isotig12596_21,isotig09279_30
GO:0004735	pyrroline-5-carboxylate reductase activity	F	isotig05954_7
GO:0005797	Golgi medial cisterna	C	isotig06465_5
GO:0051653	spindle localization	P	HRX1MBH02IO5EY_5,HRX1MBH02IT6K3_5
GO:0002541	activation of plasma proteins involved in acute inflammatory response	P	HRX1MBH02G04WS_3,HRX1MBH02IONN2_4,HRX1MBH02IM1F9_2
GO:0046677	response to antibiotic	P	HS0W81S01B2IZK_4,HS0W81S01AXF31_4,HS0W81S01A5QTS_4,HS0W81S01BJSEM_4
GO:0052544	callose deposition in cell wall during defense response	P	isotig07773_15,HRX1MBH02J57Y7_14,isotig05426_19,HRX1MBH01BXZ26_14,isotig06876_87,HRMYNUX02I4R4Q_15,HRX1MBH01C4RF5_7,HRX1MBH02JU3PR_4,HRX1MBH01CP0UZ_7,isotig09613_22,HRX1MBH01CW1PY_4,isotig04012_12,HRMYNUX02F06BM_5
GO:0060969	negative regulation of gene silencing	P	HRMYNUX02GMGS9_13,isotig06926_59
GO:0034641	cellular nitrogen compound metabolic process	P	HS0W81S02D12I8_11,HRX1MBH02HQSAI_9,HRX1MBH02HE0O4_2,HRX1MBH01D91WX_2,isotig08693_32,isotig03810_37,isotig14664_14,HRMYNUX02FJEWQ_10,HS0W81S01BX1HP_3,HRX1MBH02HFDTR_6,isotig11606_16,HS0W81S01B9AR1_9,HRX1MBH01DY47A_10,isotig07395_21,isotig05550_29,isotig15579_7,HRMYNUX02HKSYC_5,HRMYNUX02G9CYO_5,isotig12966_6,HRX1MBH02GKGFQ_10,HRMYNUX02JB3SE_3,isotig08597_13,HS0W81S01CAK2T_9,HS0W81S01AXOH9_10,isotig…
GO:0051303	establishment of chromosome localization	P	HRX1MBH02GV3UK_7,HS0W81S01BELE1_9,HRX1MBH02JNBVT_6,HRX1MBH02F6T80_9
GO:0008270	zinc ion binding	F	isotig12574_9,isotig10964_24,HS0W81S01BIP7I_12,isotig10627_21,HS0W81S01AXOH9_10,HRMYNUX02HIAJG_4,HRX1MBH02HBE88_3,HRX1MBH02HAIS7_12,HS0W81S02EEYR2_3,isotig13775_17,HS0W81S02ESRZO_2,HRX1MBH02JJ1OG_13,HRX1MBH02IK1U9_5,HRMYNUX02HS5SQ_3,HRX1MBH02H1EV1_4,isotig11024_7,HRX1MBH01DTDSV_6,HRX1MBH02GSBOP_5,isotig09244_10,HS0W81S01BFEDF_5,HS0W81S01B3G9A_4,isotig16351_12,isotig12231_20,HRMYNUX02J0NE2_8,HRX1M…
GO:0043178	alcohol binding	F	isotig16835_4,HRX1MBH02GZGCT_9,isotig07856_32,isotig07289_14,HRX1MBH02GW0JI_9,isotig07194_13,HRX1MBH02IXTBS_9,HRX1MBH02IH9AF_9,isotig07382_19
GO:0006552	leucine catabolic process	P	HRX1MBH01CU0ZV_12,isotig14544_5,HRX1MBH01C3F0G_3,HRX1MBH02HCWDA_7,HS0W81S01B2144_2,isotig13594_21,HRMYNUX02IXLWZ_3
GO:0080111	DNA demethylation	P	HRMYNUX02GMGS9_13,isotig06926_59
GO:0007420	brain development	P	HRX1MBH01CSU4X_7,HRX1MBH02HEDAV_11,isotig16760_5,HRMYNUX02JMMGR_1,HRX1MBH02H0MXH_11,isotig03338_19,HRX1MBH02HPY9W_12
GO:0080052	response to histidine	P	isotig08381_36,isotig13700_13
GO:0004129	cytochrome-c oxidase activity	F	HRX1MBH02ILHQB_6,HS0W81S02DQMNJ_1,HS0W81S02DZ72X_1,HRMYNUX02H36Y4_2,HRX1MBH02HD8SF_6,HS0W81S02EFWL7_1,HRX1MBH02G9ZW2_6,HRMYNUX02I85GK_10,isotig06636_4,HS0W81S02C8PBT_1,HS0W81S02D9S1Z_1,isotig04912_6,HRX1MBH02JGPR9_9
GO:0019003	GDP binding	F	HRX1MBH02IOWQ0_15,HRX1MBH02JGC75_14,HS0W81S01AQCTX_3,isotig11728_21,HRX1MBH02J6EHT_12,HRX1MBH02IRBOX_14,HRX1MBH02GN69J_14,HRX1MBH02H52U7_16,HRX1MBH02IXP8J_15,HS0W81S01BR40Y_6,HRX1MBH02FSBUY_16
GO:0005622	intracellular	C	isotig10577_21,isotig12859_18,HRX1MBH01C4KTM_7,HS0W81S02DSSUY_3,HS0W81S02D12I8_11,isotig04441_26,HRMYNUX02HOIOW_8,HRX1MBH02HQSAI_9,isotig03426_54,HRX1MBH01C6EET_3,isotig17434_3,isotig17300_5,HRX1MBH02HE0O4_2,HRX1MBH02H31DD_2,isotig08693_32,HS0W81S01BPRES_8,isotig03810_37,isotig15186_3,HS0W81S01BX1HP_3,HRX1MBH02HAL7B_9,HRMYNUX02IDNPX_10,HS0W81S02D9IGL_5,HRX1MBH02HFDTR_6,HRX1MBH01DY47A_10,HS0W81S01…
GO:0005985	sucrose metabolic process	P	HRMYNUX02HJFTL_5,HRX1MBH02HKUO3_9,HRX1MBH02IVUW9_1,HS0W81S01CCQ8U_5,HRX1MBH02I944E_1,isotig02040_41,HRX1MBH02GZHXS_2,isotig05974_19,isotig09635_23,isotig15533_4,isotig08845_28,HRX1MBH02HQSAB_12,HS0W81S01BNIM3_3,HRX1MBH02G0FAI_7,isotig07920_32,HS0W81S01A0UC2_11,isotig13902_7
GO:0006364	rRNA processing	P	HRX1MBH01ATFJT_13,isotig12885_19,HRX1MBH01CNA2N_3,HS0W81S01BQD4O_4,isotig11094_6,isotig13983_7,isotig08809_11,isotig10175_27,isotig03078_9,isotig01120_19,isotig13562_7,isotig17133_3,isotig14854_6,isotig07679_11,isotig11054_8,isotig07774_13,HS0W81S01BS9UG_3,HS0W81S01BGXEE_9,isotig04212_6,isotig03554_37,isotig10999_21,HS0W81S01BHL54_3,HRX1MBH02G0HJF_6,isotig08686_35,HRX1MBH02JFM9X_6,HS0W81S01B42UF_…
GO:0009039	urease activity	F	HRX1MBH01CF8WW_2,HS0W81S01A8H5R_10,HS0W81S01A1LDX_2,isotig16244_3,HRX1MBH01DCLIE_1
GO:0019538	protein metabolic process	P	HRX1MBH01C4KTM_7,isotig03426_54,isotig17434_3,HS0W81S01BPRES_8,HS0W81S02EIEIP_4,isotig07853_35,isotig11606_16,isotig07395_21,HRX1MBH02IBF0F_8,isotig13932_5,isotig04814_38,HRX1MBH01BH0HL_5,isotig12966_6,HS0W81S01BIP7I_12,HRX1MBH01EOODN_1,HRX1MBH01C3BP0_10,HS0W81S01A83QN_3,HRX1MBH02G5VGU_7,isotig06455_16,HRMYNUX02I29T2_10,isotig08597_13,HS0W81S01AXOH9_10,HRX1MBH01A4B81_2,isotig14158_8,isotig11524_2…
GO:0031468	nuclear envelope reassembly	P	HRX1MBH02JE32H_13
GO:0048489	synaptic vesicle transport	P	HRX1MBH01DKTDX_1
GO:0042354	L-fucose metabolic process	P	isotig11845_8,isotig09674_9
GO:0044281	small molecule metabolic process	P	HRMYNUX02HOIOW_8,HRX1MBH02HQSAI_9,HRX1MBH01D91WX_2,isotig14664_14,HS0W81S01BX1HP_3,HRX1MBH02GXQ8S_6,HS0W81S01BIP7I_12,isotig04179_29,isotig02971_10,isotig13080_7,isotig03850_40,HRX1MBH01EAXTC_2,HRX1MBH02IUX0L_8,isotig05954_7,HS0W81S01CFN88_2,HRX1MBH02FMGW2_8,HRX1MBH01BUW5E_2,isotig09002_10,HRX1MBH01EUDDO_9,HS0W81S02ESRZO_2,HS0W81S01ARV03_2,isotig12458_8,HS0W81S01A7V0E_11,isotig16838_9,HRX1MBH02IL…
GO:0019187	beta-1,4-mannosyltransferase activity	F	isotig02898_44,isotig03535_40,HRMYNUX02J3AQ9_3,HRX1MBH01DW351_1,isotig01015_41,HRX1MBH02FNX3X_2,HRX1MBH02INKYL_2,HRX1MBH02GNSA8_2
GO:0016642	oxidoreductase activity, acting on the CH-NH2 group of donors, disulfide as acceptor	F	HRX1MBH02HAN3I_6,HRX1MBH02GCHYW_6,isotig06913_25,HRX1MBH02F1NO9_6,HRX1MBH02HGRSV_6,HRX1MBH02INIZT_2,HRX1MBH02HGC7J_6,HRX1MBH02G8MAX_6
GO:0016813	hydrolase activity, acting on carbon-nitrogen (but not peptide) bonds, in linear amidines	F	HS0W81S01ASBQO_5,isotig03675_28,isotig13600_5,isotig11087_20
GO:0046716	muscle homeostasis	P	HRX1MBH01EO2WJ_8,HRX1MBH01DVE3K_9,HRX1MBH01B1PCA_10
GO:0008585	female gonad development	P	isotig10554_23,isotig15025_14
GO:0050817	coagulation	P	HRX1MBH02HPC3E_4
GO:0022832	voltage-gated channel activity	F	HS0W81S01CMK1M_3,isotig07087_53,HRX1MBH01CD15B_2,isotig11073_23,HRX1MBH02H8F8T_7,isotig10329_8,isotig08813_13,HRX1MBH02JO8AE_9,isotig12820_9,HRX1MBH01B74X0_15,isotig10045_18,isotig15915_13,isotig04086_16,isotig07548_35,HS0W81S01BX4RP_13,isotig10392_8,HRX1MBH02JBDSL_9,HRMYNUX02IVBJV_5,HS0W81S02C4HYP_4,HRX1MBH02H6CYX_16,HS0W81S02D5TPD_8,isotig03458_48,HS0W81S02DI3YE_5,HRX1MBH02IBR6C_5,isotig07248_1…
GO:0005844	polysome	C	HRX1MBH01E2XHF_1,HRX1MBH01DGHDF_3,HS0W81S01A8WXW_3
GO:0030054	cell junction	C	HRX1MBH01CB0KN_3,isotig03398_31,HS0W81S01BVPHK_9,HS0W81S01A83EV_4,HRX1MBH02FP58M_4,isotig08662_12,isotig11104_17,isotig12502_15,HS0W81S01BYRK9_9,isotig10314_21,HS0W81S02EXGT1_6,isotig02917_16,isotig09376_33,HRX1MBH02IO5EY_5,HRX1MBH02IT6K3_5,isotig07934_18,isotig15552_11,isotig02028_24,isotig17169_4
GO:0034976	response to endoplasmic reticulum stress	P	HRX1MBH01C3YU8_4,isotig05178_7,HRX1MBH02GTHMR_7
GO:0043601	nuclear replisome	C	HRX1MBH02HQRE6_6,isotig11123_24,isotig15947_9
GO:0000085	G2 phase of mitotic cell cycle	P	isotig10335_20,HRX1MBH01DLB5K_2,isotig09411_25,isotig08913_32
GO:0016882	cyclo-ligase activity	F	isotig09308_26
GO:0006677	glycosylceramide metabolic process	P	isotig08201_13
GO:0033097	amyloplast membrane	C	isotig04441_26,HRMYNUX02J34DY_1,isotig11628_20,HRMYNUX02JOQQ3_1
GO:0016743	carboxyl- or carbamoyltransferase activity	F	isotig10697_26,isotig10431_17
GO:0003868	4-hydroxyphenylpyruvate dioxygenase activity	F	HRX1MBH02G9PNQ_13,HRX1MBH02JSWES_13,isotig07389_23,HRX1MBH02HLZDO_12
GO:0004760	serine-pyruvate transaminase activity	F	isotig17194_1,contig01732_24,HRX1MBH01CKHB7_1,HRX1MBH02GYHAI_15
GO:0007472	wing disc morphogenesis	P	isotig03338_19
GO:0009133	nucleoside diphosphate biosynthetic process	P	isotig05384_12
GO:0046822	regulation of nucleocytoplasmic transport	P	isotig17022_3,HRX1MBH02IUCWB_4,HRMYNUX02HJYYG_10
GO:0033862	UMP kinase activity	F	isotig14901_12,HRX1MBH02ID8IO_2,HRMYNUX02HWGJV_11
GO:0004811	tRNA isopentenyltransferase activity	F	HRX1MBH01CQ615_11,isotig15955_6,HRX1MBH01DEMOE_9,isotig14688_5,HRMYNUX02H3166_8,HRX1MBH01ASU8R_4,HRMYNUX02IIB6G_3,HS0W81S02D6RN9_3,HRX1MBH02I9WZ9_8
GO:0006811	ion transport	P	HRX1MBH02HQSAI_9,HRX1MBH02IQN9J_13,HRX1MBH02JD8WR_5,HRX1MBH02HF17T_8,HRX1MBH02FMGW2_8,HS0W81S01BAEKP_2,HS0W81S02DNQ6E_2,isotig03824_36,HS0W81S01A3HX3_2,isotig03835_30,isotig14654_6,HS0W81S01CMK1M_3,HRX1MBH01E1F1R_12,isotig13000_4,isotig01828_25,HRX1MBH02I9RKD_8,HRX1MBH01B0SQG_13,HRX1MBH02IUTZB_11,HRX1MBH01EVBF3_1,HRX1MBH02F9VW8_3,isotig07087_53,HS0W81S01BJHZ9_1,HRX1MBH02INLP9_5,isotig12994_6,HRX1…
GO:0042586	peptide deformylase activity	F	isotig12570_6,isotig13066_13
GO:0019166	trans-2-enoyl-CoA reductase (NADPH) activity	F	isotig05349_18
GO:0051050	positive regulation of transport	P	isotig17022_3,HRX1MBH02I3ZN4_3,HRX1MBH02GUO9R_6,HRX1MBH01DQY17_4,HRX1MBH01BMU0J_4,HRX1MBH02IUCWB_4,HS0W81S01A36OQ_4,HRX1MBH02HWTEH_7,isotig00769_6,HRX1MBH01BGNIZ_4
GO:0042800	histone methyltransferase activity (H3-K4 specific)	F	HS0W81S02ESRZO_2,HS0W81S01CJHEF_9,HRX1MBH01AJYPL_4,isotig10040_6,HRX1MBH02JBT1W_8,HRMYNUX02IT4JW_6,HRX1MBH01DQ7EM_2,HRX1MBH02IBIR8_2,HRMYNUX02G3MM0_1
GO:0010582	floral meristem determinacy	P	isotig10655_7,HRX1MBH01A0TJI_3,isotig03171_24
GO:0042578	phosphoric ester hydrolase activity	F	HS0W81S01A2J74_8,isotig04179_29,isotig09875_11,isotig03846_33,HRX1MBH02G7KXQ_8,HRX1MBH02IUX0L_8,HRX1MBH01CZVU1_2,isotig17157_5,isotig11965_5,isotig10497_10,HRX1MBH02JKKDT_7,isotig02453_18,HRMYNUX02HJFTL_5,HRX1MBH02HG15S_11,HS0W81S01AX6BO_2,isotig08891_14,isotig10422_8,HRX1MBH02HKUO3_9,HRX1MBH01C29NL_16,isotig02572_5,HS0W81S01BDG13_7,HS0W81S01ASVV4_9,isotig09722_28,isotig07998_8,isotig10369_29,HRX…
GO:0009626	plant-type hypersensitive response	P	HS0W81S01BUDZL_3,HRX1MBH02F6IQ8_10,HRX1MBH02F2DS5_10,HRX1MBH01DFO0M_8,isotig08798_15,isotig10067_25,HRX1MBH02GVQL6_10,HRX1MBH02HK8YV_10,HRX1MBH02G4T3E_10,HRX1MBH02F928P_10,isotig14734_5,isotig08770_31,HRX1MBH02G165J_10,HRX1MBH02GOE00_10,isotig16027_12,isotig08572_29,HRX1MBH02HI8P5_10,HRMYNUX02G1SD3_7,isotig09793_26,HRX1MBH02F1EBC_4,isotig12401_9,HRX1MBH01EORQE_1,HRX1MBH02HHTPX_10,isotig11670_25,H…
GO:0005801	cis-Golgi network	C	isotig12227_16,isotig06274_12,isotig05774_19,HRX1MBH01EEMBQ_10,HRX1MBH01BPCHQ_10,isotig13321_3,isotig13632_6,HRX1MBH01ANTNZ_10,isotig12235_10
GO:0008905	mannose-phosphate guanylyltransferase activity	F	isotig10190_24
GO:0006826	iron ion transport	P	HRX1MBH02INLP9_5,HS0W81S02DP85P_9,isotig07588_37,isotig12286_15,HRX1MBH02IF9T5_4,isotig07932_35,isotig12279_13,isotig07635_15,HRX1MBH02JDZSJ_11,HRX1MBH02GCUL1_6,isotig10135_23,HS0W81S02EZ8BH_8,HS0W81S01A9IQB_3,HS0W81S01A9348_14,isotig10681_26,isotig04112_46,isotig15250_11,HRX1MBH02FVSW0_8
GO:0042454	ribonucleoside catabolic process	P	HS0W81S01AMUTG_12,HS0W81S02DKRNO_6,HS0W81S02D42TR_6,HS0W81S01BSNZZ_9
GO:0016145	S-glycoside catabolic process	P	isotig11271_19
GO:0043515	kinetochore binding	F	HS0W81S01CB4V5_6
GO:0046855	inositol phosphate dephosphorylation	P	isotig04179_29,HRX1MBH02IUX0L_8,HRX1MBH02HG15S_11,HRX1MBH02G2IM5_5,isotig01373_40,HRX1MBH02J3KDM_5,HRX1MBH02H6A9I_5,HRMYNUX02I66K3_9,isotig08752_26,HRMYNUX02F1V11_12,HS0W81S01AQGCG_5,HRX1MBH02IHVXA_4,HRX1MBH01AZ7IB_9,HRMYNUX02IKPD7_3,HRX1MBH01BWDIP_9,isotig10214_28
GO:0004738	pyruvate dehydrogenase activity	F	isotig09387_25,isotig08792_28,isotig09933_22,isotig03408_55,isotig08769_14
GO:0000082	G1/S transition of mitotic cell cycle	P	isotig11181_7,HRX1MBH01BPPLQ_2,HRX1MBH01CPLBJ_2
GO:0019253	reductive pentose-phosphate cycle	P	isotig04022_13,isotig04722_10,isotig10206_27,HRX1MBH01BCIWD_12,isotig09635_23,isotig04605_12,isotig10016_7,HS0W81S01BCHDY_1,HRX1MBH02G14EL_3,HRX1MBH02FS39B_6,isotig08488_11,isotig08847_13,isotig15398_5,HS0W81S01AXLJH_8
GO:0006207	'de novo' pyrimidine base biosynthetic process	P	isotig10697_26,isotig08290_10,isotig10181_9
GO:0016866	intramolecular transferase activity	F	isotig04186_45,HRX1MBH01DHUZZ_14,HRX1MBH01CDVN8_5,isotig08089_10,HRX1MBH01BRWT3_9,HS0W81S02EE149_6,isotig04020_40,HS0W81S02D1DUJ_11,HRX1MBH02I0TWI_3,HRX1MBH02HZFK2_3,isotig15387_6,isotig13145_18,HRX1MBH01BGFN7_3,isotig06763_2,isotig08945_11,isotig08343_13,isotig15837_16,HS0W81S02DY0BZ_7,HS0W81S01BM1UA_9,isotig07646_34,HRX1MBH01DDCWB_4,HRX1MBH01ELVAD_12,isotig03580_14,isotig13153_8,HRX1MBH01CQ34F_…
GO:0000428	DNA-directed RNA polymerase complex	C	isotig12700_15,isotig12761_7,isotig02384_28,HRX1MBH02G1L55_7,isotig10245_6,isotig02879_16,HRX1MBH02F3414_6,isotig11637_24,isotig03257_4,HRX1MBH02GXCH4_8,HRX1MBH02H2G74_8,HS0W81S01AJGVL_3
GO:0046637	regulation of alpha-beta T cell differentiation	P	HS0W81S01AMUTG_12
GO:0043289	apocarotenoid biosynthetic process	P	HS0W81S01BONDW_2,HRX1MBH02JKHSF_9,HS0W81S01BITCU_9,isotig11537_7,HS0W81S02DTIJL_9,HS0W81S01A8NVF_9,HS0W81S01CEMDM_9,HS0W81S02E0YLG_1,HS0W81S01BAZQD_11,isotig13276_18,HRX1MBH01C00IE_4,HS0W81S01BE17Z_3,HRX1MBH02HPBV7_12,HS0W81S01BYHIQ_12,HRX1MBH02F5HZE_4,isotig03836_35,HS0W81S01BVBWI_3,HRMYNUX02IQ9GG_8,HS0W81S01AN6NS_2
GO:0045834	positive regulation of lipid metabolic process	P	isotig07051_55,HRX1MBH01DQY17_4,HRX1MBH02HC3SP_1,HRX1MBH01BMU0J_4,HRX1MBH01BGNIZ_4
GO:0042775	mitochondrial ATP synthesis coupled electron transport	P	HRX1MBH02HACO4_5,isotig07806_15,HRX1MBH01C0T0H_11,HRX1MBH01C819F_11,HRX1MBH01C6C4O_12,HRX1MBH02GUIUV_4,HS0W81S01A1V03_5,HRX1MBH01DE3BX_6,HRX1MBH02JGPR9_9,isotig16784_10
GO:0004066	asparagine synthase (glutamine-hydrolyzing) activity	F	HRX1MBH02ILFNJ_4,HRX1MBH02IY0WB_1,HRX1MBH02IL0FK_4,isotig12310_5,HS0W81S01B7QFN_3,isotig07800_41,isotig07598_43
GO:0000460	maturation of 5.8S rRNA	P	HRX1MBH02FL4AD_14
GO:0004372	glycine hydroxymethyltransferase activity	F	isotig08798_15,isotig08572_29,isotig00910_47,HRX1MBH01EPZNA_4,HRX1MBH02HGZSK_13,HRX1MBH02H0C6T_5,isotig03014_14,isotig07581_46,HRX1MBH02IYG9O_4
GO:0005216	ion channel activity	F	HRX1MBH02HF17T_8,HRX1MBH02JDGW5_3,HS0W81S01CMK1M_3,HRX1MBH01B0SQG_13,isotig07087_53,HS0W81S01BJHZ9_1,HRX1MBH01D4KLU_4,HRX1MBH02I0XXH_3,HRX1MBH01CD15B_2,isotig11073_23,HRX1MBH02H8F8T_7,HRX1MBH02FMAEB_2,isotig10329_8,isotig08813_13,isotig16027_12,HRX1MBH02JO8AE_9,HRX1MBH02HFC38_9,HS0W81S01CLYP0_2,isotig16251_5,HRX1MBH02GCOV6_3,isotig09793_26,isotig12820_9,HRX1MBH01B74X0_15,isotig10045_18,isotig0861…
GO:0031333	negative regulation of protein complex assembly	P	HRX1MBH01EPFIV_11,isotig09782_10,isotig07062_24,isotig02577_20,HS0W81S01BEAUX_3,isotig06929_23,HS0W81S02DPF1P_3,isotig07005_57,HS0W81S01CJOAG_1,isotig14440_7
GO:0010248	establishment or maintenance of transmembrane electrochemical gradient	P	isotig11397_25,HRX1MBH02IF5YC_8
GO:0040034	regulation of development, heterochronic	P	HRMYNUX02J0NE2_8,HS0W81S02D06SI_6,HRX1MBH02HEDAV_11,isotig10436_7,isotig07083_20,isotig11967_7,isotig12855_14,isotig05926_2,isotig01433_33,HS0W81S01BA25D_1,HS0W81S01BWEO2_1,HS0W81S02E2HC3_7,isotig10383_28,isotig08436_30,isotig15633_4,HS0W81S02ED2MZ_8,HRX1MBH02FU6GW_5,HS0W81S01AXN50_1,isotig17179_2,isotig15073_13,HS0W81S01A4O9S_7,isotig10632_10,HS0W81S02ERHH2_6,isotig11484_22,HS0W81S02DKAJ6_7,isot…
GO:0031593	polyubiquitin binding	F	isotig08901_28,HS0W81S01BO1GH_8
GO:0004357	glutamate-cysteine ligase activity	F	isotig10053_9,isotig02276_29
GO:0034754	cellular hormone metabolic process	P	HRX1MBH01CQ615_11,HRX1MBH02IY0RG_7,HRX1MBH02G901D_14,isotig08825_28,HS0W81S02DH2MY_4,isotig15955_6,isotig03888_11,HS0W81S02EJ0OD_4,HS0W81S02C1ZX7_4,HRX1MBH01DEMOE_9,HRX1MBH01A3185_3,isotig09230_13,HRX1MBH02JAMO3_7,HS0W81S02EZXZN_5,isotig14688_5,HS0W81S02D7HGT_4,HRMYNUX02H3166_8,HS0W81S02DYE6Z_10,HS0W81S02E22BH_11,HRX1MBH02JU0XV_7,HS0W81S02DW63Y_4,HRX1MBH02HFTHF_7,HS0W81S01BU3QR_14,HRX1MBH01AUUFP_…
GO:0004872	receptor activity	F	isotig03426_54,HS0W81S02EIEIP_4,isotig07853_35,isotig07395_21,isotig04814_38,HRX1MBH01C3BP0_10,HRMYNUX02I29T2_10,HS0W81S01BUDZL_3,HRX1MBH02F6IQ8_10,HS0W81S02DA921_12,isotig13307_15,HRX1MBH02FSDLY_6,HRX1MBH02IJWUS_4,HRX1MBH02F9U7F_4,isotig11228_6,isotig15724_14,isotig14280_7,HS0W81S02EE8LG_12,HRX1MBH01DV28U_6,HS0W81S01BTGKK_4,HRX1MBH02F2DS5_10,isotig07244_52,HS0W81S02DS3CG_7,HS0W81S02DJKBU_3,HS0W8…
GO:0016138	glycoside biosynthetic process	P	HS0W81S01A3QSQ_9,HRMYNUX02HJFTL_5,HRX1MBH02HKUO3_9,isotig02572_5,isotig03826_12,HRX1MBH02JNUZG_12,HRX1MBH02IIYNT_3,HRMYNUX02JWPXB_5,isotig07012_55,HS0W81S02DVGTM_9,HS0W81S01B9X5L_9,HRMYNUX02IUWGQ_2,HS0W81S01BW4ZI_4,isotig03358_61,isotig10234_10,HS0W81S01BD1K7_11,HS0W81S01CE1HS_1,HRX1MBH02GZHXS_2,isotig09635_23,HS0W81S01A8NQ8_2,isotig08060_33,HRX1MBH02G4N8I_4,HS0W81S01A4CN2_8,isotig08845_28,HS0W81…
GO:0006402	mRNA catabolic process	P	isotig12647_4,isotig06870_83,HRX1MBH02I49F8_5,isotig11069_20,HS0W81S01APVTU_2,HRX1MBH01D6B6C_2,isotig14411_14,isotig11445_10,isotig03078_9,HS0W81S01AUEN5_4,isotig08959_8,isotig07679_11,HRX1MBH02GV3UK_7,isotig12178_18,HS0W81S01B9RW5_4,isotig03554_37,isotig00985_89,isotig08686_35,HRX1MBH02JNBVT_6,isotig14789_2,isotig09479_8,HRX1MBH01AZXV9_6,HRX1MBH01E27EJ_1,isotig09348_29,HRX1MBH01BV392_4,HRX1MBH02…
GO:0048010	vascular endothelial growth factor receptor signaling pathway	P	HRX1MBH01EVMSU_3
GO:0000045	autophagic vacuole assembly	P	isotig09236_27,isotig16794_5
GO:0008757	S-adenosylmethionine-dependent methyltransferase activity	F	isotig14150_10,HRX1MBH01EUDDO_9,HS0W81S02ESRZO_2,HRX1MBH02GKACW_1,isotig14711_7,isotig12207_15,isotig09119_31,HRX1MBH02I7PI9_3,isotig10547_25,HRX1MBH02F65TA_7,isotig11851_23,HS0W81S01CCDI4_4,HS0W81S01CJHEF_9,HRMYNUX02H87A8_3,HS0W81S01AMK17_8,HS0W81S02C5OEG_1,HS0W81S01A32JF_10,isotig09656_25,HRMYNUX02JZL2A_2,HRMYNUX02FMYCO_8,HRMYNUX02HMHX8_1,HS0W81S01CK4BZ_1,isotig11609_10,HRMYNUX02ID5B1_9,isotig0…
GO:0007051	spindle organization	P	HRX1MBH02GV3UK_7,HRX1MBH02JNBVT_6,isotig15113_2,HS0W81S02C362A_7,isotig12543_16,isotig10679_25,HRX1MBH02IO5EY_5,HRX1MBH02F6T80_9,HRX1MBH02IT6K3_5
GO:0047714	galactolipase activity	F	isotig09708_8
GO:0003959	NADPH dehydrogenase activity	F	isotig10124_23
GO:0005355	glucose transmembrane transporter activity	F	HRX1MBH02GA2PP_10,isotig09165_12,isotig07975_10,isotig08418_27,HRX1MBH02IHU62_5
GO:0048654	anther morphogenesis	P	HRMYNUX02G7MT4_4
GO:0006974	response to DNA damage stimulus	P	HRMYNUX02FJEWQ_10,HRX1MBH01DY47A_10,HRMYNUX02G9CYO_5,HRX1MBH02GKGFQ_10,HRMYNUX02JB3SE_3,HRX1MBH01DWT5T_9,HRX1MBH01EOKX4_12,HRX1MBH01DJI6A_9,HRX1MBH01C773M_13,HS0W81S01BP9J1_9,HRX1MBH02I93CZ_2,isotig11952_7,isotig10210_18,isotig17375_2,HS0W81S02D4RAW_1,HS0W81S01BG433_13,HS0W81S02DJ3CN_8,isotig12806_17,HRX1MBH02HXHW1_6,HRX1MBH02F2C3N_3,HRMYNUX02GC2VF_3,isotig08633_29,HS0W81S01CEI02_1,isotig10924_21…
GO:0044436	thylakoid part	C	isotig15094_4,isotig11524_2,isotig08831_26,isotig07251_51,HS0W81S01CMK1M_3,HRX1MBH02JNRNG_1,isotig11785_18,isotig12400_15,isotig09367_23,isotig11981_20,HRX1MBH01DI2RF_14,HS0W81S02EAZLQ_14,HRX1MBH01CEWRO_11,isotig16787_10,isotig14229_6,isotig12925_18,HRX1MBH02HCKCF_1,isotig08455_7,isotig13272_7,HS0W81S01CHWKN_5,isotig10585_11,HRMYNUX02GBEDE_1,isotig11967_7,HRMYNUX02IZ1RL_5,HS0W81S02EBMZI_6,HRX1MBH…
GO:0017038	protein import	P	HRX1MBH02JNRNG_1,HS0W81S01CCPT8_9,HRX1MBH02HCKCF_1,isotig12785_15,HS0W81S01CHWKN_5,HRMYNUX02FP0FY_7,HRMYNUX02FT2QG_5,isotig03168_7,HRX1MBH01BW5RE_1,HRMYNUX02IRL77_1,HRMYNUX02F8IPY_3,isotig07071_19,isotig07074_55,isotig08964_26,isotig04943_22,HRX1MBH02GQM5Y_13,isotig02953_35,HS0W81S01BC4IY_7,isotig13945_13,isotig04269_10,isotig16567_10,isotig01300_39,HRX1MBH01BSFTM_10,isotig14617_8,isotig13470_12,…
GO:0005858	axonemal dynein complex	C	HRX1MBH01BXPM8_8
GO:0007165	signal transduction	P	isotig03426_54,HS0W81S02D1W32_5,HRX1MBH02JZQPV_2,isotig07395_21,HRMYNUX02GT5Z1_4,HRX1MBH01EOODN_1,isotig04179_29,HRMYNUX02I29T2_10,HS0W81S01BUDZL_3,HRX1MBH02F6IQ8_10,HRX1MBH01A4B81_2,HS0W81S01A3QSQ_9,HRX1MBH02IUX0L_8,isotig12762_22,HRX1MBH02JD8WR_5,isotig13307_15,HRX1MBH02I23CZ_2,HS0W81S01A7V0E_11,HS0W81S01CKK0L_3,HS0W81S02D21X6_1,HRX1MBH01DJI6A_9,HRX1MBH01A2VCW_2,HRX1MBH02GYHBJ_1,HRX1MBH02ISJZG_…
GO:0080010	regulation of oxygen and reactive oxygen species metabolic process	P	isotig10681_26
GO:0006520	cellular amino acid metabolic process	P	HS0W81S01BX1HP_3,isotig03850_40,isotig05954_7,HS0W81S01CFN88_2,HRX1MBH01BUW5E_2,isotig09002_10,HRX1MBH02ILFNJ_4,isotig07318_13,HRX1MBH02IAY0I_13,isotig09244_10,isotig15728_5,HRX1MBH02GKACW_1,HRX1MBH02IY0WB_1,HS0W81S01B2SBH_8,HRX1MBH01B5EF7_1,isotig03818_39,isotig04568_22,HS0W81S01ASBQO_5,isotig10339_6,isotig13708_5,HRX1MBH01BCELK_5,HRMYNUX02HQ6WO_4,isotig08125_32,isotig08113_9,HRX1MBH02JT8CV_12,i…
GO:0004169	dolichyl-phosphate-mannose-protein mannosyltransferase activity	F	isotig04511_7,HRX1MBH02G2Q85_2,HRX1MBH01ET22M_6,HRX1MBH02IWLYQ_2,HRX1MBH02IFTPZ_2
GO:0000151	ubiquitin ligase complex	C	isotig03426_54,HRX1MBH01D9FQ8_4,HRX1MBH02GYHBJ_1,isotig09014_28,HRX1MBH02IGPCY_10,HS0W81S01CFTA3_6,isotig15614_5,isotig07136_12,isotig03586_18,HRX1MBH01DTN3W_3,isotig09976_9,isotig17071_4,HS0W81S01BSVNJ_14,isotig16835_4,HS0W81S01B7YJU_2,HS0W81S01BLIHD_2,isotig07479_22,isotig03680_43,isotig05054_7,HRX1MBH02GQIW9_7,isotig14632_15,isotig16356_10,isotig10971_9,HRX1MBH02GLTT5_4,HRX1MBH01C3DPU_4,HRX1MB…
GO:0008595	anterior/posterior axis specification, embryo	P	isotig09348_29
GO:0051726	regulation of cell cycle	P	HRMYNUX02J0NE2_8,isotig07083_20,HRMYNUX02JU12O_13,HS0W81S01CEI02_1,HS0W81S01CB4V5_6,HRX1MBH02JN6FP_12,isotig11262_9,HS0W81S01BEGA3_5,HRX1MBH01AWQNS_3,HS0W81S01ANCJH_5,HRX1MBH02INCTD_6,isotig16356_10,HRX1MBH02JYEID_3,isotig03706_6,isotig16729_8,isotig11054_8,HRX1MBH01EPS1Y_5,HRX1MBH02GBF02_3,HRX1MBH01AYF6Q_12,isotig01361_56,isotig06962_19,HS0W81S01A23ZC_5,HS0W81S01BC7TE_2,HRX1MBH02G1TMQ_15,isotig0…
GO:0045937	positive regulation of phosphate metabolic process	P	HRX1MBH02IUCWB_4
GO:0051494	negative regulation of cytoskeleton organization	P	HRX1MBH01EPFIV_11,isotig09782_10,isotig11054_8,isotig07062_24,isotig02577_20,HS0W81S01BEAUX_3,isotig06929_23,HS0W81S02DPF1P_3,isotig07005_57,HS0W81S01CJOAG_1,isotig14440_7
GO:0047012	sterol-4-alpha-carboxylate 3-dehydrogenase (decarboxylating) activity	F	isotig08170_29,HS0W81S01BEGSC_5
GO:0009011	starch synthase activity	F	isotig14142_14,HRX1MBH02IHRMS_12,HS0W81S01BK258_6,isotig07708_9,isotig07233_48,isotig05362_22,isotig07397_42,isotig11507_5,isotig13015_17
GO:0004645	phosphorylase activity	F	HRMYNUX02GM4TT_9,isotig05700_19,HRX1MBH01A4NEO_4,HRMYNUX02G2S20_9,HRX1MBH01BANSK_3,HS0W81S01A3LER_10,HS0W81S02ERBKU_2,HRX1MBH01CLCUI_4,HS0W81S01BI3ON_3,HRX1MBH01A5G3P_4,HRMYNUX02G0FD3_5,HRMYNUX02F2R3Z_9,HRX1MBH02JRNQJ_6,HRX1MBH02GGFQ8_12,HRX1MBH02FUUOQ_3,isotig08164_6,isotig15275_6
GO:0016645	oxidoreductase activity, acting on the CH-NH group of donors	F	isotig05954_7,HRX1MBH02IY0RG_7,HRX1MBH02G901D_14,isotig09949_9,HS0W81S02DH2MY_4,HS0W81S01B9C8H_5,HS0W81S02DGHBE_6,HS0W81S02EJ0OD_4,HS0W81S02C1ZX7_4,HS0W81S02EXKSZ_5,isotig02926_18,HRX1MBH01A3185_3,HRMYNUX02JLSR6_7,HS0W81S01APGJK_2,HRX1MBH02JAMO3_7,HS0W81S02EZXZN_5,isotig08710_33,HRMYNUX02HQ5NP_6,HRX1MBH02HQ8LQ_2,HS0W81S01B7YJG_7,HS0W81S01B43QP_3,isotig08439_10,HS0W81S02DYE6Z_10,HRX1MBH02ICYG2_11,…
GO:0004716	receptor signaling protein tyrosine kinase activity	F	HRX1MBH01EVMSU_3
GO:0010152	pollen maturation	P	isotig13307_15,isotig16835_4,isotig11248_19,isotig02995_31,isotig06976_61,isotig07289_14,HRMYNUX02I4A2G_11,isotig06985_26,HRX1MBH02I2UPU_8,isotig09087_31,isotig01460_30,isotig03310_32,isotig07382_19,isotig07704_42
GO:0042651	thylakoid membrane	C	isotig15094_4,isotig11524_2,isotig08831_26,isotig07251_51,HS0W81S01CMK1M_3,HRX1MBH02JNRNG_1,isotig11785_18,isotig12400_15,isotig09367_23,isotig11981_20,isotig16787_10,isotig14229_6,HRX1MBH02HCKCF_1,isotig08455_7,isotig13272_7,HS0W81S01CHWKN_5,isotig10585_11,HRMYNUX02GBEDE_1,isotig11967_7,HS0W81S02EBMZI_6,isotig12685_14,isotig11458_23,HRMYNUX02G9MER_10,isotig14026_8,isotig11537_7,HS0W81S02DTIJL_9,…
GO:0007218	neuropeptide signaling pathway	P	HRX1MBH02JM8PA_3
GO:0060743	epithelial cell maturation involved in prostate gland development	P	HS0W81S01AV2WO_5
GO:0030911	TPR domain binding	F	HS0W81S01BPRES_8,HRX1MBH01BQHE2_6
GO:0045595	regulation of cell differentiation	P	HRX1MBH02JKKDT_7,HRMYNUX02J0NE2_8,HRX1MBH02GS2UN_2,isotig03726_18,HRX1MBH02HEDAV_11,isotig03514_53,isotig07083_20,isotig10998_23,HS0W81S02D0140_8,HRX1MBH02IF1SD_8,HRX1MBH01BW9D9_4,isotig08573_33,HRX1MBH01EQ5IW_1,HRX1MBH01DPDNZ_6,HRMYNUX02HLT9Z_5,HRX1MBH01DQY17_4,HS0W81S02D79WG_3,HS0W81S02EJIR5_6,isotig07618_42,HRX1MBH01BMU0J_4,isotig07835_35,HRMYNUX02JW2CO_2,isotig17074_3,HRX1MBH02GSVUS_10,HRX1MB…
GO:0004829	threonine-tRNA ligase activity	F	isotig07689_38,isotig06176_12,isotig10139_9
GO:0015766	disaccharide transport	P	isotig10455_16,isotig08380_37,HS0W81S01BVZWE_3,isotig13387_19,HS0W81S01A35SB_3
GO:0006470	protein amino acid dephosphorylation	P	isotig02453_18,isotig10369_29,HRX1MBH01D3JKM_3,isotig04962_12,isotig08923_26,HRX1MBH02JTU04_15,isotig14055_7,isotig08616_36,isotig10483_26,HS0W81S02DBOLX_5,HS0W81S02DAUKU_3,isotig04484_9,isotig04897_24,HS0W81S02DREMA_4,isotig08294_7,isotig08327_42,HRMYNUX02IFCIN_9,isotig14777_17,isotig04590_24,isotig03483_45,HS0W81S02EYD0W_6,HRX1MBH02H98CH_14,isotig03954_30,isotig11359_9,HS0W81S02DPBTG_2,HS0W81S0…
GO:0042554	superoxide anion generation	P	HRX1MBH02GSVUS_10
GO:0043085	positive regulation of catalytic activity	P	HS0W81S01CB4V5_6,isotig15595_3,HRX1MBH02G200I_8,isotig08770_31,isotig10889_26,isotig12158_9,HRX1MBH02FMBLX_8,isotig02526_6,HRX1MBH02HJOD1_7,isotig03184_14,HRX1MBH01AYHG9_8,isotig07283_14,isotig13539_13,HRX1MBH01EVMSU_3,HRX1MBH02I23I6_12,HS0W81S01AY2FC_6,HRX1MBH02HRP7T_4,isotig01909_12,HRX1MBH02F9HIG_6,HS0W81S01BSVAO_5,isotig03304_112
GO:0045598	regulation of fat cell differentiation	P	HRX1MBH02GSVUS_10
GO:0002039	p53 binding	F	isotig13940_5,isotig09464_10
GO:0019761	glucosinolate biosynthetic process	P	HRX1MBH02IIYNT_3,HRMYNUX02JWPXB_5,HS0W81S01BW4ZI_4,isotig08060_33,isotig16895_10,isotig04012_12
GO:0004821	histidine-tRNA ligase activity	F	isotig07215_9
GO:0046521	sphingoid catabolic process	P	isotig08201_13
GO:0004556	alpha-amylase activity	F	isotig10796_9
GO:0009914	hormone transport	P	HS0W81S01CKK0L_3,isotig11397_25,HS0W81S01B6XGH_3,HRMYNUX02GICPO_3,HS0W81S01BZT6J_3,isotig07580_15,HRMYNUX02I7IVR_7,HRX1MBH01B2DMY_3,isotig06876_87,HS0W81S01BDBD6_3,HS0W81S01BIBC4_3,isotig13834_14,isotig07662_39,HRX1MBH02I52OW_2,HS0W81S01CBRAJ_3,HRX1MBH01EB3I6_5,isotig12103_16,HS0W81S01B68P4_4,isotig13770_13,HS0W81S01A0S9Y_8,HRX1MBH02IF5YC_8,HS0W81S02DRSBN_6,isotig12682_22,HS0W81S01CKLYN_3,HRX1MBH…
GO:0032270	positive regulation of cellular protein metabolic process	P	isotig10204_9,HRX1MBH02IUCWB_4,HRX1MBH01AYHG9_8,isotig12349_19,HRX1MBH02HRP7T_4,HRX1MBH02HH4XD_10,HRX1MBH02F9HIG_6,isotig09348_29,HRX1MBH01DLL3N_4,HS0W81S01BSVAO_5,isotig08049_29,isotig13541_19,HS0W81S02EPUPZ_1
GO:0007144	female meiosis I	P	HS0W81S01AQFBF_10
GO:0004623	phospholipase A2 activity	F	isotig16331_10,HRMYNUX02JZ30Z_5
GO:0046900	tetrahydrofolylpolyglutamate metabolic process	P	HRX1MBH02IAY0I_13,HRX1MBH02JT8CV_12,HRX1MBH02HSJMW_13,HRX1MBH02HBKER_13,HRX1MBH02G8LG6_13,HRX1MBH02I1R8G_13,HRX1MBH02HWNJB_13,HRX1MBH02H9E1A_13,HRX1MBH02G3F3B_13,isotig09985_14
GO:0002063	chondrocyte development	P	HRX1MBH01BCELK_5,HRX1MBH01CHVJT_2
GO:0044430	cytoskeletal part	C	HRMYNUX02HZXQ6_3,HRX1MBH01DJI6A_9,HS0W81S01ANUT3_6,HRX1MBH01BQFH5_2,HS0W81S01B9LSI_1,isotig07013_48,HRMYNUX02H8DLF_7,HS0W81S01CBKYA_4,isotig08835_12,HS0W81S02DW2B1_10,isotig07883_35,HS0W81S01B4IWD_9,HRX1MBH02IIL8U_6,HRX1MBH02J1NBZ_17,isotig09049_6,HS0W81S01A4CK6_8,HRX1MBH01EPFIV_11,isotig07338_12,HS0W81S01B04VS_1,HRX1MBH01EJEYY_5,isotig13956_4,HS0W81S01CB4V5_6,isotig06248_8,HS0W81S01B1D1T_1,HRX1M…
GO:0035300	inositol-1,3,4-trisphosphate 5/6-kinase activity	F	isotig10691_24,isotig10461_28,isotig06344_17
GO:0005758	mitochondrial intermembrane space	C	isotig08121_33,HRMYNUX02FP0FY_7,HRMYNUX02IRL77_1,isotig11808_17,isotig16567_10,HS0W81S02DMVWX_6,isotig16504_8,HRX1MBH02G97P2_7,isotig06664_4,HS0W81S01B5EZT_4,HS0W81S02C7MEC_2,isotig05226_22,HS0W81S01B1WNQ_6,HS0W81S02EUN8U_2
GO:0042285	xylosyltransferase activity	F	isotig06465_5,isotig08910_24,HRX1MBH01CRSMD_4,HRX1MBH01A50SK_10,isotig04096_14
GO:0042612	MHC class I protein complex	C	HS0W81S01A97OQ_8,HS0W81S01B637U_8,HS0W81S01A5NVZ_8
GO:0006535	cysteine biosynthetic process from serine	P	isotig15728_5,HRMYNUX02HLVWO_3,isotig01328_10,isotig10895_8,isotig09828_10,isotig04740_25,HS0W81S01BCRFZ_6,isotig09562_25,isotig04407_25
GO:0043068	positive regulation of programmed cell death	P	HS0W81S01A83QN_3,HS0W81S01AXOH9_10,HRX1MBH01DJI6A_9,HS0W81S01AYKY0_5,HRX1MBH02GV3UK_7,isotig11181_7,HS0W81S01APGJK_2,isotig11902_20,isotig11441_6,HRX1MBH02JNBVT_6,isotig08452_11,HRX1MBH02F6T80_9
GO:0006323	DNA packaging	P	isotig16454_3,HS0W81S02EPFMS_2,HRX1MBH01A9CS9_11,HRX1MBH02GQVCI_11,HRX1MBH02F0CNN_8,isotig14992_14,HRX1MBH02J5991_3,HS0W81S01BJ3JP_5,isotig16028_8,HRX1MBH01CPL2R_11,HRMYNUX02JZ5P7_3,isotig11286_8,HRX1MBH02IIA2H_3,HS0W81S02D8BBU_8,HS0W81S01BB38A_8,HRX1MBH02IP2GS_9,HRX1MBH01BI0RE_2,isotig03119_13,isotig06134_3,isotig13829_5,HS0W81S01CDZ3Z_6,HRMYNUX02HYB92_4,HS0W81S01BAH9Y_7,HS0W81S01BVB4E_2,isotig0…
GO:0016114	terpenoid biosynthetic process	P	isotig04186_45,isotig09154_11,HS0W81S01A7V0E_11,isotig16838_9,HS0W81S01BONDW_2,isotig02078_7,HS0W81S02D06SI_6,HRX1MBH02JKHSF_9,isotig10436_7,isotig08298_13,HRX1MBH01CATAJ_5,HS0W81S01BITCU_9,isotig03505_50,HRX1MBH02G9PNQ_13,isotig10188_27,HRX1MBH02JSWES_13,isotig07389_23,isotig05926_2,isotig11537_7,HRMYNUX02FF1LK_2,HS0W81S02DTIJL_9,HS0W81S01A8NVF_9,isotig03900_46,isotig08689_31,isotig10383_28,isot…
GO:0006983	ER overload response	P	isotig05178_7,HRX1MBH02GTHMR_7
GO:0022625	cytosolic large ribosomal subunit	C	HRX1MBH02HX3PM_13,isotig14523_7,contig04906_11,HS0W81S01CDUJ5_3,HRX1MBH02FV94Y_4,HS0W81S01BSCBW_3,HRMYNUX02GEXUL_1,isotig14610_12,HRX1MBH02JA1A8_1,HS0W81S01AM5UN_7,isotig14531_11,isotig06434_11,isotig15542_5,isotig05802_11,isotig15928_5,isotig14394_6,HRX1MBH02IM0TO_3,HS0W81S01A0U5N_6,isotig05720_7,isotig13049_13,isotig13636_7,isotig13071_5,isotig14144_14,HRX1MBH02H15UY_11,HRX1MBH02GFHZ9_6,isotig0…
GO:0000156	two-component response regulator activity	F	HRMYNUX02J59FY_11,isotig12534_15,isotig06902_71,isotig08045_38,HRX1MBH01D2LLP_5,HRX1MBH02IGYD2_8,HS0W81S01BZN0I_4,HRX1MBH01D4FWR_6,HRX1MBH02I28F8_13,isotig07503_40,isotig05558_18,isotig10648_28,isotig08736_29,HRX1MBH02I5WT8_11,isotig15014_6,isotig02708_20,isotig07931_43,HS0W81S01BAWFC_7,isotig07416_14,isotig08690_33,isotig02704_11,isotig13305_6,isotig07193_23,HS0W81S01AUYJZ_2,isotig13630_7,isotig…
GO:0030536	larval feeding behavior	P	HRX1MBH01DKTDX_1
GO:0031017	exocrine pancreas development	P	HRX1MBH02H28FK_14
GO:0019907	cyclin-dependent protein kinase activating kinase holoenzyme complex	C	HRX1MBH01CPHA2_3
GO:0046488	phosphatidylinositol metabolic process	P	HRX1MBH02HGPPB_11,HRX1MBH01CWYQS_4,HRX1MBH02G2DEA_13,isotig04312_27,HS0W81S01ASTHZ_4,HRX1MBH01DALBM_12,HRX1MBH02HPM54_12,HS0W81S01BA0LG_3,isotig14459_10,HS0W81S01BHYP6_2,HS0W81S01A7D7J_8,HRX1MBH02GAYPI_5,HRX1MBH01EWSDB_4,HRX1MBH01CNAGF_4,HRX1MBH02F6HC3_12,HRX1MBH01C1BCU_5,HRX1MBH01A65P0_12,HRX1MBH01CYHOU_13,HS0W81S01AWS2E_5,HRMYNUX02F8GR3_2,HS0W81S02ESH8W_1,isotig07748_9,isotig07115_21,HS0W81S02D…
GO:0005643	nuclear pore	C	isotig11608_19,HRX1MBH02GQM5Y_13,isotig01300_39,isotig03646_12,HS0W81S01B4L69_5,HRX1MBH02JPVER_7,isotig03884_10,isotig09907_11,isotig03844_13,HRX1MBH02IGJUO_4,HRMYNUX02I7ZBC_4
GO:0047750	cholestenol delta-isomerase activity	F	isotig14945_4
GO:0019220	regulation of phosphate metabolic process	P	HS0W81S01CB4V5_6,HRX1MBH02G200I_8,isotig08770_31,HS0W81S01BEGA3_5,isotig10889_26,HS0W81S01ANCJH_5,HRX1MBH02FMBLX_8,HS0W81S01A23ZC_5,HRX1MBH02IUCWB_4,HRX1MBH02G1TMQ_15,HRX1MBH02HJOD1_7,isotig07283_14,isotig03428_77,HRX1MBH01BGR3P_5,isotig14509_17,isotig09691_8,HRX1MBH01CKDU1_12,HRX1MBH01EVMSU_3,HRX1MBH02I23I6_12,isotig14173_6,HS0W81S01BSVAO_5,isotig10069_25,HS0W81S01BNX7G_12,isotig11794_8
GO:0005726	perichromatin fibrils	C	HRX1MBH01CSU4X_7
GO:0006376	mRNA splice site selection	P	HS0W81S01B9AR1_9,HS0W81S01CAK2T_9,HRX1MBH01C2QKO_10,HRX1MBH01CZ341_16,HS0W81S01CGA4L_9,HRX1MBH01BKCE5_4,HS0W81S01A09EQ_5,HS0W81S01BUT8R_9,isotig09216_22,HS0W81S01BAJTB_9
GO:0015216	purine nucleotide transmembrane transporter activity	F	HRMYNUX02IVE9D_12,HRMYNUX02JG0J7_10
GO:0004055	argininosuccinate synthase activity	F	isotig09899_9
GO:0047710	bis(5'-adenosyl)-triphosphatase activity	F	isotig06535_16
GO:0000777	condensed chromosome kinetochore	C	isotig16454_3,HS0W81S01CB4V5_6,HS0W81S02DR6TN_8,HRX1MBH01BASM9_5,isotig11493_22,isotig04302_43,isotig04172_46,HRX1MBH02F8SVB_4,HRX1MBH02GZEX1_4,isotig10302_27,isotig11206_10
GO:0032006	regulation of TOR signaling pathway	P	isotig10021_13
GO:0006778	porphyrin metabolic process	P	isotig15280_13,isotig03656_40,isotig04496_28,HRX1MBH02GNPNI_2,isotig11851_23,isotig10211_23,isotig14544_5,isotig09621_25,HRX1MBH02HJGXP_1,isotig02046_8,HRX1MBH02F97FF_11,contig11538_36,HRMYNUX02FZFRA_8,HRMYNUX02FO9AU_12,isotig08945_11,HRX1MBH01B3MFX_2,HS0W81S01B8WM1_2,HS0W81S01BMUP6_2,HRX1MBH02IXJC9_5,HRX1MBH01BC1XW_11,HRX1MBH01AXCP0_12,isotig08208_13,isotig10736_8,isotig07366_43,isotig08384_17,H…
GO:0006936	muscle contraction	P	HS0W81S01CBKYA_4,HS0W81S02C2XR9_2,HS0W81S02ENBIZ_5,HS0W81S01B79DZ_10
GO:0050589	leucocyanidin oxygenase activity	F	isotig09914_18
GO:0010159	specification of organ position	P	isotig11337_20
GO:0005811	lipid particle	C	isotig06248_8,HS0W81S02D6V8I_6,isotig07727_14,HRX1MBH01DC2Q3_3,HRMYNUX02G9D75_15
GO:0051255	spindle midzone assembly	P	HRX1MBH02GV3UK_7,HRX1MBH02JNBVT_6,HRX1MBH02F6T80_9
GO:0000331	contractile vacuole	C	HRX1MBH02HYBJ2_9,HRX1MBH02HJ96O_13,HRX1MBH02HB6W1_12,HRX1MBH01C7SHS_5,isotig04735_10,HRX1MBH02GK8QT_15,HS0W81S02D5APU_10,HS0W81S02C70OV_6
GO:0016278	lysine N-methyltransferase activity	F	HS0W81S02ESRZO_2,isotig09119_31,HRX1MBH02I7PI9_3,HS0W81S01CCDI4_4,HS0W81S01CJHEF_9,HS0W81S02C5OEG_1,HRMYNUX02JZL2A_2,HRMYNUX02FMYCO_8,isotig11609_10,HS0W81S01B3TE7_1,HRMYNUX02G7TGH_11,HRX1MBH01AJYPL_4,HS0W81S01CH740_10,isotig16452_5,HRX1MBH02IJ9L2_10,HS0W81S01A9D7J_11,isotig11711_5,HS0W81S01BAX3O_4,HRX1MBH01DZ9R4_13,HS0W81S01CJC2T_3,isotig09339_34,HRX1MBH01AOY4N_8,HRX1MBH02IQEY5_3,HS0W81S01B9XF6_…
GO:0042632	cholesterol homeostasis	P	isotig13805_4
GO:0044085	cellular component biogenesis	P	HS0W81S01B9AR1_9,isotig01371_16,HS0W81S01CAK2T_9,HS0W81S01A3QSQ_9,isotig14620_14,HRX1MBH01ATFJT_13,HRX1MBH02JJ1OG_13,isotig12885_19,HRX1MBH01CNA2N_3,HRX1MBH02HFGGW_5,isotig09236_27,HRX1MBH01C2QKO_10,isotig16454_3,HS0W81S02DLKAV_5,HS0W81S01CBKYA_4,isotig08835_12,isotig06858_34,HS0W81S02DW2B1_10,HS0W81S01AZR4S_5,isotig12400_15,HS0W81S01BKCWN_2,HS0W81S01A2PS2_4,HS0W81S01BQD4O_4,HRX1MBH02J1NBZ_17,iso…
GO:0043545	molybdopterin cofactor metabolic process	P	isotig11606_16,HS0W81S01BD6CE_3,HRX1MBH02F08J9_13,HRX1MBH02FO9T1_7,HS0W81S02DJFGD_4,isotig15678_13,isotig11663_5,HRMYNUX02IQ859_9,isotig03634_10
GO:0009635	response to herbicide	P	isotig08001_29,isotig08221_33,HS0W81S02DLPZT_9,HS0W81S01AMJXV_2,HS0W81S02E1HRI_9,isotig08339_32,isotig07731_37,isotig07738_15
GO:0008691	3-hydroxybutyryl-CoA dehydrogenase activity	F	isotig03154_18,HRX1MBH02HDJW6_6
GO:0006754	ATP biosynthetic process	P	HRX1MBH02HQSAI_9,HRX1MBH02FMGW2_8,HS0W81S02ESOIB_4,isotig14470_8,isotig12994_6,isotig08599_32,HS0W81S02EAZF7_6,HRX1MBH02HYBJ2_9,isotig11817_18,HS0W81S01B0YYU_3,isotig12492_5,isotig10057_10,HS0W81S02D4F2T_10,isotig11963_6,HS0W81S01A4XYI_4,HRX1MBH02JM3MF_15,HRX1MBH02HWOIK_2,isotig03948_29,HS0W81S02EE1T6_9,HRX1MBH01AYTBN_13,HRX1MBH01AHR1V_1,HRX1MBH01ES5XB_3,isotig08346_11,HRX1MBH02HJ96O_13,HRX1MBH02…
GO:0009099	valine biosynthetic process	P	HRX1MBH02IDQQU_4,isotig08392_31
GO:0009075	histidine family amino acid metabolic process	P	HS0W81S01B9C8H_5,HS0W81S02EXKSZ_5,HRX1MBH02HQ0TQ_4,HRMYNUX02HQ5NP_6,HS0W81S01B7YJG_7,isotig13781_10,HRX1MBH02JHF0U_4,isotig09201_32,HRX1MBH01ELPRT_2,isotig11514_18,isotig09011_27,isotig11301_8,isotig09362_11
GO:0030488	tRNA methylation	P	isotig14711_7
GO:0006509	membrane protein ectodomain proteolysis	P	HS0W81S01BUMFB_11,HRX1MBH02IO5EY_5,HRX1MBH02IT6K3_5
GO:0051817	modification of morphology or physiology of other organism during symbiotic interaction	P	HRX1MBH02HXHW1_6,isotig06961_15,HRX1MBH02I9X0W_7,isotig16687_4,HS0W81S01BNI4M_11,HRX1MBH02IWS0M_4,HRX1MBH01A9AT8_3,HRX1MBH02IZUYS_4,isotig06983_23,isotig05772_18,isotig15500_3,HS0W81S02D44G2_11
GO:0047202	sinapoylglucose-choline O-sinapoyltransferase activity	F	HS0W81S01BBWBY_7
GO:0071004	U2-type prespliceosome	C	HS0W81S01B9AR1_9,HS0W81S01CAK2T_9,HS0W81S01CGA4L_9,HS0W81S01BUT8R_9,HS0W81S01BAJTB_9
GO:0032036	myosin heavy chain binding	F	isotig14657_11
GO:0051538	3 iron, 4 sulfur cluster binding	F	HRX1MBH01CATAJ_5,HRX1MBH01BL8BP_2,HRX1MBH02HTWI8_6,HRX1MBH01DCUEB_5,HRX1MBH01BTZTN_3,HS0W81S01BN831_11,HRX1MBH02G0GZU_12,HS0W81S01AQ5QP_4,HS0W81S01CAZQT_11,isotig12245_8,HS0W81S01ATYII_4,isotig03304_112,HRX1MBH02HTGKB_8,isotig09480_27,HRX1MBH02HWCXE_12,isotig03282_122
GO:0008963	phospho-N-acetylmuramoyl-pentapeptide-transferase activity	F	isotig13830_6
GO:0045730	respiratory burst	P	HRX1MBH02GZ9WT_8,HRX1MBH02IMPDS_10,HRX1MBH02G383U_12,HRMYNUX02IIV9Q_5,HS0W81S01A9NL9_3,isotig09809_20,HS0W81S01B57VQ_11,isotig11063_18,HRX1MBH02HPIER_10
GO:0007528	neuromuscular junction development	P	isotig13541_19
GO:0031396	regulation of protein ubiquitination	P	HRX1MBH01AYHG9_8,HRX1MBH01BGR3P_5,HRX1MBH02HRP7T_4,HRX1MBH02F9HIG_6,HS0W81S01AV2WO_5,HS0W81S01BSVAO_5,HS0W81S01BNX7G_12
GO:0045551	cinnamyl-alcohol dehydrogenase activity	F	isotig10964_24,isotig12478_21,HRMYNUX02GOR0A_9
GO:0004149	dihydrolipoyllysine-residue succinyltransferase activity	F	HRX1MBH02H99CN_5,HRX1MBH02I1AHF_8,isotig02982_15,HRX1MBH02H6W8L_5
GO:0008440	inositol trisphosphate 3-kinase activity	F	isotig12939_9,isotig12535_20
GO:0065002	intracellular protein transmembrane transport	P	HS0W81S01CHWKN_5,HRMYNUX02F8IPY_3,isotig06465_5,HRX1MBH01BSFTM_10,isotig08414_12,isotig08562_14
GO:0003922	GMP synthase (glutamine-hydrolyzing) activity	F	isotig12310_5
GO:0016185	synaptic vesicle budding from presynaptic membrane	P	HRX1MBH01DKTDX_1
GO:0008156	negative regulation of DNA replication	P	HRX1MBH02INCTD_6,HRX1MBH01BGR3P_5,HS0W81S01BNX7G_12
GO:0016160	amylase activity	F	HS0W81S01A4I11_2,HRMYNUX02HVABD_8,HRX1MBH01B5G4X_12,isotig17153_10,isotig08989_27,isotig09351_31,HRX1MBH01BZ4XQ_2,HRX1MBH01BVHF4_2,isotig10796_9
GO:0032868	response to insulin stimulus	P	HRX1MBH01DQY17_4,HRX1MBH01BMU0J_4,HRX1MBH01BGNIZ_4
GO:0065009	regulation of molecular function	P	HRX1MBH01DJI6A_9,isotig07188_15,HRX1MBH02HHJRY_13,isotig16407_4,HRX1MBH01EF04V_3,HS0W81S01CB4V5_6,HRX1MBH01BQPH6_7,HS0W81S02EGP77_8,isotig03502_17,isotig15595_3,HRX1MBH02G200I_8,isotig04300_16,isotig08770_31,HS0W81S02EWQA7_1,HRX1MBH02JRGT3_6,isotig06966_23,HS0W81S02DP85P_9,HS0W81S01A7KWE_2,HS0W81S01BEGA3_5,isotig10889_26,HRX1MBH02GD6JG_14,HS0W81S01ANCJH_5,isotig03326_62,isotig07180_14,HRX1MBH02GW…
GO:0016043	cellular component organization	P	HS0W81S02DSSUY_3,HRX1MBH01C6EET_3,HS0W81S01B9AR1_9,isotig01371_16,HS0W81S01CAK2T_9,isotig04186_45,HS0W81S01AXOH9_10,isotig15583_4,HS0W81S01AYFVO_4,HRX1MBH02G7KXQ_8,HRMYNUX02HZXQ6_3,isotig14195_15,isotig14620_14,HRX1MBH02G36QQ_7,isotig08594_10,isotig05536_18,HRX1MBH02FSDLY_6,HRMYNUX02GD4C7_6,isotig02333_40,HS0W81S02ESRZO_2,HRX1MBH02JJ1OG_13,isotig16838_9,isotig12294_8,isotig14020_5,isotig14947_5,i…
GO:0000904	cell morphogenesis involved in differentiation	P	HRX1MBH01C2AE5_14,HRX1MBH02HEDAV_11,isotig07883_35,isotig09563_24,isotig08231_33,isotig02324_32,isotig04048_10,isotig06811_52,isotig08336_30,HRX1MBH02GCQWP_4,isotig06958_56,isotig07202_19,HRMYNUX02G3U03_9,HRX1MBH02HTWB9_6,isotig11181_7,HRX1MBH02JFT0P_15,HRX1MBH01BRXQW_14,isotig05452_7,isotig15685_10,HS0W81S01B7F6U_12,isotig07651_14,isotig03606_48,HRX1MBH01AYSU2_3,HRX1MBH02HHSUS_5,HRX1MBH01EP3H2_1…
GO:0051740	ethylene binding	F	isotig08045_38,isotig01522_68,isotig07193_23,HRX1MBH02FOBQM_5
GO:0010260	organ senescence	P	isotig09002_10,HRMYNUX02J59FY_11,HRX1MBH02H3WYB_4,HS0W81S02DTXQR_1,HRX1MBH01BQOA5_2,HRX1MBH02I0MMV_10,isotig09554_10,HRX1MBH01E1LKO_12,isotig15228_15,HRX1MBH01EK0S7_4,isotig06876_87,isotig02435_36,HRX1MBH02HSI0Q_10,isotig02726_37,HRMYNUX02F4EEB_8,isotig10887_8,HRX1MBH02GSZ1W_12,HRX1MBH02G1RQ1_13,HRX1MBH02GSVUS_10,HRX1MBH02I5WT8_11,HRX1MBH01C2WW7_4,isotig07064_13,HRX1MBH02G4XR0_3,HRMYNUX02HPE45_4,…
GO:0044445	cytosolic part	C	HRX1MBH01BH0HL_5,HRX1MBH02JC839_7,HRX1MBH02HX3PM_13,isotig14523_7,contig04906_11,HS0W81S01CDUJ5_3,HRX1MBH02FV94Y_4,isotig10248_10,HS0W81S01A2PS2_4,HRX1MBH02FYC8K_3,HS0W81S01BSCBW_3,isotig17289_5,HRMYNUX02GEXUL_1,isotig08404_32,isotig14610_12,HRX1MBH02JA1A8_1,HS0W81S01BYGZ5_4,isotig09740_20,isotig08786_21,isotig06554_8,HS0W81S01AM5UN_7,HS0W81S01BK0GP_4,isotig11234_21,HS0W81S01CCGOJ_6,HRX1MBH02ITBR…
GO:0010182	sugar mediated signaling pathway	P	HS0W81S01A3QSQ_9,HRX1MBH02GYHBJ_1,HS0W81S02D06SI_6,isotig06870_83,isotig10436_7,HRX1MBH02JNUZG_12,isotig11702_7,isotig05460_26,isotig05926_2,isotig06941_34,isotig05054_7,isotig10383_28,isotig10918_7,isotig08436_30,HS0W81S02DVGTM_9,HS0W81S01B9X5L_9,isotig07965_11,isotig07432_16,isotig06876_87,isotig01546_30,isotig10099_21,HRX1MBH02FU6GW_5,HS0W81S01BD1K7_11,isotig02797_6,HS0W81S01CE1HS_1,isotig1063…
GO:0022407	regulation of cell-cell adhesion	P	HRX1MBH01BGR3P_5,HS0W81S01BNX7G_12
GO:0006558	L-phenylalanine metabolic process	P	HS0W81S01CFN88_2,isotig04568_22,HRX1MBH02G9PNQ_13,HRX1MBH02JSWES_13,isotig07389_23,isotig08283_31,HS0W81S01AXI7W_4,isotig03660_32,HRX1MBH02HLZDO_12,isotig11182_6,isotig04476_10,HRX1MBH02GKOQZ_12,HRMYNUX02GBIKA_8,isotig02914_32
GO:0040029	regulation of gene expression, epigenetic	P	HRX1MBH01EUDDO_9,HRX1MBH02GSBOP_5,HRX1MBH01CSU4X_7,HRX1MBH01BJQPU_7,isotig14362_15,isotig06870_83,HRX1MBH02I49F8_5,HS0W81S01AJNHG_9,isotig03512_42,isotig06977_60,isotig06961_15,isotig09315_24,HRMYNUX02H87A8_3,HRX1MBH02IF1SD_8,isotig11445_10,HRX1MBH02GWQOF_9,HRMYNUX02JZL2A_2,HRMYNUX02FMYCO_8,HRMYNUX02HMHX8_1,isotig11553_22,HS0W81S01CK4BZ_1,isotig11609_10,isotig03530_45,HS0W81S02C6PZZ_1,HRMYNUX02ID…
GO:0000418	DNA-directed RNA polymerase IV complex	C	isotig10245_6
GO:0009921	auxin efflux carrier complex	C	HS0W81S01AZYT5_3,HRMYNUX02FRBT1_11,HRX1MBH01AYWH7_9,isotig03564_15
GO:0009926	auxin polar transport	P	HS0W81S01CKK0L_3,isotig11397_25,HS0W81S01B6XGH_3,HRMYNUX02GICPO_3,HS0W81S01BZT6J_3,isotig07580_15,HRMYNUX02I7IVR_7,HRX1MBH01B2DMY_3,isotig06876_87,HS0W81S01BDBD6_3,HS0W81S01BIBC4_3,isotig13834_14,HRX1MBH02I52OW_2,HS0W81S01CBRAJ_3,HRX1MBH01EB3I6_5,isotig12103_16,HS0W81S01B68P4_4,isotig13770_13,HS0W81S01A0S9Y_8,HRX1MBH02IF5YC_8,HS0W81S02DRSBN_6,isotig12682_22,HS0W81S01CKLYN_3,HRX1MBH02JQJ8E_7,HS0W8…
GO:0019216	regulation of lipid metabolic process	P	HRX1MBH02H3WYB_4,isotig04450_31,HRMYNUX02HWRXA_8,HS0W81S01A542E_4,isotig15201_16,isotig07051_55,HRX1MBH02GV8KA_9,isotig02435_36,HRX1MBH01DQY17_4,HRX1MBH02HC3SP_1,HRX1MBH01BMU0J_4,isotig13276_18,HRX1MBH02JVX3B_10,HS0W81S01A8EJ9_4,HRX1MBH02GFC1W_6,HRX1MBH01BGNIZ_4
GO:0010746	regulation of plasma membrane long-chain fatty acid transport	P	HRX1MBH01DQY17_4,HRX1MBH01BMU0J_4,HRX1MBH01BGNIZ_4
GO:0009605	response to external stimulus	P	isotig03426_54,HS0W81S02EIEIP_4,HRX1MBH01EOODN_1,HRX1MBH02I23CZ_2,HRX1MBH02JDGW5_3,HRX1MBH02ILFNJ_4,HRX1MBH02GYHBJ_1,HRX1MBH01CZVU1_2,isotig14280_7,HS0W81S02EJFNG_12,HS0W81S01BKPYT_5,isotig09236_27,isotig14031_7,HRX1MBH02IQ130_7,HRX1MBH01AOVJ5_2,isotig10021_13,HS0W81S01ASVV4_9,HRX1MBH01DFO0M_8,isotig07496_49,HRX1MBH02I0XXH_3,HRX1MBH02HM8W6_2,HRX1MBH01BST8C_7,HS0W81S01BH8SY_9,isotig16835_4,HS0W81S…
GO:0051240	positive regulation of multicellular organismal process	P	HRX1MBH02GUO9R_6,HRX1MBH01DT3TN_3,HRX1MBH02IZYA3_6,HRX1MBH02IHIL9_6,HS0W81S01B66KZ_8,HRX1MBH02IUYMP_14,HS0W81S01AZADQ_6,HRX1MBH02G4BKO_4,HRX1MBH02HWTEH_7,HRX1MBH01B5G57_11
GO:0046112	nucleobase biosynthetic process	P	HRX1MBH02FTEKM_12,isotig11626_8,HRX1MBH02JD1L9_13,isotig10697_26,HRX1MBH02JJB0X_7,isotig08290_10,isotig08853_24,isotig10181_9,HRMYNUX02ICV3D_4,isotig14975_6,HRX1MBH02F3SGG_13,HRX1MBH02JSVOD_11,isotig04916_24,isotig09184_27,isotig05332_16
GO:0016109	tetraterpenoid biosynthetic process	P	isotig09154_11,isotig08298_13,HRX1MBH02G9PNQ_13,isotig10188_27,HRX1MBH02JSWES_13,isotig07389_23,isotig08689_31,isotig10525_26,isotig08252_17,isotig14570_7,isotig03998_37,isotig09498_10,HRMYNUX02HBND2_9,HRX1MBH01EUCNL_2
GO:0007007	inner mitochondrial membrane organization	P	HRMYNUX02FP0FY_7,HRMYNUX02IRL77_1,isotig03832_35,isotig16567_10,HS0W81S02DMVWX_6,isotig16504_8,isotig09593_23,HS0W81S01B5EZT_4,HS0W81S01B1WNQ_6
GO:0044437	vacuolar part	C	HRX1MBH01A3FY6_5,isotig11589_10,HRX1MBH02JWSYM_3,isotig05052_21,isotig06875_34,isotig03835_30,isotig12994_6,HRMYNUX02HZEC3_7,HRX1MBH02HGPPB_11,HRX1MBH02HYBJ2_9,isotig11397_25,HS0W81S02E2FKQ_4,isotig10057_10,isotig11963_6,isotig13536_14,isotig04026_18,HRX1MBH01EK0XN_4,HRMYNUX02ID40S_7,HS0W81S02DH25I_4,isotig10310_27,HRX1MBH02HFC38_9,HRX1MBH02I5P0W_8,HS0W81S01BPTUX_8,HRX1MBH02HJ96O_13,isotig11822_2…
GO:0032129	histone deacetylase activity (H3-K9 specific)	F	isotig13389_9
GO:0004952	dopamine receptor activity	F	HRX1MBH02GZGCT_9,HRX1MBH02GW0JI_9,HRX1MBH02IXTBS_9,HRX1MBH02IH9AF_9
GO:0017176	phosphatidylinositol N-acetylglucosaminyltransferase activity	F	isotig14192_10,HRX1MBH02FR9HF_13,HS0W81S01CEU42_3
GO:0061013	regulation of mRNA catabolic process	P	HRX1MBH01DLL3N_4
GO:0009966	regulation of signal transduction	P	HS0W81S01A83QN_3,HRX1MBH01DJI6A_9,HS0W81S02D06SI_6,HRX1MBH02IQ130_7,isotig10021_13,HRX1MBH02HHJRY_13,isotig10436_7,isotig16407_4,HRMYNUX02GICPO_3,isotig02876_15,isotig04450_31,isotig16162_9,isotig04300_16,isotig08770_31,HS0W81S02EDPLH_6,isotig08045_38,isotig05926_2,isotig08678_22,isotig06966_23,isotig07044_55,isotig10383_28,isotig08436_30,HRMYNUX02I7IVR_7,HRX1MBH01B2DMY_3,isotig06876_87,isotig128…
GO:0003852	2-isopropylmalate synthase activity	F	isotig04366_23,isotig07809_34
GO:0070481	nuclear-transcribed mRNA catabolic process, non-stop decay	P	HS0W81S01AUEN5_4
GO:0042402	cellular biogenic amine catabolic process	P	isotig15327_14,isotig12995_18
GO:0004300	enoyl-CoA hydratase activity	F	HS0W81S01B9LSI_1,isotig07495_14,HS0W81S02D9XTQ_4,isotig03364_68,isotig16446_6,HS0W81S01CFK89_1,isotig11794_8,HS0W81S02DFCI6_10
GO:0009856	pollination	P	HRX1MBH01C2AE5_14,HS0W81S02DFZR0_11,isotig09563_24,isotig02324_32,HRX1MBH01BRPAO_10,isotig08336_30,HRX1MBH01AO73T_16,HS0W81S02ERK24_5,isotig06976_61,isotig06958_56,HRMYNUX02G3U03_9,isotig09765_9,HS0W81S01A8CCJ_5,HRX1MBH01BRXQW_14,HS0W81S01B7F6U_12,HRX1MBH02ISSFR_1,HRX1MBH01B6VPZ_14,HRX1MBH01EP3H2_10,HRMYNUX02JZETM_10,isotig12368_7,isotig03290_28,HRMYNUX02FWJD4_2,HRX1MBH02G77BN_13,HS0W81S01B88TN_5…
GO:0002460	adaptive immune response based on somatic recombination of immune receptors built from immunoglobulin superfamily domains	P	HRX1MBH02G04WS_3,HRX1MBH02GV3UK_7,HRX1MBH02IONN2_4,HRX1MBH02JNBVT_6,HRX1MBH02F6T80_9,HRX1MBH02IM1F9_2
GO:0040018	positive regulation of multicellular organism growth	P	HRX1MBH01DT3TN_3
GO:0009123	nucleoside monophosphate metabolic process	P	isotig13080_7,isotig13257_6,HS0W81S02DSCGN_8,isotig09308_26,isotig09949_9,isotig14505_13,isotig15104_9,isotig06900_25,HS0W81S01AIKXM_12,HRX1MBH01EPZNA_4,HRX1MBH01CA96X_11,isotig10181_9,HS0W81S02DJ3BK_12,HRX1MBH02GZMYZ_8,HRX1MBH01BKVEN_11,isotig12310_5,isotig09108_25,isotig09406_11,isotig04732_35,HRX1MBH02H0C6T_5,HRX1MBH01DWRRQ_12,isotig10860_4,HRX1MBH02JH45P_8,isotig03856_9,isotig12200_20,isotig0…
GO:0005365	myo-inositol transmembrane transporter activity	F	isotig11589_10,HRX1MBH02GA2PP_10,isotig09788_13,isotig15689_7,isotig09165_12,isotig07975_10,HRX1MBH02IHU62_5
GO:0003989	acetyl-CoA carboxylase activity	F	isotig08476_30,isotig07247_17,isotig12536_21,isotig07413_11
GO:0042752	regulation of circadian rhythm	P	isotig03426_54,HS0W81S01BXJUR_4,HRX1MBH02HU7L5_4,isotig09901_9,HS0W81S02D31UA_4,isotig11699_20,HRMYNUX02H39GA_2,isotig14438_16,isotig00388_54,HRX1MBH02F78XF_9,isotig11634_11,isotig01422_8,isotig03418_50,isotig13630_7,HRX1MBH02IF1D8_3
GO:0009757	hexose mediated signaling	P	isotig11702_7,isotig05460_26,isotig10099_21,isotig02797_6
GO:0006570	tyrosine metabolic process	P	HS0W81S01CFN88_2,HRX1MBH02G9PNQ_13,HRX1MBH02JSWES_13,isotig07389_23,HS0W81S01AXI7W_4,isotig06416_2,HRX1MBH02HLZDO_12,isotig15698_12,isotig04476_10,isotig05951_6,HS0W81S01AYIPH_4,HS0W81S02EN2DG_8,HS0W81S01CBAO1_11
GO:0043476	pigment accumulation	P	isotig07076_60,isotig06878_31,isotig01813_89
GO:0050801	ion homeostasis	P	isotig05550_29,isotig03835_30,HRX1MBH02HYBJ2_9,HRX1MBH01EO2WJ_8,isotig10310_27,HRX1MBH02HIFPD_12,HS0W81S02DP85P_9,HS0W81S02ERJGW_10,HRX1MBH02HJ96O_13,HRMYNUX02H2M5G_2,isotig03560_42,HS0W81S02ESWQX_10,isotig12286_15,HS0W81S01AP01L_2,isotig03995_30,HRX1MBH02GHZWU_2,isotig10672_9,HRMYNUX02HXMBU_4,isotig16702_4,HS0W81S01BO22G_3,isotig07274_43,isotig12279_13,isotig09456_10,HRX1MBH02HB6W1_12,isotig0408…
GO:0002440	production of molecular mediator of immune response	P	HRX1MBH02GV3UK_7,HRX1MBH02JNBVT_6,HRX1MBH02F6T80_9
GO:0045444	fat cell differentiation	P	HRX1MBH01BUW5E_2
GO:0010216	maintenance of DNA methylation	P	HRX1MBH01EUDDO_9,isotig11609_10,HRMYNUX02ID5B1_9,HS0W81S02ENUKM_3,HRX1MBH02IP2GS_9,HS0W81S02DRWL6_3,isotig05772_18,isotig12699_4,HRX1MBH02GYNVH_5,HS0W81S01ATFK9_8,HS0W81S01A2DQM_8,isotig10823_19,HRX1MBH02FVSRN_5,isotig05036_7
GO:0071466	cellular response to xenobiotic stimulus	P	HS0W81S01BP0KS_6
GO:0006071	glycerol metabolic process	P	isotig08578_32,isotig11947_10,isotig07202_19,isotig06337_11,HRMYNUX02FIANL_4,HS0W81S01A5U4A_3,HRX1MBH02HSTK1_8,HS0W81S01B5SX1_5,isotig11279_21,HRMYNUX02GY7PU_9,HRMYNUX02GTWF4_10,HS0W81S01A91N0_3
GO:0010540	basipetal auxin transport	P	HRMYNUX02GICPO_3,HRMYNUX02I7IVR_7,HRX1MBH01B2DMY_3,isotig13834_14,HRX1MBH02I52OW_2,HRX1MBH01EB3I6_5,isotig12103_16,isotig13770_13,HS0W81S02DRSBN_6,HRX1MBH02JQJ8E_7,HS0W81S02D7P7V_5,isotig06878_31,isotig09388_27
GO:0007047	cellular cell wall organization	P	HS0W81S02DSSUY_3,isotig05536_18,isotig02333_40,HS0W81S01A7CGM_7,HRX1MBH02JQ9VV_7,isotig11845_8,isotig09645_18,isotig07773_15,isotig10186_20,HRX1MBH01BG7XW_4,HS0W81S01BVPHK_9,HRX1MBH02GZFYO_3,HRX1MBH01CUE9M_2,isotig09773_10,HRMYNUX02GICPO_3,isotig02898_44,HRX1MBH02ICIQ8_4,HRX1MBH01CMF49_2,HS0W81S02DOF5P_5,isotig09582_24,isotig14966_12,isotig12491_7,isotig14888_13,isotig04216_51,isotig10031_22,isot…
GO:0032993	protein-DNA complex	C	isotig16454_3,HRX1MBH01A9CS9_11,HRX1MBH02HQRE6_6,isotig14992_14,isotig16028_8,HRX1MBH01CPL2R_11,HRMYNUX02JZ5P7_3,isotig11286_8,HRX1MBH02IIA2H_3,HRX1MBH01BI0RE_2,isotig03119_13,isotig06134_3,isotig13829_5,isotig11123_24,HRMYNUX02HYB92_4,HS0W81S01BVB4E_2,isotig02594_6,HS0W81S01BGFKT_2,HRX1MBH01CAJ8V_11,HRX1MBH01CE3VU_13,isotig14583_6,HRX1MBH02IACK2_3,HS0W81S01B6B14_3,isotig16686_7,HRMYNUX02IG3TS_4,…
GO:0034707	chloride channel complex	C	HS0W81S01CMK1M_3,isotig07087_53,isotig08813_13,isotig12820_9,isotig10045_18,isotig15915_13,isotig04086_16,HS0W81S01BX4RP_13,HRMYNUX02IVBJV_5,isotig13879_17,isotig07227_20,isotig11275_12
GO:0050664	oxidoreductase activity, acting on NADH or NADPH, with oxygen as acceptor	F	isotig15638_15,HRX1MBH01CM3G9_9,HRX1MBH02GZ9WT_8,HRX1MBH01EAKSN_6,isotig12089_19,HRX1MBH02IMPDS_10,HRX1MBH02G383U_12,HRMYNUX02IIV9Q_5,HS0W81S01BOJJI_3,HS0W81S01A9NL9_3,HRMYNUX02IZMF2_12,HRX1MBH02HPIER_10
GO:0000275	mitochondrial proton-transporting ATP synthase complex, catalytic core F(1)	C	HS0W81S02C8YKS_7
GO:0003910	DNA ligase (ATP) activity	F	HRX1MBH02H7E8B_3,isotig09419_28,HS0W81S02DUDIK_1,isotig16723_5,HS0W81S02DKLTV_3,HRX1MBH01BQMD9_5,HRMYNUX02H0NL2_12
GO:0048732	gland development	P	HRX1MBH02HEDAV_11,isotig16760_5,HRX1MBH01DKTDX_1,HS0W81S01AV2WO_5,HRX1MBH02GULNV_14,HRX1MBH02H0MXH_11,HRX1MBH02HPY9W_12
GO:0046203	spermidine catabolic process	P	isotig15327_14,isotig12995_18
GO:0010608	posttranscriptional regulation of gene expression	P	isotig13932_5,HRX1MBH01BRSNH_4,isotig12647_4,HRX1MBH02GLGLP_8,HS0W81S01CB96I_4,isotig06870_83,HS0W81S01BIP56_1,HRMYNUX02J6NAW_3,isotig03512_42,HRX1MBH02GENQ9_9,isotig06961_15,isotig09315_24,HS0W81S02EXUH8_2,isotig05637_4,HRX1MBH02IF1SD_8,HRX1MBH01D0OSQ_5,HS0W81S01A1X73_5,HRX1MBH02HFPDC_8,HRMYNUX02ILWHO_5,HRX1MBH02GH7PN_5,HS0W81S01AUEN5_4,isotig11553_22,HRMYNUX02FV6A3_4,isotig06542_11,HRX1MBH02GF5…
GO:0005319	lipid transporter activity	F	HS0W81S02ESOIB_4,isotig14470_8,isotig08599_32,HRX1MBH02HM8W6_2,HS0W81S01B0YYU_3,HS0W81S02D4F2T_10,HS0W81S01A4XYI_4,HRX1MBH02G99WB_4,HRX1MBH02JM3MF_15,HRX1MBH02HWOIK_2,HS0W81S02EE1T6_9,isotig10014_11,HRX1MBH01ES5XB_3,isotig16994_2,isotig10549_22,HS0W81S01BTAE8_9,HRX1MBH02HH9JH_9,isotig10881_6,HS0W81S01ASROS_4,HRX1MBH02HQU29_9,HS0W81S01BJ5Z4_2,HRX1MBH02JDYR8_10,isotig03800_42,isotig07629_15,HRMYNUX…
GO:0055065	metal ion homeostasis	P	isotig05550_29,HRX1MBH01EO2WJ_8,isotig10310_27,isotig03560_42,isotig03995_30,isotig07274_43,isotig09456_10,isotig12258_19,isotig07392_44,HRMYNUX02F8TKU_13,isotig10620_7,HRMYNUX02IYEUW_5,isotig07582_33,HRX1MBH01DVE3K_9,isotig12847_13,HRX1MBH01B1PCA_10,isotig03310_32
GO:0010179	IAA-Ala conjugate hydrolase activity	F	isotig09850_22,isotig09870_23
GO:0009450	gamma-aminobutyric acid catabolic process	P	isotig08044_35
GO:0006430	lysyl-tRNA aminoacylation	P	HRX1MBH02HIY20_9,HS0W81S01CIM5V_7,isotig03938_8,isotig07675_26,HRX1MBH02H7XT5_12
GO:0007560	imaginal disc morphogenesis	P	isotig03338_19
GO:0048767	root hair elongation	P	HS0W81S02DTXQR_1,HRX1MBH01CWYQS_4,isotig09554_10,HRX1MBH01AWZQP_11,isotig08910_24,isotig04096_14,isotig13638_16,isotig02866_40,isotig03838_36,isotig04359_25
GO:0004697	protein kinase C activity	F	isotig08548_13,isotig07682_34
GO:0006429	leucyl-tRNA aminoacylation	P	HRMYNUX02F77C3_4,HRX1MBH01B7GFK_14,HRMYNUX02ICHYB_11,HRMYNUX02FRXUF_11,HS0W81S02ERKK9_11,isotig16719_11
GO:0005881	cytoplasmic microtubule	C	isotig07013_48,isotig05158_23,isotig04302_43,isotig04172_46
GO:0030173	integral to Golgi membrane	C	isotig04338_21,isotig00488_37,isotig07570_42,isotig17374_2,HRX1MBH02HIB4S_6
GO:0019866	organelle inner membrane	C	isotig04441_26,HRX1MBH02HQSAI_9,HRX1MBH02ILHQB_6,HRX1MBH02IQN9J_13,HRX1MBH02F4B5M_12,isotig03824_36,isotig13336_6,HS0W81S01ASDL1_7,isotig07251_51,isotig12231_20,HRX1MBH01EK51I_12,isotig04334_37,HRX1MBH02F5N7H_7,isotig11600_9,HRX1MBH01C9MHP_12,isotig07806_15,HS0W81S02DQMNJ_1,HS0W81S01APU1H_11,isotig16543_2,isotig08121_33,HRMYNUX02FP0FY_7,HRX1MBH02G4T97_15,isotig12782_16,isotig10014_11,HRMYNUX02IRL…
GO:0005872	minus-end kinesin complex	C	isotig12543_16
GO:0016836	hydro-lyase activity	F	isotig14664_14,HS0W81S01B9LSI_1,isotig04568_22,HRMYNUX02HQ6WO_4,isotig08138_13,isotig10248_10,HRX1MBH01CW71Q_12,isotig07959_34,HRX1MBH02HJGXP_1,HRX1MBH02IDQQU_4,isotig01726_18,HS0W81S01BK0GP_4,HRX1MBH02IU28W_8,isotig12081_10,isotig09192_27,HS0W81S01BNTSU_3,isotig08283_31,HRX1MBH01E2JTI_4,isotig07495_14,HRMYNUX02H0ZGT_10,HS0W81S01AXI7W_4,HRX1MBH01CVGX1_13,isotig08392_31,isotig04124_11,isotig08384_…
GO:0048859	formation of anatomical boundary	P	isotig06977_60,HRMYNUX02JANDF_4,isotig12855_14,HS0W81S02E2HC3_7,HRX1MBH02JQPMX_2,HS0W81S02ED2MZ_8,HS0W81S01AIQ8D_7,HS0W81S01A7KTI_2,HS0W81S01A4O9S_7,HRMYNUX02F50AH_11,HS0W81S02EPVN5_3,HS0W81S02DKAJ6_7,HRMYNUX02GV5AJ_1,HS0W81S01BV10I_7,isotig03338_19,HS0W81S01A6SIS_10,HRX1MBH02G4GCE_3,HRMYNUX02I7C0S_3
GO:0004664	prephenate dehydratase activity	F	isotig04568_22,isotig08283_31,HS0W81S01AXI7W_4,isotig11182_6,HRX1MBH02GKOQZ_12,HRMYNUX02GBIKA_8
GO:0010447	response to acidity	P	HRX1MBH01CS1Z4_5
GO:0007268	synaptic transmission	P	HS0W81S01A83EV_4,HRX1MBH01DKTDX_1,HS0W81S01BYRK9_9,isotig09348_29
GO:0051013	microtubule severing	P	isotig02267_22,isotig10552_8
GO:0001505	regulation of neurotransmitter levels	P	HS0W81S01BYRK9_9
GO:0035259	glucocorticoid receptor binding	F	isotig02791_15
GO:0019788	NEDD8 ligase activity	F	isotig12015_18,isotig12911_4
GO:0019619	protocatechuate catabolic process	P	HRX1MBH02JLBTI_8
GO:0015297	antiporter activity	F	HS0W81S01A3HX3_2,isotig03835_30,HS0W81S01BYCCU_5,HS0W81S02E2FKQ_4,HRMYNUX02GICPO_3,HRMYNUX02HVP1Q_5,HRMYNUX02GUWTA_8,HRX1MBH01DEFWZ_7,HRX1MBH02I5P0W_8,HS0W81S01B14TZ_5,HRMYNUX02GZJF0_5,HS0W81S01BPTUX_8,HRMYNUX02H2M5G_2,HRX1MBH01AX9UJ_7,HS0W81S01AP01L_2,HRX1MBH01CQWGR_5,isotig03995_30,HRX1MBH02GHZWU_2,HRMYNUX02I7IVR_7,HRMYNUX02I4ZOZ_11,HRX1MBH02JGDF3_4,HS0W81S01BO22G_3,isotig07274_43,HRX1MBH02IKV8…
GO:0033015	tetrapyrrole catabolic process	P	HRX1MBH02GNPNI_2,isotig14544_5,contig11538_36,HRMYNUX02FO9AU_12,isotig13550_17,isotig15734_14,HRX1MBH01AU7QS_5,HRX1MBH02JMV93_2,isotig12475_9,isotig08163_29,HS0W81S01AZRBC_10,HRX1MBH02IQN2C_2,HRX1MBH01ASLCM_12,HRX1MBH02GNYPJ_2
GO:0050873	brown fat cell differentiation	P	HRX1MBH01BUW5E_2
GO:0034470	ncRNA processing	P	HRX1MBH01ATFJT_13,HRX1MBH02GSWIP_12,isotig12885_19,HRX1MBH01CNA2N_3,isotig14711_7,HRX1MBH01CQ615_11,HRX1MBH02I5040_13,HS0W81S02EU3YP_15,HS0W81S01BQD4O_4,isotig03512_42,HRX1MBH02F65TA_7,isotig06961_15,isotig11094_6,HS0W81S01AMK17_8,isotig13983_7,isotig08809_11,isotig10175_27,HRX1MBH02FXFA6_11,HRX1MBH02GD47I_11,isotig13358_7,isotig03078_9,HRX1MBH02H72MZ_13,isotig01120_19,isotig11466_19,isotig15955_…
GO:0051568	histone H3-K4 methylation	P	HS0W81S02ESRZO_2,isotig12978_7,HS0W81S01CJHEF_9,HRX1MBH01AJYPL_4,HRX1MBH02G6V77_2,isotig06197_12,isotig13144_6,isotig11308_8,isotig13689_5,HRMYNUX02IUYJJ_4,HS0W81S01AK6RX_4,isotig10040_6,HRMYNUX02IT4JW_6,HRX1MBH01DQ7EM_2,HRX1MBH02IBIR8_2,HRMYNUX02G3MM0_1
GO:0015956	bis(5'-nucleosidyl) oligophosphate metabolic process	P	isotig07640_40,HS0W81S02DKRNO_6,HS0W81S02D42TR_6,HS0W81S01BSNZZ_9
GO:0004630	phospholipase D activity	F	HRX1MBH01CZVU1_2,isotig17157_5,HS0W81S01ASVV4_9,HRX1MBH02GOMKE_5,HRX1MBH02J63C3_3,isotig06191_5,HS0W81S02DGSJ9_4,HRX1MBH02HCT2I_14,HRX1MBH02FZZDA_3,HS0W81S02EJCNG_4,HS0W81S02D2MY2_3,HRX1MBH02I6M6K_6,HRX1MBH02F4TIB_11,HRX1MBH01D98PL_2,HRX1MBH02IW8T5_12,HRX1MBH02HKRQ0_9,HRX1MBH02J4FV1_10,HRX1MBH02G3CKL_13,HRX1MBH01EU19M_12,HRX1MBH02HRDJW_3,HRX1MBH01E2EN6_2,isotig07112_21,HRX1MBH01ANS6E_2,isotig0709…
GO:0010496	intercellular transport	P	HRX1MBH02FP58M_4,isotig08671_18,isotig10314_21
GO:0016328	lateral plasma membrane	C	HS0W81S01AZR4S_5,HS0W81S01B1FJ2_3,isotig12997_17,HS0W81S02EAMJV_2,isotig14633_18,isotig08358_14,isotig02866_40,HS0W81S02EE5NB_2
GO:0002164	larval development	P	HRX1MBH01CE1RN_10,HRX1MBH01DX0TV_10,HS0W81S01BHL54_3,HRX1MBH01AOGW7_11,HRX1MBH01DOLFV_10,HRX1MBH01EQGXL_11,HRX1MBH01A5Z8Y_10,HS0W81S01AXIDR_2,HRX1MBH01EML3Z_10,HRX1MBH02HG8FX_4,HRX1MBH01EFEMI_10,isotig10673_21
GO:0009959	negative gravitropism	P	HRX1MBH01B3MFX_2,HRX1MBH02HQEYO_7,HRMYNUX02HC2ID_7,HRX1MBH02H1EJI_4,isotig08479_27
GO:0010048	vernalization response	P	isotig08918_26,isotig06581_8,HRX1MBH02GJ1FW_4
GO:0015918	sterol transport	P	isotig13805_4
GO:0043039	tRNA aminoacylation	P	isotig07318_13,HS0W81S01B2SBH_8,isotig14418_5,HRX1MBH01CF6H5_5,HRX1MBH01CDYHF_9,HRX1MBH01BXXYB_3,HS0W81S02E2RCR_3,HRX1MBH02I1YO9_9,HRX1MBH02HIY20_9,isotig09222_30,isotig09916_10,HRMYNUX02GR74U_4,HRX1MBH02IOZ6M_5,HS0W81S01CIM5V_7,isotig07001_69,HRMYNUX02F77C3_4,isotig06986_54,isotig10877_26,isotig07689_38,isotig11115_23,isotig03938_8,HRX1MBH01BBFD7_12,isotig04810_31,HS0W81S01BS0XV_8,HRX1MBH02F0JUG…
GO:0006468	protein amino acid phosphorylation	P	HS0W81S02EIEIP_4,isotig07853_35,isotig07395_21,HRX1MBH02IBF0F_8,isotig04814_38,HRX1MBH01EOODN_1,HRX1MBH01C3BP0_10,isotig06455_16,HRMYNUX02I29T2_10,HRX1MBH01A4B81_2,isotig08831_26,isotig02892_15,HS0W81S02DA921_12,isotig13307_15,HRX1MBH02JKZCX_5,HRX1MBH02FSDLY_6,HRX1MBH02IJWUS_4,HRX1MBH02F9U7F_4,isotig11228_6,isotig12121_6,HRX1MBH01DJI6A_9,isotig15724_14,HRX1MBH02GYHBJ_1,HRMYNUX02J5B24_7,HRX1MBH02I…
GO:0003704	specific RNA polymerase II transcription factor activity	F	isotig10078_6
GO:0051791	medium-chain fatty acid metabolic process	P	isotig06658_7,isotig10023_24
GO:0008047	enzyme activator activity	F	HRX1MBH02HHJRY_13,isotig16407_4,isotig15595_3,isotig04300_16,isotig07827_7,HRX1MBH02G0G5X_13,isotig06966_23,HRX1MBH02FPUN0_6,isotig08964_26,HRX1MBH01C4OSF_1,isotig05724_9,isotig11858_23,isotig02526_6,HS0W81S01CADOE_8,HRX1MBH01C2H6O_6,isotig10019_26,isotig13539_13,isotig15829_5,HS0W81S01BIHM2_3,HS0W81S01BJQOP_4,isotig13067_14,isotig09691_8,isotig08967_11,HS0W81S01AY2FC_6,HRX1MBH02G8IP1_8,isotig149…
GO:0009952	anterior/posterior pattern formation	P	HRX1MBH01DJI6A_9,HRX1MBH02HEDAV_11,HRX1MBH02IJLMA_11,isotig14719_11,HRX1MBH01CAAMV_3,isotig09348_29,HRX1MBH02H0MXH_11,HRX1MBH02HFT5C_12,HRX1MBH02HPY9W_12,HRX1MBH01BOCNG_3
GO:0008661	1-deoxy-D-xylulose-5-phosphate synthase activity	F	isotig02078_7,HRMYNUX02FF1LK_2,isotig03900_46,isotig07421_43,HRX1MBH02IMRK3_5,isotig17223_3
GO:0032552	deoxyribonucleotide binding	F	isotig16532_10
GO:0008417	fucosyltransferase activity	F	isotig11845_8,isotig09934_26,HS0W81S02DSEZN_5,isotig10682_12
GO:0009152	purine ribonucleotide biosynthetic process	P	HRX1MBH02HQSAI_9,HRX1MBH02FMGW2_8,HS0W81S02ESOIB_4,isotig13257_6,HS0W81S02DSCGN_8,isotig09308_26,isotig14470_8,isotig12994_6,isotig08599_32,HS0W81S02EAZF7_6,HRX1MBH02HYBJ2_9,isotig11817_18,HS0W81S01B0YYU_3,isotig12492_5,isotig10057_10,HS0W81S02D4F2T_10,isotig11963_6,HS0W81S01A4XYI_4,HRX1MBH02JM3MF_15,HRX1MBH02HWOIK_2,isotig03948_29,HS0W81S02EE1T6_9,HRX1MBH01AYTBN_13,HRX1MBH01AHR1V_1,HRX1MBH01ES5X…
GO:0033773	isoflavone 2'-hydroxylase activity	F	HRMYNUX02IWNF4_5,HS0W81S02DKOV7_3,isotig11047_7,isotig17089_13,HRMYNUX02J43Z8_5,isotig09558_23
GO:0045898	regulation of RNA polymerase II transcriptional preinitiation complex assembly	P	HRX1MBH02G0HJF_6
GO:0006334	nucleosome assembly	P	isotig16454_3,HRX1MBH01A9CS9_11,HRX1MBH02GQVCI_11,isotig14992_14,HS0W81S01BJ3JP_5,isotig16028_8,HRX1MBH01CPL2R_11,HRMYNUX02JZ5P7_3,isotig11286_8,HRX1MBH02IIA2H_3,HS0W81S01BB38A_8,HRX1MBH01BI0RE_2,isotig03119_13,isotig06134_3,isotig13829_5,HRMYNUX02HYB92_4,HS0W81S01BVB4E_2,isotig02594_6,HS0W81S01BGFKT_2,HRX1MBH01CAJ8V_11,HRX1MBH01CE3VU_13,isotig14583_6,HRX1MBH02IACK2_3,HS0W81S01B6B14_3,isotig16686…
GO:0005488	binding	F	HS0W81S01BB6CX_2,HS0W81S02D12I8_11,isotig04441_26,isotig03426_54,HRX1MBH02HQSAI_9,HS0W81S01A2J74_8,HS0W81S02DN5HT_3,HRX1MBH01C6EET_3,HRX1MBH02HE0O4_2,HRX1MBH01D91WX_2,isotig08693_32,HS0W81S01A7SGG_5,HS0W81S01BPRES_8,isotig03810_37,isotig14664_14,HRX1MBH02GU72H_5,HRMYNUX02FJEWQ_10,HS0W81S01BX1HP_3,HRX1MBH02HAL7B_9,HRMYNUX02IDNPX_10,HS0W81S02EIEIP_4,isotig07853_35,HS0W81S02D9IGL_5,isotig11606_16,HR…
GO:0048545	response to steroid hormone stimulus	P	HRMYNUX02I29T2_10,isotig13307_15,HRX1MBH02HGBV0_6,isotig06846_8,isotig07665_38,HRX1MBH02GLEV6_8,HRX1MBH01DLSED_3,isotig11248_19,HRMYNUX02HH732_10,HRX1MBH02JWPOH_3,isotig09653_25,isotig10856_24,isotig08182_34,isotig17022_3,isotig12430_25,HRX1MBH01DQY17_4,HRX1MBH01DH8VF_6,HS0W81S01BHBOM_4,HRX1MBH01BMU0J_4,HRX1MBH02GQ25S_13,HRMYNUX02H08G2_3,isotig03374_52,isotig04662_5,HS0W81S01ANRKA_3,HS0W81S01AQVU…
GO:0016703	oxidoreductase activity, acting on single donors with incorporation of molecular oxygen, incorporation of one atom of oxygen (internal monooxygenases or internal mixed function oxidases)	F	contig11538_36,isotig08208_13
GO:0055008	cardiac muscle tissue morphogenesis	P	HS0W81S01BBLS9_1
GO:0050670	regulation of lymphocyte proliferation	P	HS0W81S01AMUTG_12
GO:0002239	response to oomycetes	P	isotig07665_38
GO:0005826	actomyosin contractile ring	C	HRX1MBH01EPFIV_11,HS0W81S01BUMFB_11,isotig09782_10,HS0W81S02DPF1P_3,HRX1MBH02IO5EY_5,HRX1MBH02IT6K3_5
GO:0047807	cytokinin 7-beta-glucosyltransferase activity	F	HRX1MBH01AH67A_7,HRX1MBH01C42DU_9,HRX1MBH01AVS7R_10,HRX1MBH01B2SGA_10,HRX1MBH01A4S8C_10,HRX1MBH01AS520_9
GO:0004742	dihydrolipoyllysine-residue acetyltransferase activity	F	isotig04924_34,HRX1MBH01EXR9S_4,HS0W81S02ENSVS_4,isotig10950_6
GO:0009233	menaquinone metabolic process	P	isotig12458_8,isotig15307_11,HRX1MBH02ITHNM_4,isotig11506_9
GO:0055076	transition metal ion homeostasis	P	HRMYNUX02IYEUW_5
GO:0008252	nucleotidase activity	F	isotig10233_23,isotig04450_31,isotig15700_5,isotig13017_8
GO:0016126	sterol biosynthetic process	P	isotig12461_8,HRX1MBH02IWM4Z_9,isotig08857_10,isotig08170_29,isotig16277_4,isotig10176_10,isotig12526_18,isotig10472_7,isotig09595_26,HS0W81S01BT2ZQ_8,isotig08877_26,isotig04682_21,isotig04030_11,isotig11334_10,HS0W81S01BEGSC_5,isotig14945_4,HRMYNUX02HXBN6_9
GO:0001514	selenocysteine incorporation	P	HRX1MBH02GENQ9_9
GO:0048667	cell morphogenesis involved in neuron differentiation	P	isotig07727_14,isotig09348_29
GO:0016684	oxidoreductase activity, acting on peroxide as acceptor	F	isotig15186_3,HRX1MBH01AUV9X_4,isotig03846_33,isotig15638_15,isotig11607_20,isotig10046_9,isotig04850_9,isotig13340_17,isotig11111_9,isotig10189_21,isotig17382_4,isotig08455_7,isotig11508_8,isotig10884_23,isotig13853_18,isotig09695_22,HRX1MBH02I74K1_13,isotig04914_12,isotig12012_9,HRX1MBH02GJ0K4_4,HS0W81S02DPLTI_10,HRX1MBH02F0SWO_18,HRMYNUX02FJDNM_3,HRX1MBH01BBTI3_3,isotig12688_17,HS0W81S02D3SON_…
GO:0035383	thioester metabolic process	P	HRX1MBH01C3VF1_5,HS0W81S01B1Y3W_11,HRX1MBH01B7QUS_5
GO:0043076	megasporocyte nucleus	C	isotig02862_18
GO:0008479	queuine tRNA-ribosyltransferase activity	F	HS0W81S01ASOV6_8,HS0W81S01B26TJ_2
GO:0006928	cellular component movement	P	HS0W81S01CBKYA_4,HS0W81S01A4CK6_8,HRX1MBH01EPFIV_11,HS0W81S01BUMFB_11,HS0W81S01A83EV_4,isotig09782_10,isotig11054_8,HRX1MBH01DKTDX_1,HS0W81S02C2XR9_2,isotig05861_14,HS0W81S02DPF1P_3,HRX1MBH01EVMSU_3,HRX1MBH02IO5EY_5,HS0W81S01CJOAG_1,HS0W81S01AY3S0_8,isotig09348_29,HRX1MBH01DLL3N_4,HRX1MBH02IT6K3_5,HS0W81S01A47Q5_10,isotig13541_19,HRX1MBH01BXPM8_8,HS0W81S02ENBIZ_5,HS0W81S01B79DZ_10
GO:0016207	4-coumarate-CoA ligase activity	F	HS0W81S02EJFNG_12,isotig14785_4,isotig13496_5,isotig14809_4,isotig15504_12,isotig08971_11,isotig12822_5
GO:0010361	regulation of anion channel activity by blue light	P	isotig03326_62,isotig07009_22
GO:0031328	positive regulation of cellular biosynthetic process	P	HS0W81S01BPRES_8,isotig15583_4,HRX1MBH01DJI6A_9,isotig16351_12,isotig08024_34,HRX1MBH02G4URF_5,isotig03772_48,isotig05460_26,isotig15419_1,HRMYNUX02I0POJ_8,isotig04860_32,HS0W81S01BJ3JP_5,isotig09305_29,isotig10918_7,isotig01603_11,isotig15633_4,isotig16729_8,isotig13940_5,isotig07051_55,isotig08570_10,isotig10204_9,HRX1MBH01DQY17_4,HS0W81S02D79WG_3,isotig01892_57,HRX1MBH02HC3SP_1,HRX1MBH01BMU0J_…
GO:0001101	response to acid	P	isotig08381_36,isotig13700_13
GO:0043028	caspase regulator activity	F	HRX1MBH02GTHMR_7
GO:0015077	monovalent inorganic cation transmembrane transporter activity	F	HRX1MBH02HQSAI_9,HRX1MBH02ILHQB_6,isotig03835_30,isotig14654_6,isotig01828_25,HRX1MBH02I9RKD_8,isotig12994_6,HRX1MBH01EEKND_10,HRX1MBH02HYBJ2_9,isotig11817_18,HS0W81S02DQMNJ_1,isotig10057_10,isotig11963_6,isotig04026_18,isotig03948_29,HRX1MBH02GQK4R_5,HRX1MBH02F6SH6_11,HRX1MBH01AHR1V_1,HRX1MBH02HJ96O_13,HRMYNUX02H2M5G_2,HRX1MBH02F66AQ_9,isotig08543_21,HRX1MBH01DQTSO_4,HS0W81S02D6V8I_6,HS0W81S01AP…
GO:0009834	secondary cell wall biogenesis	P	HRX1MBH02GWE5G_13,isotig07051_55,isotig12555_8,isotig04494_11,HRX1MBH02HC3SP_1,HS0W81S01CBJ1N_11,HRX1MBH02GXMYA_13,HRX1MBH02IC3N6_13,isotig13925_13,isotig07593_40,isotig11675_19,isotig07017_61,HS0W81S01BBIGJ_8
GO:0000793	condensed chromosome	C	isotig16454_3,HS0W81S01CB4V5_6,HS0W81S01AI3HE_3,HS0W81S02DR6TN_8,HRX1MBH01BASM9_5,isotig11493_22,HRX1MBH02GV3UK_7,isotig04302_43,isotig04172_46,HRX1MBH02JNBVT_6,HRX1MBH02F8SVB_4,HRX1MBH02GZEX1_4,HS0W81S01A2HKC_12,HRX1MBH02F6T80_9,HRX1MBH02GG9R1_8,isotig10302_27,isotig03418_50,HS0W81S02DFXGZ_13,isotig11206_10
GO:0045053	protein retention in Golgi apparatus	P	isotig04286_29,isotig08482_33
GO:0004105	choline-phosphate cytidylyltransferase activity	F	isotig10554_23,isotig15025_14
GO:0030308	negative regulation of cell growth	P	isotig10248_10
GO:0009330	DNA topoisomerase complex (ATP-hydrolyzing)	C	HRX1MBH01AYSU2_3,HRX1MBH02I0X3I_11
GO:0007613	memory	P	HRX1MBH01DKTDX_1,isotig09348_29
GO:0080104	5-methylthiopropyl glucosinolate S-oxygenase activity	F	HRX1MBH02IIYNT_3,isotig16895_10
GO:0005402	cation:sugar symporter activity	F	HRX1MBH02GA2PP_10,isotig09165_12,isotig07975_10,isotig08418_27,HRX1MBH02IHU62_5,HS0W81S01BVZWE_3,HS0W81S01A35SB_3
GO:0048660	regulation of smooth muscle cell proliferation	P	HRX1MBH01EVMSU_3
GO:0055082	cellular chemical homeostasis	P	isotig05550_29,HRX1MBH02HYBJ2_9,HRX1MBH01EO2WJ_8,isotig10310_27,HRX1MBH02HIFPD_12,HS0W81S02DP85P_9,HS0W81S02ERJGW_10,HRX1MBH02HJ96O_13,isotig03560_42,HS0W81S02ESWQX_10,isotig12286_15,isotig03995_30,isotig10672_9,isotig16702_4,isotig07274_43,isotig12279_13,isotig09456_10,HRX1MBH02HB6W1_12,isotig04086_16,HRX1MBH01C7SHS_5,HRMYNUX02IGBIF_8,isotig12258_19,HS0W81S02DLVCG_10,HRX1MBH02GSVUS_10,isotig0739…
GO:0016887	ATPase activity	F	HS0W81S02D12I8_11,HS0W81S01BB6CX_2,HRX1MBH02HQSAI_9,HRX1MBH02GU72H_5,HRMYNUX02G9CYO_5,HRX1MBH02J4HB6_10,HRX1MBH01CR1FX_9,HRX1MBH01A3FY6_5,HRX1MBH01DWT5T_9,HS0W81S02D1X96_3,HS0W81S01CHHI9_6,HRX1MBH01EOKX4_12,HRX1MBH01ATFJT_13,HRX1MBH01BRSNH_4,HRX1MBH02IGQCD_9,HRX1MBH02FMGW2_8,HRX1MBH02HSYPI_2,HS0W81S01B0BJD_10,HRX1MBH01C773M_13,HRX1MBH01AQDHN_5,HS0W81S02ESOIB_4,HS0W81S01BP9J1_9,HRX1MBH02FMHSM_3,HS…
GO:0016426	tRNA (adenine)-methyltransferase activity	F	isotig14711_7
GO:0006816	calcium ion transport	P	HRX1MBH02HF17T_8,HRX1MBH02FMGW2_8,HS0W81S02EAZF7_6,HRX1MBH01AYTBN_13,isotig08346_11,isotig03995_30,HS0W81S02EO9AI_5,HS0W81S02EJLWY_7,HRMYNUX02IQ3DJ_12,HRMYNUX02HXMBU_4,isotig07274_43,isotig09506_28,HS0W81S01B60L7_6,HRX1MBH01BPPLQ_2,HRX1MBH01CPLBJ_2,isotig12397_18,HS0W81S02DTO3O_3,isotig06951_26,isotig03854_52,HS0W81S02DLVCG_10,isotig16298_3,isotig03328_60,HRMYNUX02FOUA3_1,isotig08486_13,isotig072…
GO:0009673	low affinity phosphate transmembrane transporter activity	F	isotig03824_36
GO:0006481	C-terminal protein amino acid methylation	P	isotig13237_8
GO:0030212	hyaluronan metabolic process	P	HS0W81S01BU8KP_7,HS0W81S01CGRAH_3
GO:0010928	regulation of auxin mediated signaling pathway	P	isotig04490_24
GO:0009698	phenylpropanoid metabolic process	P	HRX1MBH02GXQ8S_6,HRX1MBH02J1VG6_3,HS0W81S02EJFNG_12,isotig12207_15,HS0W81S01BCHTU_3,HRX1MBH01BWMYQ_3,isotig06820_6,HRX1MBH01AO9DY_10,isotig13301_16,HS0W81S01AP6Z2_3,isotig10067_25,HS0W81S01BP4LE_4,isotig17038_4,HS0W81S02EEJCF_3,HRX1MBH02GKT2B_12,HRX1MBH01DXB1O_5,HRX1MBH02GWGRZ_4,HS0W81S01ANYMV_6,HS0W81S01CKXNA_4,isotig13612_17,HRX1MBH02I830N_5,HS0W81S02EEBHG_2,HS0W81S01AUZN8_1,HRX1MBH02I5P0W_8,is…
GO:0010358	leaf shaping	P	isotig06850_5
GO:0046827	positive regulation of protein export from nucleus	P	isotig17022_3
GO:0005732	small nucleolar ribonucleoprotein complex	C	HRX1MBH01CNA2N_3,HRX1MBH01BW5RE_1,isotig14567_5,isotig09478_28,HRX1MBH01BYOZ3_1,HRX1MBH02HFKDA_5,isotig14649_5
GO:0033558	protein deacetylase activity	F	isotig10107_18,isotig09315_24,isotig08552_27,isotig13389_9
GO:0000125	PCAF complex	C	isotig13940_5
GO:0015037	peptide disulfide oxidoreductase activity	F	isotig03210_8,isotig11717_7,isotig08003_31,isotig14487_10,isotig14348_13,HS0W81S01B3ACA_14
GO:0030323	respiratory tube development	P	isotig14020_5
GO:0009157	deoxyribonucleoside monophosphate biosynthetic process	P	isotig09949_9,isotig10860_4
GO:0017169	CDP-alcohol phosphatidyltransferase activity	F	isotig12580_18,isotig16622_11
GO:0006098	pentose-phosphate shunt	P	isotig09511_10,HS0W81S02E35BE_2,isotig12928_17,isotig03142_18,isotig12553_5,HRX1MBH02FTYVJ_10,isotig08687_33,isotig10979_10,HRX1MBH02G6YES_6,isotig04038_31,HRX1MBH01BHWTR_2,HRX1MBH02JSLGB_5,isotig04936_19,HRX1MBH02HI2RF_4,isotig08511_10,HRX1MBH02IJ7BU_11,isotig04288_30,isotig10016_7,HRX1MBH02IRDYQ_15,isotig08162_28,isotig13889_7,HS0W81S01AXDBW_3,isotig15291_16,HRX1MBH02HN74F_15
GO:0046422	violaxanthin de-epoxidase activity	F	isotig12385_17
GO:0000791	euchromatin	C	HRX1MBH01CSU4X_7,isotig05260_15,isotig10172_7
GO:0000447	endonucleolytic cleavage in ITS1 to separate SSU-rRNA from 5.8S rRNA and LSU-rRNA from tricistronic rRNA transcript (SSU-rRNA, 5.8S rRNA, LSU-rRNA)	P	HRX1MBH02FL4AD_14
GO:0000175	3'-5'-exoribonuclease activity	F	HRX1MBH02H62CK_2,HS0W81S01APVTU_2,HRX1MBH01D6B6C_2,isotig14411_14,isotig10298_27,HRX1MBH01BKTTT_3,HRMYNUX02GHAML_2,HRX1MBH02JV7ZI_8,HRX1MBH02IJB24_6,isotig14638_7,isotig12486_15,isotig07225_51,isotig14789_2,HRX1MBH02JCRSV_11,HRX1MBH01E27EJ_1,isotig10838_22,HRX1MBH01BV392_4,isotig13812_6,isotig04750_24,HS0W81S02EMBVK_6,HRX1MBH01BYKYN_2
GO:0048699	generation of neurons	P	isotig14947_5,HRX1MBH02HEDAV_11,HRMYNUX02ILWHO_5,isotig16760_5,HRX1MBH01DQY17_4,isotig07618_42,HRX1MBH01BMU0J_4,HRX1MBH02GSVUS_10,HRMYNUX02JMMGR_1,isotig07727_14,isotig09348_29,HRX1MBH02H0MXH_11,isotig03338_19,isotig10302_27,HRX1MBH01C7N52_4,HRX1MBH02HPY9W_12,HRX1MBH01BGNIZ_4
GO:0000911	cytokinesis by cell plate formation	P	HRMYNUX02GICPO_3,HRMYNUX02I7IVR_7,HRX1MBH01B2DMY_3,isotig10035_32,isotig13834_14,HRX1MBH02I52OW_2,HRX1MBH01EB3I6_5,isotig12103_16,isotig13770_13,HS0W81S02DRSBN_6,HRX1MBH02JQJ8E_7,HS0W81S02D7P7V_5,isotig03838_36,isotig09388_27
GO:0014823	response to activity	P	HRX1MBH02GSVUS_10
GO:0042147	retrograde transport, endosome to Golgi	P	HS0W81S01ASTHZ_4,HS0W81S01AWS2E_5,HS0W81S02ESH8W_1
GO:0016849	phosphorus-oxygen lyase activity	F	HS0W81S01AIKXM_12,HRX1MBH01CA96X_11,HRX1MBH01BKVEN_11,HRX1MBH01DWRRQ_12,isotig13859_5
GO:0016453	C-acetyltransferase activity	F	isotig08857_10,isotig03024_28,isotig03089_6
GO:0016324	apical plasma membrane	C	HRX1MBH01CWYQS_4,isotig02324_32,isotig08336_30,HS0W81S01B7F6U_12,HRMYNUX02FHFUZ_3,HRX1MBH02G77BN_13,HS0W81S02DFIOL_9,isotig16417_4,HRX1MBH01CYHOU_13,HRX1MBH02JMY3W_7,isotig08618_40,isotig16475_14
GO:0048437	floral organ development	P	isotig08594_10,HS0W81S01CK6QD_2,HS0W81S01AVH6N_2,HS0W81S01B6XK5_2,isotig16835_4,HS0W81S02DTXQR_1,isotig08770_31,isotig10031_22,isotig09554_10,isotig06976_61,HRX1MBH02GWE5G_13,isotig10574_28,isotig15201_16,isotig07134_53,isotig10332_21,isotig12555_8,isotig16077_4,HRMYNUX02G7MT4_4,isotig10042_11,isotig07289_14,isotig04719_9,HS0W81S01CF04Y_16,isotig09994_22,isotig07117_53,isotig17074_3,HS0W81S01CBJ1…
GO:0016536	cyclin-dependent protein kinase 5 activator regulator activity	F	isotig11439_10
GO:0043486	histone exchange	P	isotig13001_5,HS0W81S01B510P_4
GO:0008227	G-protein coupled amine receptor activity	F	HRX1MBH02GZGCT_9,HRX1MBH02GW0JI_9,HRX1MBH02IXTBS_9,HRX1MBH02IH9AF_9
GO:0051183	vitamin transporter activity	F	isotig07173_43
GO:0050404	zeatin O-beta-D-xylosyltransferase activity	F	HRX1MBH01CRSMD_4,HRX1MBH01A50SK_10
GO:0001964	startle response	P	isotig16760_5,isotig03338_19
GO:0046168	glycerol-3-phosphate catabolic process	P	isotig06337_11,HRMYNUX02FIANL_4,HS0W81S01B5SX1_5
GO:0060390	regulation of SMAD protein nuclear translocation	P	HRX1MBH02IUCWB_4
GO:0034334	adherens junction maintenance	P	HRX1MBH01DKTDX_1
GO:0016259	selenocysteine metabolic process	P	HS0W81S01B2SBH_8,HS0W81S01BS0XV_8,HRMYNUX02FJC1J_13,HS0W81S01CB4M1_8
GO:0032153	cell division site	C	HRX1MBH01EPFIV_11,HS0W81S01BUMFB_11,isotig09782_10,isotig08964_26,HRX1MBH02IXX9L_6,HS0W81S01BIHM2_3,HS0W81S02DPF1P_3,HRX1MBH02IO5EY_5,HRX1MBH02IT6K3_5,HRMYNUX02HAOFE_1
GO:0008318	protein prenyltransferase activity	F	isotig11075_21,isotig12659_8,isotig09707_7
GO:0009304	tRNA transcription	P	HRX1MBH02G6ZRG_4
GO:0004864	phosphoprotein phosphatase inhibitor activity	F	HS0W81S01A3BBZ_11,HS0W81S01A97WT_12
GO:0016592	mediator complex	C	isotig13884_14
GO:0010104	regulation of ethylene mediated signaling pathway	P	HS0W81S02D06SI_6,isotig10436_7,isotig02876_15,isotig08045_38,isotig05926_2,isotig10383_28,isotig08436_30,HRX1MBH02FU6GW_5,isotig10632_10,HS0W81S02ERHH2_6,isotig07171_17,isotig01522_68,isotig11484_22,isotig07838_35,isotig15392_5,isotig13652_10,isotig07193_23,HRX1MBH02FOBQM_5,isotig04408_16,isotig03848_30
GO:0006167	AMP biosynthetic process	P	isotig09406_11
GO:0048863	stem cell differentiation	P	HRX1MBH02JKKDT_7,isotig03726_18,isotig03514_53,isotig10998_23,HS0W81S02D0140_8,HRX1MBH02IF1SD_8,HRX1MBH01BW9D9_4,isotig08573_33,HRMYNUX02HLT9Z_5,HS0W81S02EJIR5_6,HRMYNUX02JW2CO_2,isotig03484_11,isotig09345_29,isotig10679_25,isotig09691_8,HRX1MBH02IN70O_4,HRX1MBH02ITT2L_6,isotig11878_21,isotig06983_23,isotig03171_24,isotig03338_19,HS0W81S02ECTRY_11,contig01983_28,isotig03310_32
GO:0005522	profilin binding	F	isotig17169_4
GO:0046278	protocatechuate metabolic process	P	HRX1MBH02JLBTI_8
GO:0015967	diadenosine tetraphosphate catabolic process	P	HS0W81S02DKRNO_6,HS0W81S02D42TR_6,HS0W81S01BSNZZ_9
GO:0005665	DNA-directed RNA polymerase II, core complex	C	isotig12700_15,isotig12761_7,isotig02384_28,HRX1MBH02G1L55_7,isotig10245_6,isotig02879_16,isotig03257_4,HRX1MBH02GXCH4_8,HRX1MBH02H2G74_8
GO:0003872	6-phosphofructokinase activity	F	isotig08786_21,isotig11234_21,isotig11968_9,isotig17520_3,isotig07753_14,HRX1MBH01D0J40_9,isotig08059_11,HRX1MBH01CRY2R_4,HRX1MBH01EMBS7_4,HRX1MBH01DZRO8_1
GO:0032392	DNA geometric change	P	isotig08558_25,isotig06324_14,HS0W81S01AI3HE_3,isotig11150_21,HRX1MBH02IEFVV_11,HRMYNUX02HYUUT_2,isotig07965_11,HRX1MBH02FU6NI_11,isotig09264_32,HRX1MBH02FK0RF_2,isotig07093_49,isotig13014_8,isotig08458_29,isotig06551_10,HRX1MBH02GG9R1_8,isotig10582_14,HS0W81S02DFXGZ_13,HRX1MBH02IY6E2_4
GO:0004806	triglyceride lipase activity	F	isotig09708_8,isotig15906_14,isotig13810_20
GO:0050636	vinorine synthase activity	F	HRX1MBH01BK109_12
GO:0042306	regulation of protein import into nucleus	P	HRX1MBH02IUCWB_4,HRMYNUX02HJYYG_10
GO:0043171	peptide catabolic process	P	HS0W81S01BX6IL_9,HS0W81S01AT29V_2,HS0W81S01B5UPO_2,isotig12566_18,HRMYNUX02GFT7N_1,HS0W81S01BDHXY_9,HRMYNUX02H7RWO_1,HRX1MBH02G1L19_4
GO:0006915	apoptosis	P	isotig07395_21,HS0W81S01A83QN_3,HS0W81S01BUDZL_3,HRX1MBH02F6IQ8_10,HRX1MBH01DJI6A_9,HRX1MBH02F2DS5_10,HRX1MBH02I0T9V_10,HRX1MBH02HCANV_3,HRX1MBH02IB1ZO_3,HRX1MBH01D6I60_2,isotig07387_47,HRX1MBH02GVQL6_10,HRX1MBH02HK8YV_10,HRX1MBH02G4T3E_10,HRX1MBH02FWZ4G_11,HRX1MBH02F928P_10,isotig15717_4,HRX1MBH02G165J_10,HRX1MBH02GOE00_10,HRX1MBH02JYWNW_3,isotig04860_32,HRX1MBH02GFIYW_5,HRX1MBH02HI8P5_10,HRX1MB…
GO:0010428	methyl-CpNpG binding	F	isotig11609_10,HRX1MBH02GYNVH_5,HS0W81S01A2DQM_8,isotig10823_19,HRX1MBH02FVSRN_5
GO:0002237	response to molecule of bacterial origin	P	isotig16835_4,HRMYNUX02JB73R_11,HRMYNUX02JVDNY_10,isotig07289_14,HRMYNUX02J0H6M_10,isotig11912_22,HRX1MBH01DS6OB_1,HRMYNUX02F5KC9_10,isotig07382_19
GO:0016748	succinyltransferase activity	F	HRX1MBH02H99CN_5,HRX1MBH02I1AHF_8,isotig02982_15,HRX1MBH02H6W8L_5
GO:0032722	positive regulation of chemokine production	P	HRX1MBH02GUO9R_6,HRX1MBH02HWTEH_7
GO:0008168	methyltransferase activity	F	HS0W81S01BIP7I_12,isotig14150_10,HRX1MBH01EUDDO_9,HS0W81S02ESRZO_2,HRX1MBH02GKACW_1,HRX1MBH01B5EF7_1,isotig14711_7,HRX1MBH02JD8FJ_4,isotig12207_15,isotig09119_31,HRX1MBH02I5040_13,HRX1MBH01BWMYQ_3,isotig06820_6,HRX1MBH01AO9DY_10,HS0W81S01AX3X0_9,isotig08798_15,isotig13301_16,HRX1MBH02I7PI9_3,HS0W81S01BQD4O_4,isotig10547_25,HRX1MBH02F65TA_7,isotig11851_23,HS0W81S02DC6PK_3,HS0W81S01CCDI4_4,HS0W81S0…
GO:0014031	mesenchymal cell development	P	HRX1MBH02HEDAV_11,HRX1MBH02H0MXH_11,HRX1MBH02HPY9W_12
GO:0000313	organellar ribosome	C	isotig15717_4,isotig12137_4,HRX1MBH02F5GAV_3,isotig14983_10
GO:0010020	chloroplast fission	P	isotig09561_11
GO:0003950	NAD+ ADP-ribosyltransferase activity	F	HRX1MBH01CLCQG_5,HRX1MBH01A3QEB_9,HRMYNUX02GC2VF_3,HRX1MBH01EJHEO_3,HRMYNUX02IF0NN_11,HRX1MBH02GN0HW_4,HRX1MBH01DS73W_12,HRX1MBH02F6V4X_11,HRX1MBH02G0BTM_5,HRX1MBH01EHI5T_12,HS0W81S02D63ZG_6,HRX1MBH01B5ROQ_11,HS0W81S02ELD4F_4,HRX1MBH02JH9MY_4,HRX1MBH01C4ZAH_5,HRMYNUX02JAANY_3,HRMYNUX02F8N8Z_2
GO:0007602	phototransduction	P	HRX1MBH01EOODN_1,HRX1MBH02I23CZ_2,isotig14280_7,HS0W81S01BH8SY_9,HS0W81S02D47N6_8,HRX1MBH02FSQ9H_2,HS0W81S01BXJUR_4,HS0W81S01AP3PC_6,isotig10335_20,isotig00992_66,HS0W81S02EA1N1_3,isotig13854_5,HRX1MBH02HU7L5_4,HS0W81S01B1463_3,HS0W81S01BADZA_3,HRX1MBH02JC8GA_2,HS0W81S02DOVGJ_2,isotig05964_16,HS0W81S02C8K1P_6,isotig07591_32,isotig10692_24,HRX1MBH02IQ7Z8_2,HRX1MBH01DLB5K_2,isotig13442_3,HRX1MBH02G…
GO:0009962	regulation of flavonoid biosynthetic process	P	HRMYNUX02GHDOH_10,isotig03772_48,isotig09869_8,isotig01603_11,isotig07259_48,isotig07637_41,isotig05236_20,HS0W81S02C7OK9_8,HRX1MBH02ISE29_4,isotig14718_7,isotig09646_7,isotig01743_11
GO:0016435	rRNA (guanine) methyltransferase activity	F	HRX1MBH01DJ072_2
GO:0031625	ubiquitin protein ligase binding	F	isotig03586_18,isotig11181_7,HS0W81S01BSVAO_5,isotig03418_50
GO:0045226	extracellular polysaccharide biosynthetic process	P	isotig07662_39,HS0W81S01A1F0O_4,isotig07107_50,isotig10462_19
GO:0015031	protein transport	P	isotig17300_5,HS0W81S02D9IGL_5,isotig11093_18,HRX1MBH02F4B5M_12,isotig12132_22,isotig09236_27,HRX1MBH01C2AE5_14,isotig10593_20,HRMYNUX02FI2IU_5,isotig07056_20,HRX1MBH02JNRNG_1,HRX1MBH02I0T9V_10,isotig13011_5,isotig05450_21,HS0W81S01CCPT8_9,isotig07599_14,HS0W81S01BKNOA_4,HRMYNUX02H1WS0_9,HRX1MBH02H2CLT_6,isotig08326_10,isotig11915_7,HRX1MBH01CDS2M_10,isotig12353_22,isotig06908_68,isotig09373_6,HR…
GO:0006560	proline metabolic process	P	isotig05954_7,isotig03818_39,isotig14308_14,HS0W81S01APGJK_2,isotig08439_10,isotig13276_18,isotig06833_7
GO:0004563	beta-N-acetylhexosaminidase activity	F	HS0W81S02ERJGW_10
GO:0046271	phenylpropanoid catabolic process	P	HRX1MBH02GXQ8S_6,HS0W81S01BP4LE_4,HS0W81S02EEJCF_3,HRX1MBH02GWGRZ_4,HS0W81S01CKXNA_4,isotig13612_17,HRX1MBH01C4JPT_5,HRX1MBH02GSJ3W_5,HRX1MBH02IOUP6_5,HRX1MBH01A4HM9_6,HS0W81S02DCNFK_10,HRX1MBH02HPJ82_3,HRX1MBH01DY6YE_8,HRX1MBH01CW72Z_3,HRX1MBH02HU2H6_10,HS0W81S02C9L1X_4,HRX1MBH01D4G23_12,HS0W81S02C63II_4,HRX1MBH01BANOK_13,HRX1MBH01ANLL8_8,HS0W81S01ALQIR_4,isotig17259_3,HRX1MBH02HPGST_4,HRX1MBH02…
GO:0016758	transferase activity, transferring hexosyl groups	F	HRX1MBH02IAWKL_16,HS0W81S01A3QSQ_9,HRX1MBH01AH67A_7,isotig05536_18,isotig02333_40,HRX1MBH02JQ9VV_7,HRX1MBH01D9JJP_5,HRMYNUX02HOAZD_5,isotig11845_8,isotig02572_5,isotig08435_9,isotig07773_15,HRMYNUX02GM4TT_9,isotig09816_11,HRX1MBH02IBNTQ_10,HRX1MBH01CUE9M_2,HRX1MBH02FQGKV_10,isotig04511_7,isotig09773_10,isotig03826_12,HRX1MBH02JNUZG_12,HRMYNUX02G5T77_7,isotig02898_44,HRX1MBH02JJ0I0_3,isotig14142_1…
GO:0034284	response to monosaccharide stimulus	P	HRX1MBH02ILFNJ_4,HRX1MBH02ISJZG_9,isotig11702_7,HRX1MBH01DK7HZ_4,isotig05460_26,HRX1MBH02I8T2F_7,HRX1MBH01CU6IW_4,isotig05054_7,HRX1MBH01B4LI8_4,HS0W81S01BQIEK_12,isotig10099_21,isotig02797_6,HRX1MBH02IL0FK_4,HRX1MBH02JP8WD_9,HS0W81S01BM6DW_8,HS0W81S01BR6B6_5,HS0W81S01CJD4F_10,HRX1MBH01EL0I7_2,HRX1MBH02FORFN_11,HS0W81S01BOTRA_5,isotig05998_10
GO:0004491	methylmalonate-semialdehyde dehydrogenase (acylating) activity	F	HS0W81S01BX1HP_3,HRX1MBH01BUW5E_2,HS0W81S01BG214_5,isotig06816_6,isotig08508_34,HS0W81S01AYNQH_3,HRX1MBH02H52TO_8
GO:0042726	riboflavin and derivative metabolic process	P	isotig14820_16,isotig16507_11,isotig13153_8,isotig15525_5,isotig10073_20
GO:0004132	dCMP deaminase activity	F	isotig15802_13
GO:0030660	Golgi-associated vesicle membrane	C	HS0W81S02D9IGL_5,isotig07056_20,isotig08326_10,HRMYNUX02GT6ZQ_4,isotig08020_29,isotig07081_47,isotig14259_5,HRX1MBH02GXNUH_5,HRX1MBH02IWAYZ_8,isotig06867_86,isotig06916_66,isotig02852_51,HS0W81S01CFL4Y_11,isotig06906_21,isotig06865_30,HS0W81S02DLP0U_6,HRX1MBH02HQH1J_12,isotig14203_12,isotig13121_12,isotig17093_3
GO:0009252	peptidoglycan biosynthetic process	P	isotig15696_6,isotig13830_6
GO:0080134	regulation of response to stress	P	HS0W81S02DUBAI_11,HRX1MBH01DJI6A_9,HRX1MBH01DFO0M_8,isotig07773_15,isotig10067_25,isotig16162_9,isotig07643_18,isotig08770_31,HRX1MBH01DXP5K_7,HRMYNUX02IMVQB_2,HRX1MBH02IYFLC_4,HRX1MBH02JDT85_13,isotig07479_22,isotig05054_7,isotig05426_19,HRX1MBH01BXZ26_14,HRMYNUX02G1SD3_7,HRX1MBH02GUNAX_5,HRX1MBH01EORQE_1,HRMYNUX02GZGC3_3,isotig06876_87,isotig09349_6,isotig09361_5,HRMYNUX02I4R4Q_15,isotig13805_4…
GO:0032404	mismatch repair complex binding	F	HS0W81S01BG433_13,HRX1MBH02GV3UK_7,HRX1MBH02JNBVT_6,HRX1MBH02F6T80_9
GO:0015103	inorganic anion transmembrane transporter activity	F	HRX1MBH02IQN9J_13,isotig03824_36,isotig14969_14,isotig13000_4,HRX1MBH01EVBF3_1,HRX1MBH02I3CMU_6,isotig11735_7,HRX1MBH02HWTTN_14,HS0W81S02EPZI5_2,HS0W81S01BS6U1_7,HRMYNUX02IS0RL_7,isotig08221_33,HRX1MBH02JXSBI_11,isotig04804_7,HS0W81S02DLPZT_9,HRX1MBH02H2PQ3_1,isotig08178_11,HRMYNUX02GY9ZB_5,isotig15984_14,isotig11331_9,HS0W81S02E1HRI_9,HRMYNUX02IVGXM_6,HRMYNUX02I2VDN_3,isotig07459_15,HS0W81S02DVK…
GO:0048507	meristem development	P	HRX1MBH01C6EET_3,isotig04179_29,HS0W81S01AYFVO_4,HRX1MBH02IUX0L_8,HS0W81S01CK6QD_2,HS0W81S01AVH6N_2,HRX1MBH02JKKDT_7,HRX1MBH02HG15S_11,isotig02979_16,HRX1MBH02IY0RG_7,isotig03726_18,isotig03514_53,HS0W81S01B6XK5_2,HRX1MBH02G2IM5_5,HS0W81S01BWRH4_9,HS0W81S02D0140_8,HRX1MBH02G901D_14,HRMYNUX02HB2L3_4,HRX1MBH02IF1SD_8,HRX1MBH02JVYOU_8,isotig12855_14,isotig11530_9,HS0W81S02DH2MY_4,HRX1MBH01BW9D9_4,HS…
GO:0007093	mitotic cell cycle checkpoint	P	HS0W81S01CB4V5_6,HRX1MBH01AWQNS_3,isotig12021_15,isotig13266_5
GO:0016418	S-acetyltransferase activity	F	isotig04924_34,HRX1MBH01EXR9S_4,HS0W81S02ENSVS_4,isotig10950_6
GO:0004449	isocitrate dehydrogenase (NAD+) activity	F	isotig08259_12
GO:0048574	long-day photoperiodism, flowering	P	isotig09057_31,isotig11374_17,isotig14766_7,isotig09940_11,HS0W81S01B790X_11,isotig00388_54,HRX1MBH02F78XF_9,isotig08442_11,HS0W81S02DHEXP_10,isotig01422_8,HS0W81S01CB4K2_1
GO:0004784	superoxide dismutase activity	F	isotig15943_11,HRX1MBH02JVG7W_11,isotig12991_5,HRX1MBH02GSVUS_10,HRX1MBH02HJBQ3_11,isotig12173_22,HRX1MBH02HOUQ0_8,HRX1MBH01A74D0_3,isotig04706_14,isotig12145_18,isotig06018_5
GO:0003861	3-isopropylmalate dehydratase activity	F	isotig08138_13,isotig16156_7
GO:0006516	glycoprotein catabolic process	P	isotig12546_22,isotig08968_7
GO:0030742	GTP-dependent protein binding	F	isotig14657_11
GO:0043495	protein anchor	F	HS0W81S01BUMFB_11,HRX1MBH02IO5EY_5,HRX1MBH02IT6K3_5
GO:0045184	establishment of protein localization	P	isotig17300_5,HS0W81S02D9IGL_5,isotig11093_18,HRX1MBH02F4B5M_12,isotig12132_22,isotig09236_27,HRX1MBH01C2AE5_14,isotig10593_20,HRMYNUX02FI2IU_5,isotig07056_20,HRX1MBH02JNRNG_1,HRX1MBH02I0T9V_10,isotig13011_5,isotig05450_21,HS0W81S01CCPT8_9,isotig07599_14,HS0W81S01BKNOA_4,HRMYNUX02H1WS0_9,HRX1MBH02H2CLT_6,isotig08326_10,isotig11915_7,HRX1MBH01CDS2M_10,isotig12353_22,isotig06908_68,isotig09373_6,HR…
GO:0071514	genetic imprinting	P	HRX1MBH02GSBOP_5,HRMYNUX02JZL2A_2,HRMYNUX02FMYCO_8,HRMYNUX02ID5B1_9,isotig06581_8,HS0W81S02DRWL6_3,HRX1MBH02G6LWM_3,isotig11932_19,isotig09391_29,HRMYNUX02ILUB0_12,isotig02862_18,isotig17292_3,isotig02237_11
GO:0033907	beta-D-fucosidase activity	F	isotig08483_12
GO:0006220	pyrimidine nucleotide metabolic process	P	isotig13080_7,isotig03850_40,isotig09949_9,isotig14901_12,isotig10697_26,HS0W81S02C3Q7Y_4,HRX1MBH02JJB0X_7,isotig07876_15,isotig08290_10,isotig13994_15,HS0W81S02DWOTY_6,isotig11808_17,HRX1MBH02ID8IO_2,isotig14622_3,isotig10181_9,HRX1MBH01AS6ZY_3,HRX1MBH01CNNCI_3,HRMYNUX02HWGJV_11,HRMYNUX02ICV3D_4,HRX1MBH02IJJMF_6,isotig14975_6,isotig14453_18,HS0W81S01BAZTT_3,HS0W81S01AT3XO_14,isotig10860_4,isotig…
GO:0033845	hydroxymethylfurfural reductase (NADPH) activity	F	HRMYNUX02HS5SQ_3,HRMYNUX02GQ13A_3,HRMYNUX02JBUJR_3,HRMYNUX02F3H29_3,HRMYNUX02JU82E_3
GO:0032592	integral to mitochondrial membrane	C	HRX1MBH02J6TN0_7,HS0W81S02D5M61_3
GO:0042623	ATPase activity, coupled	F	HS0W81S02D12I8_11,HRX1MBH02HQSAI_9,HRMYNUX02G9CYO_5,HRX1MBH01CR1FX_9,HRX1MBH01A3FY6_5,HRX1MBH01DWT5T_9,HRX1MBH01EOKX4_12,HRX1MBH01ATFJT_13,HRX1MBH01BRSNH_4,HRX1MBH02IGQCD_9,HRX1MBH02FMGW2_8,HRX1MBH02HSYPI_2,HRX1MBH01C773M_13,HRX1MBH01AQDHN_5,HS0W81S02ESOIB_4,HS0W81S01BP9J1_9,HRX1MBH02FMHSM_3,HS0W81S01BLMRQ_5,isotig06875_34,isotig07927_30,isotig10210_18,HS0W81S01BOI11_5,isotig09207_28,HS0W81S01BRC…
GO:0044455	mitochondrial membrane part	C	isotig08121_33,HRMYNUX02I8R96_10,isotig06636_4,isotig16717_9,HS0W81S02C8YKS_7,isotig12884_18,isotig13470_12,isotig08716_23,isotig10602_20,HRX1MBH02J6TN0_7,HS0W81S02D5M61_3,isotig13219_15
GO:0006544	glycine metabolic process	P	isotig08798_15,HRX1MBH02ISMD5_6,HRX1MBH02G2K26_6,HRX1MBH02HAN3I_6,isotig09949_9,isotig02312_22,HRX1MBH02GCHYW_6,isotig06913_25,isotig08572_29,HRX1MBH02H4CPU_9,HRX1MBH02HUFNB_8,HRX1MBH02F1NO9_6,HRX1MBH02HGRSV_6,isotig00910_47,HRX1MBH02JI7WS_9,HRX1MBH02INIZT_2,HRX1MBH02H9DLI_8,HRX1MBH02I81GG_6,isotig10860_4,HRX1MBH02JTOTM_11,isotig06059_4,isotig03014_14,isotig07581_46,HRX1MBH02HGC7J_6,HRX1MBH02G8MA…
GO:0000186	activation of MAPKK activity	P	HRX1MBH01EVMSU_3
GO:0051130	positive regulation of cellular component organization	P	HS0W81S01CB4V5_6,isotig04450_31,HRX1MBH01DQY17_4,HRX1MBH01BMU0J_4,isotig06955_57,isotig12349_19,isotig07403_10,isotig15150_15,HRX1MBH01BGNIZ_4,HS0W81S02EPUPZ_1
GO:0009816	defense response to bacterium, incompatible interaction	P	isotig09859_10,isotig08430_16,HS0W81S02DWAJ3_4,isotig16153_12,contig11538_36,isotig07359_15,isotig09770_26,HRX1MBH01C82J2_2,isotig07751_16,HRX1MBH01CNBVA_2,isotig11912_22,isotig12713_11,HRX1MBH01A6930_4,HRX1MBH02HRDJW_3,isotig04618_7,HRX1MBH01DS6OB_1,isotig08180_38,isotig16858_8,isotig11340_22,HRX1MBH02H152B_3,HRX1MBH01AJZFV_7,isotig09237_32
GO:0047100	glyceraldehyde-3-phosphate dehydrogenase (NADP+) (phosphorylating) activity	F	HRX1MBH02FS39B_6,isotig08488_11,isotig08847_13
GO:0048514	blood vessel morphogenesis	P	HRX1MBH01CSU4X_7,HRX1MBH02HEDAV_11,HS0W81S01BUMFB_11,HRX1MBH02IJLMA_11,HS0W81S01ANRKA_3,HRX1MBH01EVMSU_3,HRX1MBH02IO5EY_5,HRX1MBH02H0MXH_11,HRX1MBH02HFT5C_12,HRX1MBH02IT6K3_5,isotig09975_5,HRX1MBH02HPY9W_12
GO:0006103	2-oxoglutarate metabolic process	P	isotig09002_10,HRX1MBH02H99CN_5,HS0W81S01B2VP5_12,HRX1MBH02I1AHF_8,isotig06832_10,isotig08803_7,HRX1MBH02GMBS4_6,isotig08848_28,HRX1MBH02H6W8L_5
GO:0031967	organelle envelope	C	isotig04441_26,HRX1MBH02HQSAI_9,isotig07395_21,HRX1MBH01CR1FX_9,HRX1MBH02ILHQB_6,HRX1MBH02IQN9J_13,HRX1MBH02F4B5M_12,isotig09154_11,HRMYNUX02GZBYB_6,isotig03824_36,HRX1MBH01DJI6A_9,HRMYNUX02JK9XY_6,HS0W81S01A3HX3_2,isotig13336_6,HRX1MBH01AQDHN_5,isotig14969_14,isotig04924_34,isotig05052_21,HS0W81S01ASDL1_7,isotig07251_51,isotig12231_20,isotig10989_25,HS0W81S01BOI11_5,HRX1MBH02HACO4_5,isotig12768_…
GO:0048002	antigen processing and presentation of peptide antigen	P	HS0W81S01A97OQ_8,HS0W81S01B637U_8,HS0W81S01A5NVZ_8
GO:0009228	thiamin biosynthetic process	P	isotig02078_7,HRX1MBH01CRV5M_3,HRMYNUX02FF1LK_2,HRX1MBH01B44WW_3,isotig13259_18,isotig03900_46,HRX1MBH01DGGQT_4,isotig07421_43,HRX1MBH02IMRK3_5,HRX1MBH01CIONX_2,isotig17223_3,isotig14007_8,HRX1MBH01CY0BD_4,isotig05968_4,isotig12828_5
GO:0046508	hydrolase activity, acting on carbon-sulfur bonds	F	isotig08986_12
GO:0016628	oxidoreductase activity, acting on the CH-CH group of donors, NAD or NADP as acceptor	F	isotig10517_9,isotig13708_5,isotig11851_23,isotig09621_25,isotig11429_20,isotig10010_10,isotig11989_19,isotig09112_32,isotig02736_23,isotig06416_2,isotig15698_12,isotig10124_23,isotig05236_20,isotig05951_6,isotig14274_5,HS0W81S01AYIPH_4,isotig08877_26,isotig11334_10,HS0W81S02EN2DG_8,HS0W81S01BWIDO_7,isotig05349_18,isotig14183_20,isotig11136_10,HS0W81S01CBAO1_11,isotig10778_25,isotig10404_24
GO:0007281	germ cell development	P	HRX1MBH01CZ341_16,HRX1MBH01DKTDX_1,HS0W81S01AVOD8_9,isotig10679_25,isotig09348_29,HRX1MBH01DC2Q3_3,HS0W81S01AQFBF_10,HRX1MBH01C7N52_4
GO:0050708	regulation of protein secretion	P	HRX1MBH02GUO9R_6,isotig07727_14,HS0W81S02C70OV_6,HRX1MBH02HWTEH_7
GO:0007427	epithelial cell migration, open tracheal system	P	HS0W81S01CBKYA_4,HRX1MBH01DKTDX_1,HS0W81S02C2XR9_2,HS0W81S02ENBIZ_5,HS0W81S01B79DZ_10
GO:0030248	cellulose binding	F	HRX1MBH02G8D56_5
GO:0010556	regulation of macromolecule biosynthetic process	P	isotig03426_54,HRX1MBH02HE0O4_2,isotig08693_32,isotig03810_37,HRX1MBH02HFDTR_6,isotig07395_21,isotig13932_5,isotig15579_7,HRMYNUX02HKSYC_5,HS0W81S01AXOH9_10,isotig15583_4,isotig07687_17,HRX1MBH02IS3JN_4,isotig14195_15,HRX1MBH01EOKX4_12,HRX1MBH01BRSNH_4,HS0W81S01CK6QD_2,isotig13775_17,isotig01146_32,HS0W81S02ESRZO_2,isotig03722_42,isotig12294_8,HRX1MBH01BZJVU_4,HS0W81S02D21X6_1,HRX1MBH01DJI6A_9,is…
GO:0016842	amidine-lyase activity	F	HRX1MBH02JNOZY_11,isotig08328_24,isotig09108_25
GO:0005794	Golgi apparatus	C	HS0W81S02DSSUY_3,HS0W81S02D9IGL_5,isotig01371_16,isotig08965_10,isotig12227_16,isotig06274_12,isotig11093_18,isotig13271_14,isotig14020_5,HRX1MBH01CLTEM_4,isotig09501_28,isotig07056_20,isotig11845_8,isotig13011_5,HRX1MBH02HHJRY_13,HS0W81S02DTMZQ_2,isotig08435_9,isotig06237_9,HRMYNUX02F1ZDW_11,HS0W81S02C7C0U_8,HRX1MBH01BG7XW_4,isotig07599_14,HS0W81S01BKNOA_4,HRX1MBH01DG9LK_3,HRX1MBH01CUE9M_2,isoti…
GO:0046379	extracellular polysaccharide metabolic process	P	isotig07662_39,HS0W81S01A1F0O_4,isotig07107_50,isotig10462_19
GO:0033859	furaldehyde metabolic process	P	HRMYNUX02HS5SQ_3,HRMYNUX02GQ13A_3,HRMYNUX02JBUJR_3,HRMYNUX02F3H29_3,HRMYNUX02JU82E_3
GO:0043353	enucleate erythrocyte differentiation	P	HRX1MBH02IOAKT_6
GO:0001558	regulation of cell growth	P	HRX1MBH02GS2UN_2,isotig10248_10,isotig04450_31,HRX1MBH01DPDNZ_6,isotig13940_5,isotig06901_25,HRX1MBH01AYSU2_3,isotig03374_52,isotig03290_28,isotig04662_5,HRX1MBH02FLP91_5,isotig11320_4,isotig07034_56,isotig13481_10,HS0W81S01B88NB_3,HRX1MBH02I0X3I_11,HRX1MBH01DNQLN_9
GO:0008360	regulation of cell shape	P	HRX1MBH02JQ9VV_7,isotig07773_15,HS0W81S02DOF5P_5,isotig09301_9,HS0W81S01BUMFB_11,HS0W81S01ASJT9_7,isotig03292_38,HRX1MBH02G1MK7_10,isotig10948_10,HRX1MBH02JLFRR_3,isotig05426_19,HRX1MBH01BXZ26_14,HRX1MBH02GP0KG_3,isotig06892_32,isotig02118_7,isotig14388_10,HS0W81S01AK4SB_8,HRMYNUX02I4R4Q_15,HRMYNUX02FLHXK_1,isotig15696_6,HRX1MBH01BF2T4_10,HS0W81S01AT3KJ_4,HRX1MBH02JH9WD_12,isotig03290_28,isotig08…
GO:0016709	oxidoreductase activity, acting on paired donors, with incorporation or reduction of molecular oxygen, NADH or NADPH as one donor, and incorporation of one atom of oxygen	F	isotig08594_10,HRMYNUX02IWNF4_5,HRMYNUX02JU4AC_2,isotig00568_41,HS0W81S02DKOV7_3,HRX1MBH02IWM4Z_9,HRX1MBH02IIYNT_3,HRMYNUX02HWRXA_8,HRX1MBH01EJSFI_8,HRMYNUX02JWPXB_5,HS0W81S01ANYMV_6,isotig13543_15,isotig11523_18,HS0W81S01A542E_4,HS0W81S01BW4ZI_4,isotig08139_11,HS0W81S02ES4KX_11,HRX1MBH01A9BFC_3,isotig02348_9,isotig08718_9,isotig15097_10,HRMYNUX02GWVQT_3,isotig08060_33,HS0W81S01BT2ZQ_8,isotig0858…
GO:0007304	chorion-containing eggshell formation	P	HS0W81S01A47Q5_10
GO:0051512	positive regulation of unidimensional cell growth	P	isotig04450_31
GO:0030243	cellulose metabolic process	P	HRX1MBH02GR9Q5_4,HRX1MBH01CUE9M_2,HRX1MBH02ICIQ8_4,isotig08250_33,HRX1MBH02JA8SC_4,HS0W81S02DXUUE_7,HS0W81S01BBTF0_3,isotig07202_19,isotig07051_55,HRX1MBH02H6GHS_9,isotig01705_65,isotig11104_17,HRX1MBH02HC3SP_1,isotig09325_10,HS0W81S02C35HZ_7,HRX1MBH01BLO0T_3,isotig12502_15,HRX1MBH01A3WII_4,isotig06943_25,HRX1MBH02HY214_6,HS0W81S01BGFNB_5,isotig08299_32,HRMYNUX02JJ7E4_3,HS0W81S02DX4RC_11,HRX1MBH0…
GO:0071044	histone mRNA catabolic process	P	isotig16981_4
GO:0001656	metanephros development	P	HS0W81S02EXGT1_6
GO:0060215	primitive hemopoiesis	P	HS0W81S01BJ3JP_5
GO:0031047	gene silencing by RNA	P	isotig07120_16,isotig16480_15,HRX1MBH01BJQPU_7,isotig06870_83,HRX1MBH02HXHW1_6,isotig03512_42,isotig06961_15,HRX1MBH02IF1SD_8,HRX1MBH02I9X0W_7,HRX1MBH02GWQOF_9,isotig10647_21,isotig11553_22,isotig03530_45,HS0W81S02C6PZZ_1,HRX1MBH02IDM6T_2,isotig12321_18,isotig16687_4,isotig01570_66,isotig14766_7,HRX1MBH02GSGBY_2,isotig12819_6,HS0W81S01BESM1_6,HS0W81S01BNI4M_11,HS0W81S02EJIR5_6,HS0W81S02EX670_7,HS…
GO:0000967	rRNA 5'-end processing	P	HRX1MBH02FL4AD_14
GO:0009647	skotomorphogenesis	P	isotig07591_32,isotig07456_16
GO:0045252	oxoglutarate dehydrogenase complex	C	HRX1MBH02H99CN_5,HRX1MBH02I1AHF_8,isotig02982_15,HRX1MBH02H6W8L_5
GO:0051172	negative regulation of nitrogen compound metabolic process	P	isotig03810_37,isotig15579_7,HRX1MBH01DJI6A_9,HRX1MBH01CSU4X_7,HRX1MBH01BJQPU_7,HRX1MBH01C2QKO_10,isotig14362_15,HRX1MBH02HEDAV_11,HS0W81S01AJNHG_9,HRX1MBH02HY1KQ_6,isotig10248_10,isotig03514_53,HS0W81S01CEI02_1,HRMYNUX02I99KW_5,isotig08349_10,HS0W81S02D0140_8,isotig04450_31,isotig10002_4,isotig08552_27,isotig04932_11,isotig11473_18,HRX1MBH02IAXGR_12,HRX1MBH02GWQOF_9,isotig09723_23,isotig07044_55…
GO:0010163	high-affinity potassium ion import	P	HS0W81S01A3HX3_2,HRX1MBH02JGDF3_4,HRX1MBH02H90FF_4,HRMYNUX02GMADA_4,HRX1MBH01C1RIM_10,HRX1MBH02INU9Y_3,HS0W81S01A5KAR_9
GO:0009203	ribonucleoside triphosphate catabolic process	P	isotig04664_9
GO:0009629	response to gravity	P	isotig09012_25,HRX1MBH02I018T_8,HRX1MBH01B3MFX_2,isotig12526_18,HRX1MBH01DQY17_4,HRX1MBH02HQEYO_7,HRX1MBH01BMU0J_4,HS0W81S01BU1KX_3,HS0W81S01BYSWU_4,HRMYNUX02HC2ID_7,HS0W81S01BWS3W_4,isotig06878_31,isotig04014_16,HRX1MBH02H1EJI_4,isotig08479_27,isotig08450_11,isotig02866_40,HRX1MBH01BGNIZ_4,isotig01813_89
GO:0051644	plastid localization	P	isotig07036_19,HRX1MBH01DRINU_3,isotig03326_62,HRX1MBH02GNJ3Q_11,HRX1MBH02HESQF_12,isotig05943_5,isotig03960_9,isotig07009_22
GO:0008192	RNA guanylyltransferase activity	F	HRX1MBH01D3JKM_3
GO:0030705	cytoskeleton-dependent intracellular transport	P	HRX1MBH01EPFIV_11,HS0W81S01BUMFB_11,isotig09782_10,HS0W81S02DPF1P_3,HRX1MBH02IO5EY_5,HRX1MBH02IT6K3_5
GO:0035150	regulation of tube size	P	HRX1MBH02GSVUS_10
GO:0016740	transferase activity	F	HRX1MBH02GGBQ0_5,HS0W81S02DSSUY_3,HS0W81S02DN5HT_3,HRX1MBH01D91WX_2,HS0W81S02EIEIP_4,isotig07853_35,isotig07395_21,HRX1MBH02IBF0F_8,isotig04814_38,isotig16854_3,HRX1MBH02IAWKL_16,HS0W81S01BIP7I_12,HRX1MBH01EOODN_1,HRX1MBH01C3BP0_10,HRX1MBH01AZ0LW_6,isotig06455_16,HRMYNUX02I29T2_10,isotig02971_10,HS0W81S01AXOH9_10,isotig13080_7,HRX1MBH01A4B81_2,isotig08831_26,HRX1MBH02G97P0_15,HS0W81S01A3QSQ_9,iso…
GO:0015930	glutamate synthase activity	F	HRX1MBH01BL8BP_2,HRX1MBH02HTWI8_6,HRX1MBH01BTZTN_3,HS0W81S01BN831_11,HRX1MBH02G0GZU_12,HS0W81S01AQ5QP_4,HS0W81S01CAZQT_11,HS0W81S01ATYII_4,isotig03304_112,HRX1MBH02HTGKB_8,HRX1MBH02HWCXE_12,isotig03282_122
GO:0016036	cellular response to phosphate starvation	P	HRX1MBH01CZVU1_2,HS0W81S01ASVV4_9,isotig16835_4,HRX1MBH02IAXGR_12,isotig06191_5,HS0W81S02DGSJ9_4,HRX1MBH02HCT2I_14,HRX1MBH02JQ4C6_4,HS0W81S02EJCNG_4,HS0W81S02D2MY2_3,isotig07289_14,HRX1MBH02F4TIB_11,isotig06819_8,HRX1MBH01D98PL_2,HRX1MBH02IW8T5_12,HRX1MBH02FVORB_10,HRX1MBH02G3CKL_13,isotig14679_3,HRX1MBH01BC48K_13,HRX1MBH01E2EN6_2,HRX1MBH01ANS6E_2,isotig11562_8,HRX1MBH02IMTG1_18,isotig10802_23,is…
GO:0004652	polynucleotide adenylyltransferase activity	F	HRX1MBH02IYCT6_3
GO:0046495	nicotinamide riboside metabolic process	P	HS0W81S01AMUTG_12
GO:0016630	protochlorophyllide reductase activity	F	isotig09621_25,isotig10124_23
GO:0008301	DNA bending activity	F	HS0W81S01A2HKC_12
GO:0005655	nucleolar ribonuclease P complex	C	HRX1MBH02HFKDA_5
GO:0004849	uridine kinase activity	F	HRX1MBH02HX8DL_10,HS0W81S01AIKXM_12,HRX1MBH01CA96X_11,HRX1MBH01BKVEN_11,HRX1MBH01DWRRQ_12,HRX1MBH02IUD4G_10
GO:0022829	wide pore channel activity	F	HS0W81S02C9R6L_4
GO:0010213	non-photoreactive DNA repair	P	HRX1MBH01DY47A_10,HRX1MBH01CYPN2_2,HS0W81S02EOWKP_10,HRX1MBH01BIQOA_12
GO:0000146	microfilament motor activity	F	HRX1MBH02IIL8U_6,HRX1MBH01EPFIV_11,HS0W81S01BUMFB_11,isotig09782_10,HS0W81S02DPF1P_3,HRX1MBH02IO5EY_5,HRX1MBH02IT6K3_5
GO:0055114	oxidation reduction	P	HRMYNUX02HOIOW_8,isotig15186_3,HS0W81S01BX1HP_3,HRX1MBH02JZQPV_2,HRX1MBH02GXQ8S_6,HRX1MBH01AUV9X_4,isotig10964_24,isotig03846_33,HRX1MBH01EAXTC_2,HRX1MBH02ILHQB_6,isotig05522_5,isotig05954_7,isotig15280_13,HRMYNUX02I2X0Q_3,HRX1MBH01BUW5E_2,isotig08594_10,HRX1MBH02G17KO_12,isotig16838_9,HRMYNUX02HS5SQ_3,isotig09171_28,isotig15359_8,HRX1MBH01EJ4EO_12,HRX1MBH02J1VG6_3,HRX1MBH02H7UIV_3,isotig14844_4,…
GO:0004441	inositol-1,4-bisphosphate 1-phosphatase activity	F	isotig04450_31
GO:0046688	response to copper ion	P	isotig12492_5,HS0W81S02EEJCF_3,HRX1MBH02HEJZS_6,HRX1MBH02IOUP6_5,HRX1MBH02JVG7W_11,HRX1MBH01A4HM9_6,HS0W81S01BUB7H_6,HRX1MBH02HJBQ3_11,HRMYNUX02JNM5V_4,isotig17259_3,HRMYNUX02JQ9VS_4,isotig09597_24,HRX1MBH02IZV8H_5
GO:0016859	cis-trans isomerase activity	F	isotig14620_14,isotig07947_36,HRX1MBH02IG5Z4_14,isotig16151_11,isotig15614_5,isotig12400_15,HS0W81S01BSVNJ_14,HS0W81S02DN64D_1,HRX1MBH02GZ1N7_5,HS0W81S02DJMYM_1,HRX1MBH02HWMFG_5,isotig10655_7,isotig03397_40,isotig14904_5,HRX1MBH02I86N0_13,isotig15953_5,HRX1MBH02I0J60_5,HRMYNUX02G3XK7_1,isotig03266_13,HS0W81S01AL3JA_2,isotig15707_14,isotig14514_5,isotig16641_4,HS0W81S02DIPFP_1,isotig07540_37,isoti…
GO:0000210	NAD+ diphosphatase activity	F	isotig09515_10,isotig14354_16,HS0W81S01AND0W_2,HRX1MBH02IBN4F_11,HS0W81S01A0A8R_3,HRX1MBH02JO3VR_1,isotig14010_14,HS0W81S01CDFZ3_2,isotig12620_6,isotig15730_4
GO:0016553	base conversion or substitution editing	P	HRX1MBH02FPNCA_10
GO:0080062	cytokinin 9-beta-glucosyltransferase activity	F	HRX1MBH01AH67A_7,HRX1MBH01C42DU_9,HRX1MBH01AVS7R_10,HRX1MBH01B2SGA_10,HRX1MBH01A4S8C_10,HRX1MBH01AS520_9
GO:0050882	voluntary musculoskeletal movement	P	HRX1MBH01DJI6A_9
GO:0044427	chromosomal part	C	HRX1MBH01CSU4X_7,HRX1MBH01BJQPU_7,isotig16454_3,isotig12806_17,isotig08349_10,HRX1MBH01BF7LT_12,HRX1MBH01A9CS9_11,HS0W81S01CB4V5_6,HRMYNUX02H87A8_3,HRX1MBH02HQRE6_6,HS0W81S02DR6TN_8,HRX1MBH01BQJLR_6,HRX1MBH02GWQOF_9,isotig14992_14,HS0W81S01B905C_2,isotig07044_55,HS0W81S01CK4BZ_1,isotig11609_10,isotig03530_45,HS0W81S02C6PZZ_1,isotig16028_8,HRX1MBH01CPL2R_11,HRX1MBH02JPKSH_10,isotig10899_22,HS0W81S…
GO:0045324	late endosome to vacuole transport	P	isotig04286_29,isotig08482_33
GO:0007307	eggshell chorion gene amplification	P	HS0W81S01A47Q5_10
GO:0042574	retinal metabolic process	P	isotig17121_6
GO:0006637	acyl-CoA metabolic process	P	HRX1MBH01C3VF1_5,HS0W81S01B1Y3W_11,HRX1MBH01B7QUS_5
GO:0018193	peptidyl-amino acid modification	P	isotig14150_10,isotig14280_7,HS0W81S01ASBQO_5,isotig10403_21,isotig15327_14,isotig11609_10,HRX1MBH01D2LLP_5,isotig14672_12,HS0W81S01AXJEM_8,isotig13442_3,isotig12141_6,isotig06947_24,isotig08736_29,isotig09542_21,HRX1MBH02FJOF7_8,isotig01634_29,isotig08673_33,isotig12995_18,isotig12349_19,isotig03490_12,isotig15014_6,HRX1MBH01EVMSU_3,isotig01522_68,isotig12514_15,HRX1MBH02I5XTN_18,isotig02704_11,…
GO:0010440	stomatal lineage progression	P	isotig16731_12,isotig01892_57,HS0W81S01B2W2I_3
GO:0019904	protein domain specific binding	F	HS0W81S01BPRES_8,isotig05201_19,HRX1MBH01C2QKO_10,HRX1MBH01DLETC_9,isotig11739_6,isotig00193_17,isotig06846_8,HRX1MBH01CHQTN_10,HRX1MBH01BGG46_10,isotig13940_5,HRX1MBH01A7F5W_13,HRX1MBH01D1CCA_10,HS0W81S01BYRK9_9,HRX1MBH01EQRRL_10,HRX1MBH01BQHE2_6,HRX1MBH02JYLNF_13,HRX1MBH02GQH81_10,HRX1MBH01D927O_4
GO:0031984	organelle subcompartment	C	isotig15094_4,isotig11524_2,isotig08831_26,isotig07251_51,HS0W81S01CMK1M_3,HRX1MBH02JNRNG_1,isotig11845_8,isotig11785_18,isotig11980_20,isotig12400_15,isotig09367_23,isotig11981_20,HRX1MBH01DI2RF_14,HS0W81S02EAZLQ_14,HRX1MBH01CEWRO_11,isotig16787_10,isotig14229_6,isotig12925_18,HRX1MBH02HCKCF_1,isotig08455_7,isotig13272_7,isotig06518_6,isotig15595_3,isotig10585_11,HRMYNUX02GBEDE_1,isotig11967_7,H…
GO:0022613	ribonucleoprotein complex biogenesis	P	HS0W81S01B9AR1_9,HS0W81S01CAK2T_9,HRX1MBH01ATFJT_13,isotig12885_19,HRX1MBH01CNA2N_3,HRX1MBH02HFGGW_5,HRX1MBH01C2QKO_10,HS0W81S02DLKAV_5,isotig06858_34,HS0W81S01A2PS2_4,HS0W81S01BQD4O_4,isotig14786_5,isotig08209_25,isotig11094_6,HRX1MBH01CZ341_16,isotig13983_7,isotig08809_11,isotig10175_27,isotig09660_8,HRX1MBH01BW5RE_1,isotig03078_9,isotig01120_19,isotig13562_7,HS0W81S01BPA9B_5,isotig15805_14,iso…
GO:0043243	positive regulation of protein complex disassembly	P	isotig12349_19,HS0W81S02EPUPZ_1
GO:0006231	dTMP biosynthetic process	P	isotig09949_9,isotig10860_4
GO:0048742	regulation of skeletal muscle fiber development	P	isotig09348_29
GO:0002443	leukocyte mediated immunity	P	HRX1MBH02G04WS_3,HRX1MBH02GV3UK_7,HRX1MBH02IONN2_4,HRX1MBH02JNBVT_6,HRX1MBH02F6T80_9,HRX1MBH02IM1F9_2
GO:0019203	carbohydrate phosphatase activity	F	isotig10497_10,isotig02572_5,isotig03826_12,isotig07012_55,HRMYNUX02IUWGQ_2,isotig03358_61,isotig10206_27,isotig10234_10,isotig15857_6,isotig04605_12,HS0W81S01BCHDY_1,isotig07118_13,isotig13127_25,isotig07054_19
GO:0010346	shoot formation	P	isotig03726_18,isotig03514_53,HS0W81S02D0140_8,isotig12855_14,HS0W81S02E2HC3_7,HS0W81S02ED2MZ_8,HS0W81S01A4O9S_7,HS0W81S02DKAJ6_7,HS0W81S01BV10I_7
GO:0030183	B cell differentiation	P	HRX1MBH02HEDAV_11,HRX1MBH02H0MXH_11,HRX1MBH02HPY9W_12
GO:0003883	CTP synthase activity	F	isotig07876_15,HRX1MBH01AS6ZY_3,HS0W81S01AT3XO_14,HRX1MBH01BJJRB_4,isotig14735_6,isotig13205_18
GO:0010817	regulation of hormone levels	P	isotig04179_29,HRX1MBH02IUX0L_8,isotig08594_10,HS0W81S01CKK0L_3,HS0W81S01BONDW_2,isotig11867_23,HRX1MBH02HG15S_11,HRX1MBH01CQ615_11,HRX1MBH02IY0RG_7,HRX1MBH02G2IM5_5,isotig11397_25,HS0W81S01B6XGH_3,HRMYNUX02GICPO_3,HRX1MBH02G901D_14,isotig13370_20,isotig08825_28,HS0W81S01BZT6J_3,HS0W81S02EWKED_4,HS0W81S02EW15J_7,isotig07580_15,HS0W81S02DH2MY_4,isotig15955_6,isotig03888_11,HRX1MBH02J3KDM_5,HRMYNUX…
GO:0007346	regulation of mitotic cell cycle	P	HRMYNUX02J0NE2_8,isotig07083_20,HS0W81S01CB4V5_6,HRX1MBH01AWQNS_3,isotig16356_10,isotig11054_8,HS0W81S01BC7TE_2,isotig05456_25,HRX1MBH02IXX9L_6,isotig12021_15,HRMYNUX02F8YUJ_2,isotig13266_5
GO:0006260	DNA replication	P	HRMYNUX02FJEWQ_10,isotig12966_6,isotig08597_13,HRX1MBH02G97P0_15,HRX1MBH02JJ1OG_13,HS0W81S01BMGOY_9,HRX1MBH02I93CZ_2,HS0W81S01A7F0M_4,HS0W81S01BLVCH_9,HRX1MBH01EJ5RG_4,HRX1MBH02IFVIK_12,isotig13809_6,HRX1MBH01DQL17_15,isotig08558_25,HRX1MBH02H7E8B_3,isotig15055_5,isotig06324_14,HS0W81S01AI3HE_3,isotig07278_50,HRX1MBH02HQRE6_6,isotig11150_21,HS0W81S02DHDYV_9,isotig09419_28,HRX1MBH02GQVCI_11,isotig…
GO:0009736	cytokinin mediated signaling pathway	P	isotig07947_36,HRMYNUX02J59FY_11,HRMYNUX02JU12O_13,isotig12534_15,HRX1MBH02JGVLK_12,HRMYNUX02GMM4E_3,HRX1MBH01D4FWR_6,HRMYNUX02IHJB9_3,isotig06876_87,isotig07503_40,isotig05558_18,isotig10648_28,isotig06321_4,HRX1MBH02I5WT8_11,isotig15143_6,isotig02708_20,isotig07931_43,isotig07416_14,isotig08690_33,isotig13305_6,HS0W81S01AUYJZ_2,HS0W81S01B504O_12,isotig13630_7,isotig04550_38,isotig12251_17
GO:0043014	alpha-tubulin binding	F	isotig11728_21,isotig10552_8
GO:0090132	epithelium migration	P	HS0W81S01CBKYA_4,HRX1MBH01DKTDX_1,HS0W81S02C2XR9_2,HS0W81S02ENBIZ_5,HS0W81S01B79DZ_10
GO:0007275	multicellular organismal development	P	isotig03426_54,HRX1MBH01CMOPR_3,HRX1MBH01C6EET_3,HRX1MBH02HE0O4_2,isotig05550_29,isotig15579_7,HRX1MBH01EOODN_1,isotig04179_29,isotig04186_45,HS0W81S01AYFVO_4,HRX1MBH01BAP3R_11,HS0W81S01A3QSQ_9,HRX1MBH02IUX0L_8,HRX1MBH02F4B5M_12,isotig13307_15,isotig08594_10,HS0W81S01CK6QD_2,isotig09137_24,HRMYNUX02GD4C7_6,HRMYNUX02IE3Q0_5,isotig09002_10,HS0W81S01BEMHZ_7,isotig16838_9,isotig14020_5,HRX1MBH01DJI6A…
GO:0018279	protein amino acid N-linked glycosylation via asparagine	P	HRX1MBH02FJOF7_8,HRX1MBH02I5XTN_18
GO:0016823	hydrolase activity, acting on acid carbon-carbon bonds, in ketonic substances	F	HS0W81S01CFN88_2,isotig04476_10
GO:0022008	neurogenesis	P	isotig14947_5,HRX1MBH01CSU4X_7,HRX1MBH02HEDAV_11,HRX1MBH02G4URF_5,HRMYNUX02ILWHO_5,HRX1MBH02IJLMA_11,isotig16760_5,HRX1MBH01DQY17_4,isotig07618_42,HRX1MBH01BMU0J_4,HRX1MBH02GSVUS_10,HRMYNUX02JMMGR_1,isotig07727_14,isotig09348_29,HRX1MBH01DLL3N_4,HRX1MBH02H0MXH_11,HRX1MBH02HFT5C_12,isotig03338_19,isotig10302_27,HRX1MBH01C7N52_4,HRX1MBH02HPY9W_12,HRX1MBH01BGNIZ_4
GO:0043449	cellular alkene metabolic process	P	HRX1MBH02ILPW5_11,isotig04442_35,HRX1MBH01CEWPZ_6,isotig10706_18,HS0W81S01BAYT8_3,isotig10090_9,isotig08321_25
GO:0005581	collagen	C	HS0W81S01CF4R4_12
GO:0006909	phagocytosis	P	HS0W81S02DW2B1_10,HRX1MBH02HYBJ2_9,HRX1MBH02HJ96O_13,isotig08075_8,HRX1MBH02HB6W1_12,HRX1MBH01C7SHS_5,HS0W81S02E124U_1,HRMYNUX02ICZ8O_3,HRX1MBH02GK8QT_15,HRX1MBH01DC2Q3_3,HS0W81S02D5APU_10,HRMYNUX02HPT4F_3,isotig17093_3
GO:0051323	metaphase	P	HRX1MBH02IO5EY_5,HRX1MBH02IT6K3_5
GO:0000500	RNA polymerase I upstream activating factor complex	C	isotig08312_24
GO:0010484	H3 histone acetyltransferase activity	F	isotig08102_28
GO:0005347	ATP transmembrane transporter activity	F	HRMYNUX02IVE9D_12,HRMYNUX02JG0J7_10
GO:0016140	O-glycoside metabolic process	P	isotig08201_13
GO:0005791	rough endoplasmic reticulum	C	HRX1MBH02H2CLT_6,HS0W81S01ANWZL_3,HS0W81S01BWU5H_4
GO:0008535	respiratory chain complex IV assembly	P	HRX1MBH02ISJCE_1
GO:0004673	protein histidine kinase activity	F	isotig14280_7,isotig08045_38,HS0W81S01BD6MS_3,HRX1MBH01D2LLP_5,isotig03326_62,isotig13442_3,HS0W81S01B3RQZ_4,isotig06947_24,isotig08736_29,isotig03490_12,isotig15014_6,isotig01522_68,isotig07009_22,isotig08529_14,isotig02704_11,isotig07193_23,isotig09296_27,HRX1MBH02FOBQM_5
GO:0005798	Golgi-associated vesicle	C	HS0W81S02D9IGL_5,isotig07056_20,HRX1MBH02HHJRY_13,isotig08326_10,HRMYNUX02GT6ZQ_4,HRX1MBH01B17J8_3,isotig06966_23,isotig08020_29,isotig07081_47,isotig14259_5,HRX1MBH02GXNUH_5,HRX1MBH01CO41I_3,HRX1MBH02IWAYZ_8,isotig06867_86,isotig06916_66,isotig02852_51,HS0W81S01CFL4Y_11,isotig06906_21,isotig06865_30,HS0W81S02DLP0U_6,HRX1MBH01C271Y_3,HRX1MBH02HQH1J_12,isotig14203_12,isotig13121_12,isotig17093_3
GO:0005753	mitochondrial proton-transporting ATP synthase complex	C	HRMYNUX02I8R96_10,HS0W81S02C8YKS_7,isotig12884_18
GO:0006540	glutamate decarboxylation to succinate	P	isotig08044_35
GO:0030870	Mre11 complex	C	isotig12806_17,HS0W81S01B905C_2,HRX1MBH02IFAR7_3,HRMYNUX02GYSW7_10,isotig07889_10
GO:0008217	regulation of blood pressure	P	HRX1MBH02GSVUS_10
GO:0016855	racemase and epimerase activity, acting on amino acids and derivatives	F	isotig07734_22
GO:0006069	ethanol oxidation	P	isotig04582_30
GO:0010265	SCF complex assembly	P	isotig03418_50
GO:0006783	heme biosynthetic process	P	isotig15280_13,isotig11851_23,HRMYNUX02FZFRA_8,HRX1MBH01B3MFX_2,HS0W81S01B8WM1_2,HRX1MBH02IXJC9_5,HRX1MBH01BC1XW_11,HRX1MBH01AXCP0_12,HS0W81S01A0HYN_9,HRMYNUX02IEHS9_5,isotig09812_21,HRMYNUX02HC2ID_7,isotig08459_33,HRX1MBH02H8LKP_1,isotig03758_47,HRX1MBH02H1EJI_4,isotig08829_28,isotig08479_27
GO:0015556	C4-dicarboxylate transmembrane transporter activity	F	isotig07769_15
GO:0004798	thymidylate kinase activity	F	isotig05384_12
GO:0010204	defense response signaling pathway, resistance gene-independent	P	HRX1MBH01DFO0M_8,isotig10067_25,isotig05054_7,HRMYNUX02G1SD3_7,HRX1MBH01EORQE_1,HRX1MBH01B383K_6,isotig11195_4,HRX1MBH01DCLZD_6,isotig11912_22,HRX1MBH01EK9H2_6,HRX1MBH01CXOVN_15,isotig10033_7,HRX1MBH01EL0I7_2,HRX1MBH02FZSMK_1,HRX1MBH01DS6OB_1,HRX1MBH02FKM60_1
GO:0031970	organelle envelope lumen	C	isotig08121_33,HRMYNUX02FP0FY_7,HRMYNUX02IRL77_1,isotig11808_17,isotig14823_4,isotig16567_10,HS0W81S02DMVWX_6,isotig16504_8,HRX1MBH02G97P2_7,isotig06664_4,HS0W81S01B5EZT_4,HS0W81S02C7MEC_2,isotig05226_22,HS0W81S01B1WNQ_6,HS0W81S02EUN8U_2
GO:0051289	protein homotetramerization	P	HRX1MBH02F3NMY_5,HRX1MBH02GSVUS_10,isotig16532_10
GO:0003865	3-oxo-5-alpha-steroid 4-dehydrogenase activity	F	HS0W81S02C2L93_7,HRMYNUX02GXMLV_11
GO:0006406	mRNA export from nucleus	P	isotig00985_89,isotig08855_14,isotig06551_10
GO:0035174	histone serine kinase activity	F	HS0W81S01BUIGI_5,HRX1MBH01EIXUD_4,isotig06014_9
GO:0009127	purine nucleoside monophosphate biosynthetic process	P	isotig13257_6,HS0W81S02DSCGN_8,isotig09308_26,isotig15104_9,isotig06900_25,HRX1MBH01EPZNA_4,HS0W81S02DJ3BK_12,HRX1MBH02GZMYZ_8,isotig12310_5,isotig09108_25,isotig09406_11,isotig04732_35,HRX1MBH02H0C6T_5,HRX1MBH02JH45P_8,isotig03856_9,isotig12200_20
GO:0046085	adenosine metabolic process	P	HRX1MBH01D91WX_2,HS0W81S01A7R2F_5,isotig04647_10,HS0W81S01BLH8D_2,HRX1MBH02GUBO3_10,HRX1MBH01DI0HM_2
GO:0004385	guanylate kinase activity	F	HRX1MBH01DPG03_4,isotig09241_34,HRMYNUX02G6CKM_4
GO:0007032	endosome organization	P	HRX1MBH01CDS2M_10
GO:0009147	pyrimidine nucleoside triphosphate metabolic process	P	isotig13994_15,isotig11808_17,isotig14622_3,HRX1MBH01CNNCI_3,HS0W81S01BAZTT_3,HRX1MBH01BDM3G_3,HS0W81S02C7MEC_2,HRX1MBH01EHM0W_3,HS0W81S02EUN8U_2
GO:0047661	amino-acid racemase activity	F	isotig07734_22
GO:0006289	nucleotide-excision repair	P	HRX1MBH01DY47A_10,HS0W81S01BP9J1_9,HRX1MBH01CTTXC_9,isotig07143_46,isotig11708_19,HRX1MBH01CYPN2_2,HS0W81S02EOWKP_10,HS0W81S01BTNH2_8,isotig11250_6,HS0W81S02C10BA_5,HS0W81S02ERV1I_12,HRX1MBH01BIQOA_12,isotig01817_49,isotig00639_25,isotig10019_26,isotig11013_25,HRX1MBH01CIPFD_7,HRX1MBH02HSYRD_4,isotig02810_7,isotig09416_30,isotig09805_11
GO:0042078	germ-line stem cell division	P	isotig10679_25,isotig09348_29
GO:0005787	signal peptidase complex	C	isotig14193_6,isotig15871_5
GO:0006878	cellular copper ion homeostasis	P	isotig16702_4,HRX1MBH02ISJCE_1,HS0W81S01BI9S9_3,isotig04176_33,isotig16630_11
GO:0040014	regulation of multicellular organism growth	P	HRX1MBH01DT3TN_3
GO:0009668	plastid membrane organization	P	isotig04186_45,isotig11981_20,HRMYNUX02HWRXA_8,isotig12685_14,HS0W81S01A542E_4,HRX1MBH01BGFN7_3,HS0W81S02DY0BZ_7,isotig11654_16,HRX1MBH01D2YLT_4,HRX1MBH01D2AEO_5,isotig14131_16,HS0W81S01B2PM4_4,HS0W81S02DNE1F_4,isotig07255_51,isotig07624_40
GO:0007267	cell-cell signaling	P	HRX1MBH01CMOPR_3,isotig11538_19,HRX1MBH02HNYYU_10,HS0W81S01A83EV_4,HRX1MBH01DKTDX_1,HRX1MBH02F3TW3_12,HS0W81S01BYRK9_9,isotig12345_18,isotig09348_29,isotig07547_15
GO:0042546	cell wall biogenesis	P	HS0W81S01A3QSQ_9,HS0W81S01AZR4S_5,HRX1MBH01CUE9M_2,HRX1MBH02JNUZG_12,isotig04048_10,HRX1MBH02G2MA9_8,HS0W81S02DVGTM_9,HS0W81S01B9X5L_9,HRX1MBH02GWE5G_13,HRX1MBH02G83ZG_9,isotig07051_55,isotig12555_8,isotig04494_11,HRX1MBH02HC3SP_1,HS0W81S01B1FJ2_3,HS0W81S01BD1K7_11,isotig15696_6,isotig12997_17,HS0W81S01CE1HS_1,HS0W81S02DSEZN_5,HS0W81S02EAMJV_2,isotig13830_6,isotig14633_18,isotig06943_25,HS0W81S01…
GO:0008033	tRNA processing	P	HRX1MBH02GSWIP_12,isotig14711_7,HRX1MBH01CQ615_11,HRX1MBH02I5040_13,HS0W81S02EU3YP_15,HRX1MBH02F65TA_7,HS0W81S01AMK17_8,HRX1MBH02FXFA6_11,HRX1MBH02GD47I_11,isotig13358_7,HRX1MBH02H72MZ_13,isotig11466_19,isotig15955_6,HS0W81S01ASOV6_8,HRX1MBH02IF4ON_6,isotig09222_30,HS0W81S01BO8FS_2,HRX1MBH02HCZU8_7,isotig03776_14,HRX1MBH01EDSKI_12,HRX1MBH01BVWIW_18,isotig15555_7,HRX1MBH01DEMOE_9,isotig11865_6,iso…
GO:0042938	dipeptide transport	P	isotig12132_22,HRX1MBH01C2AE5_14,HS0W81S02EPZI5_2,HRX1MBH02H2PQ3_1,HRX1MBH01BRXQW_14,HRX1MBH02JC8B8_14,HRMYNUX02I2VDN_3,HS0W81S02DVKPX_4,HS0W81S01B5L0R_4,isotig07816_15,HS0W81S01AMNGS_3,isotig08381_36,isotig04900_32,HS0W81S01APWC4_4,isotig13700_13,HRX1MBH01EJPSY_8,HRX1MBH02G1FD2_1,HRX1MBH02H580Q_1,HS0W81S02C59VP_5
GO:0032435	negative regulation of proteasomal ubiquitin-dependent protein catabolic process	P	HRMYNUX02ILWHO_5,isotig13940_5
GO:0070676	intralumenal vesicle formation	P	isotig04286_29,isotig08482_33
GO:0000062	acyl-CoA binding	F	HRX1MBH01BUW5E_2,HRMYNUX02GF05J_8,HRMYNUX02HN2J6_8,HRX1MBH02IWCR6_4,isotig07557_12,HRMYNUX02HDFFC_8,isotig10126_20,HRMYNUX02IHA5D_8,HRX1MBH02HLXNK_4,isotig17147_3
GO:0010234	tapetal cell fate specification	P	HRMYNUX02G7MT4_4
GO:0010395	rhamnogalacturonan I metabolic process	P	isotig07017_61
GO:0060348	bone development	P	isotig11054_8
GO:0034243	regulation of RNA elongation from RNA polymerase II promoter	P	isotig03382_52
GO:0006551	leucine metabolic process	P	isotig08138_13,HRX1MBH01CU0ZV_12,isotig14544_5,isotig04366_23,HRX1MBH01C3F0G_3,isotig16156_7,isotig07809_34,isotig08969_26,HRX1MBH02HCWDA_7,HS0W81S01B2144_2,isotig13594_21,HRMYNUX02IXLWZ_3
GO:0007618	mating	P	HRX1MBH01DKTDX_1
GO:0006189	'de novo' IMP biosynthetic process	P	HS0W81S02DSCGN_8,isotig09308_26,isotig15104_9,isotig06900_25,HRX1MBH01EPZNA_4,HS0W81S02DJ3BK_12,HRX1MBH02H0C6T_5,HRX1MBH02JH45P_8
GO:0043414	macromolecule methylation	P	HS0W81S01BIP7I_12,HRX1MBH01EUDDO_9,HS0W81S02ESRZO_2,isotig14711_7,isotig12978_7,HS0W81S01CJHEF_9,HRX1MBH02HVOKC_11,HRMYNUX02H87A8_3,HRX1MBH02JZNMP_16,HRMYNUX02JZL2A_2,HRMYNUX02FMYCO_8,HRMYNUX02HMHX8_1,HRMYNUX02FHW5C_12,HS0W81S01CK4BZ_1,isotig11609_10,HS0W81S02EADVP_8,HRMYNUX02ID5B1_9,HRX1MBH01AJYPL_4,HRX1MBH02G6V77_2,HRX1MBH01D447N_5,isotig06197_12,HRX1MBH02IJ9L2_10,HRMYNUX02FIS5P_13,HRMYNUX02IBB…
GO:0030835	negative regulation of actin filament depolymerization	P	isotig07062_24,isotig02577_20,HS0W81S01BEAUX_3,isotig06929_23,isotig07005_57,HS0W81S01CJOAG_1,isotig14440_7
GO:0004693	cyclin-dependent protein kinase activity	F	HRX1MBH02HLEXJ_4,isotig02261_47,isotig13417_8,isotig10304_29,isotig07052_51,isotig11179_8,isotig10501_23,isotig12577_4,isotig09691_8,isotig07976_34,HS0W81S01BV3Y4_6,isotig08440_11
GO:0016485	protein processing	P	HRX1MBH02IK1P1_11,HS0W81S02DR6TN_8,HS0W81S02DN5JQ_2,HRX1MBH02G04WS_3,isotig14193_6,HRX1MBH02GGQNB_4,HRX1MBH02IONN2_4,HRMYNUX02H5HWW_9,isotig12158_9,isotig05876_13,isotig13362_5,isotig01634_29,isotig09838_23,isotig08531_38,HRX1MBH02HYW6J_12,isotig03552_19,HRX1MBH02IM1F9_2,isotig15871_5,isotig16742_4
GO:0014075	response to amine stimulus	P	isotig08381_36,isotig13700_13
GO:0034101	erythrocyte homeostasis	P	HRX1MBH02IOAKT_6
GO:0046102	inosine metabolic process	P	HS0W81S01AMUTG_12
GO:0048703	embryonic viscerocranium morphogenesis	P	HRX1MBH01BCELK_5,HRX1MBH01CHVJT_2
GO:0016460	myosin II complex	C	HS0W81S01CBKYA_4,HRX1MBH01EPFIV_11,isotig09782_10,HS0W81S02C2XR9_2,HS0W81S02DPF1P_3,HS0W81S02ENBIZ_5,HS0W81S01B79DZ_10
GO:0034702	ion channel complex	C	HS0W81S01CMK1M_3,isotig07087_53,isotig08813_13,isotig12820_9,isotig10045_18,isotig15915_13,isotig04086_16,HS0W81S01BX4RP_13,HRMYNUX02IVBJV_5,isotig13879_17,isotig07227_20,isotig11275_12
GO:0009873	ethylene mediated signaling pathway	P	HS0W81S02D06SI_6,isotig12363_18,isotig05450_21,isotig10436_7,HRX1MBH02I49F8_5,HRMYNUX02J59FY_11,HRMYNUX02JU12O_13,isotig16835_4,isotig09878_29,HRMYNUX02IN9FA_5,isotig03940_31,isotig08066_36,isotig02876_15,isotig14536_12,HRX1MBH01A2RLW_9,isotig08045_38,isotig05926_2,isotig11445_10,isotig06941_34,HRX1MBH02IAXGR_12,isotig07025_63,isotig03163_19,isotig14234_13,HRX1MBH02GUNAX_5,isotig10524_7,isotig103…
GO:0001944	vasculature development	P	HRX1MBH01CSU4X_7,HRX1MBH02HEDAV_11,HS0W81S01BUMFB_11,HRX1MBH02IJLMA_11,HS0W81S01ANRKA_3,HRX1MBH01EVMSU_3,HRX1MBH02IO5EY_5,HRX1MBH02H0MXH_11,HRX1MBH02HFT5C_12,HRX1MBH02IT6K3_5,isotig09975_5,HRX1MBH02HPY9W_12
GO:0033692	cellular polysaccharide biosynthetic process	P	isotig12474_7,HRX1MBH02JQ9VV_7,isotig07773_15,HRX1MBH01CUE9M_2,isotig09354_14,isotig14142_14,HS0W81S02DOF5P_5,isotig09301_9,HS0W81S01ASJT9_7,isotig04338_21,isotig03292_38,HRX1MBH02IHRMS_12,HRX1MBH02G1MK7_10,isotig06056_17,isotig10948_10,HS0W81S01BK258_6,HRX1MBH02G2MA9_8,HRX1MBH02JLFRR_3,HRX1MBH02GD6VM_4,HS0W81S02DXUUE_7,isotig05426_19,HRX1MBH01BRY8I_11,HRX1MBH01BXZ26_14,isotig07294_19,HRX1MBH02GP…
GO:0016469	proton-transporting two-sector ATPase complex	C	HRX1MBH02HQSAI_9,isotig12994_6,HRX1MBH02HYBJ2_9,isotig11817_18,isotig10057_10,isotig11963_6,isotig03948_29,HRX1MBH02HJ96O_13,HS0W81S02D6V8I_6,isotig12803_5,isotig08135_37,HRX1MBH01DSMLG_11,HRX1MBH02GYAM1_3,HRX1MBH02HB6W1_12,HRX1MBH02HNT5C_3,HRX1MBH01C7SHS_5,HRMYNUX02I8R96_10,HRX1MBH01CM5BN_12,HS0W81S01AYELF_9,isotig11254_19,HRMYNUX02FIGKU_7,HRX1MBH01DEP7I_14,isotig09427_28,HS0W81S01BQ0DJ_2,HRMYNU…
GO:0016573	histone acetylation	P	HS0W81S01AXOH9_10,isotig14362_15,HS0W81S01AJNHG_9,isotig08552_27,HS0W81S01B1NX2_4,isotig13940_5,HRX1MBH01CPBLI_3,HRX1MBH02GEE9V_2,HRX1MBH02G0ZVZ_1,isotig13001_5,HRX1MBH02I3FJ6_1,isotig08102_28,HRX1MBH02G3Q6D_2,HRX1MBH01CJ5OP_9
GO:0005618	cell wall	C	HRX1MBH01C3BP0_10,isotig03846_33,HS0W81S01A3QSQ_9,HS0W81S01ASTF4_2,isotig05536_18,isotig02333_40,isotig04145_31,HS0W81S01A7CGM_7,HRX1MBH02IAY0I_13,isotig05052_21,HRMYNUX02GHDOH_10,HRX1MBH02FKA4B_15,HRX1MBH01DL6HA_5,isotig07188_15,isotig03522_44,isotig08924_15,isotig09645_18,HS0W81S01AZR4S_5,HRX1MBH02JT8CV_12,HRX1MBH02HSJMW_13,HRMYNUX02I8ER7_13,HRX1MBH02FXXRJ_4,isotig10186_20,HS0W81S02DXDND_6,isot…
GO:0003069	vasodilation by acetylcholine involved in regulation of systemic arterial blood pressure	P	HRX1MBH02GSVUS_10
GO:0017015	regulation of transforming growth factor beta receptor signaling pathway	P	HRX1MBH01DJI6A_9
GO:0000578	embryonic axis specification	P	HRMYNUX02GICPO_3,HRMYNUX02I7IVR_7,isotig06976_61,HRX1MBH01B2DMY_3,isotig06993_32,isotig13834_14,HRX1MBH02I52OW_2,HRX1MBH01EB3I6_5,isotig12103_16,isotig13770_13,HS0W81S02DRSBN_6,isotig09348_29,HRX1MBH02JQJ8E_7,isotig06985_26,HS0W81S02D7P7V_5,isotig09388_27
GO:0043408	regulation of MAPKKK cascade	P	HRX1MBH01DJI6A_9,HRX1MBH02GULNV_14
GO:0033523	histone H2B ubiquitination	P	HRMYNUX02J0NE2_8,isotig07083_20,isotig09193_7,HRX1MBH02JDZRB_1,HRX1MBH02HD03T_8
GO:0034046	poly(G) RNA binding	F	HRX1MBH01BQPH6_7,HS0W81S01A7KWE_2
GO:0016986	transcription initiation factor activity	F	HRX1MBH01BYTIX_5
GO:0015166	polyol transmembrane transporter activity	F	isotig11589_10,isotig14031_7,HRX1MBH02GA2PP_10,isotig09788_13,isotig15689_7,HRX1MBH01AZ346_4,isotig09165_12,isotig07975_10,HRX1MBH02IHU62_5
GO:0004177	aminopeptidase activity	F	isotig10403_21,HRX1MBH02IKCDD_13,HRX1MBH01CMLYN_8,HRX1MBH02GGQNB_4,HS0W81S02ENRXV_8,isotig07968_39,isotig09977_8,isotig09102_33,isotig09598_10,isotig01634_29,isotig08531_38,HRX1MBH02HYW6J_12,isotig12514_15,HRX1MBH02H4N1J_5
GO:0051219	phosphoprotein binding	F	isotig02791_15,HRX1MBH01D927O_4
GO:0060089	molecular transducer activity	F	isotig03426_54,HS0W81S02EIEIP_4,isotig07853_35,isotig07395_21,isotig04814_38,HRX1MBH01C3BP0_10,HRMYNUX02I29T2_10,HS0W81S01BUDZL_3,HRX1MBH02F6IQ8_10,HS0W81S02DA921_12,isotig13307_15,HRX1MBH02FSDLY_6,HRX1MBH02IJWUS_4,HRX1MBH02F9U7F_4,isotig11228_6,isotig15724_14,isotig14280_7,isotig08396_13,HS0W81S02EE8LG_12,HRX1MBH01DV28U_6,HS0W81S01BTGKK_4,HRX1MBH02F2DS5_10,isotig07244_52,HS0W81S02DS3CG_7,HS0W81S…
GO:0009409	response to cold	P	HRX1MBH01DWFZF_9,HRX1MBH02JD8WR_5,isotig17157_5,HRX1MBH01AOVJ5_2,isotig08798_15,HRX1MBH02GOMKE_5,HS0W81S01B44DS_2,isotig04576_11,HS0W81S01BXJUR_4,isotig04450_31,isotig05577_14,isotig08770_31,isotig10175_27,HRX1MBH01C6AFC_14,HRX1MBH02HL2KM_15,isotig10775_18,HS0W81S02C2IA4_5,isotig10209_17,isotig02057_5,HRX1MBH02HU7L5_4,isotig08572_29,isotig08114_22,HRX1MBH02GADNM_1,isotig10283_9,HRX1MBH01BK26B_2,i…
GO:0006890	retrograde vesicle-mediated transport, Golgi to ER	P	isotig12227_16,isotig05774_19
GO:0010467	gene expression	P	HRX1MBH01C4KTM_7,HS0W81S02D12I8_11,HRX1MBH02HE0O4_2,isotig08693_32,isotig03810_37,HRX1MBH02HFDTR_6,HS0W81S01B9AR1_9,isotig07395_21,isotig05550_29,isotig13932_5,isotig15579_7,HRMYNUX02HKSYC_5,HRX1MBH02G5VGU_7,HS0W81S01CAK2T_9,HS0W81S01AXOH9_10,isotig15583_4,isotig14158_8,isotig05373_7,HRX1MBH02IS3JN_4,isotig05100_24,isotig14195_15,isotig14620_14,HRX1MBH01ATFJT_13,HRX1MBH02HBE88_3,HRX1MBH01BRSNH_4,…
GO:0045145	single-stranded DNA specific 5'-3' exodeoxyribonuclease activity	F	HRX1MBH02FV0R1_4
GO:0030695	GTPase regulator activity	F	HRX1MBH02HHJRY_13,isotig16407_4,HRMYNUX02GICPO_3,isotig04300_16,HS0W81S02EDPLH_6,isotig07827_7,HRX1MBH02G0G5X_13,isotig02324_32,isotig06966_23,isotig08336_30,HRMYNUX02I7IVR_7,HRX1MBH02FPUN0_6,HRX1MBH01B2DMY_3,HS0W81S01B7F6U_12,HS0W81S01B5AM9_12,isotig08964_26,HRX1MBH01C4OSF_1,HRX1MBH01DT3TN_3,isotig05724_9,isotig13834_14,HRX1MBH02G77BN_13,HS0W81S01CADOE_8,HRX1MBH01C2H6O_6,HRX1MBH02I52OW_2,isotig1…
GO:0046854	phosphoinositide phosphorylation	P	HRX1MBH02HGPPB_11,isotig09740_20,HRX1MBH02G2DEA_13,HRX1MBH02HPM54_12,isotig11765_18,HRX1MBH02F6HC3_12,isotig03356_24
GO:0043555	regulation of translation in response to stress	P	isotig12021_15
GO:0003824	catalytic activity	F	HRX1MBH02GGBQ0_5,HS0W81S02DSSUY_3,HS0W81S01BB6CX_2,HS0W81S02D12I8_11,HRMYNUX02HOIOW_8,HRX1MBH02HQSAI_9,HS0W81S01A2J74_8,HS0W81S02DN5HT_3,isotig17434_3,HRX1MBH01D91WX_2,isotig15186_3,isotig14664_14,HRX1MBH02GU72H_5,HS0W81S01BX1HP_3,HRX1MBH02HAL7B_9,HS0W81S02EIEIP_4,HRMYNUX02IDNPX_10,isotig07853_35,HRX1MBH02JZQPV_2,isotig11606_16,HRX1MBH01DY47A_10,HRX1MBH02GXQ8S_6,isotig07395_21,HRX1MBH02IBF0F_8,is…
GO:0016563	transcription activator activity	F	isotig15583_4,isotig15255_5,isotig09057_31,isotig11374_17,HS0W81S01BFD1J_10,isotig03772_48,isotig05460_26,isotig15419_1,isotig06811_52,HS0W81S02EA1N1_3,isotig04860_32,HRX1MBH02I018T_8,isotig09305_29,isotig04930_21,isotig10918_7,isotig01603_11,HRX1MBH02GWE5G_13,isotig13940_5,HRX1MBH02HKBWF_9,isotig08570_10,isotig14936_19,isotig12555_8,isotig07651_14,HS0W81S02D79WG_3,HRMYNUX02HAPRR_7,isotig01892_57…
GO:0009556	microsporogenesis	P	isotig13307_15,isotig11248_19,isotig06346_15,HS0W81S01BNTSZ_7,HRMYNUX02G7MT4_4,HRMYNUX02H0YQ5_7,isotig03290_28,isotig09199_7,isotig13481_10,HS0W81S01B88NB_3,isotig09087_31,isotig01460_30,isotig06889_73,isotig12594_22
GO:0015606	spermidine transmembrane transporter activity	F	HS0W81S01CJOMS_7
GO:0008553	hydrogen-exporting ATPase activity, phosphorylative mechanism	F	HRX1MBH01AHR1V_1,HS0W81S02D6V8I_6,HRMYNUX02JXMKD_3,isotig06973_27,HRMYNUX02F2BVA_3,HS0W81S01BZIVW_5,HRX1MBH02I4XM6_4,HS0W81S02C8YKS_7,isotig01711_25,isotig06978_62,HRX1MBH02HNZJN_5
GO:0006121	mitochondrial electron transport, succinate to ubiquinone	P	isotig07806_15
GO:0031329	regulation of cellular catabolic process	P	HRMYNUX02ILWHO_5,isotig13940_5,isotig13805_4,HRX1MBH01A0255_8,HRX1MBH01DLL3N_4,HRX1MBH02F1BNE_3,isotig13541_19
GO:0006941	striated muscle contraction	P	HS0W81S01CBKYA_4,HS0W81S02C2XR9_2,HS0W81S02ENBIZ_5,HS0W81S01B79DZ_10
GO:0009439	cyanate metabolic process	P	isotig14664_14
GO:0047746	chlorophyllase activity	F	HRX1MBH02GNPNI_2,isotig13550_17,HRX1MBH01AU7QS_5,HRX1MBH02JMV93_2,HRX1MBH02IQN2C_2,HRX1MBH02GNYPJ_2
GO:0006529	asparagine biosynthetic process	P	HRX1MBH02ILFNJ_4,HRX1MBH02IY0WB_1,HRX1MBH02IL0FK_4,isotig12310_5,HS0W81S01B7QFN_3,isotig07800_41,isotig07598_43
GO:0051307	meiotic chromosome separation	P	HRX1MBH02GV3UK_7,HRX1MBH02JNBVT_6,HRX1MBH02F6T80_9
GO:0080085	signal recognition particle, chloroplast targeting	C	isotig07944_12,isotig10395_10
GO:0009720	detection of hormone stimulus	P	HRMYNUX02I29T2_10,HRX1MBH02GLEV6_8,isotig17022_3
GO:0000105	histidine biosynthetic process	P	HS0W81S01B9C8H_5,HS0W81S02EXKSZ_5,HRX1MBH02HQ0TQ_4,HRMYNUX02HQ5NP_6,HS0W81S01B7YJG_7,isotig13781_10,HRX1MBH02JHF0U_4,isotig09201_32,isotig11514_18,isotig09011_27,isotig11301_8,isotig09362_11
GO:0010670	positive regulation of oxygen and reactive oxygen species metabolic process	P	isotig10681_26
GO:0046873	metal ion transmembrane transporter activity	F	HRX1MBH02HF17T_8,HRX1MBH02FMGW2_8,isotig14654_6,HRX1MBH01E1F1R_12,isotig01828_25,HRX1MBH02I9RKD_8,HRX1MBH01CD15B_2,HS0W81S02EAZF7_6,HRX1MBH01EEKND_10,isotig12710_14,HRX1MBH02H8F8T_7,isotig12492_5,isotig04026_18,HRX1MBH01AYTBN_13,HRX1MBH02GQK4R_5,HRX1MBH02JO8AE_9,HRX1MBH02F6SH6_11,HRX1MBH02HFC38_9,isotig08346_11,HRX1MBH02F66AQ_9,HRX1MBH02HEJZS_6,isotig08543_21,HRX1MBH01DQTSO_4,HRX1MBH01B74X0_15,is…
GO:0006505	GPI anchor metabolic process	P	isotig10696_25,isotig04511_7,HRX1MBH02FW0DF_6,HRX1MBH02G2Q85_2,isotig14192_10,HS0W81S02DX4RC_11,HRX1MBH01ET22M_6,HRX1MBH02IWLYQ_2,HRX1MBH02FR9HF_13,HRX1MBH02IFTPZ_2,HS0W81S02DDLKP_3,HS0W81S02E0GLL_13,HS0W81S01CEU42_3
GO:0005956	protein kinase CK2 complex	C	isotig09901_9,HS0W81S02D31UA_4,isotig05844_7
GO:0019482	beta-alanine metabolic process	P	HRX1MBH01BUW5E_2,HRX1MBH02F3NMY_5
GO:0005242	inward rectifier potassium channel activity	F	HRX1MBH02H8F8T_7,HRX1MBH02JO8AE_9,HRX1MBH02JBDSL_9,isotig03458_48,HS0W81S01BS9IL_12,isotig13638_16,isotig07709_34
GO:0043038	amino acid activation	P	isotig07318_13,HS0W81S01B2SBH_8,isotig14418_5,HRX1MBH01CF6H5_5,HRX1MBH01CDYHF_9,HRX1MBH01BXXYB_3,HS0W81S02E2RCR_3,HRX1MBH02I1YO9_9,HRX1MBH02HIY20_9,isotig09222_30,isotig09916_10,HRMYNUX02GR74U_4,HRX1MBH02IOZ6M_5,HS0W81S01CIM5V_7,isotig07001_69,HRMYNUX02F77C3_4,isotig06986_54,isotig10877_26,isotig07689_38,isotig11115_23,isotig03938_8,HRX1MBH01BBFD7_12,isotig04810_31,HS0W81S01BS0XV_8,HRX1MBH02F0JUG…
GO:0016090	prenol metabolic process	P	isotig04511_7,HRX1MBH02G2Q85_2,HRX1MBH01ET22M_6,HRX1MBH02IWLYQ_2,isotig09426_25,isotig07649_13,HRX1MBH02IFTPZ_2
GO:0009718	anthocyanin biosynthetic process	P	HS0W81S02EEBHG_2,HRX1MBH01CBKW0_4
GO:0046040	IMP metabolic process	P	HS0W81S02DSCGN_8,isotig09308_26,isotig15104_9,isotig06900_25,HRX1MBH01EPZNA_4,HS0W81S02DJ3BK_12,isotig09108_25,HRX1MBH02H0C6T_5,HRX1MBH02JH45P_8
GO:0008379	thioredoxin peroxidase activity	F	HRX1MBH01DHDR1_4
GO:0033673	negative regulation of kinase activity	P	isotig14509_17,isotig10069_25
GO:0034033	purine nucleoside bisphosphate biosynthetic process	P	HRX1MBH01BL5GY_4
GO:0000354	cis assembly of pre-catalytic spliceosome	P	isotig06858_34
GO:0016653	oxidoreductase activity, acting on NADH or NADPH, heme protein as acceptor	F	HS0W81S01BPNRY_1,HS0W81S01A4IU5_1,isotig11644_7,isotig07407_37,isotig05226_22
GO:0035061	interchromatin granule	C	HRX1MBH02HC4KV_3,isotig05186_4
GO:0004058	aromatic-L-amino-acid decarboxylase activity	F	isotig08004_30,HRX1MBH01BQ94H_12
GO:0004712	protein serine/threonine/tyrosine kinase activity	F	isotig09632_10,isotig11776_23
GO:0015780	nucleotide-sugar transport	P	isotig05078_10
GO:0047325	inositol tetrakisphosphate 1-kinase activity	F	isotig10691_24,isotig10461_28,isotig06344_17
GO:0016817	hydrolase activity, acting on acid anhydrides	F	HS0W81S01BB6CX_2,HS0W81S02D12I8_11,HRX1MBH02HQSAI_9,HRX1MBH02GU72H_5,isotig07395_21,HRMYNUX02G9CYO_5,HRX1MBH02J4HB6_10,HRX1MBH01CR1FX_9,HRX1MBH01A3FY6_5,HRX1MBH01DWT5T_9,HS0W81S02D1X96_3,HS0W81S01CHHI9_6,HRX1MBH01EOKX4_12,HRX1MBH01ATFJT_13,HRX1MBH01BRSNH_4,HRX1MBH02IGQCD_9,isotig07879_37,HRX1MBH02FMGW2_8,HRX1MBH02HSYPI_2,HS0W81S01B0BJD_10,isotig09515_10,HRX1MBH01BZJVU_4,HS0W81S01ANUT3_6,HRX1MBH01…
GO:0015774	polysaccharide transport	P	isotig10983_16
GO:0008016	regulation of heart contraction	P	HS0W81S01CBNDH_9
GO:0006342	chromatin silencing	P	HRX1MBH01CSU4X_7,HRX1MBH01BJQPU_7,isotig14362_15,HS0W81S01AJNHG_9,HRX1MBH02GWQOF_9,isotig03530_45,HS0W81S02C6PZZ_1,isotig00845_34,isotig12321_18,HRX1MBH02IR2C7_4,HRX1MBH02IP2GS_9,HRX1MBH01CPBLI_3,HRMYNUX02GMGS9_13,isotig02705_42,HS0W81S01CDZ3Z_6,isotig13389_9,HS0W81S01BAH9Y_7,isotig06926_59,isotig12699_4,isotig12517_10,HRX1MBH02JRWL2_8,isotig05036_7,HRX1MBH01CJ5OP_9
GO:0080086	stamen filament development	P	isotig10031_22
GO:0009987	cellular process	P	HS0W81S02DSSUY_3,HRX1MBH01C4KTM_7,isotig04441_26,HS0W81S02D12I8_11,HRMYNUX02HOIOW_8,isotig03426_54,HRX1MBH02HQSAI_9,HRX1MBH01CMOPR_3,HS0W81S02D1W32_5,HS0W81S02DN5HT_3,HRX1MBH01C6EET_3,isotig17300_5,HRX1MBH02HE0O4_2,HRX1MBH01D91WX_2,isotig08693_32,HS0W81S01BPRES_8,isotig03810_37,HRMYNUX02FJEWQ_10,isotig14664_14,HS0W81S01BX1HP_3,HRMYNUX02IDNPX_10,HS0W81S02EIEIP_4,isotig07853_35,HRX1MBH02JZQPV_2,HS0…
GO:0004365	glyceraldehyde-3-phosphate dehydrogenase (phosphorylating) activity	F	HRX1MBH01BWKV5_8,HS0W81S01B4XTM_2,HRX1MBH01BMEVO_8,HRX1MBH02GB5FI_8,HRX1MBH02FS39B_6,isotig08933_9,isotig08488_11,isotig08847_13,isotig02450_25
GO:0019400	alditol metabolic process	P	isotig08578_32,isotig11947_10,isotig07202_19,isotig06337_11,HRMYNUX02FIANL_4,HS0W81S01A5U4A_3,HRX1MBH02HSTK1_8,HS0W81S01B5SX1_5,isotig11279_21,HRMYNUX02GY7PU_9,HRMYNUX02GTWF4_10,HS0W81S01A91N0_3
GO:0015827	tryptophan transport	P	isotig04166_15
GO:0033275	actin-myosin filament sliding	P	HRX1MBH01EPFIV_11,isotig09782_10,HS0W81S02DPF1P_3
GO:0010476	gibberellin mediated signaling pathway	P	HS0W81S01A7V0E_11,HRMYNUX02JU12O_13,isotig13739_10,HS0W81S01B1463_3,HS0W81S01BJWRY_7,isotig07323_10,HRX1MBH01B3MFX_2,HRX1MBH01DJFI9_3,HRX1MBH02HRYLN_11,HS0W81S01CC3XH_4,isotig08589_12,isotig07916_13,isotig02904_33,isotig03626_12,HRX1MBH02GJF6K_9,HRX1MBH02I5FWW_6,HRMYNUX02HC2ID_7,HS0W81S01BEPEP_7,isotig08682_13,HRX1MBH02H1EJI_4,isotig08479_27,isotig10693_24
GO:0006012	galactose metabolic process	P	isotig08994_26,isotig08692_13,isotig09295_11,HRX1MBH02G6GVL_3,isotig10254_7
GO:0009095	aromatic amino acid family biosynthetic process, prephenate pathway	P	isotig04568_22,isotig08283_31,HS0W81S01AXI7W_4,isotig06416_2,isotig11182_6,isotig15698_12,HRX1MBH02GKOQZ_12,isotig05951_6,HS0W81S01AYIPH_4,HRMYNUX02GBIKA_8,HS0W81S02EN2DG_8,HS0W81S01CBAO1_11
GO:0015961	diadenosine polyphosphate catabolic process	P	HS0W81S02DKRNO_6,HS0W81S02D42TR_6,HS0W81S01BSNZZ_9
GO:0034453	microtubule anchoring	P	HS0W81S01CB4V5_6
GO:0008171	O-methyltransferase activity	F	isotig12207_15,HRX1MBH01BWMYQ_3,isotig06820_6,HRX1MBH01AO9DY_10,HS0W81S01AX3X0_9,isotig13301_16,HRMYNUX02IJ7IK_6,isotig12711_18,isotig10535_5,isotig10400_22,HRMYNUX02FKIHR_6,isotig10294_9,isotig13361_5,HRX1MBH01EYCB8_3,isotig04574_15,isotig11225_6,HRMYNUX02F3M3Z_2,HRMYNUX02INELU_2,isotig13237_8
GO:0052548	regulation of endopeptidase activity	P	isotig05134_27,isotig01909_12,HRX1MBH02GTHMR_7,isotig13541_19
GO:0033342	negative regulation of collagen binding	P	HRX1MBH01BGR3P_5,HS0W81S01BNX7G_12
GO:0009161	ribonucleoside monophosphate metabolic process	P	isotig13080_7,isotig13257_6,HS0W81S02DSCGN_8,isotig09308_26,isotig14505_13,isotig15104_9,isotig06900_25,HRX1MBH01EPZNA_4,isotig10181_9,HS0W81S02DJ3BK_12,HRX1MBH02GZMYZ_8,isotig12310_5,isotig09108_25,isotig09406_11,isotig04732_35,HRX1MBH02H0C6T_5,HRX1MBH02JH45P_8,isotig03856_9,isotig12200_20,isotig04514_28
GO:0031407	oxylipin metabolic process	P	HRX1MBH01EAXTC_2,isotig13383_8,isotig07496_49,HRX1MBH02IQF5G_3,HRX1MBH01BST8C_7,isotig00947_52,HRX1MBH02JXGDX_6,HRX1MBH01C3WP5_8,HS0W81S01CDK1P_10,isotig09192_27,isotig10010_10,HRMYNUX02H0ZGT_10,isotig11989_19,isotig04210_30,HRX1MBH01EJ4QI_2,isotig03630_46,isotig04124_11,isotig08165_12,HRMYNUX02IYQ1L_4,isotig12690_7,HRX1MBH01C6OMV_11,isotig10566_26,HRX1MBH01BLCOY_6,HRX1MBH02I8CVW_14,HRX1MBH01BB9M…
GO:0030599	pectinesterase activity	F	HS0W81S01A7CGM_7,isotig10186_20,HRX1MBH01CMF49_2,isotig14888_13,isotig04216_51,HRMYNUX02II8HX_10,HRMYNUX02GIAHU_11,HRMYNUX02G3U03_9,HRX1MBH02ITHHS_11,HRX1MBH01CTD79_1,HRMYNUX02IQ1MW_10,HS0W81S02EKS4C_6,HRMYNUX02I0YJL_8,isotig08838_30,HRX1MBH01ETRKB_2,HRX1MBH01CZFO2_2,HS0W81S01A9ZD3_6,isotig09121_10,HS0W81S01BNSIU_10,HS0W81S01BTZIE_9,isotig17483_1,HRX1MBH01EP3H2_10,HRX1MBH02HGPI2_4,HS0W81S01BUGJV_…
GO:0010191	mucilage metabolic process	P	isotig07188_15,HRX1MBH01EF04V_3,HS0W81S02EGP77_8,isotig03502_17,HS0W81S02EWQA7_1,HRX1MBH02JRGT3_6,HRX1MBH02GD6JG_14,isotig07180_14,HRX1MBH02GW3RQ_11,HRX1MBH01BNII8_3,isotig07470_17,HRMYNUX02H1570_11,isotig07163_35,isotig04330_43,HRX1MBH02FVSSF_6,isotig13225_6,isotig07385_34,HS0W81S01A1F0O_4,HRX1MBH02HT65A_4,HRX1MBH02FRUTU_5,HRMYNUX02JOC46_5,HRX1MBH02GW4DW_4,HS0W81S01BOE82_6,HS0W81S02C6A5L_6,isoti…
GO:0004161	dimethylallyltranstransferase activity	F	isotig10176_10,isotig09498_10
GO:0008614	pyridoxine metabolic process	P	HS0W81S02EP989_6,isotig11978_18,HS0W81S02C9PQZ_5,isotig13293_18,isotig08893_22
GO:0008409	5'-3' exonuclease activity	F	HRX1MBH02I49F8_5,isotig11445_10,isotig11525_20,isotig12178_18,isotig16941_11,HRX1MBH02FV0R1_4,HRX1MBH02IK03B_4,isotig08195_39
GO:0010959	regulation of metal ion transport	P	isotig16702_4,HRX1MBH02I3ZN4_3,HS0W81S01A36OQ_4,HS0W81S01BI9S9_3,isotig00769_6,isotig16630_11
GO:0034030	ribonucleoside bisphosphate biosynthetic process	P	HRX1MBH01BL5GY_4
GO:0004019	adenylosuccinate synthase activity	F	isotig09406_11
GO:0004028	3-chloroallyl aldehyde dehydrogenase activity	F	HS0W81S01BS8WB_3
GO:0004124	cysteine synthase activity	F	isotig15728_5,HRMYNUX02HLVWO_3,isotig01328_10,isotig10895_8,isotig04740_25,HS0W81S01BCRFZ_6,isotig04407_25
GO:0006368	RNA elongation from RNA polymerase II promoter	P	HS0W81S01BKCWN_2
GO:0031572	G2/M transition DNA damage checkpoint	P	isotig08901_28
GO:0000725	recombinational repair	P	HRX1MBH01CTTXC_9,HS0W81S02C10BA_5,isotig15388_6,HRX1MBH01BIQOA_12,HRX1MBH01CIPFD_7,HRX1MBH02FQD4Z_2,isotig02810_7
GO:0016893	endonuclease activity, active with either ribo- or deoxyribonucleic acids and producing 5'-phosphomonoesters	F	HRX1MBH02JJ1OG_13,HS0W81S01CJTCC_6,HS0W81S02EU3YP_15,isotig06961_15,HRX1MBH02FXFA6_11,HRX1MBH02JI5NG_7,HRX1MBH02IDM6T_2,HRX1MBH02HG34W_11,HRX1MBH02HCZU8_7,isotig16687_4,HRX1MBH02GSGBY_2,HS0W81S02ECYPY_3,HS0W81S02C8D9A_6,HRMYNUX02GKTCZ_2,isotig14369_14,HRX1MBH01DIE9U_3,HRX1MBH01BIQOA_12,HRX1MBH02FUODE_11,HRX1MBH02HQOE3_8,HRMYNUX02H9TIB_8,isotig13664_13,HS0W81S01BQQNR_3,HRX1MBH02IZUYS_4,HS0W81S01AZ…
GO:0010833	telomere maintenance via telomere lengthening	P	HRX1MBH02I93CZ_2,HRX1MBH02J4C0Y_2,HS0W81S01A4PCK_7,isotig10019_26,HS0W81S02EBWAG_1
GO:0043205	fibril	C	isotig08703_31
GO:0009932	cell tip growth	P	isotig14654_6,HRX1MBH01C2AE5_14,isotig09563_24,HRX1MBH01CWYQS_4,HRX1MBH02G0G5X_13,isotig02324_32,isotig08336_30,isotig06958_56,HRMYNUX02G3U03_9,HRX1MBH01AWZQP_11,isotig07439_44,HRX1MBH01BRXQW_14,HS0W81S01B7F6U_12,HRX1MBH01EP3H2_10,isotig09897_25,HS0W81S02DA5Z5_2,HRX1MBH02G77BN_13,HS0W81S01A1IN1_5,isotig15829_5,HRX1MBH02G1JVH_4,isotig14569_6,HS0W81S02DFIOL_9,isotig07728_39,HRX1MBH01CYHOU_13,HRX1MB…
GO:0008290	F-actin capping protein complex	C	isotig02577_20,HS0W81S01CJOAG_1,isotig14440_7
GO:0015116	sulfate transmembrane transporter activity	F	isotig13000_4,HRX1MBH01EVBF3_1,HRX1MBH02I3CMU_6,isotig11735_7,HRX1MBH02HWTTN_14,HS0W81S01BS6U1_7,HRMYNUX02IS0RL_7,HRMYNUX02GY9ZB_5,HRMYNUX02IVGXM_6,isotig07459_15,isotig14023_6,HRX1MBH02GGXTD_4,isotig16812_10,HRX1MBH01AZ68L_4,HRX1MBH01ASZ09_5,isotig13982_17,isotig05690_14,isotig04436_25,HRX1MBH01AZ0TL_4,isotig15762_7
GO:0010280	UDP-L-rhamnose synthase activity	F	isotig07662_39,HS0W81S01A1F0O_4,isotig07107_50,isotig10462_19
GO:0031123	RNA 3'-end processing	P	HS0W81S02EU3YP_15,isotig11069_20,HRX1MBH02FXFA6_11,HRX1MBH02HCZU8_7,HRX1MBH02GV3UK_7,HRX1MBH02IYCT6_3,HRX1MBH02JNBVT_6,HRX1MBH02HQOE3_8,HRMYNUX02H9TIB_8,isotig09479_8,HS0W81S02D7X8T_13,HRX1MBH02F6T80_9,HRX1MBH02HVIA9_12
GO:0042102	positive regulation of T cell proliferation	P	HS0W81S01AMUTG_12
GO:0042128	nitrate assimilation	P	HRX1MBH02GYHBJ_1,isotig08221_33,HS0W81S02DLPZT_9,HRX1MBH01DC0UQ_9,HS0W81S02E1HRI_9,isotig07217_14,HRX1MBH02FODIU_1,isotig08339_32,isotig07731_37,HRX1MBH01BN2C7_7,isotig05617_4,HRX1MBH01AVMLY_6
GO:0045137	development of primary sexual characteristics	P	isotig10554_23,isotig15025_14
GO:0016585	chromatin remodeling complex	C	HRX1MBH01CSU4X_7,isotig06977_60,isotig08349_10,isotig03402_62,HS0W81S02EUHSD_9,HRX1MBH02FOON7_2,HS0W81S01AJ9RW_7,HRX1MBH02JQPMX_2,HS0W81S01A7KTI_2,HRMYNUX02JMMGR_1,HS0W81S01CDZ3Z_6,HS0W81S01B1J8Q_7,HS0W81S01BAH9Y_7,HRMYNUX02F50AH_11,HS0W81S02EPVN5_3,HRX1MBH02JTXM4_1,isotig12517_10,HS0W81S01A6SIS_10,HRX1MBH02G4GCE_3,HRX1MBH02G0M68_1,HRMYNUX02I7C0S_3,HRX1MBH02JD6KL_1
GO:0004801	transaldolase activity	F	HRX1MBH02HI2RF_4,HRX1MBH02IJ7BU_11,isotig04288_30
GO:0051085	chaperone mediated protein folding requiring cofactor	P	isotig09461_29
GO:0007616	long-term memory	P	isotig09348_29
GO:0007338	single fertilization	P	HS0W81S01A8CCJ_5,HRMYNUX02FWJD4_2,HS0W81S01ANRKA_3,HS0W81S01B88TN_5,isotig03346_62,HS0W81S01CEMLB_5,isotig02840_31
GO:0008824	cyanate hydratase activity	F	isotig14664_14
GO:0008574	plus-end-directed microtubule motor activity	F	HS0W81S01BELE1_9
GO:0008381	mechanically-gated ion channel activity	F	HRX1MBH02JDGW5_3,HRX1MBH02I0XXH_3,HRX1MBH02GCOV6_3,HRX1MBH02G7B0R_3,HRX1MBH02GLCXV_3,isotig08383_31,HRX1MBH02IW1K5_3,isotig07467_14,HRX1MBH02HRBEL_3
GO:0044271	cellular nitrogen compound biosynthetic process	P	HRX1MBH02HQSAI_9,HRX1MBH01D91WX_2,isotig11606_16,isotig13080_7,isotig03850_40,isotig05954_7,isotig15280_13,HRX1MBH02FMGW2_8,HS0W81S01ARV03_2,HRX1MBH02ILFNJ_4,HS0W81S02ESOIB_4,isotig15728_5,HRX1MBH02GKACW_1,HRX1MBH02IY0WB_1,HS0W81S01B2SBH_8,isotig02078_7,HRX1MBH01B5EF7_1,isotig13257_6,isotig03818_39,isotig04568_22,HS0W81S01ASBQO_5,isotig10339_6,HRX1MBH02FTEKM_12,HS0W81S02DSCGN_8,isotig13708_5,HRMY…
GO:0005839	proteasome core complex	C	isotig12361_19,isotig11783_18,isotig12146_12,HRMYNUX02GKT8D_7,isotig13565_8,isotig12179_7,isotig12635_7,isotig05102_20,HS0W81S01B3VSO_4,isotig12722_16,HRX1MBH02IJNHB_7,isotig11025_9,isotig11528_20,HS0W81S01A06FC_7,isotig05301_8,HRMYNUX02JPLAG_7,isotig03048_28,HRX1MBH01D74HI_7,isotig09947_21,isotig11924_21
GO:0009533	chloroplast stromal thylakoid	C	isotig12400_15,isotig11909_15,isotig16752_9,isotig09794_27,isotig05270_7
GO:0043604	amide biosynthetic process	P	isotig09763_10
GO:0046790	virion binding	F	HRX1MBH01DJI6A_9
GO:0005626	insoluble fraction	C	HRX1MBH01EJ4EO_12,HRX1MBH02G8QIW_5,isotig13257_6,HS0W81S02DW2B1_10,HRX1MBH02H99CN_5,isotig04511_7,HRX1MBH02H2CLT_6,HS0W81S02DN64D_1,HRX1MBH02G2Q85_2,HRX1MBH02GZ1N7_5,HRX1MBH01CS0M4_9,HS0W81S02DJMYM_1,isotig14193_6,HS0W81S01BZQR3_4,HRX1MBH02GV0OZ_5,HS0W81S01BIWU4_2,HRX1MBH02I1AHF_8,isotig08139_11,HRX1MBH02IEEBS_8,HRX1MBH01DQY17_4,HRX1MBH01E3F4E_6,HS0W81S01ANY4I_10,HS0W81S01A7OGO_5,HS0W81S02E124U_1…
GO:0045321	leukocyte activation	P	HRX1MBH02HEDAV_11,HRX1MBH02GV3UK_7,HRX1MBH02IP2GS_9,HRX1MBH02JNBVT_6,HRX1MBH02IO5EY_5,HRX1MBH02H0MXH_11,HRX1MBH02F6T80_9,HRX1MBH02IT6K3_5,HRX1MBH02HPY9W_12,isotig05036_7
GO:0015380	anion exchanger activity	F	HRMYNUX02HVP1Q_5,HRMYNUX02GUWTA_8,HRX1MBH01DEFWZ_7,HS0W81S01B14TZ_5,HRMYNUX02GZJF0_5,HRX1MBH01AX9UJ_7,HRX1MBH01CQWGR_5,HRMYNUX02I4ZOZ_11,isotig06956_59,HS0W81S01AQHCF_4,isotig11584_8,HS0W81S02DD6YW_9,HRX1MBH02HBQYB_14,HRMYNUX02I1KWZ_4,HS0W81S01BXVH6_7
GO:0042180	cellular ketone metabolic process	P	HS0W81S01BX1HP_3,isotig02971_10,isotig03850_40,HRX1MBH01EAXTC_2,isotig05954_7,HS0W81S01CFN88_2,HRX1MBH01BUW5E_2,isotig09002_10,isotig12458_8,HS0W81S01A7V0E_11,isotig16838_9,HRX1MBH02ILFNJ_4,HRX1MBH02GYHBJ_1,isotig07318_13,isotig17157_5,HRX1MBH02IAY0I_13,isotig09244_10,HS0W81S01BONDW_2,isotig04924_34,isotig15728_5,HRX1MBH02GKACW_1,HRX1MBH02IY0WB_1,HS0W81S01B2SBH_8,HS0W81S01B9LSI_1,HRX1MBH01B5EF7_1…
GO:0030258	lipid modification	P	HS0W81S01B9LSI_1,isotig11733_19,isotig07496_49,HS0W81S01CCPT8_9,isotig14009_11,HRX1MBH02HGPPB_11,HRX1MBH02G4T97_15,isotig09740_20,HRMYNUX02FT2QG_5,isotig03168_7,HRX1MBH02G2DEA_13,HRX1MBH02HNYYU_10,isotig06658_7,isotig07495_14,HRX1MBH02F3TW3_12,isotig04210_30,HRX1MBH02JQ4C6_4,HRX1MBH02HPM54_12,isotig11765_18,isotig04374_36,HRX1MBH02H4OEM_3,isotig13945_13,HS0W81S02D9XTQ_4,HRX1MBH02I6FA7_15,isotig10…
GO:0006431	methionyl-tRNA aminoacylation	P	isotig10877_26,isotig02198_74,isotig11253_8,HS0W81S01CDZLR_11,isotig09941_28
GO:0042254	ribosome biogenesis	P	HRX1MBH01ATFJT_13,isotig12885_19,HRX1MBH01CNA2N_3,HRX1MBH02HFGGW_5,HS0W81S02DLKAV_5,HS0W81S01A2PS2_4,HS0W81S01BQD4O_4,isotig14786_5,isotig08209_25,isotig11094_6,isotig13983_7,isotig08809_11,isotig10175_27,HRX1MBH01BW5RE_1,isotig03078_9,isotig01120_19,isotig13562_7,HS0W81S01BPA9B_5,isotig15805_14,isotig17133_3,HRX1MBH01EB0J4_15,isotig14854_6,isotig07679_11,isotig11054_8,HRX1MBH01DZUOT_3,isotig0777…
GO:0070626	(S)-2-(5-amino-1-(5-phospho-D-ribosyl)imidazole-4-carboxamido)succinate AMP-lyase (fumarate-forming) activity	F	isotig09108_25
GO:0007264	small GTPase mediated signal transduction	P	HRMYNUX02GT5Z1_4,isotig12762_22,HRX1MBH02IOWQ0_15,isotig05174_8,isotig05450_21,HS0W81S01CC0SN_3,HRX1MBH02JGC75_14,HRX1MBH01B17J8_3,HRX1MBH02G475B_9,isotig15299_11,isotig14361_7,isotig10399_6,HS0W81S01A83EV_4,isotig13530_15,isotig11728_21,HRMYNUX02IRS11_8,HRMYNUX02HJNCY_6,HRX1MBH02J6EHT_12,HRX1MBH01A38H3_4,HRX1MBH02IRBOX_14,HS0W81S01BH3Y3_14,HRX1MBH02GOH0D_5,isotig12436_19,HRMYNUX02F8115_13,isotig…
GO:0051053	negative regulation of DNA metabolic process	P	HS0W81S01CEI02_1,HRX1MBH02INCTD_6,HRX1MBH02JYEID_3,HRX1MBH02GV3UK_7,HRX1MBH01AYF6Q_12,HRX1MBH02JNBVT_6,HRX1MBH01BJIWR_2,HRX1MBH01BGR3P_5,HRX1MBH02IS3KS_3,HRX1MBH02F6T80_9,HRX1MBH02GNVZO_4,HS0W81S01BNX7G_12,isotig14473_4
GO:0042350	GDP-L-fucose biosynthetic process	P	isotig09674_9
GO:0007162	negative regulation of cell adhesion	P	HRX1MBH01BGR3P_5,HS0W81S01BNX7G_12
GO:0005102	receptor binding	F	isotig03810_37,HS0W81S02EDPLH_6,HS0W81S01A83EV_4,HRX1MBH02JM8PA_3,isotig02264_68,HRX1MBH01DT83X_2,HRX1MBH02GPS3T_2,HRX1MBH02F2E1O_5,isotig02791_15
GO:0017140	lipoic acid synthase activity	F	isotig10430_26,HRMYNUX02JB73R_11,HRMYNUX02JVDNY_10,isotig14864_13,HRMYNUX02J0H6M_10,HRMYNUX02F5KC9_10
GO:0008276	protein methyltransferase activity	F	HS0W81S01BIP7I_12,HS0W81S02ESRZO_2,isotig09119_31,HRX1MBH02I7PI9_3,HS0W81S01CCDI4_4,HS0W81S01CJHEF_9,HS0W81S02C5OEG_1,HRMYNUX02JZL2A_2,HRMYNUX02FMYCO_8,isotig11609_10,HS0W81S02EADVP_8,HS0W81S01B3TE7_1,HRMYNUX02G7TGH_11,HRX1MBH01AJYPL_4,HS0W81S01CH740_10,isotig16452_5,HRX1MBH01D447N_5,HRX1MBH02IJ9L2_10,HRMYNUX02FIS5P_13,HS0W81S01A9D7J_11,isotig11711_5,HS0W81S01BAX3O_4,HRX1MBH01DZ9R4_13,HS0W81S01CJ…
GO:0044426	cell wall part	C	HS0W81S01A8CCJ_5,HRMYNUX02FWJD4_2,HS0W81S01B88TN_5,isotig11690_20,isotig03346_62,HS0W81S01CEMLB_5
GO:0051338	regulation of transferase activity	P	HS0W81S01CB4V5_6,HRX1MBH02G200I_8,isotig08770_31,HS0W81S01BEGA3_5,isotig10889_26,HS0W81S01ANCJH_5,HRX1MBH02FMBLX_8,HS0W81S01A23ZC_5,HRX1MBH02G1TMQ_15,HRX1MBH02HJOD1_7,isotig07283_14,HRX1MBH01BGR3P_5,isotig14509_17,isotig09691_8,HRX1MBH01CKDU1_12,HRX1MBH01EVMSU_3,HRX1MBH02I23I6_12,isotig14173_6,HS0W81S01BSVAO_5,isotig03304_112,isotig10069_25,HS0W81S01BNX7G_12
GO:0007548	sex differentiation	P	HRX1MBH02F4B5M_12,isotig10554_23,isotig16760_5,isotig15025_14,HS0W81S01BHL54_3,HRX1MBH02IRM4R_11,HS0W81S01B2PME_6,HRMYNUX02H1H4V_12,isotig02791_15,isotig10673_21
GO:0009813	flavonoid biosynthetic process	P	HRX1MBH02J1VG6_3,HS0W81S01BCHTU_3,HS0W81S01AP6Z2_3,isotig17038_4,HS0W81S01ANYMV_6,HS0W81S02EEBHG_2,HS0W81S01AUZN8_1,HRX1MBH02I5P0W_8,HRMYNUX02JDR3X_4,HRX1MBH02HXX3N_5,isotig09914_18,HS0W81S01AJ2SP_3,isotig13085_10,HRX1MBH02IKV85_2,HRMYNUX02F9F2L_10,HRMYNUX02HAPRR_7,HRX1MBH02G4T7D_9,isotig12406_9,HRMYNUX02HYL1Z_5,HRX1MBH01CBKW0_4,HS0W81S01BT56B_3,isotig14526_13,isotig15290_16,isotig07662_39,isotig…
GO:0016529	sarcoplasmic reticulum	C	HRX1MBH01AYTBN_13
GO:0030718	germ-line stem cell maintenance	P	isotig10679_25,isotig03338_19
GO:0009905	ent-copalyl diphosphate synthase activity	F	isotig07409_21
GO:0016837	carbon-oxygen lyase activity, acting on polysaccharides	F	isotig02996_9,HRX1MBH02IKJUN_13,HRX1MBH01ARZOF_4,HS0W81S02EBQVX_11,HRX1MBH01EVKRL_3,HS0W81S02DWA7M_10,HRX1MBH01C3UFN_5,isotig08921_8,isotig12016_18,isotig08526_10,isotig07638_8,isotig09541_21,isotig02918_42
GO:0004477	methenyltetrahydrofolate cyclohydrolase activity	F	HS0W81S01B9C8H_5,HS0W81S02EXKSZ_5,HRMYNUX02HQ5NP_6,HS0W81S01B7YJG_7,isotig11301_8
GO:0006641	triglyceride metabolic process	P	HRX1MBH01DQY17_4,HRX1MBH01BMU0J_4,HRX1MBH01BGNIZ_4
GO:0004375	glycine dehydrogenase (decarboxylating) activity	F	HRX1MBH02HAN3I_6,HRX1MBH02GCHYW_6,isotig06913_25,HRX1MBH02F1NO9_6,HRX1MBH02HGRSV_6,HRX1MBH02INIZT_2,HRX1MBH02HGC7J_6,HRX1MBH02G8MAX_6
GO:0051179	localization	P	isotig04441_26,HS0W81S01BB6CX_2,HRMYNUX02HOIOW_8,HRX1MBH02HQSAI_9,isotig17300_5,HRX1MBH02GU72H_5,HS0W81S02D9IGL_5,isotig01371_16,isotig08965_10,isotig13314_7,isotig12227_16,HRX1MBH02J4HB6_10,isotig06274_12,HRX1MBH01CR1FX_9,HRX1MBH01A3FY6_5,HRX1MBH02ILHQB_6,isotig11093_18,HS0W81S02D1X96_3,HS0W81S01CHHI9_6,isotig02255_14,HRX1MBH02IQN9J_13,HRX1MBH02JD8WR_5,HRX1MBH02HF17T_8,HRX1MBH01BRSNH_4,HRX1MBH02…
GO:0003975	UDP-N-acetylglucosamine-dolichyl-phosphate N-acetylglucosaminephosphotransferase activity	F	isotig06831_7
GO:0006422	aspartyl-tRNA aminoacylation	P	HRX1MBH01BXXYB_3,HRX1MBH01BBFD7_12,isotig04719_9,isotig08472_25,isotig08493_24,HRX1MBH02H4V6D_7,HRMYNUX02FTV90_4,HRMYNUX02HVFF9_10,HRMYNUX02F3WCK_4
GO:0033298	contractile vacuole organization	P	isotig04735_10,HS0W81S02C70OV_6
GO:0046861	glyoxysomal membrane	C	isotig13340_17,isotig12012_9,isotig10881_6,isotig11314_5,HRX1MBH02JDYR8_10,isotig03800_42
GO:0050567	glutaminyl-tRNA synthase (glutamine-hydrolyzing) activity	F	HRMYNUX02GHWEG_15,HRX1MBH02ILZOI_14,isotig09725_8,isotig14928_10,isotig05842_4,isotig09577_11
GO:0016531	copper chaperone activity	F	isotig16702_4,HS0W81S01BI9S9_3,HRX1MBH02G97P2_7,isotig16630_11
GO:0004764	shikimate 5-dehydrogenase activity	F	HRMYNUX02HQ6WO_4,isotig03656_40,HRX1MBH01CW71Q_12,isotig07959_34,HRX1MBH01E2JTI_4,HRMYNUX02FZFRA_8,HRX1MBH01CVGX1_13,HRX1MBH01DVW0E_4,HRMYNUX02IEHS9_5,HRMYNUX02HADA5_7,HS0W81S02DKEU1_3,HS0W81S02DZHBR_2,HS0W81S01CIHY6_3,HS0W81S02EWISU_3,HRX1MBH01EBWI6_4,HS0W81S02D7DUG_11
GO:0010017	red or far-red light signaling pathway	P	HRX1MBH01EOODN_1,HRX1MBH02I23CZ_2,isotig14280_7,HS0W81S01BH8SY_9,HS0W81S02D47N6_8,isotig09878_29,HRX1MBH02FSQ9H_2,isotig03940_31,HS0W81S01BXJUR_4,HS0W81S01AP3PC_6,isotig06902_71,isotig08923_26,isotig10335_20,isotig00992_66,HS0W81S02EA1N1_3,isotig13854_5,HRX1MBH02HU7L5_4,isotig07079_25,HS0W81S01B1463_3,HS0W81S01BADZA_3,HRX1MBH02JC8GA_2,isotig08294_7,HS0W81S02DOVGJ_2,isotig05964_16,HS0W81S02C8K1P_6…
GO:0045583	regulation of cytotoxic T cell differentiation	P	HRX1MBH01BQHE2_6
GO:0009831	plant-type cell wall modification during multidimensional cell growth	P	isotig02619_20,HRX1MBH01D0VRU_4,HRX1MBH01B683I_8,HRX1MBH01DMFZN_5
GO:0015800	acidic amino acid transport	P	HRX1MBH01B7TWK_7,HRX1MBH01BYMIJ_4,isotig04166_15
GO:0043231	intracellular membrane-bounded organelle	C	isotig10577_21,isotig12859_18,HS0W81S02DSSUY_3,isotig04441_26,HRMYNUX02HOIOW_8,HS0W81S02D12I8_11,HRX1MBH02HQSAI_9,isotig03426_54,HRX1MBH01C6EET_3,isotig17434_3,isotig17300_5,HRX1MBH02HE0O4_2,HRX1MBH02H31DD_2,isotig08693_32,HS0W81S01BPRES_8,isotig15186_3,isotig03810_37,HS0W81S01BX1HP_3,HRX1MBH02HAL7B_9,HRMYNUX02IDNPX_10,HS0W81S02D9IGL_5,HRX1MBH02HFDTR_6,HS0W81S01B9AR1_9,HRX1MBH01DY47A_10,isotig073…
GO:0000288	nuclear-transcribed mRNA catabolic process, deadenylation-dependent decay	P	isotig11069_20,HS0W81S01AUEN5_4,HRX1MBH02GV3UK_7,HRX1MBH02JNBVT_6,isotig09479_8,isotig09348_29,HRX1MBH02F6T80_9
GO:0016303	1-phosphatidylinositol-3-kinase activity	F	isotig09740_20,isotig11765_18
GO:0015994	chlorophyll metabolic process	P	isotig03656_40,isotig04496_28,HRX1MBH02GNPNI_2,isotig10211_23,isotig14544_5,isotig09621_25,HRX1MBH02HJGXP_1,isotig02046_8,HRX1MBH02F97FF_11,contig11538_36,HRMYNUX02FZFRA_8,HRMYNUX02FO9AU_12,isotig08945_11,HRX1MBH01B3MFX_2,HS0W81S01BMUP6_2,isotig08208_13,isotig10736_8,isotig07366_43,isotig08384_17,isotig02348_9,isotig13550_17,isotig10511_21,isotig15734_14,HRX1MBH02H3RT8_1,isotig10124_23,isotig1238…
GO:0045851	pH reduction	P	HRX1MBH02I4XM6_4,HRX1MBH02HNZJN_5
GO:0005086	ARF guanyl-nucleotide exchange factor activity	F	HRMYNUX02GICPO_3,HS0W81S02EDPLH_6,HRMYNUX02I7IVR_7,HRX1MBH01B2DMY_3,isotig13834_14,HRX1MBH02I52OW_2,HRX1MBH01EB3I6_5,HRX1MBH01DT83X_2,isotig12103_16,isotig13770_13,HS0W81S02DRSBN_6,HRX1MBH02JQJ8E_7,HS0W81S02D7P7V_5,isotig09388_27
GO:0045433	male courtship behavior, veined wing generated song production	P	HRX1MBH01DKTDX_1
GO:0050818	regulation of coagulation	P	HRX1MBH02JYO2Q_11
GO:0004861	cyclin-dependent protein kinase inhibitor activity	F	isotig11490_4,isotig11184_7,isotig14509_17,isotig15093_14
GO:0043481	anthocyanin accumulation in tissues in response to UV light	P	isotig07076_60,isotig06878_31,isotig01813_89
GO:0035299	inositol pentakisphosphate 2-kinase activity	F	HS0W81S02ESWQX_10,HS0W81S02EMK3N_8,HS0W81S02DXTAE_10,HRX1MBH02HFDB8_7,HS0W81S02DUL8W_6
GO:0046847	filopodium assembly	P	HS0W81S02DW2B1_10,HRX1MBH01EPFIV_11,isotig09782_10,HS0W81S02E124U_1,HRMYNUX02ICZ8O_3,HS0W81S02DPF1P_3,HRMYNUX02HPT4F_3
GO:0048443	stamen development	P	isotig08594_10,isotig16835_4,HS0W81S02DTXQR_1,isotig10031_22,isotig09554_10,isotig06976_61,HRX1MBH02GWE5G_13,isotig12555_8,HRMYNUX02G7MT4_4,isotig07289_14,isotig17074_3,HS0W81S01CBJ1N_11,isotig12949_6,HRX1MBH02GXMYA_13,HRX1MBH02IC3N6_13,isotig12116_25,isotig06985_26,isotig06878_31,isotig02174_3,isotig01813_89,isotig07382_19,HS0W81S01BBIGJ_8,isotig04359_25
GO:0031109	microtubule polymerization or depolymerization	P	isotig04302_43,HS0W81S01BELE1_9
GO:0034972	histone H3-R26 methylation	P	isotig08673_33
GO:0034418	urate biosynthetic process	P	HS0W81S01AMUTG_12
GO:0045927	positive regulation of growth	P	isotig04450_31,isotig13940_5,HS0W81S01BHL54_3,HRX1MBH01AYSU2_3,HRX1MBH01DT3TN_3,isotig12625_8,HS0W81S01AXIDR_2,HRX1MBH02I0X3I_11,HRX1MBH02G9RIF_4,HS0W81S01CCODV_4
GO:0019829	cation-transporting ATPase activity	F	HRX1MBH02HQSAI_9,HRX1MBH02FMGW2_8,HS0W81S02EAZF7_6,isotig11817_18,isotig03948_29,HRX1MBH01AYTBN_13,isotig08346_11,HS0W81S02D6V8I_6,HS0W81S02EO9AI_5,HS0W81S02EJLWY_7,HRMYNUX02IQ3DJ_12,HRMYNUX02HXMBU_4,isotig08135_37,HRX1MBH01DSMLG_11,HRX1MBH02GYAM1_3,isotig09506_28,HRX1MBH02HNT5C_3,HRX1MBH01CM5BN_12,HS0W81S02DTO3O_3,isotig06951_26,isotig03854_52,HS0W81S02DLVCG_10,HRX1MBH01DEP7I_14,isotig16298_3,is…
GO:0005779	integral to peroxisomal membrane	C	isotig13382_5,isotig02774_5
GO:0009108	coenzyme biosynthetic process	P	isotig11606_16,HRX1MBH01C3VF1_5,isotig12458_8,isotig10053_9,HRX1MBH02G9PNQ_13,HRX1MBH02JSWES_13,isotig07389_23,isotig09023_24,HS0W81S01BD6CE_3,isotig14336_6,HRX1MBH01DMBUH_4,isotig10430_26,HRX1MBH02F08J9_13,isotig15096_8,HS0W81S01B9C8H_5,isotig07455_17,isotig11978_18,HS0W81S02EXKSZ_5,isotig06763_2,HRMYNUX02JB73R_11,HRX1MBH01CT6V1_9,isotig14797_4,isotig06478_4,HRMYNUX02HQ5NP_6,HRMYNUX02JVDNY_10,HS…
GO:0045047	protein targeting to ER	P	HRX1MBH01D0OSQ_5,HRMYNUX02FV6A3_4,isotig16240_3,isotig06465_5,HS0W81S02EQIEV_10,isotig07944_12,isotig08414_12,isotig07727_14,HS0W81S02EMQL6_9,isotig03969_31,isotig08562_14,HS0W81S02C8ZA1_5,isotig12985_16
GO:0004484	mRNA guanylyltransferase activity	F	HRX1MBH01D3JKM_3
GO:0004698	calcium-dependent protein kinase C activity	F	isotig08548_13,isotig07682_34
GO:0010050	vegetative phase change	P	HRX1MBH02GYHBJ_1,isotig07123_60,isotig10655_7,HRX1MBH02FODIU_1,isotig05772_18,isotig06999_59
GO:0015665	alcohol transmembrane transporter activity	F	isotig11589_10,isotig14031_7,HRX1MBH02GA2PP_10,isotig09788_13,isotig15689_7,HRX1MBH01AZ346_4,isotig09165_12,isotig07975_10,HRX1MBH02IHU62_5
GO:0032892	positive regulation of organic acid transport	P	HRX1MBH01DQY17_4,HRX1MBH01BMU0J_4,HRX1MBH01BGNIZ_4
GO:0016672	oxidoreductase activity, acting on sulfur group of donors, quinone or similar compound as acceptor	F	isotig03210_8,isotig14487_10
GO:0005852	eukaryotic translation initiation factor 3 complex	C	isotig05520_15,HRX1MBH02G3D2H_10,HRX1MBH02JO4DO_2,isotig08851_29,HRX1MBH02JKP3P_10,HRX1MBH02JBG54_10,HRX1MBH02JFRPX_10,isotig11019_8,isotig07098_22,HS0W81S01CGHCP_6
GO:0048255	mRNA stabilization	P	HRX1MBH02HH4XD_10,HRX1MBH01DLL3N_4
GO:0005097	Rab GTPase activator activity	F	isotig05724_9,HRX1MBH02G8IP1_8
GO:0030956	glutamyl-tRNA(Gln) amidotransferase complex	C	HRX1MBH02ILZOI_14
GO:0003018	vascular process in circulatory system	P	HRX1MBH02GSVUS_10
GO:0010860	proteasome regulator activity	F	HRX1MBH02JY7PN_5
GO:0050867	positive regulation of cell activation	P	HS0W81S01AMUTG_12,HRX1MBH01BQHE2_6
GO:0010244	response to low fluence blue light stimulus by blue low-fluence system	P	HS0W81S01AXI7W_4
GO:0016711	flavonoid 3'-monooxygenase activity	F	HS0W81S01ANYMV_6,isotig03737_12
GO:0016623	oxidoreductase activity, acting on the aldehyde or oxo group of donors, oxygen as acceptor	F	HS0W81S01BONDW_2,HRX1MBH02JKHSF_9,HS0W81S01BITCU_9,HS0W81S01A8NVF_9,HS0W81S01CEMDM_9,HS0W81S02E0YLG_1,HS0W81S01BAZQD_11,HRX1MBH02HPBV7_12,HS0W81S01BYHIQ_12,HRX1MBH02F5HZE_4,HS0W81S01BVBWI_3,HRMYNUX02IQ9GG_8
GO:0006145	purine base catabolic process	P	isotig14818_12,HRMYNUX02JZ5WL_11
GO:0015935	small ribosomal subunit	C	HRX1MBH02JC839_7,HRX1MBH02F61R9_2,HS0W81S01A2PS2_4,isotig13611_21,isotig13917_5,isotig17289_5,isotig13642_13,HS0W81S01BYGZ5_4,isotig15426_4,isotig06554_8,HS0W81S01CCGOJ_6,HRX1MBH02H3R7C_10,HS0W81S01A4OYK_6,isotig15021_10,HRX1MBH02GZWNS_13,isotig13200_12,isotig12921_9,HRX1MBH02JJMWX_1,HS0W81S02DLMZY_6,isotig02120_17,HRX1MBH02H58QC_3,HRX1MBH01A2CP0_1,isotig14389_11,isotig06404_12,isotig15277_17,iso…
GO:0032964	collagen biosynthetic process	P	HRX1MBH02FMWMA_10
GO:0051231	spindle elongation	P	HS0W81S02C362A_7
GO:0031539	positive regulation of anthocyanin metabolic process	P	HS0W81S01B1463_3
GO:0002100	tRNA wobble adenosine to inosine editing	P	isotig13358_7
GO:0006413	translational initiation	P	isotig13932_5,HS0W81S02D8118_1,HRX1MBH01EKK00_2,isotig01598_34,isotig05637_4,HRX1MBH02IHH6Q_15,isotig06542_11,isotig13214_14,isotig15021_10,isotig05520_15,HRX1MBH02FZJYU_5,HRX1MBH02G3D2H_10,HRX1MBH02JO4DO_2,HRX1MBH02F1OSC_15,HRX1MBH01CM08U_9,HRMYNUX02G9MIB_2,isotig08851_29,isotig11223_13,HRX1MBH02JKP3P_10,isotig05325_5,isotig07072_15,isotig04298_31,isotig07358_15,HRX1MBH02JBG54_10,isotig07982_30,…
GO:0005742	mitochondrial outer membrane translocase complex	C	isotig13470_12,isotig10602_20,isotig13219_15
GO:0055073	cadmium ion homeostasis	P	HRMYNUX02IYEUW_5
GO:0048024	regulation of nuclear mRNA splicing, via spliceosome	P	HS0W81S01B9AR1_9,HS0W81S01CAK2T_9,HRX1MBH01C2QKO_10,HRX1MBH01CZ341_16,isotig10002_4,isotig16760_5,HS0W81S01CGA4L_9,HRX1MBH02IXX9L_6,HS0W81S01BUT8R_9,isotig13001_5,HS0W81S01BAJTB_9
GO:0019745	pentacyclic triterpenoid biosynthetic process	P	isotig04186_45,HRX1MBH01BGFN7_3,HS0W81S02DY0BZ_7,HRX1MBH01D2YLT_4,HRX1MBH01D2AEO_5,HS0W81S01B2PM4_4,HS0W81S02DNE1F_4,isotig07255_51
GO:0042393	histone binding	F	HS0W81S01BFD1J_10,isotig02114_18,HRX1MBH02GQVCI_11,HS0W81S01BJ3JP_5,isotig12794_5,isotig13144_6,HS0W81S01BB38A_8,isotig11257_21,isotig11308_8,HS0W81S01A2HKC_12,isotig05266_25,isotig12517_10,isotig07390_45,HS0W81S01B510P_4
GO:0005126	cytokine receptor binding	F	HS0W81S01A83EV_4
GO:0004707	MAP kinase activity	F	isotig08396_13,isotig08770_31,HRMYNUX02FYBCD_13,HRX1MBH02GKH17_4,isotig11208_19,isotig07393_19,isotig09529_22,isotig03893_12,isotig03632_19,isotig01578_15,isotig08783_9,isotig15600_13,isotig07104_52
GO:0046394	carboxylic acid biosynthetic process	P	isotig02971_10,isotig03850_40,HRX1MBH01EAXTC_2,isotig05954_7,HS0W81S01A7V0E_11,isotig16838_9,HRX1MBH02ILFNJ_4,HRX1MBH02GYHBJ_1,HS0W81S01BONDW_2,isotig15728_5,HRX1MBH02GKACW_1,HRX1MBH02IY0WB_1,HS0W81S01B2SBH_8,HRX1MBH01B5EF7_1,isotig03818_39,isotig08827_14,HS0W81S02D06SI_6,isotig12461_8,isotig04568_22,isotig10339_6,isotig10517_9,isotig13708_5,HRX1MBH02JKHSF_9,HRMYNUX02HQ6WO_4,isotig08125_32,isotig…
GO:0006171	cAMP biosynthetic process	P	HS0W81S01AIKXM_12,HRX1MBH01CA96X_11,HRX1MBH01BKVEN_11,HRX1MBH01DWRRQ_12
GO:0051603	proteolysis involved in cellular protein catabolic process	P	isotig03426_54,HRX1MBH01DTDSV_6,isotig09014_28,isotig13511_19,isotig03586_18,HRX1MBH02HQY1G_1,HRX1MBH01DMWO8_6,HRX1MBH02H3WYB_4,HS0W81S02DXDND_6,HRX1MBH02HDU5O_1,isotig04513_30,isotig17071_4,HS0W81S01CGWJS_2,HRX1MBH02JDVCS_11,HS0W81S02DTXQR_1,isotig01456_27,isotig07096_15,isotig02876_15,HS0W81S02C3WFV_3,HS0W81S01BUMFB_11,isotig11235_10,isotig12361_19,isotig09660_8,isotig11783_18,isotig11638_8,HRX…
GO:0080014	thalianol hydroxylase activity	F	HS0W81S01BYPEA_3,HS0W81S01B87HV_3,HS0W81S01BG47L_3
GO:0071310	cellular response to organic substance	P	HS0W81S02D1W32_5,HRX1MBH02JZQPV_2,isotig04179_29,HRMYNUX02I29T2_10,HS0W81S01A3QSQ_9,HRX1MBH02IUX0L_8,HRX1MBH02JD8WR_5,isotig13307_15,HS0W81S01A7V0E_11,HS0W81S01CKK0L_3,HS0W81S02D21X6_1,HRX1MBH01A2VCW_2,HRX1MBH02GYHBJ_1,isotig07947_36,HS0W81S02D06SI_6,HRX1MBH02HG15S_11,HS0W81S01A29FP_13,HRX1MBH01CXBS4_8,isotig12363_18,HS0W81S02D4RAW_1,HS0W81S02EBFJB_12,HRX1MBH02FHG18_1,isotig05450_21,isotig06870_8…
GO:0016604	nuclear body	C	HRX1MBH02HFDTR_6,HRX1MBH01EOODN_1,isotig14620_14,isotig01146_32,HRX1MBH01DJI6A_9,isotig12647_4,isotig03512_42,HS0W81S01BH8SY_9,HRX1MBH02INNQX_10,HS0W81S02D47N6_8,isotig06961_15,isotig04973_20,HRX1MBH02GU7PI_10,HRMYNUX02HPXUE_11,isotig17133_3,HRX1MBH02GW4BV_8,isotig03706_6,HS0W81S01BADZA_3,HRX1MBH02F49S1_9,isotig08294_7,isotig16687_4,HRX1MBH02FV2CL_9,isotig11670_25,HS0W81S02EM1FA_1,isotig12533_4,i…
GO:0015205	nucleobase transmembrane transporter activity	F	isotig03109_8,HS0W81S02EPIS4_12,isotig15937_5,HRX1MBH01B1R40_3,isotig10307_13,HRMYNUX02G77F5_8,HRX1MBH01C0NCV_4
GO:0008643	carbohydrate transport	P	HRMYNUX02GVSID_2,HS0W81S01BU7MA_8,HRX1MBH02JLOP0_6,HS0W81S01BDQ81_5,HS0W81S02EB431_4,isotig07113_23,HRX1MBH02JCVHG_8,isotig14722_6,HRX1MBH02H9TUC_4,isotig14085_14,isotig10221_10,HRX1MBH02GA2PP_10,HRMYNUX02FLKFX_1,isotig16963_9,isotig13025_9,isotig10455_16,isotig04806_13,HS0W81S02DARDY_11,isotig01900_23,HRX1MBH01DY3BR_4,HRX1MBH02GLM69_10,HRX1MBH01C8Q6C_7,HRMYNUX02JBJFK_12,HRMYNUX02H21P2_1,HRX1MBH0…
GO:0032301	MutSalpha complex	C	HS0W81S01CEI02_1,HRX1MBH02JYEID_3,HRX1MBH01AYF6Q_12,HRX1MBH01BJIWR_2,HRX1MBH02IS3KS_3,HRX1MBH02GNVZO_4,isotig14473_4
GO:0032350	regulation of hormone metabolic process	P	isotig08292_30
GO:0019236	response to pheromone	P	HS0W81S01CDZ3Z_6,HS0W81S01BAH9Y_7
GO:0007626	locomotory behavior	P	HRX1MBH01DJI6A_9,isotig14947_5,HRX1MBH02IQ130_7,HRX1MBH01EPFIV_11,HS0W81S01AMK17_8,HS0W81S02ERJGW_10,isotig09782_10,isotig11054_8,isotig16760_5,HRX1MBH02GSVUS_10,HS0W81S02DPF1P_3,isotig03356_24,isotig03338_19
GO:0004021	L-alanine:2-oxoglutarate aminotransferase activity	F	isotig01792_43,isotig08843_33,HRX1MBH02JFJFQ_15
GO:0019362	pyridine nucleotide metabolic process	P	HRX1MBH02H99CN_5,isotig09511_10,HS0W81S02E35BE_2,isotig12928_17,isotig03142_18,isotig12553_5,HRX1MBH02FTYVJ_10,isotig08687_33,isotig10979_10,isotig07455_17,HRX1MBH02G6YES_6,HRX1MBH02I1AHF_8,isotig04038_31,HRX1MBH01BHWTR_2,HRX1MBH02JSLGB_5,isotig06478_4,isotig04936_19,HRX1MBH02HI2RF_4,isotig08511_10,HRX1MBH02IJ7BU_11,isotig04288_30,HS0W81S01AMUTG_12,isotig10016_7,HRX1MBH02IRDYQ_15,HS0W81S01BY28V_2…
GO:0007178	transmembrane receptor protein serine/threonine kinase signaling pathway	P	HRX1MBH01DJI6A_9
GO:0030894	replisome	C	HRX1MBH02HQRE6_6,isotig11123_24,isotig15947_9,HRX1MBH02JRRTY_11
GO:0007399	nervous system development	P	isotig05550_29,isotig14947_5,HRX1MBH01CSU4X_7,HRX1MBH02HEDAV_11,HRX1MBH02G4URF_5,HRMYNUX02ILWHO_5,isotig02267_22,HS0W81S02ERJGW_10,HRMYNUX02GH51U_15,HRX1MBH02IJLMA_11,isotig16760_5,HRX1MBH01DQY17_4,isotig10552_8,isotig07618_42,HRX1MBH01BMU0J_4,HRX1MBH02GSVUS_10,HRMYNUX02JMMGR_1,HS0W81S02EQS14_9,isotig07727_14,isotig09348_29,HS0W81S01A2HKC_12,HRX1MBH01DLL3N_4,HS0W81S02C56D1_4,HRX1MBH02H0MXH_11,HRX…
GO:0009585	red, far-red light phototransduction	P	HRX1MBH01EOODN_1,HRX1MBH02I23CZ_2,isotig14280_7,HS0W81S01BH8SY_9,HS0W81S02D47N6_8,HRX1MBH02FSQ9H_2,HS0W81S01BXJUR_4,HS0W81S01AP3PC_6,isotig10335_20,isotig00992_66,HS0W81S02EA1N1_3,isotig13854_5,HRX1MBH02HU7L5_4,HS0W81S01B1463_3,HS0W81S01BADZA_3,HRX1MBH02JC8GA_2,HS0W81S02DOVGJ_2,isotig05964_16,HS0W81S02C8K1P_6,isotig07591_32,isotig10692_24,HRX1MBH02IQ7Z8_2,HRX1MBH01DLB5K_2,isotig13442_3,HRX1MBH02G…
GO:0042374	phylloquinone metabolic process	P	isotig06763_2,HRX1MBH02G4GEW_6
GO:0010329	auxin efflux transmembrane transporter activity	F	isotig06878_31,isotig01813_89
GO:0006228	UTP biosynthetic process	P	isotig13994_15,isotig11808_17,HRX1MBH01CNNCI_3,HS0W81S01BAZTT_3,HRX1MBH01BDM3G_3,HS0W81S02C7MEC_2,HRX1MBH01EHM0W_3,HS0W81S02EUN8U_2
GO:0070279	vitamin B6 binding	F	isotig09002_10,isotig09244_10,isotig15728_5,isotig10339_6,HS0W81S02DYMDB_6,isotig08798_15,HRMYNUX02GM4TT_9,isotig01792_43,HS0W81S01BV2JM_7,HRX1MBH02ILPW5_11,HRX1MBH02HAN3I_6,HS0W81S01BD6CE_3,HRX1MBH02ICWYS_1,HRMYNUX02HLVWO_3,isotig08584_20,isotig01328_10,HS0W81S01B2VP5_12,isotig10895_8,isotig01726_18,isotig17194_1,isotig14568_16,isotig06834_16,isotig05700_19,HRX1MBH02GCHYW_6,isotig06913_25,HRX1MB…
GO:0044420	extracellular matrix part	C	isotig08703_31,isotig11690_20,HS0W81S01CF4R4_12
GO:0022602	ovulation cycle process	P	isotig10554_23,isotig15025_14
GO:0031901	early endosome membrane	C	isotig08030_13,HS0W81S01ASTHZ_4,HRX1MBH02JYLNF_13,isotig08709_22,HS0W81S01AWS2E_5,HS0W81S02ESH8W_1
GO:0004639	phosphoribosylaminoimidazolesuccinocarboxamide synthase activity	F	HS0W81S01ARV03_2,HS0W81S01A6PUA_2,HRX1MBH01CHUJT_7,HRMYNUX02GAB4T_6,HRX1MBH01DGUBG_8
GO:0018392	glycoprotein 3-alpha-L-fucosyltransferase activity	F	isotig11845_8
GO:0051703	intraspecies interaction between organisms	P	HS0W81S01A8CCJ_5,HRMYNUX02FWJD4_2,HS0W81S01B88TN_5,isotig03346_62,HS0W81S01CEMLB_5
GO:0030134	ER to Golgi transport vesicle	C	HRX1MBH01CXQMC_11,HRX1MBH02IVPP9_5,HRX1MBH02IXL5K_2,isotig07091_22,HRX1MBH02HWKGB_2,isotig15838_4,isotig07212_51,HS0W81S02D5A9M_6
GO:0042301	phosphate binding	F	HS0W81S01AMUTG_12
GO:0001835	blastocyst hatching	P	HRX1MBH01CSU4X_7
GO:0030111	regulation of Wnt receptor signaling pathway	P	HRX1MBH02IQ130_7
GO:0006491	N-glycan processing	P	isotig14020_5,isotig09502_22,isotig13217_17
GO:0006900	membrane budding	P	isotig01371_16,isotig04286_29,HRX1MBH02I1G23_2,HRX1MBH01DKTDX_1,isotig07999_13,HRX1MBH01CX8I9_3,isotig06931_72,HRMYNUX02GPZN7_4,HRX1MBH02JYLNF_13,isotig03936_35,HRMYNUX02HL9CM_4,isotig17093_3,HRX1MBH01C01X8_3,isotig08482_33
GO:0051552	flavone metabolic process	P	isotig07662_39,HRX1MBH01DROZM_12,HRX1MBH02F0DIT_10,isotig07107_50,isotig10462_19
GO:0006449	regulation of translational termination	P	isotig12349_19,isotig15564_10,HS0W81S02EPUPZ_1
GO:0006824	cobalt ion transport	P	isotig15223_7
GO:0070302	regulation of stress-activated protein kinase signaling pathway	P	HRX1MBH01DJI6A_9
GO:0006749	glutathione metabolic process	P	HS0W81S01BX6IL_9,isotig10053_9,isotig11717_7,HS0W81S01AT29V_2,HS0W81S01B5UPO_2,isotig12834_18,HRX1MBH02IEEBS_8,isotig08003_31,isotig12566_18,HRX1MBH02GSVUS_10,HRMYNUX02GFT7N_1,HS0W81S01BDHXY_9,HRMYNUX02H7RWO_1,HRX1MBH02G1L19_4,isotig02405_34,isotig02276_29,HS0W81S01B3ACA_14
GO:0051352	negative regulation of ligase activity	P	HRX1MBH01AYHG9_8,HRX1MBH02HRP7T_4,HRX1MBH02F9HIG_6,HS0W81S01BSVAO_5
GO:0032386	regulation of intracellular transport	P	HRMYNUX02GICPO_3,HRMYNUX02I7IVR_7,isotig17022_3,HRX1MBH01B2DMY_3,HRX1MBH02IUCWB_4,isotig13834_14,HRX1MBH02I52OW_2,HRX1MBH01EB3I6_5,isotig12103_16,isotig13770_13,HS0W81S02DRSBN_6,HRX1MBH02JQJ8E_7,HS0W81S02D7P7V_5,HRMYNUX02HJYYG_10,isotig09388_27
GO:0045298	tubulin complex	C	HRX1MBH01DT3TN_3
GO:0003935	GTP cyclohydrolase II activity	F	isotig14820_16,isotig16507_11,isotig10073_20
GO:0010305	leaf vascular tissue pattern formation	P	isotig04179_29,HRX1MBH02IUX0L_8,HRX1MBH02HG15S_11,HRX1MBH02HGBV0_6,HRX1MBH02G2IM5_5,HRX1MBH01C8GS4_6,HRX1MBH02J3KDM_5,HRMYNUX02HH732_10,HS0W81S01CA9OM_9,HRX1MBH02H6A9I_5,isotig10348_10,isotig06993_32,HRX1MBH02GQ25S_13,HRMYNUX02I66K3_9,HRX1MBH01DYYZJ_1,HRMYNUX02F1V11_12,HRMYNUX02HG8MJ_5,HS0W81S01AQGCG_5,HRX1MBH02IHVXA_4,HRX1MBH01AZ7IB_9,HRMYNUX02IKPD7_3,HRX1MBH01BWDIP_9
GO:0048568	embryonic organ development	P	HRX1MBH01BCELK_5,HS0W81S01BJ3JP_5,HRX1MBH01BPPLQ_2,HRX1MBH01CHVJT_2,HRX1MBH01CPLBJ_2
GO:0031324	negative regulation of cellular metabolic process	P	isotig03810_37,isotig15579_7,HRX1MBH01DJI6A_9,HRX1MBH01CSU4X_7,HRX1MBH01BJQPU_7,HRX1MBH01C2QKO_10,isotig14362_15,HRX1MBH02HEDAV_11,HS0W81S01AJNHG_9,HRX1MBH02HY1KQ_6,isotig10248_10,isotig03514_53,HS0W81S01CEI02_1,HRMYNUX02I99KW_5,isotig08349_10,HS0W81S02D0140_8,isotig04450_31,isotig10002_4,isotig08552_27,HRX1MBH01D0OSQ_5,isotig04932_11,isotig11473_18,HRMYNUX02ILWHO_5,HRX1MBH02IAXGR_12,HRX1MBH02GWQ…
GO:0030247	polysaccharide binding	F	isotig15888_11,HRX1MBH01CB0KN_3,isotig16713_13,isotig01116_7,isotig09777_17,HRX1MBH02JVG7W_11,isotig12222_11,HRX1MBH02GUO9R_6,HRX1MBH02IKHWZ_5,isotig15103_11,isotig16484_6,isotig15355_16,isotig03145_6,isotig11714_21,HRX1MBH02HJBQ3_11,HRX1MBH02I22XJ_6,HRX1MBH02G8D56_5,isotig13921_16,isotig05411_7,HRX1MBH02HWTEH_7,isotig15131_6,isotig09512_10
GO:0060393	regulation of pathway-restricted SMAD protein phosphorylation	P	HRX1MBH02IUCWB_4
GO:0008266	poly(U) RNA binding	F	isotig08798_15,HRMYNUX02JS2KL_11,isotig07657_14,isotig02057_5,isotig08572_29,isotig12137_4,HS0W81S01A887T_3,HRX1MBH02F5GAV_3,isotig05284_7,HS0W81S01ARYLS_11,isotig15905_4
GO:0009691	cytokinin biosynthetic process	P	HRX1MBH01CQ615_11,isotig15955_6,HRX1MBH01DEMOE_9,isotig14688_5,HRMYNUX02H3166_8,HRX1MBH01ASU8R_4,HRMYNUX02IIB6G_3,HS0W81S02D6RN9_3,HRX1MBH02I9WZ9_8
GO:0048465	corolla development	P	isotig08594_10,isotig09994_22,isotig15238_12
GO:0006066	alcohol metabolic process	P	isotig04179_29,HRX1MBH02IUX0L_8,HRMYNUX02HS5SQ_3,isotig08994_26,isotig17157_5,isotig04924_34,HRX1MBH02HG15S_11,isotig12461_8,isotig07986_17,isotig11845_8,isotig08578_32,HS0W81S01BS8WB_3,isotig01289_22,HRX1MBH01CATAJ_5,isotig10248_10,isotig09511_10,HRX1MBH02GOMKE_5,isotig08669_10,isotig04511_7,HRX1MBH02G2IM5_5,isotig08089_10,isotig01373_40,HRX1MBH01CCOTJ_5,isotig10547_25,HRX1MBH02IWM4Z_9,isotig129…
GO:0019144	ADP-sugar diphosphatase activity	F	HRX1MBH02JO3VR_1,isotig14010_14,HRX1MBH02IOE58_4,HRMYNUX02GYOT5_10,isotig12620_6,HRX1MBH02GWT3J_13
GO:0032104	regulation of response to extracellular stimulus	P	isotig13805_4,HS0W81S02C70OV_6
GO:0051002	ligase activity, forming nitrogen-metal bonds	F	isotig04496_28,isotig07366_43,HS0W81S01CLMW4_2
GO:0010564	regulation of cell cycle process	P	HRMYNUX02J0NE2_8,isotig07083_20,HS0W81S01CEI02_1,HS0W81S01CB4V5_6,isotig11262_9,HRX1MBH01AWQNS_3,isotig16356_10,HRX1MBH02JYEID_3,isotig03706_6,isotig11054_8,HRX1MBH01AYF6Q_12,isotig01361_56,isotig06962_19,isotig05456_25,HRX1MBH01BJIWR_2,HRX1MBH02IS3KS_3,isotig04282_12,isotig10001_24,isotig13266_5,HRX1MBH02GNVZO_4,HS0W81S02EIRUJ_5,isotig14473_4
GO:0042761	very-long-chain fatty acid biosynthetic process	P	HRX1MBH02I830N_5,HRX1MBH02GA5A4_4
GO:0002054	nucleobase binding	F	HRX1MBH02F3NMY_5,HS0W81S01AMUTG_12
GO:0007533	mating type switching	P	HRX1MBH02IIL8U_6
GO:0009790	embryonic development	P	isotig04179_29,HS0W81S01A3QSQ_9,HRX1MBH02IUX0L_8,isotig13307_15,HS0W81S01CK6QD_2,HRMYNUX02GD4C7_6,isotig14020_5,HRMYNUX02JH0X9_16,isotig06982_56,isotig07947_36,HS0W81S01AVH6N_2,HRX1MBH01CSU4X_7,HRX1MBH01AW2KP_8,HS0W81S01CJTCC_6,isotig13257_6,HS0W81S02C7YGY_1,HRX1MBH01BJQPU_7,HRX1MBH02HG15S_11,HRX1MBH01BCELK_5,HRMYNUX02HQ6WO_4,HRX1MBH02HEDAV_11,HRX1MBH01CE1RN_10,HS0W81S01CCPT8_9,HRMYNUX02JU12O_13,…
GO:0022403	cell cycle phase	P	HRX1MBH01C6EET_3,HS0W81S01AYFVO_4,HRMYNUX02GD4C7_6,HRX1MBH02I93CZ_2,HS0W81S02EPFMS_2,isotig12806_17,HS0W81S01BWRH4_9,HS0W81S02EMPP2_2,HRX1MBH02HQRF7_10,HRX1MBH01BF7LT_12,HRMYNUX02HB2L3_4,isotig13956_4,HS0W81S01CB4V5_6,HS0W81S02D0NVN_10,HRX1MBH02HLEXJ_4,HS0W81S02DR6TN_8,isotig08231_33,isotig10335_20,HRX1MBH02F0CNN_8,isotig09999_7,isotig15360_14,isotig02267_22,HRMYNUX02GJ2I9_10,HS0W81S01B905C_2,iso…
GO:0045815	positive regulation of gene expression, epigenetic	P	HRMYNUX02GMGS9_13,isotig06926_59
GO:0003844	1,4-alpha-glucan branching enzyme activity	F	HRMYNUX02H1GD2_8,isotig15450_2,HRMYNUX02H2PR9_10,HRMYNUX02GCRLH_10,isotig07516_37
GO:0046530	photoreceptor cell differentiation	P	HRMYNUX02ILWHO_5,isotig16760_5,HRX1MBH01C7N52_4
GO:0023034	intracellular signaling pathway	P	HRX1MBH01DJI6A_9,HS0W81S02D06SI_6,isotig12363_18,HRX1MBH02HEDAV_11,isotig05450_21,isotig10436_7,HRX1MBH02I49F8_5,HRMYNUX02J59FY_11,HRMYNUX02JU12O_13,isotig16835_4,isotig09878_29,HRMYNUX02IN9FA_5,isotig03940_31,isotig08066_36,isotig02876_15,isotig08770_31,isotig14536_12,HRX1MBH01A2RLW_9,isotig08045_38,isotig05926_2,isotig11445_10,isotig06941_34,HRX1MBH02IAXGR_12,isotig07025_63,isotig03163_19,isoti…
GO:0033014	tetrapyrrole biosynthetic process	P	isotig15280_13,isotig03656_40,isotig04496_28,isotig11851_23,isotig09621_25,HRX1MBH02HJGXP_1,isotig02046_8,HRMYNUX02FZFRA_8,isotig08945_11,HRX1MBH01B3MFX_2,HS0W81S01B8WM1_2,HS0W81S01BMUP6_2,HRX1MBH02IXJC9_5,HRX1MBH01BC1XW_11,HRX1MBH01AXCP0_12,isotig08208_13,isotig10736_8,isotig07366_43,isotig08384_17,isotig13682_17,HS0W81S01A0HYN_9,isotig02348_9,isotig10511_21,HRX1MBH02H3RT8_1,isotig10124_23,isoti…
GO:0043255	regulation of carbohydrate biosynthetic process	P	isotig10540_21
GO:0006349	regulation of gene expression by genetic imprinting	P	HRX1MBH02GSBOP_5,HRMYNUX02JZL2A_2,HRMYNUX02FMYCO_8,HRMYNUX02ID5B1_9,isotig06581_8,HS0W81S02DRWL6_3,HRX1MBH02G6LWM_3,isotig11932_19,isotig09391_29,HRMYNUX02ILUB0_12,isotig02862_18,isotig17292_3,isotig02237_11
GO:0010439	regulation of glucosinolate biosynthetic process	P	isotig10540_21
GO:0003995	acyl-CoA dehydrogenase activity	F	isotig11733_19,isotig07496_49,isotig14009_11,isotig06658_7,isotig12057_10,isotig04988_11,isotig10023_24,HS0W81S01BYXJQ_9
GO:0050242	pyruvate, phosphate dikinase activity	F	HRX1MBH02JPKB0_5,isotig11602_19,isotig12040_13
GO:0019627	urea metabolic process	P	HRX1MBH01CF8WW_2,HS0W81S01CJOMS_7,HS0W81S01A8H5R_10,HS0W81S01A1LDX_2,isotig16244_3,HRX1MBH01DCLIE_1
GO:0048481	ovule development	P	HS0W81S01CK6QD_2,HS0W81S01AVH6N_2,HS0W81S01B6XK5_2,isotig08770_31,isotig07134_53,isotig10332_21,isotig04719_9,HS0W81S01CF04Y_16,isotig07117_53,HRX1MBH01D187O_5,isotig12899_8,HS0W81S01B6HMH_2,HS0W81S01CCSB5_2,HS0W81S01AMODL_2,isotig08350_32,HS0W81S01CIJPG_2,HS0W81S02ESLUZ_10,isotig09625_9,HS0W81S02EHJNI_3,isotig07066_22,isotig07803_45,isotig06960_29
GO:0030195	negative regulation of blood coagulation	P	HRX1MBH02JYO2Q_11
GO:0032266	phosphatidylinositol-3-phosphate binding	F	HRX1MBH02HGPPB_11
GO:0031100	organ regeneration	P	HS0W81S01A2HKC_12
GO:0043148	mitotic spindle stabilization	P	isotig11054_8
GO:0010091	trichome branching	P	isotig08231_33,isotig04048_10,HRX1MBH02GCQWP_4,HRX1MBH02HTWB9_6,HRX1MBH02JFT0P_15,isotig15685_10,isotig03606_48,HRX1MBH02HHSUS_5,isotig14314_4,HRX1MBH02H58RQ_9,isotig06577_9,isotig07403_10,HS0W81S01B7UOZ_5,HRX1MBH02HQTGN_4,isotig15150_15,isotig06866_33
GO:0070603	SWI/SNF-type complex	C	HRX1MBH01CSU4X_7
GO:0006358	regulation of transcription from RNA polymerase II promoter, global	P	HRX1MBH02GU8ND_9,HS0W81S02EHZ65_1,HS0W81S02DLR9F_1,HS0W81S01A2O3W_2,isotig07917_10,HS0W81S01CB4LV_3
GO:0009678	hydrogen-translocating pyrophosphatase activity	F	HRMYNUX02HZEC3_7,isotig11397_25,isotig03462_51,HRX1MBH02IF5YC_8,isotig02854_51,HRMYNUX02H8F39_7,isotig07086_57
GO:0003904	deoxyribodipyrimidine photo-lyase activity	F	isotig09275_33
GO:0010115	regulation of abscisic acid biosynthetic process	P	isotig07051_55,HRX1MBH02HC3SP_1,isotig13276_18
GO:0005669	transcription factor TFIID complex	C	isotig13940_5
GO:0010072	primary shoot apical meristem specification	P	HS0W81S01CK6QD_2,HS0W81S01AVH6N_2,HS0W81S01B6XK5_2,HRX1MBH02JVYOU_8,isotig12855_14,HS0W81S02E2HC3_7,isotig07134_53,HS0W81S02ED2MZ_8,HRX1MBH01DQWO2_5,HS0W81S01A4O9S_7,HS0W81S01B6HMH_2,HS0W81S01CCSB5_2,HS0W81S01AMODL_2,HS0W81S01CIJPG_2,HS0W81S02DKAJ6_7,HS0W81S01BV10I_7,HRX1MBH02I293Z_15
GO:0004588	orotate phosphoribosyltransferase activity	F	isotig08290_10,HRMYNUX02ICV3D_4
GO:0006629	lipid metabolic process	P	HRX1MBH01AZ0LW_6,isotig11290_11,isotig02971_10,isotig04186_45,HRX1MBH01EAXTC_2,isotig09154_11,isotig08594_10,isotig13030_20,HS0W81S01A7V0E_11,isotig16838_9,HRX1MBH02GYHBJ_1,HS0W81S01A6ISQ_4,isotig14947_5,HRX1MBH01CZVU1_2,isotig17157_5,HS0W81S01BONDW_2,HRX1MBH02HR9LW_11,isotig11203_18,isotig14425_14,HS0W81S01B9LSI_1,isotig02078_7,isotig08827_14,HS0W81S02D06SI_6,isotig12461_8,isotig11733_19,HRX1MBH…
GO:0004731	purine-nucleoside phosphorylase activity	F	HS0W81S01A44BH_12,HS0W81S01AMUTG_12
GO:0045491	xylan metabolic process	P	isotig07680_15,HRX1MBH02G2MA9_8,HRX1MBH02G83ZG_9,HRX1MBH02GZQ8F_8,HRX1MBH02IFTRA_8
GO:0005543	phospholipid binding	F	isotig01371_16,HRX1MBH02G8QIW_5,HRX1MBH02HHJRY_13,HRX1MBH02HGPPB_11,HS0W81S01B44DS_2,isotig04576_11,isotig10014_11,isotig06966_23,isotig11462_10,isotig02473_19,HRX1MBH02I1G23_2,isotig04720_21,HRX1MBH02I22PL_7,HRX1MBH02HJ5C1_5,isotig07999_13,HRX1MBH01CX8I9_3,isotig10642_11,isotig13890_13,HRX1MBH01C2H6O_6,isotig08072_34,HRMYNUX02GPZN7_4,isotig10983_16,HRX1MBH01DKBBI_2,HRX1MBH02GUTO7_2,isotig07776_9…
GO:0004518	nuclease activity	F	HRX1MBH01DY47A_10,HRX1MBH02H9JUW_12,HRX1MBH02JJ1OG_13,HRX1MBH02H1EV1_4,HRX1MBH02HNZYD_3,HS0W81S01BMGOY_9,HS0W81S01CJTCC_6,isotig17375_2,HS0W81S01BG433_13,HRX1MBH02I49F8_5,isotig12806_17,HS0W81S02EU3YP_15,HRX1MBH02IFVIK_12,HRX1MBH02H62CK_2,isotig13007_14,isotig04564_25,HRX1MBH01CTTXC_9,isotig06961_15,isotig06324_14,HS0W81S01APVTU_2,HRX1MBH01D6B6C_2,isotig14411_14,HRX1MBH02FXFA6_11,isotig11445_10,H…
GO:0006954	inflammatory response	P	HS0W81S01BKPYT_5,isotig10078_6,HRX1MBH02G04WS_3,HRX1MBH02IONN2_4,HRX1MBH02GUO9R_6,HRMYNUX02JB73R_11,HRMYNUX02JVDNY_10,HRMYNUX02J0H6M_10,HRX1MBH02HWTEH_7,HRMYNUX02F5KC9_10,HRX1MBH02IM1F9_2
GO:0005089	Rho guanyl-nucleotide exchange factor activity	F	isotig02324_32,isotig08336_30,HS0W81S01B7F6U_12,HRX1MBH02G77BN_13,HS0W81S02DFIOL_9,isotig08618_40,isotig13277_17,isotig16475_14
GO:0005783	endoplasmic reticulum	C	isotig12859_18,isotig17300_5,HRX1MBH02HAL7B_9,isotig05550_29,isotig08965_10,isotig12227_16,isotig06274_12,isotig02971_10,isotig11093_18,isotig13307_15,HRX1MBH02G99JA_1,isotig08594_10,HRX1MBH02IK1U9_5,HRX1MBH01EJ4EO_12,HRX1MBH02IG5Z4_14,HRX1MBH02IAITC_5,HS0W81S02DHD0X_9,isotig11867_23,HS0W81S02D06SI_6,isotig12461_8,isotig02954_25,HRX1MBH02JYVMR_3,isotig10696_25,isotig07690_37,HRMYNUX02JU4AC_2,HRX1…
GO:0016274	protein-arginine N-methyltransferase activity	F	HS0W81S01AXJEM_8,isotig03566_53,isotig09542_21,isotig08673_33
GO:0043065	positive regulation of apoptosis	P	HS0W81S01A83QN_3,HS0W81S01AXOH9_10,HRX1MBH01DJI6A_9,HS0W81S01AYKY0_5,HRX1MBH02GV3UK_7,isotig11181_7,HS0W81S01APGJK_2,isotig11902_20,isotig11441_6,HRX1MBH02JNBVT_6,HRX1MBH02F6T80_9
GO:0050878	regulation of body fluid levels	P	HRX1MBH02HPC3E_4
GO:0031099	regeneration	P	isotig09111_10,HS0W81S01A2HKC_12,HS0W81S01AX1SA_3
GO:0030291	protein serine/threonine kinase inhibitor activity	F	isotig11490_4,isotig11184_7,isotig14509_17,isotig15093_14
GO:0051169	nuclear transport	P	isotig12785_15,isotig07827_7,HRX1MBH01BW5RE_1,isotig03706_6,HS0W81S01BT9NK_2,isotig00985_89,isotig08964_26,isotig04943_22,HRX1MBH02GQM5Y_13,isotig02953_35,isotig15627_13,isotig08855_14,isotig01300_39,isotig14617_8,isotig06551_10,HRX1MBH01BYOZ3_1,isotig03646_12,isotig13509_8,HS0W81S01B33Z8_8,HS0W81S01B4L69_5,isotig10753_25,HRX1MBH02JPVER_7,isotig03884_10,HRX1MBH02IGJUO_4,HRMYNUX02I7ZBC_4
GO:0048513	organ development	P	HRX1MBH01CMOPR_3,HRX1MBH01C6EET_3,isotig04179_29,HS0W81S01AYFVO_4,HRX1MBH01BAP3R_11,HRX1MBH02IUX0L_8,HRX1MBH02F4B5M_12,HS0W81S01CK6QD_2,isotig08594_10,isotig09137_24,isotig09002_10,HS0W81S01BEMHZ_7,isotig14020_5,HRX1MBH02GYHBJ_1,HRX1MBH01CZVU1_2,isotig06982_56,isotig07947_36,HS0W81S01AVH6N_2,HRX1MBH02JKKDT_7,HRX1MBH01CSU4X_7,isotig07013_48,HRMYNUX02J0NE2_8,HS0W81S02C7YGY_1,HRX1MBH02HG15S_11,isoti…
GO:0050900	leukocyte migration	P	isotig11054_8
GO:0006596	polyamine biosynthetic process	P	HRX1MBH01DCJOS_2,isotig16392_9,isotig09209_36,isotig10473_8,HRX1MBH01DRQ3M_5,isotig06897_35,isotig11087_20,isotig09494_25,isotig08305_35,isotig11599_13
GO:0045013	negative regulation of transcription by carbon catabolites	P	HRX1MBH02H34GQ_9
GO:0006464	protein modification process	P	isotig03426_54,HS0W81S02EIEIP_4,isotig07853_35,isotig07395_21,HRX1MBH02IBF0F_8,isotig04814_38,HS0W81S01BIP7I_12,HRX1MBH01EOODN_1,HRX1MBH01C3BP0_10,isotig06455_16,HRMYNUX02I29T2_10,HS0W81S01AXOH9_10,HRX1MBH01A4B81_2,isotig08831_26,HRX1MBH01D9FQ8_4,isotig02892_15,HRX1MBH01A4CZM_3,HS0W81S02DA921_12,isotig14150_10,isotig13307_15,HRX1MBH02JKZCX_5,HRX1MBH02FSDLY_6,HS0W81S01BR1I1_8,HRX1MBH02I23CZ_2,HS0W…
GO:0051987	positive regulation of attachment of spindle microtubules to kinetochore	P	HS0W81S01CB4V5_6
GO:0051047	positive regulation of secretion	P	HRX1MBH02GUO9R_6,HRX1MBH02HWTEH_7
GO:0031399	regulation of protein modification process	P	HRX1MBH02IUCWB_4,HRX1MBH01AYHG9_8,isotig03428_77,HRX1MBH01BGR3P_5,HRX1MBH02HRP7T_4,HRX1MBH02F9HIG_6,HS0W81S01AV2WO_5,HS0W81S01BSVAO_5,HS0W81S01BNX7G_12,isotig11794_8
GO:0010628	positive regulation of gene expression	P	isotig15583_4,HRX1MBH01DJI6A_9,isotig16351_12,isotig08024_34,HRX1MBH02G4URF_5,isotig03772_48,isotig05460_26,isotig15419_1,HRMYNUX02I0POJ_8,isotig04860_32,HS0W81S01BJ3JP_5,isotig09305_29,isotig10918_7,isotig01603_11,isotig15633_4,isotig16729_8,isotig13940_5,isotig08570_10,HS0W81S02D79WG_3,isotig01892_57,isotig08514_32,isotig02797_6,isotig07259_48,HRMYNUX02GMGS9_13,HRX1MBH02H4L68_2,HRMYNUX02JMMGR_1…
GO:0022890	inorganic cation transmembrane transporter activity	F	HRX1MBH02HQSAI_9,HRX1MBH02ILHQB_6,HRX1MBH02FMGW2_8,HS0W81S01BAEKP_2,isotig03835_30,isotig14654_6,HRX1MBH01E1F1R_12,isotig01828_25,HRX1MBH02I9RKD_8,HRX1MBH02IUTZB_11,isotig12994_6,HS0W81S02EAZF7_6,HRX1MBH01EEKND_10,HRX1MBH02HYBJ2_9,isotig12710_14,isotig11817_18,isotig12492_5,HS0W81S02DQMNJ_1,isotig10057_10,isotig11963_6,isotig04026_18,isotig03948_29,HRX1MBH01AYTBN_13,HRX1MBH02GQK4R_5,HRX1MBH02F6SH…
GO:0008143	poly(A) RNA binding	F	isotig11069_20,HRX1MBH02IUCWB_4,HS0W81S01B9R2T_4,isotig09479_8
GO:0060560	developmental growth involved in morphogenesis	P	isotig08594_10,HRX1MBH02FSDLY_6,isotig16838_9,isotig07947_36,HRX1MBH02JKKDT_7,isotig14654_6,HRX1MBH01C2AE5_14,HS0W81S01CJPGG_4,HRX1MBH02I49F8_5,isotig10547_25,HRMYNUX02GICPO_3,isotig09563_24,HRX1MBH01CWYQS_4,isotig04338_21,HRX1MBH01BEFWL_16,isotig11445_10,HRX1MBH02G0G5X_13,isotig02324_32,HRX1MBH01A0S3U_10,isotig08336_30,isotig07363_44,HS0W81S02EA1N1_3,HRX1MBH01BW9D9_4,isotig05158_23,HRMYNUX02I7IV…
GO:0004535	poly(A)-specific ribonuclease activity	F	isotig10298_27,HRX1MBH01BKTTT_3,HRX1MBH02JV7ZI_8,HRX1MBH02IJB24_6,isotig14638_7,isotig12486_15,isotig07225_51,HRX1MBH02JCRSV_11,isotig10838_22,isotig13812_6,isotig04750_24,HS0W81S02EMBVK_6,HRX1MBH01BYKYN_2
GO:0006793	phosphorus metabolic process	P	HRX1MBH02HQSAI_9,HS0W81S02EIEIP_4,isotig07853_35,isotig07395_21,HRX1MBH02IBF0F_8,isotig04814_38,isotig04179_29,HRX1MBH01EOODN_1,HRX1MBH01C3BP0_10,isotig06455_16,HRMYNUX02I29T2_10,HRX1MBH01A4B81_2,isotig08831_26,isotig02892_15,HRX1MBH02IUX0L_8,HS0W81S02DA921_12,isotig13307_15,HRX1MBH02JKZCX_5,HRX1MBH02FSDLY_6,HRX1MBH02IJWUS_4,HRX1MBH02F9U7F_4,isotig11228_6,isotig12121_6,HRX1MBH01DJI6A_9,isotig1572…
GO:0019208	phosphatase regulator activity	F	HS0W81S01A3BBZ_11,HRMYNUX02JS2KL_11,isotig07657_14,isotig11022_10,HS0W81S01A887T_3,isotig01562_54,isotig09443_32,isotig08626_9,isotig07568_13,isotig10903_28,contig11519_40,HS0W81S01ARYLS_11,isotig16501_12,isotig08708_30,isotig07408_38,isotig07759_40,HS0W81S01A97WT_12
GO:0004576	oligosaccharyl transferase activity	F	HRX1MBH02FJOF7_8,HRX1MBH02FKQ4J_2,HRX1MBH02I5XTN_18,contig11516_40
GO:0060328	cytoplasmic actin-based contraction involved in forward cell motility	P	HRX1MBH01EPFIV_11,isotig09782_10,HS0W81S02DPF1P_3
GO:0060589	nucleoside-triphosphatase regulator activity	F	HRX1MBH02HHJRY_13,isotig16407_4,HRMYNUX02GICPO_3,isotig04300_16,HS0W81S02EDPLH_6,isotig07827_7,HRX1MBH02G0G5X_13,isotig02324_32,isotig06966_23,isotig08336_30,HRMYNUX02I7IVR_7,HRX1MBH02FPUN0_6,HRX1MBH01B2DMY_3,HS0W81S01B7F6U_12,HS0W81S01B5AM9_12,isotig08964_26,HRX1MBH01C4OSF_1,HRX1MBH01DT3TN_3,isotig05724_9,isotig13834_14,HRX1MBH02G77BN_13,HS0W81S01CADOE_8,HRX1MBH01C2H6O_6,HRX1MBH02I52OW_2,isotig1…
GO:0055069	zinc ion homeostasis	P	isotig03995_30,isotig10672_9,isotig07274_43,HRMYNUX02IYEUW_5,isotig04176_33,isotig04744_13
GO:0010541	acropetal auxin transport	P	isotig06878_31
GO:0031559	oxidosqualene cyclase activity	F	isotig04186_45,HRX1MBH01BGFN7_3,HS0W81S02DY0BZ_7,HRX1MBH01D2YLT_4,HRX1MBH01D2AEO_5,HS0W81S01B2PM4_4,HS0W81S02DNE1F_4,isotig07255_51
GO:0070298	negative regulation of two-component signal transduction system (phosphorelay)	P	HS0W81S02D06SI_6,isotig10436_7,isotig02876_15,isotig08045_38,isotig05926_2,isotig10383_28,isotig08436_30,HRX1MBH02FU6GW_5,isotig10632_10,HS0W81S02ERHH2_6,isotig07171_17,isotig01522_68,isotig11484_22,isotig07838_35,isotig15392_5,isotig13652_10,isotig07193_23,HRX1MBH02FOBQM_5,isotig04408_16,isotig03848_30
GO:0010646	regulation of cell communication	P	HS0W81S01A83QN_3,HRX1MBH01DJI6A_9,HS0W81S02D06SI_6,HRX1MBH02IQ130_7,isotig10021_13,HRX1MBH02HHJRY_13,isotig10436_7,isotig16407_4,HRMYNUX02GICPO_3,isotig02876_15,isotig04450_31,isotig16162_9,isotig04300_16,isotig08770_31,HS0W81S02EDPLH_6,isotig08045_38,isotig05926_2,isotig08678_22,isotig06966_23,isotig07044_55,isotig10383_28,isotig08436_30,HRMYNUX02I7IVR_7,HRX1MBH01DKTDX_1,HRX1MBH01B2DMY_3,isotig0…
GO:0004450	isocitrate dehydrogenase (NADP+) activity	F	HS0W81S01CEX9L_2,HS0W81S01B19KH_2,HS0W81S01B6Y8I_3,isotig11551_23,HS0W81S01AONN0_2,HS0W81S01BNYES_2,isotig09127_24,isotig10995_21,HS0W81S01BNNYM_2,HS0W81S01AJZ52_2
GO:0045132	meiotic chromosome segregation	P	HRX1MBH01BF7LT_12,HRX1MBH02JPKSH_10,isotig12140_12,HRX1MBH02GV3UK_7,HRX1MBH02JNBVT_6,HRX1MBH02F6T80_9,HRX1MBH02HUSRF_8,isotig14098_17
GO:0009251	glucan catabolic process	P	HRMYNUX02IDNPX_10,HRX1MBH02GR9Q5_4,HS0W81S02DJE5M_8,HRX1MBH02GI8MA_11,HRX1MBH02ICIQ8_4,isotig08250_33,HRX1MBH02JA8SC_4,isotig16340_5,HS0W81S01BBTF0_3,HRMYNUX02HTI88_8,HRX1MBH02H6GHS_9,isotig01705_65,HRX1MBH02H5TCR_5,isotig09325_10,HRX1MBH01A5QN3_11,HS0W81S02C35HZ_7,HRX1MBH01A3WII_4,HRX1MBH02HY214_6,HS0W81S01BGFNB_5,isotig08299_32,HRX1MBH01EKSVJ_10,HRX1MBH01EHQRJ_4,HRX1MBH02IJBBY_6,HS0W81S02EFDC4_…
GO:0048639	positive regulation of developmental growth	P	isotig04450_31
GO:0030295	protein kinase activator activity	F	isotig09691_8
GO:0006574	valine catabolic process	P	HRX1MBH01BUW5E_2
GO:0048522	positive regulation of cellular process	P	HS0W81S01BPRES_8,HS0W81S01B9AR1_9,HS0W81S01A83QN_3,HS0W81S01CAK2T_9,HS0W81S01AXOH9_10,isotig15583_4,HRX1MBH01DJI6A_9,isotig16351_12,isotig08024_34,isotig10021_13,HRX1MBH02HEDAV_11,HRX1MBH02G4URF_5,isotig03772_48,HS0W81S01CB4V5_6,isotig04450_31,isotig16162_9,HRX1MBH02G200I_8,isotig05460_26,isotig15419_1,isotig08678_22,HS0W81S01AYKY0_5,isotig13019_16,HRMYNUX02I0POJ_8,isotig04860_32,HS0W81S01BJ3JP_5…
GO:0010623	developmental programmed cell death	P	isotig12763_18
GO:0051186	cofactor metabolic process	P	isotig11606_16,isotig15280_13,HRX1MBH01C3VF1_5,isotig12458_8,HRX1MBH02IAY0I_13,isotig09244_10,HRX1MBH02J0FDV_11,isotig03656_40,HRX1MBH02JT8CV_12,HRX1MBH02HSJMW_13,HRX1MBH02H99CN_5,isotig09511_10,isotig04496_28,HRX1MBH02HBKER_13,HRX1MBH02GNPNI_2,HS0W81S01BX6IL_9,isotig11851_23,isotig10053_9,isotig07806_15,isotig10211_23,HRX1MBH02G9PNQ_13,isotig09481_9,isotig14544_5,isotig03572_11,HRX1MBH01BQPH6_7,…
GO:0019287	isopentenyl diphosphate biosynthetic process, mevalonate pathway	P	HRX1MBH01BQPH6_7,isotig08857_10,HS0W81S01A7KWE_2
GO:0000271	polysaccharide biosynthetic process	P	isotig12474_7,HRX1MBH02JQ9VV_7,isotig07773_15,HRX1MBH01CUE9M_2,isotig09354_14,isotig14142_14,HS0W81S02DOF5P_5,isotig09301_9,HS0W81S01ASJT9_7,isotig04338_21,isotig03292_38,HRX1MBH02IHRMS_12,HRX1MBH02G1MK7_10,isotig06056_17,isotig10948_10,HS0W81S01BK258_6,HRX1MBH02G2MA9_8,HRX1MBH02JLFRR_3,HRX1MBH02GD6VM_4,HS0W81S02DXUUE_7,isotig05426_19,HRX1MBH01BRY8I_11,HRX1MBH01BXZ26_14,isotig07294_19,HRX1MBH02GP…
GO:0006687	glycosphingolipid metabolic process	P	HS0W81S02ERJGW_10,isotig08201_13
GO:0006613	cotranslational protein targeting to membrane	P	HRX1MBH02H2CLT_6,HRX1MBH01D0OSQ_5,HRMYNUX02FV6A3_4,isotig16240_3,HS0W81S02EQIEV_10,isotig07944_12,isotig07727_14,HS0W81S02EMQL6_9,isotig03969_31,HS0W81S02C8ZA1_5,isotig12985_16
GO:0051017	actin filament bundle assembly	P	HRX1MBH01EPFIV_11,isotig09782_10,HS0W81S02DPF1P_3,HRX1MBH01BA82U_10
GO:0051745	4-hydroxy-3-methylbut-2-en-1-yl diphosphate reductase activity	F	HRX1MBH01CATAJ_5,HRX1MBH01DCUEB_5,isotig09480_27
GO:0006998	nuclear envelope organization	P	HS0W81S01A7OGO_5,isotig10679_25,HRX1MBH02JE32H_13
GO:0048309	endoplasmic reticulum inheritance	P	HRX1MBH02IIL8U_6
GO:0010740	positive regulation of protein kinase cascade	P	HS0W81S01A83QN_3,HRX1MBH01DJI6A_9,isotig12813_7
GO:0019682	glyceraldehyde-3-phosphate metabolic process	P	HRX1MBH01CATAJ_5,HRX1MBH01BQPH6_7,HS0W81S01A7KWE_2,isotig08105_35,HRX1MBH01DCUEB_5,isotig05198_23,isotig09480_27
GO:0004519	endonuclease activity	F	HRX1MBH01DY47A_10,HRX1MBH02JJ1OG_13,HRX1MBH02H1EV1_4,HS0W81S01CJTCC_6,isotig17375_2,HS0W81S01BG433_13,HS0W81S02EU3YP_15,HRX1MBH01CTTXC_9,isotig06961_15,isotig06324_14,HRX1MBH02FXFA6_11,HRX1MBH01BQJLR_6,isotig11800_18,HS0W81S02EEBHG_2,HRX1MBH02JI5NG_7,HRMYNUX02I0POJ_8,HS0W81S01CFK1S_4,HRX1MBH02IDM6T_2,HRX1MBH02HG34W_11,HRX1MBH02HCZU8_7,HS0W81S01BXR8F_2,HRX1MBH01CYPN2_2,isotig16039_12,HS0W81S01B4GQ…
GO:0003002	regionalization	P	HRX1MBH01CMOPR_3,isotig04179_29,HRX1MBH02IUX0L_8,HS0W81S01CK6QD_2,HRX1MBH01DJI6A_9,HS0W81S01AVH6N_2,HRX1MBH02HG15S_11,HRX1MBH02HEDAV_11,HRX1MBH02HHJRY_13,isotig03514_53,HRX1MBH02HGBV0_6,isotig06977_60,HS0W81S01B6XK5_2,HRX1MBH02G2IM5_5,HRX1MBH01C8GS4_6,HS0W81S02D0140_8,HRMYNUX02JANDF_4,isotig12855_14,isotig06966_23,HS0W81S02E2HC3_7,HRMYNUX02JWZSF_6,HRX1MBH02J3KDM_5,isotig06976_61,HRMYNUX02HH732_10…
GO:0008637	apoptotic mitochondrial changes	P	HRX1MBH02GSVUS_10
GO:0043546	molybdopterin cofactor binding	F	isotig14818_12,HRMYNUX02JZ5WL_11
GO:0000272	polysaccharide catabolic process	P	HRMYNUX02IDNPX_10,isotig15888_11,HRX1MBH02GR9Q5_4,HS0W81S02DJE5M_8,isotig16713_13,HRX1MBH02GI8MA_11,isotig13468_14,isotig01116_7,HRX1MBH02ICIQ8_4,HRX1MBH02IG9SC_11,isotig07680_15,HS0W81S01A4I11_2,isotig08250_33,HRMYNUX02HVABD_8,HRX1MBH02JA8SC_4,HRX1MBH02JDGHQ_9,isotig16340_5,HS0W81S01BBTF0_3,HRMYNUX02HTI88_8,HS0W81S02D3PWS_4,isotig12222_11,HRX1MBH01B5G4X_12,HRX1MBH01CYA1D_10,HRX1MBH02GUO9R_6,HRX1…
GO:0008792	arginine decarboxylase activity	F	isotig06897_35
GO:0031050	dsRNA fragmentation	P	isotig03512_42,isotig06961_15,isotig11553_22,isotig16687_4,isotig14766_7,HS0W81S02C8D9A_6,HRX1MBH02IZUYS_4,isotig12383_7,isotig05772_18,isotig07321_40,isotig08442_11,isotig15008_6
GO:0003862	3-isopropylmalate dehydrogenase activity	F	isotig08969_26
GO:0010080	regulation of floral meristem growth	P	isotig10348_10,HRX1MBH01A7Q3U_10
GO:0033897	ribonuclease T2 activity	F	HS0W81S02EEBHG_2,isotig16039_12,isotig06841_23,HRX1MBH01CBKW0_4,HRX1MBH02GZAQ5_5
GO:0015491	cation:cation antiporter activity	F	isotig03835_30,HRMYNUX02H2M5G_2,HS0W81S01AP01L_2,isotig03995_30,HRX1MBH02GHZWU_2,HS0W81S01BO22G_3,isotig07274_43,HRX1MBH01CQF8D_8,HRX1MBH01EDNNP_5,HS0W81S01CHP5C_4,isotig02252_41,HRMYNUX02G5BBW_6,HS0W81S01BVXVP_13
GO:0043659	symbiosome	C	HRX1MBH02IBNTQ_10,HRMYNUX02IMDJL_9,isotig13285_11,isotig07270_16,HRMYNUX02GVJOH_9
GO:0005840	ribosome	C	HRX1MBH01C4KTM_7,HRX1MBH02G5VGU_7,isotig14158_8,isotig05373_7,HS0W81S01CD8E1_5,isotig01780_19,HRX1MBH01BRI41_13,HRX1MBH02JC839_7,isotig14591_3,isotig16955_5,HRX1MBH02HX3PM_13,isotig05490_7,isotig14523_7,contig04906_11,HRX1MBH02F61R9_2,isotig05892_19,HS0W81S01CDUJ5_3,isotig08798_15,HRX1MBH02FV94Y_4,HS0W81S01A2PS2_4,isotig15028_7,isotig16833_4,isotig14330_5,isotig13611_21,isotig14423_15,HRX1MBH02GS…
GO:0042325	regulation of phosphorylation	P	HS0W81S01CB4V5_6,HRX1MBH02G200I_8,isotig08770_31,HS0W81S01BEGA3_5,isotig10889_26,HS0W81S01ANCJH_5,HRX1MBH02FMBLX_8,HS0W81S01A23ZC_5,HRX1MBH02IUCWB_4,HRX1MBH02G1TMQ_15,HRX1MBH02HJOD1_7,isotig07283_14,isotig03428_77,HRX1MBH01BGR3P_5,isotig14509_17,isotig09691_8,HRX1MBH01CKDU1_12,HRX1MBH01EVMSU_3,HRX1MBH02I23I6_12,isotig14173_6,HS0W81S01BSVAO_5,isotig10069_25,HS0W81S01BNX7G_12,isotig11794_8
GO:0000472	endonucleolytic cleavage to generate mature 5'-end of SSU-rRNA from (SSU-rRNA, 5.8S rRNA, LSU-rRNA)	P	HRX1MBH02FL4AD_14
GO:0004550	nucleoside diphosphate kinase activity	F	isotig13994_15,isotig11808_17,HRX1MBH01CNNCI_3,HS0W81S01BAZTT_3,HRX1MBH01BDM3G_3,HS0W81S02C7MEC_2,HRX1MBH01EHM0W_3,HS0W81S02EUN8U_2
GO:0016747	transferase activity, transferring acyl groups other than amino-acyl groups	F	HRX1MBH01AZ0LW_6,isotig02971_10,HS0W81S01AXOH9_10,HRX1MBH02HAIS7_12,HRX1MBH01C3VF1_5,isotig04924_34,HRX1MBH01EJAUZ_7,isotig10517_9,isotig14362_15,HS0W81S01AJNHG_9,HRX1MBH02H3WYB_4,HRX1MBH02H99CN_5,HS0W81S02DD5DT_5,HRMYNUX02HBN2Y_3,HRX1MBH02GU8ND_9,isotig17038_4,isotig08557_6,HS0W81S02EHZ65_1,HRX1MBH02IN1AC_9,HRX1MBH01DXB1O_5,isotig08857_10,HRX1MBH01CWFIG_7,HRX1MBH01BZREM_11,HRX1MBH02H7EPD_13,HRX1…
GO:0031532	actin cytoskeleton reorganization	P	HS0W81S01BUMFB_11,HRX1MBH02IO5EY_5,HRX1MBH02IT6K3_5
GO:0047631	ADP-ribose diphosphatase activity	F	HRX1MBH02JO3VR_1,isotig14010_14,HRX1MBH02IOE58_4,HRMYNUX02GYOT5_10,isotig12620_6,HRX1MBH02GWT3J_13
GO:0043572	plastid fission	P	isotig09561_11
GO:0048599	oocyte development	P	HS0W81S01AQFBF_10
GO:0004056	argininosuccinate lyase activity	F	HRX1MBH02JNOZY_11,isotig08328_24
GO:0004620	phospholipase activity	F	HRX1MBH01CZVU1_2,isotig17157_5,HS0W81S01BDG13_7,HS0W81S01ASVV4_9,HRX1MBH02GOMKE_5,HRX1MBH02J63C3_3,isotig09708_8,isotig06191_5,HS0W81S02DGSJ9_4,HRX1MBH02HCT2I_14,HRX1MBH02FZZDA_3,isotig16331_10,HS0W81S02EJCNG_4,HRX1MBH01E00GI_3,HRMYNUX02JZ30Z_5,HS0W81S02D2MY2_3,HRX1MBH02I6M6K_6,HS0W81S02EXWCC_4,HRX1MBH02F4TIB_11,isotig13802_10,HRX1MBH02F1VAH_6,isotig04382_31,HRX1MBH01D98PL_2,HRX1MBH02IW8T5_12,HRX…
GO:0006767	water-soluble vitamin metabolic process	P	isotig02078_7,HRX1MBH01CRV5M_3,isotig11851_23,HRMYNUX02FF1LK_2,HRX1MBH01B44WW_3,isotig13259_18,isotig03900_46,HS0W81S02EP989_6,isotig14820_16,isotig07455_17,isotig16507_11,isotig11978_18,isotig05092_24,HRX1MBH01DGGQT_4,HS0W81S02C9PQZ_5,isotig06478_4,isotig13153_8,HRMYNUX02GIYS6_5,isotig07421_43,HRX1MBH02IMRK3_5,HS0W81S01AMUTG_12,HRX1MBH01CIONX_2,isotig09764_23,HS0W81S01BY28V_2,isotig15223_7,isoti…
GO:0009308	amine metabolic process	P	HS0W81S01BX1HP_3,isotig15888_11,isotig03850_40,isotig05954_7,HS0W81S01CFN88_2,HRX1MBH01BUW5E_2,isotig09002_10,HRX1MBH02ILFNJ_4,isotig07318_13,isotig17157_5,HRX1MBH02IAY0I_13,isotig09244_10,isotig15728_5,HRX1MBH02GKACW_1,HRX1MBH02IY0WB_1,HS0W81S01B2SBH_8,HRX1MBH01B5EF7_1,isotig03818_39,HRX1MBH01CQ615_11,isotig04568_22,HS0W81S01ASBQO_5,isotig10339_6,isotig13708_5,HRX1MBH01BCELK_5,HRMYNUX02HQ6WO_4,i…
GO:0006855	multidrug transport	P	HS0W81S01BYCCU_5,HRX1MBH02I5P0W_8,HRX1MBH02IKV85_2,HRX1MBH02G4T7D_9,isotig01678_32,HRX1MBH02F5LRZ_3,HRX1MBH02JMAAE_9,isotig04156_32,HS0W81S02DJ3YX_13,HS0W81S01AKFVO_4,HRX1MBH02FU51K_2
GO:0019177	dihydroneopterin triphosphate pyrophosphohydrolase activity	F	isotig14354_16,isotig15730_4
GO:0051960	regulation of nervous system development	P	HRX1MBH01DQY17_4,isotig07618_42,HRX1MBH01BMU0J_4,isotig09348_29,isotig03338_19,isotig10302_27,HRX1MBH01C7N52_4,HRX1MBH01BGNIZ_4
GO:0000737	DNA catabolic process, endonucleolytic	P	isotig06324_14,HS0W81S01BTNH2_8,HS0W81S02ERV1I_12,HRX1MBH02IY6E2_4
GO:0004825	methionine-tRNA ligase activity	F	isotig10877_26,isotig02198_74,isotig11253_8,HS0W81S01CDZLR_11,isotig09941_28
GO:0008703	5-amino-6-(5-phosphoribosylamino)uracil reductase activity	F	isotig15525_5
GO:0016041	glutamate synthase (ferredoxin) activity	F	HRX1MBH02G0GZU_12,HS0W81S01AQ5QP_4,HS0W81S01ATYII_4,isotig03304_112,HRX1MBH02HTGKB_8,HRX1MBH02HWCXE_12
GO:0007067	mitosis	P	HRMYNUX02GD4C7_6,HS0W81S02EPFMS_2,isotig13956_4,HS0W81S01CB4V5_6,HS0W81S02D0NVN_10,HRX1MBH02HLEXJ_4,HS0W81S02DR6TN_8,isotig08231_33,HRX1MBH02F0CNN_8,isotig15360_14,isotig02267_22,HRMYNUX02GJ2I9_10,isotig13731_3,HS0W81S01BEGA3_5,HRX1MBH01AWQNS_3,isotig11728_21,HS0W81S01B80VK_3,HS0W81S01ANCJH_5,HRX1MBH02INCTD_6,isotig11426_17,isotig16356_10,HRX1MBH01BASM9_5,isotig11493_22,HS0W81S01B7N7W_8,isotig134…
GO:0009554	megasporogenesis	P	isotig09199_7
GO:0009058	biosynthetic process	P	HRX1MBH02GGBQ0_5,HRX1MBH01C4KTM_7,HRX1MBH02HQSAI_9,HRX1MBH02HE0O4_2,HRX1MBH01D91WX_2,isotig08693_32,HRMYNUX02FJEWQ_10,HRX1MBH02HFDTR_6,isotig11606_16,isotig07395_21,isotig13932_5,isotig15579_7,HRMYNUX02HKSYC_5,isotig12966_6,HRX1MBH02G5VGU_7,HRX1MBH01AZ0LW_6,isotig08597_13,isotig02971_10,isotig04186_45,HS0W81S01AXOH9_10,isotig13080_7,isotig15583_4,isotig14158_8,isotig05373_7,isotig03850_40,HRX1MBH…
GO:0019395	fatty acid oxidation	P	HS0W81S01B9LSI_1,isotig11733_19,isotig07496_49,HS0W81S01CCPT8_9,isotig14009_11,HRX1MBH02G4T97_15,HRMYNUX02FT2QG_5,isotig03168_7,HRX1MBH02HNYYU_10,isotig06658_7,isotig07495_14,HRX1MBH02F3TW3_12,isotig04210_30,HRX1MBH02H4OEM_3,isotig13945_13,HS0W81S02D9XTQ_4,HRX1MBH02I6FA7_15,isotig10365_22,isotig04269_10,isotig04988_11,HRX1MBH02HOF45_14,isotig03364_68,isotig07547_15,isotig08556_25,HRX1MBH02J6TN0_7…
GO:0019825	oxygen binding	F	isotig15179_4,HRX1MBH02FYC8K_3,HRX1MBH02ITBRB_4,HRX1MBH02GSVUS_10,isotig06562_7
GO:0010038	response to metal ion	P	isotig15186_3,HRX1MBH02I93CZ_2,HRMYNUX02GHDOH_10,HS0W81S01BS4IV_1,HRMYNUX02I8ER7_13,isotig08798_15,isotig01289_22,isotig07496_49,isotig08138_13,isotig09057_31,isotig11374_17,HRMYNUX02HBN2Y_3,HRX1MBH02HQR37_4,isotig14931_4,isotig12492_5,isotig07714_40,HRX1MBH02GQH0I_12,HS0W81S02EEJCF_3,HRMYNUX02JYR6V_11,isotig07278_50,isotig09387_25,HRX1MBH02IN1AC_9,isotig13016_18,isotig11429_20,HRX1MBH02I56C7_4,i…
GO:0051969	regulation of transmission of nerve impulse	P	HRX1MBH01DKTDX_1,isotig09348_29
GO:0048658	tapetal layer development	P	HRMYNUX02G7MT4_4
GO:0004649	poly(ADP-ribose) glycohydrolase activity	F	HS0W81S01BHUDE_10,HS0W81S01CKK22_9,HS0W81S01BB671_9,HS0W81S01A6AIL_10,HS0W81S02C5TDB_6,HS0W81S01A0QG6_10,HRMYNUX02H1OH3_2,HRX1MBH02HTC3F_6
GO:0010492	maintenance of shoot apical meristem identity	P	HRX1MBH02IF1SD_8,HS0W81S02EJIR5_6,isotig03484_11,isotig11878_21,HS0W81S02ECTRY_11
GO:0016762	xyloglucan:xyloglucosyl transferase activity	F	isotig05536_18,isotig02333_40,isotig09773_10,isotig14966_12,isotig10031_22,isotig01663_22,isotig02619_20,isotig00610_25,HS0W81S02EM2EI_5,isotig17151_10,isotig13973_6,HRX1MBH01D0VRU_4,HRX1MBH01B683I_8,HRMYNUX02FOH18_1,isotig04660_8,HRX1MBH01BLWDW_9,HS0W81S01BECKZ_4,HS0W81S02DFETH_4,HS0W81S02EIQ9D_8,isotig17332_3,isotig17264_4,isotig00432_20,isotig11487_20,HS0W81S02C9DLB_6,HRX1MBH01DMFZN_5,HRMYNUX0…
GO:0032479	regulation of type I interferon production	P	HS0W81S01AZADQ_6,HRX1MBH02G4BKO_4
GO:0033519	phytyl diphosphate metabolic process	P	isotig09426_25
GO:0003700	transcription factor activity	F	isotig07395_21,isotig07687_17,HRX1MBH02IS3JN_4,HRX1MBH01EOKX4_12,HS0W81S01CK6QD_2,isotig13775_17,isotig03722_42,isotig06982_56,HS0W81S01AVH6N_2,isotig15959_8,isotig10816_20,isotig11072_9,isotig12363_18,HRX1MBH01DLETC_9,isotig03726_18,HRX1MBH02HEDAV_11,HRX1MBH02GCXTK_5,HRMYNUX02J59FY_11,isotig11157_7,HRX1MBH02G4URF_5,isotig03514_53,isotig10248_10,isotig02580_18,HRMYNUX02JU12O_13,HS0W81S01BMYJM_3,H…
GO:0051592	response to calcium ion	P	isotig03995_30,isotig07274_43,isotig12847_13
GO:0004353	glutamate dehydrogenase [NAD(P)+] activity	F	HRX1MBH01A02EC_3,HRMYNUX02JQLY2_4,HRMYNUX02JQ3ZI_5,HRMYNUX02J15Z2_9,HS0W81S02ER0VW_10
GO:0016260	selenocysteine biosynthetic process	P	HS0W81S01B2SBH_8,HS0W81S01BS0XV_8,HRMYNUX02FJC1J_13,HS0W81S01CB4M1_8
GO:0048529	magnesium-protoporphyrin IX monomethyl ester (oxidative) cyclase activity	F	isotig02348_9
GO:0006399	tRNA metabolic process	P	HRX1MBH02GSWIP_12,isotig07318_13,HS0W81S01B2SBH_8,isotig14711_7,HRX1MBH01CQ615_11,HRX1MBH02I5040_13,HS0W81S02EU3YP_15,HRX1MBH02F65TA_7,isotig14418_5,HS0W81S01AMK17_8,HRX1MBH01CF6H5_5,HRX1MBH01CDYHF_9,HRX1MBH02FXFA6_11,HRX1MBH02GD47I_11,HRX1MBH01BXXYB_3,isotig13358_7,HRX1MBH02H72MZ_13,HS0W81S02E2RCR_3,HRX1MBH02I1YO9_9,isotig11466_19,isotig15955_6,HS0W81S01ASOV6_8,HRX1MBH02IF4ON_6,HRX1MBH02HIY20_9,…
GO:0070638	pyridine nucleoside catabolic process	P	HS0W81S01AMUTG_12
GO:0008935	naphthoate synthase activity	F	isotig11506_9
GO:0004644	phosphoribosylglycinamide formyltransferase activity	F	HRX1MBH01EPZNA_4,HRX1MBH02H0C6T_5
GO:0001738	morphogenesis of a polarized epithelium	P	HRMYNUX02GICPO_3,HRMYNUX02I7IVR_7,HRX1MBH01DKTDX_1,HRX1MBH01B2DMY_3,isotig06876_87,isotig13834_14,HRX1MBH02I52OW_2,HRX1MBH01EB3I6_5,isotig12103_16,isotig13770_13,HS0W81S02DRSBN_6,HRX1MBH02JQJ8E_7,HS0W81S02D7P7V_5,isotig09388_27
GO:0004659	prenyltransferase activity	F	isotig12458_8,isotig10188_27,isotig02046_8,isotig11075_21,isotig12659_8,isotig10525_26,isotig10176_10,isotig09707_7,isotig09498_10,isotig11279_21,isotig10508_9,isotig09433_11
GO:0015377	cation:chloride symporter activity	F	isotig14996_7
GO:0071212	subsynaptic reticulum	C	isotig12859_18,isotig17300_5,HRX1MBH02HAL7B_9,isotig08965_10,isotig11093_18,isotig13307_15,HRX1MBH02G99JA_1,isotig08594_10,HRX1MBH02IK1U9_5,HRX1MBH01EJ4EO_12,HRX1MBH02IG5Z4_14,HRX1MBH02IAITC_5,HS0W81S02DHD0X_9,HS0W81S02D06SI_6,isotig12461_8,HRX1MBH02JYVMR_3,isotig10696_25,isotig07690_37,HRMYNUX02JU4AC_2,HRX1MBH02I0T9V_10,HRMYNUX02JOWUL_10,isotig10436_7,HS0W81S02DXDND_6,isotig03114_8,HRMYNUX02H1WS…
GO:0016605	PML body	C	HRX1MBH01DJI6A_9,HRX1MBH02IL3SG_12
GO:0031980	mitochondrial lumen	C	HRX1MBH01C3VF1_5,isotig04924_34,isotig08044_35,isotig08978_30,HRX1MBH02IIYVI_3,HS0W81S02D8TPQ_7,isotig08540_11,isotig01792_43,HRX1MBH01CU0ZV_12,isotig07634_15,isotig14544_5,isotig09387_25,HRX1MBH02IQ733_3,isotig08121_33,HRX1MBH02G4T97_15,isotig15717_4,HS0W81S01B2VP5_12,HS0W81S01B889G_4,HS0W81S01AQCTX_3,isotig09222_30,isotig09952_14,isotig08792_28,HRX1MBH02FUQJ7_3,HS0W81S02DRHVI_8,isotig10856_24,i…
GO:0022626	cytosolic ribosome	C	HRX1MBH02JC839_7,HRX1MBH02HX3PM_13,isotig14523_7,contig04906_11,HS0W81S01CDUJ5_3,isotig08798_15,HRX1MBH02FV94Y_4,HS0W81S01A2PS2_4,isotig02282_27,HS0W81S01BSCBW_3,isotig17289_5,HRMYNUX02GEXUL_1,isotig14610_12,HRX1MBH02JA1A8_1,HS0W81S01BYGZ5_4,isotig02312_22,HS0W81S02C2IA4_5,isotig06554_8,HS0W81S01AM5UN_7,isotig08572_29,isotig08114_22,HS0W81S01CCGOJ_6,isotig14531_11,isotig06434_11,isotig12137_4,HRX…
GO:0009620	response to fungus	P	HS0W81S02EJFNG_12,HRMYNUX02J0NE2_8,isotig03210_8,isotig13383_8,isotig07773_15,isotig07496_49,isotig16713_13,isotig07083_20,isotig12172_6,isotig01116_7,isotig11299_11,HRX1MBH01DXP5K_7,HRX1MBH01C6AFC_14,HRX1MBH01A2RLW_9,isotig07665_38,isotig13543_15,isotig08047_36,isotig07479_22,isotig05054_7,isotig05426_19,isotig08210_35,HRX1MBH02JDGHQ_9,HRX1MBH02H5SM8_5,HRX1MBH01BXZ26_14,HS0W81S02ESWQX_10,HRX1MBH…
GO:0004559	alpha-mannosidase activity	F	isotig14020_5,isotig16529_5
GO:0060736	prostate gland growth	P	HRX1MBH02GULNV_14
GO:0002682	regulation of immune system process	P	HS0W81S02DUBAI_11,HRX1MBH01DFO0M_8,isotig07773_15,isotig10067_25,HRX1MBH01DXP5K_7,HRMYNUX02IMVQB_2,isotig05054_7,isotig05426_19,HRX1MBH01BXZ26_14,HRX1MBH02G04WS_3,HRMYNUX02G1SD3_7,HRX1MBH02GUNAX_5,HRX1MBH01EORQE_1,HRX1MBH02IONN2_4,isotig09361_5,HRMYNUX02I4R4Q_15,HRX1MBH01B383K_6,isotig04226_31,HS0W81S01AMUTG_12,isotig11195_4,HRX1MBH01DCLZD_6,isotig11912_22,isotig13001_5,HRX1MBH01BQHE2_6,HRX1MBH01…
GO:0006275	regulation of DNA replication	P	HRX1MBH02INCTD_6,isotig16356_10,isotig11742_5,isotig07093_49,HRX1MBH01BGR3P_5,HS0W81S01BNX7G_12
GO:0009581	detection of external stimulus	P	HRX1MBH01EOODN_1,HRX1MBH02I23CZ_2,HRX1MBH02JDGW5_3,isotig14280_7,HRX1MBH01DFO0M_8,HRX1MBH02I0XXH_3,HS0W81S01BH8SY_9,HS0W81S02D47N6_8,HRX1MBH02FSQ9H_2,HS0W81S01BXJUR_4,HS0W81S01AP3PC_6,HRX1MBH02J57Y7_14,isotig10335_20,isotig00992_66,HS0W81S02EA1N1_3,isotig13854_5,HRX1MBH02GCOV6_3,HRX1MBH02HU7L5_4,HRMYNUX02G1SD3_7,HS0W81S01B1463_3,HS0W81S01BADZA_3,HRX1MBH02JC8GA_2,HRX1MBH01EORQE_1,HS0W81S02DOVGJ_2,…
GO:0032968	positive regulation of RNA elongation from RNA polymerase II promoter	P	isotig03382_52
GO:0070742	C2H2 zinc finger domain binding	F	isotig13940_5
GO:0070584	mitochondrion morphogenesis	P	isotig13890_13,isotig08072_34,isotig07704_42
GO:0006301	postreplication repair	P	isotig14128_18,isotig14057_17
GO:0042771	DNA damage response, signal transduction by p53 class mediator resulting in induction of apoptosis	P	HRX1MBH01DJI6A_9
GO:0000172	ribonuclease MRP complex	C	HRX1MBH02HFKDA_5
GO:0005249	voltage-gated potassium channel activity	F	HRX1MBH01CD15B_2,HRX1MBH02H8F8T_7,HRX1MBH02JO8AE_9,HRX1MBH01B74X0_15,isotig07548_35,HRX1MBH02JBDSL_9,HRX1MBH02H6CYX_16,HS0W81S02D5TPD_8,isotig03458_48,HS0W81S02DI3YE_5,HRX1MBH02IBR6C_5,HRX1MBH01DH3DS_11,HS0W81S01BS9IL_12,isotig13638_16,isotig07709_34,HS0W81S02DJUJV_7,isotig02874_55,HRMYNUX02ITQ35_4,isotig12011_14
GO:0004402	histone acetyltransferase activity	F	HS0W81S01AXOH9_10,isotig14362_15,HS0W81S01AJNHG_9,HRX1MBH02GU8ND_9,HS0W81S02EHZ65_1,HRX1MBH01BWXK9_10,isotig13940_5,HS0W81S02DLR9F_1,isotig09364_6,isotig05666_19,HRX1MBH01CPBLI_3,HS0W81S01A2O3W_2,isotig07917_10,isotig08895_10,isotig13001_5,HS0W81S02EZSMW_4,HS0W81S01CB4LV_3,isotig08102_28,contig11542_22,isotig02829_8,HRX1MBH02JUDO1_3,HRX1MBH01BP84A_12,HS0W81S01BFN2M_6,HRX1MBH01CJ5OP_9
GO:0047769	arogenate dehydratase activity	F	isotig04568_22,isotig08283_31,HS0W81S01AXI7W_4,isotig11182_6,HRX1MBH02GKOQZ_12,HRMYNUX02GBIKA_8
GO:0006887	exocytosis	P	isotig09563_24,HS0W81S02EDPLH_6,HS0W81S01AR5K6_3,HS0W81S01ANFRP_3,isotig07848_31,isotig06958_56,HS0W81S01CKP7O_2,HRX1MBH02HTBHM_3,HS0W81S01BYRK9_9,isotig08131_36,isotig07095_48,HS0W81S01B4HS4_1,isotig07654_36,HRX1MBH01DT83X_2,HRX1MBH02HRBKP_4,isotig07157_17,HS0W81S01BMQFF_1,HS0W81S01BR6V0_2,HS0W81S01CFPF1_2,isotig15441_15,isotig06877_84,HS0W81S02C4WD9_2
GO:0034313	diol catabolic process	P	HRX1MBH02JLBTI_8
GO:0015848	spermidine transport	P	HS0W81S01CJOMS_7
GO:0048194	Golgi vesicle budding	P	isotig06931_72
GO:0042947	glucoside transmembrane transporter activity	F	isotig16340_5
GO:0030866	cortical actin cytoskeleton organization	P	HRX1MBH01EPFIV_11,isotig09782_10,HS0W81S02DPF1P_3
GO:0010155	regulation of proton transport	P	isotig07009_22
GO:0008509	anion transmembrane transporter activity	F	HRX1MBH02IQN9J_13,isotig03824_36,isotig14969_14,HS0W81S01CMK1M_3,isotig13000_4,HRX1MBH01EVBF3_1,isotig07087_53,isotig11073_23,HRMYNUX02HVP1Q_5,isotig10329_8,HRMYNUX02GUWTA_8,isotig08813_13,HRX1MBH01DEFWZ_7,HRX1MBH02I3CMU_6,isotig11735_7,HRX1MBH02HWTTN_14,HS0W81S01B14TZ_5,HRMYNUX02GZJF0_5,HS0W81S02EPZI5_2,HRX1MBH01AX9UJ_7,isotig12820_9,HRX1MBH01CQWGR_5,HS0W81S01BS6U1_7,isotig10045_18,HRMYNUX02IS0R…
GO:0009208	pyrimidine ribonucleoside triphosphate metabolic process	P	isotig13994_15,isotig11808_17,HRX1MBH01CNNCI_3,HS0W81S01BAZTT_3,HRX1MBH01BDM3G_3,HS0W81S02C7MEC_2,HRX1MBH01EHM0W_3,HS0W81S02EUN8U_2
GO:0004854	xanthine dehydrogenase activity	F	isotig14818_12,HRMYNUX02JZ5WL_11
GO:0000311	plastid large ribosomal subunit	C	isotig12137_4,HRX1MBH02F5GAV_3
GO:0005642	annulate lamellae	C	isotig03706_6
GO:0010386	lateral root primordium development	P	HRMYNUX02GICPO_3,HRX1MBH02JXGDX_6,HRX1MBH02I018T_8,HRMYNUX02I7IVR_7,isotig06881_30,HRMYNUX02HLT9Z_5,HRX1MBH01B2DMY_3,isotig10566_26,isotig13834_14,HRX1MBH02I52OW_2,HS0W81S01BBWUP_10,HRX1MBH01EB3I6_5,isotig12103_16,HS0W81S01BLQF4_5,isotig13770_13,HS0W81S02DRSBN_6,HRX1MBH02JQJ8E_7,HS0W81S02D7P7V_5,isotig03298_81,contig01983_28,isotig09388_27,HS0W81S01B63FT_8
GO:0015630	microtubule cytoskeleton	C	HRMYNUX02HZXQ6_3,HRX1MBH01DJI6A_9,HRX1MBH01BQFH5_2,HS0W81S01B9LSI_1,isotig07013_48,HRMYNUX02H8DLF_7,isotig08835_12,HS0W81S01B4IWD_9,HRX1MBH02J1NBZ_17,isotig09049_6,isotig07338_12,HS0W81S01B04VS_1,HRX1MBH01EJEYY_5,isotig13956_4,HS0W81S01CB4V5_6,isotig06248_8,HS0W81S01B1D1T_1,HRX1MBH01C2BUP_9,HRX1MBH02HBP2H_5,isotig07827_7,HRMYNUX02IIGND_10,isotig04048_10,isotig02267_22,isotig17072_9,HS0W81S01B15KO…
GO:0015711	organic anion transport	P	HS0W81S01BX6QG_4,isotig04166_15
GO:0005351	sugar:hydrogen symporter activity	F	HRX1MBH02GA2PP_10,isotig09165_12,isotig07975_10,isotig08418_27,HRX1MBH02IHU62_5,HS0W81S01BVZWE_3,HS0W81S01A35SB_3
GO:0009741	response to brassinosteroid stimulus	P	HRMYNUX02I29T2_10,isotig13307_15,HRX1MBH02HGBV0_6,isotig15055_5,isotig06846_8,isotig07665_38,HRX1MBH02GLEV6_8,HRX1MBH01DLSED_3,isotig11248_19,HRMYNUX02HH732_10,HRX1MBH02JWPOH_3,isotig09653_25,isotig08182_34,isotig17022_3,isotig12430_25,isotig02622_5,HRX1MBH01DH8VF_6,HS0W81S01BHBOM_4,HRX1MBH02GQ25S_13,HRMYNUX02H08G2_3,HS0W81S02D43FZ_4,isotig03374_52,isotig04662_5,isotig06850_5,HS0W81S01AQVUZ_4,HRM…
GO:0048508	embryonic meristem development	P	isotig04179_29,HRX1MBH02IUX0L_8,HS0W81S01CK6QD_2,HS0W81S01AVH6N_2,HRX1MBH02HG15S_11,HS0W81S01B6XK5_2,HRX1MBH02G2IM5_5,HRX1MBH02JVYOU_8,isotig12855_14,HS0W81S02E2HC3_7,HRX1MBH02J3KDM_5,isotig06976_61,HRX1MBH02H6A9I_5,isotig07134_53,HS0W81S02ED2MZ_8,HRMYNUX02I66K3_9,HRX1MBH01DQWO2_5,HS0W81S01A4O9S_7,HRMYNUX02F1V11_12,HS0W81S01B6HMH_2,HS0W81S01CCSB5_2,HS0W81S01AQGCG_5,HS0W81S01AMODL_2,HS0W81S01CIJPG…
GO:0032137	guanine/thymine mispair binding	F	HRX1MBH02GV3UK_7,HRX1MBH02JNBVT_6,HRX1MBH02F6T80_9
GO:0044057	regulation of system process	P	HRX1MBH01DKTDX_1,HS0W81S01CBNDH_9,HRX1MBH01EVMSU_3,isotig09348_29
GO:0006606	protein import into nucleus	P	isotig12785_15,HRX1MBH01BW5RE_1,isotig08964_26,isotig04943_22,HRX1MBH02GQM5Y_13,isotig02953_35,isotig01300_39,isotig14617_8,HRX1MBH01BYOZ3_1,isotig03646_12,HS0W81S01B4L69_5,isotig10753_25,HRX1MBH02JPVER_7,isotig03884_10
GO:0048826	cotyledon morphogenesis	P	isotig01928_31,HRMYNUX02GXE3S_4
GO:0009540	zeaxanthin epoxidase activity	F	isotig03836_35
GO:0015301	anion:anion antiporter activity	F	HRMYNUX02HVP1Q_5,HRMYNUX02GUWTA_8,HRX1MBH01DEFWZ_7,HS0W81S01B14TZ_5,HRMYNUX02GZJF0_5,HRX1MBH01AX9UJ_7,HRX1MBH01CQWGR_5,HRMYNUX02I4ZOZ_11,isotig06956_59,HS0W81S01AQHCF_4,isotig11584_8,HS0W81S02DD6YW_9,HRX1MBH02HBQYB_14,HRMYNUX02I1KWZ_4,HS0W81S01BXVH6_7
GO:0050342	tocopherol O-methyltransferase activity	F	isotig04574_15
GO:0046514	ceramide catabolic process	P	isotig08201_13
GO:0000786	nucleosome	C	isotig16454_3,HRX1MBH01A9CS9_11,isotig14992_14,isotig16028_8,HRX1MBH01CPL2R_11,HRMYNUX02JZ5P7_3,isotig11286_8,HRX1MBH02IIA2H_3,HRX1MBH01BI0RE_2,isotig03119_13,isotig06134_3,isotig13829_5,HRMYNUX02HYB92_4,HS0W81S01BVB4E_2,isotig02594_6,HS0W81S01BGFKT_2,HRX1MBH01CAJ8V_11,HRX1MBH01CE3VU_13,isotig14583_6,HRX1MBH02IACK2_3,HS0W81S01B6B14_3,isotig16686_7,HRMYNUX02IG3TS_4,isotig16063_3,isotig16081_14,HRX…
GO:0050811	GABA receptor binding	F	HS0W81S02EDPLH_6,HRX1MBH01DT83X_2
GO:0019674	NAD metabolic process	P	HRX1MBH02H99CN_5,isotig07455_17,HRX1MBH02I1AHF_8,HS0W81S01AMUTG_12,HRX1MBH01BES6S_5,HRX1MBH02H6W8L_5,HRX1MBH01CBONH_5,HRX1MBH01A392J_15
GO:0007231	osmosensory signaling pathway	P	isotig08770_31
GO:0050660	FAD binding	F	HS0W81S01BONDW_2,HRX1MBH02FKA4B_15,isotig15638_15,isotig11733_19,HRX1MBH02JKHSF_9,HRX1MBH02IY0RG_7,HRX1MBH01DH7SI_2,HRX1MBH01EJOC9_2,HRX1MBH02F5N7H_7,HRX1MBH02FXXRJ_4,isotig07496_49,isotig16925_3,HS0W81S01BITCU_9,isotig14009_11,HRX1MBH01CCOTJ_5,isotig09652_9,HRX1MBH02GJPWM_4,HRX1MBH01BL8BP_2,HRX1MBH02G901D_14,isotig07806_15,HRX1MBH02IIYNT_3,HRMYNUX02GBEDE_1,HRMYNUX02JWPXB_5,HRMYNUX02IN9K5_11,HRMY…
GO:0004468	lysine N-acetyltransferase activity	F	HS0W81S01AXOH9_10,isotig14362_15,HS0W81S01AJNHG_9,HRX1MBH02GU8ND_9,HS0W81S02EHZ65_1,HRX1MBH01BWXK9_10,isotig13940_5,HS0W81S02DLR9F_1,isotig09364_6,isotig05666_19,HRX1MBH01CPBLI_3,HS0W81S01A2O3W_2,isotig07917_10,isotig08895_10,isotig13001_5,HS0W81S02EZSMW_4,HS0W81S01CB4LV_3,isotig08102_28,contig11542_22,isotig02829_8,HRX1MBH02JUDO1_3,HRX1MBH01BP84A_12,HS0W81S01BFN2M_6,HRX1MBH01CJ5OP_9
GO:0009138	pyrimidine nucleoside diphosphate metabolic process	P	isotig05384_12
GO:0048646	anatomical structure formation involved in morphogenesis	P	HRX1MBH02JJ1OG_13,HRX1MBH01CSU4X_7,HS0W81S01CBKYA_4,isotig03726_18,HRX1MBH02HEDAV_11,isotig03514_53,isotig06977_60,isotig16835_4,HS0W81S02DTXQR_1,HS0W81S02D0140_8,HRMYNUX02JANDF_4,HRX1MBH01EO2WJ_8,HS0W81S01BUMFB_11,isotig12855_14,isotig09554_10,HRX1MBH01EZ6WP_4,HS0W81S02E2HC3_7,HS0W81S01BMFLI_1,HS0W81S01A4HYS_7,HRX1MBH01BXROW_13,isotig15633_4,isotig04489_5,HRX1MBH02IJLMA_11,HRX1MBH01DKTDX_1,isoti…
GO:0030797	24-methylenesterol C-methyltransferase activity	F	isotig04682_21
GO:0003206	cardiac chamber morphogenesis	P	HRX1MBH01CSU4X_7,HS0W81S01BBLS9_1
GO:0006163	purine nucleotide metabolic process	P	HRX1MBH02HQSAI_9,HRX1MBH02FMGW2_8,HS0W81S01ARV03_2,HS0W81S02ESOIB_4,isotig13257_6,isotig16409_12,HS0W81S02DSCGN_8,HS0W81S01BG433_13,isotig09308_26,isotig14470_8,isotig12994_6,isotig08599_32,HS0W81S02EAZF7_6,HRX1MBH02HYBJ2_9,isotig11817_18,HS0W81S01B0YYU_3,isotig12492_5,isotig10057_10,HS0W81S02D4F2T_10,isotig11963_6,HS0W81S01A4XYI_4,HS0W81S01A6PUA_2,HRX1MBH02JM3MF_15,isotig12832_6,HRX1MBH02HWOIK_2…
GO:0010024	phytochromobilin biosynthetic process	P	isotig13682_17
GO:0009373	regulation of transcription by pheromones	P	HS0W81S01CDZ3Z_6,HS0W81S01BAH9Y_7
GO:0009001	serine O-acetyltransferase activity	F	isotig09828_10,isotig09562_25
GO:0031055	chromatin remodeling at centromere	P	HRX1MBH02IP2GS_9,isotig05036_7
GO:0005385	zinc ion transmembrane transporter activity	F	HRX1MBH01E1F1R_12,isotig10672_9,isotig11350_9,HRX1MBH01B109B_12,isotig08723_34,isotig17186_10,isotig09969_25,HRMYNUX02IYEUW_5,isotig04033_16,isotig04176_33,isotig04744_13,HRMYNUX02G4I6S_9,isotig04938_7,isotig05467_8
GO:0005325	peroxisomal fatty acyl CoA transporter activity	F	isotig10881_6,HRX1MBH02JDYR8_10,isotig03800_42
GO:0051327	M phase of meiotic cell cycle	P	HRX1MBH02I93CZ_2,HS0W81S02EPFMS_2,isotig12806_17,HS0W81S02EMPP2_2,HRX1MBH02HQRF7_10,HRX1MBH01BF7LT_12,HRX1MBH02F0CNN_8,isotig09999_7,HS0W81S01B905C_2,isotig17040_10,HRX1MBH02J4C0Y_2,HRX1MBH02JPKSH_10,HS0W81S01BMFLI_1,HS0W81S01B4GQA_10,isotig12140_12,HS0W81S01A4PCK_7,HRX1MBH01AMR8S_1,HRX1MBH02GV3UK_7,HS0W81S02D8BBU_8,isotig14172_17,isotig01361_56,HRMYNUX02G7MT4_4,isotig06962_19,HRX1MBH02JR39Q_10,i…
GO:0003012	muscle system process	P	HS0W81S01CBKYA_4,HS0W81S02C2XR9_2,HS0W81S02ENBIZ_5,HS0W81S01B79DZ_10
GO:0015923	mannosidase activity	F	isotig14020_5,isotig02282_27,HS0W81S02EZF26_6,HS0W81S02EODJN_11,isotig12605_6,HRMYNUX02J0TPB_4,HS0W81S01CGQ2K_4,isotig07737_41,HRX1MBH01BGFEG_10,isotig16529_5,HRX1MBH01CYU3V_8,HS0W81S02EHTN8_6,isotig08749_23,HRX1MBH01B7QAH_10,HRX1MBH01DP5CM_3,HRX1MBH01AO2ZO_3,HRX1MBH01ETOO5_3
GO:0032890	regulation of organic acid transport	P	HRX1MBH01DQY17_4,HRX1MBH01BMU0J_4,HRX1MBH01BGNIZ_4
GO:0031429	box H/ACA snoRNP complex	C	isotig14567_5
GO:0045735	nutrient reservoir activity	F	HRX1MBH01BWOGJ_11,HRMYNUX02GPV71_3,isotig15974_6,HRX1MBH01BRBYX_12,HRX1MBH01BX8IY_9,isotig14303_16,HRX1MBH01E51Y9_7,HRX1MBH01CYLUO_13,isotig13226_4,HRX1MBH01C0I1N_11,HRX1MBH01EITKW_10,HRX1MBH01CU3ZV_9,isotig04423_14,HRX1MBH01CAVPF_7,isotig12845_12,HRX1MBH01ALJLX_13,HRX1MBH02GL8QG_9,HRX1MBH01EH3W9_9,HRX1MBH01CD81W_9
GO:0004047	aminomethyltransferase activity	F	isotig02312_22
GO:0030071	regulation of mitotic metaphase/anaphase transition	P	HS0W81S01CB4V5_6,HRX1MBH01AWQNS_3,isotig16356_10,isotig13266_5
GO:0051253	negative regulation of RNA metabolic process	P	HRX1MBH01DJI6A_9,HRX1MBH01CSU4X_7,HRX1MBH01BJQPU_7,HRX1MBH01C2QKO_10,isotig14362_15,HRX1MBH02HEDAV_11,HS0W81S01AJNHG_9,isotig10248_10,isotig08349_10,isotig10002_4,HRX1MBH02GWQOF_9,isotig09723_23,isotig03530_45,HS0W81S02C6PZZ_1,isotig00845_34,isotig12321_18,HRX1MBH02IR2C7_4,HS0W81S01BWR8I_6,HRX1MBH02IP2GS_9,HRX1MBH01CPBLI_3,HRMYNUX02GMGS9_13,isotig02705_42,HS0W81S01CDZ3Z_6,isotig13389_9,HS0W81S01B…
GO:0004347	glucose-6-phosphate isomerase activity	F	HS0W81S02DCRCC_2,isotig09585_11,HS0W81S01BGJK6_3,HS0W81S01BQCOG_4,HS0W81S01BK8TN_4,isotig08007_11
GO:0003954	NADH dehydrogenase activity	F	HS0W81S01ASDL1_7,isotig12231_20,HRX1MBH02HACO4_5,isotig12782_16,HS0W81S01CH7OA_5,HRX1MBH02HQL17_1,isotig04170_10,HRX1MBH02GUIUV_4,HS0W81S01BJ15J_9,HS0W81S01ATZRJ_9,HS0W81S01CEJPP_10,HS0W81S01BKWWL_7,HRX1MBH01DXZNK_2,HS0W81S01BT61H_6,HS0W81S02DECB9_6,HRX1MBH02H55CO_11,HRX1MBH01A1PJJ_12,HS0W81S01B0AK6_3,HS0W81S01ANR3U_10,HS0W81S01AY9Q9_7,HRX1MBH01C6X7E_2,HRX1MBH02GNSHF_3,HRX1MBH02FP7EB_16,isotig123…
GO:0051783	regulation of nuclear division	P	HS0W81S01CB4V5_6,HRX1MBH01AWQNS_3,isotig16356_10,isotig13266_5
GO:0032553	ribonucleotide binding	F	HS0W81S01BB6CX_2,HS0W81S02D12I8_11,HRX1MBH02HQSAI_9,HRX1MBH01D91WX_2,HS0W81S01BPRES_8,HRX1MBH02GU72H_5,HRMYNUX02FJEWQ_10,HRX1MBH02HAL7B_9,HS0W81S02EIEIP_4,isotig07853_35,isotig11606_16,isotig07395_21,HRMYNUX02GT5Z1_4,HRX1MBH02IBF0F_8,isotig04814_38,HRMYNUX02G9CYO_5,isotig12966_6,HRX1MBH01EOODN_1,HRX1MBH01C3BP0_10,HRX1MBH02J4HB6_10,isotig06455_16,HRX1MBH01CR1FX_9,HRX1MBH02GKGFQ_10,HRMYNUX02I29T2_1…
GO:0006733	oxidoreduction coenzyme metabolic process	P	HRX1MBH02H99CN_5,isotig09511_10,HS0W81S02E35BE_2,isotig12928_17,HRX1MBH01DMBUH_4,isotig03142_18,isotig12553_5,HRX1MBH02FTYVJ_10,isotig08687_33,isotig10979_10,isotig07455_17,HRX1MBH02G6YES_6,HRX1MBH02I1AHF_8,isotig04038_31,HRX1MBH01BHWTR_2,HRX1MBH02JSLGB_5,isotig06478_4,isotig04936_19,HRX1MBH02HI2RF_4,isotig08511_10,HRX1MBH02IJ7BU_11,isotig04288_30,HS0W81S01CK05T_1,HS0W81S01AMUTG_12,isotig12977_8,…
GO:0043450	alkene biosynthetic process	P	HRX1MBH02ILPW5_11,isotig04442_35,HRX1MBH01CEWPZ_6,isotig10706_18,HS0W81S01BAYT8_3,isotig10090_9,isotig08321_25
GO:0000182	rDNA binding	F	HRX1MBH02G0HJF_6
GO:0005986	sucrose biosynthetic process	P	HRMYNUX02HJFTL_5,HRX1MBH02HKUO3_9,HRX1MBH02GZHXS_2,isotig09635_23,isotig08845_28,HRX1MBH02HQSAB_12,HS0W81S01BNIM3_3,HS0W81S01A0UC2_11
GO:0040008	regulation of growth	P	HS0W81S01AXOH9_10,HRX1MBH02GS2UN_2,isotig02979_16,isotig10248_10,isotig04450_31,isotig14536_12,isotig11530_9,HS0W81S01B1NX2_4,isotig09533_25,isotig03560_42,HRX1MBH01DPDNZ_6,isotig13940_5,isotig10348_10,isotig06901_25,HS0W81S01BHL54_3,HRX1MBH01AYSU2_3,HRX1MBH01DT3TN_3,isotig07117_53,HRX1MBH01A7Q3U_10,isotig07392_44,isotig03374_52,isotig03290_28,isotig04662_5,HS0W81S01AI90X_2,isotig12625_8,isotig13…
GO:0009118	regulation of nucleoside metabolic process	P	isotig14797_4
GO:0042435	indole derivative biosynthetic process	P	isotig10644_8,isotig08770_31,HRX1MBH01C6AFC_14,isotig01726_18,HRX1MBH02GG9AG_2,HRX1MBH02HFTI8_2,isotig13074_7,isotig09229_11,isotig13814_7,isotig17317_3,isotig08117_29,isotig10857_6,isotig09600_25,isotig11338_20,HRX1MBH02HOXFW_2
GO:0052315	phytoalexin biosynthetic process	P	isotig08770_31,HRX1MBH01C6AFC_14,isotig13814_7
GO:0045862	positive regulation of proteolysis	P	isotig13541_19
GO:0019354	siroheme biosynthetic process	P	isotig11851_23
GO:0009311	oligosaccharide metabolic process	P	HS0W81S01A3QSQ_9,isotig14020_5,HRMYNUX02HJFTL_5,HRX1MBH02HKUO3_9,isotig02572_5,isotig03826_12,HRX1MBH02JNUZG_12,isotig16340_5,isotig07012_55,HS0W81S02DVGTM_9,HS0W81S01B9X5L_9,HRMYNUX02IUWGQ_2,HRX1MBH02IVUW9_1,isotig03358_61,isotig10234_10,HS0W81S01CCQ8U_5,HRX1MBH02I944E_1,isotig02040_41,HS0W81S01BD1K7_11,HS0W81S01CE1HS_1,HRX1MBH02GZHXS_2,isotig09502_22,isotig05974_19,isotig09635_23,HS0W81S01A8NQ8…
GO:0015692	lead ion transport	P	HS0W81S02C9AGA_7,HRX1MBH01CDWS5_2,HS0W81S02DT1RX_9,HS0W81S02DLVG6_9,HS0W81S02EU985_7,HS0W81S02C3BJ5_7
GO:0004180	carboxypeptidase activity	F	isotig04145_31,isotig09833_22,isotig08698_28,contig11531_31,HRX1MBH01B6WEY_7,isotig16662_2,isotig11043_11,isotig02249_44,HRX1MBH02JWPOH_3,isotig10029_10,isotig08818_32,isotig07915_13,isotig10348_10,isotig09378_33,HRX1MBH02JQDAQ_2,HS0W81S01BHBOM_4,isotig08729_34,HRX1MBH01BB54F_5,isotig09598_10,isotig08129_12,HRX1MBH01EPIDC_4,HS0W81S01AQVUZ_4,HRX1MBH01CXFTZ_4,isotig09711_33,HRX1MBH01D7U41_4,HRX1MBH…
GO:0017136	NAD-dependent histone deacetylase activity	F	isotig13389_9
GO:0006434	seryl-tRNA aminoacylation	P	HS0W81S01B2SBH_8,HS0W81S01BS0XV_8,isotig09179_27,HS0W81S01CB4M1_8
GO:0042538	hyperosmotic salinity response	P	HS0W81S02C9R6L_4,isotig05577_14,HS0W81S02DTIJL_9,isotig15096_8,isotig01095_33,isotig11978_18,isotig06943_25,isotig08381_36,isotig13700_13,isotig17295_4,isotig14152_4,isotig11280_15,isotig02900_14
GO:0050983	spermidine catabolic process to deoxyhypusine, using deoxyhypusine synthase	P	isotig15327_14,isotig12995_18
GO:0008251	tRNA-specific adenosine deaminase activity	F	isotig13358_7
GO:0050529	polyneuridine-aldehyde esterase activity	F	HS0W81S01BXEIU_3,HS0W81S01AOQN8_8,HRX1MBH01D7LOT_5,HRX1MBH01D0JJL_4,HRX1MBH01CN6MF_5,HRX1MBH01AXB66_6,isotig14773_8
GO:0046080	dUTP metabolic process	P	isotig14622_3
GO:0006002	fructose 6-phosphate metabolic process	P	HRX1MBH01CHVJT_2
GO:0010062	negative regulation of trichoblast fate specification	P	isotig07835_35
GO:0043574	peroxisomal transport	P	HS0W81S01CCPT8_9,HRMYNUX02FT2QG_5,isotig03168_7,isotig07074_55,isotig13945_13,isotig04269_10,isotig08556_25,HRMYNUX02HIA7W_5,isotig08132_11
GO:0060173	limb development	P	HRX1MBH01CSU4X_7
GO:0009445	putrescine metabolic process	P	isotig06897_35,isotig11087_20
GO:0009853	photorespiration	P	isotig12768_19,isotig08798_15,HS0W81S01CCPT8_9,HS0W81S01BVTG1_1,HRMYNUX02FT2QG_5,HRX1MBH01ATWWC_2,isotig17194_1,HS0W81S01B2VPM_1,isotig08572_29,isotig01182_28,HRX1MBH01BJGSV_2,contig01732_24,isotig03001_32,isotig09614_8,isotig13945_13,HRX1MBH01CKHB7_1,HS0W81S01BU2MI_1,HRX1MBH02GYHAI_15,isotig01880_27,HRX1MBH01B3CR3_2,isotig04546_26,HRX1MBH02HHIID_9,isotig10020_21,isotig16194_12,isotig05180_10,iso…
GO:0045197	establishment or maintenance of epithelial cell apical/basal polarity	P	HS0W81S02EXGT1_6
GO:0046653	tetrahydrofolate metabolic process	P	isotig14336_6,HRMYNUX02JLSR6_7,HS0W81S01B43QP_3,isotig13839_6,HS0W81S01BQTN2_3
GO:0048872	homeostasis of number of cells	P	HRX1MBH02IOAKT_6
GO:0022836	gated channel activity	F	HRX1MBH02HF17T_8,HRX1MBH02JDGW5_3,HS0W81S01CMK1M_3,HRX1MBH01B0SQG_13,isotig07087_53,HS0W81S01BJHZ9_1,HRX1MBH01D4KLU_4,HRX1MBH02I0XXH_3,HRX1MBH01CD15B_2,isotig11073_23,HRX1MBH02H8F8T_7,isotig10329_8,isotig08813_13,HRX1MBH02JO8AE_9,HS0W81S01CLYP0_2,isotig16251_5,HRX1MBH02GCOV6_3,isotig12820_9,HRX1MBH01B74X0_15,isotig10045_18,isotig08611_33,HS0W81S01AS9ZR_2,isotig15915_13,isotig14552_3,HS0W81S01B60L…
GO:0032408	MutSbeta complex binding	F	HS0W81S01BG433_13
GO:0010930	negative regulation of auxin mediated signaling pathway	P	isotig04490_24
GO:0016776	phosphotransferase activity, phosphate group as acceptor	F	isotig13080_7,isotig16409_12,HRMYNUX02FYJQM_12,HRMYNUX02F45PC_15,isotig12832_6,isotig12589_13,isotig14901_12,HRX1MBH01DPG03_4,isotig13994_15,isotig16899_10,isotig11808_17,HRX1MBH02ID8IO_2,HRX1MBH01CNNCI_3,HRMYNUX02HWGJV_11,isotig12046_8,HS0W81S01BAZTT_3,HS0W81S02DSIC0_4,isotig02016_37,isotig05384_12,HRX1MBH01BDM3G_3,isotig09241_34,isotig11270_17,HS0W81S02D6MMN_4,isotig10925_7,HRMYNUX02HEAH6_12,is…
GO:0031086	nuclear-transcribed mRNA catabolic process, deadenylation-independent decay	P	HRX1MBH02I49F8_5,isotig11445_10,isotig08959_8,isotig12178_18
GO:0030981	cortical microtubule cytoskeleton	C	isotig07013_48,isotig05158_23
GO:0030328	prenylcysteine catabolic process	P	isotig07649_13
GO:0050521	alpha-glucan, water dikinase activity	F	isotig06884_25
GO:0048578	positive regulation of long-day photoperiodism, flowering	P	HS0W81S01BXJUR_4,HRX1MBH02HU7L5_4,HRMYNUX02H39GA_2,isotig14438_16,HRX1MBH02IF1D8_3
GO:0016407	acetyltransferase activity	F	HS0W81S01AXOH9_10,isotig04924_34,isotig14362_15,HS0W81S01AJNHG_9,HRX1MBH02GU8ND_9,HS0W81S02EHZ65_1,isotig08857_10,HRX1MBH01BWXK9_10,isotig10197_26,isotig13940_5,isotig09828_10,HS0W81S02DLR9F_1,isotig03024_28,isotig14719_11,isotig09364_6,isotig05666_19,HRX1MBH01CPBLI_3,isotig03089_6,HS0W81S01A2O3W_2,HRX1MBH01EXR9S_4,isotig09562_25,isotig07917_10,isotig08895_10,isotig13001_5,HS0W81S02EZSMW_4,HS0W81…
GO:0008453	alanine-glyoxylate transaminase activity	F	isotig17194_1,contig01732_24,isotig03001_32,HRX1MBH01CKHB7_1,HRX1MBH02GYHAI_15,isotig05180_10
GO:0008466	glycogenin glucosyltransferase activity	F	isotig11104_17,isotig12502_15
GO:0032957	inositol trisphosphate metabolic process	P	isotig04179_29,HRX1MBH02IUX0L_8,HRX1MBH02HG15S_11,HRX1MBH02G2IM5_5,isotig01373_40,HRX1MBH02J3KDM_5,isotig10691_24,HRX1MBH02H6A9I_5,HRMYNUX02I66K3_9,isotig08752_26,HRMYNUX02F1V11_12,HS0W81S01AQGCG_5,HRX1MBH02IHVXA_4,HRX1MBH01AZ7IB_9,HRMYNUX02IKPD7_3,HRX1MBH01BWDIP_9,isotig10214_28,isotig10461_28,isotig06344_17
GO:0046524	sucrose-phosphate synthase activity	F	HRX1MBH02IVUW9_1,HS0W81S01CCQ8U_5,HRX1MBH02I944E_1,isotig02040_41,isotig05974_19,isotig15533_4,HRX1MBH02G0FAI_7,isotig07920_32,isotig13902_7
GO:0015672	monovalent inorganic cation transport	P	HRX1MBH02HQSAI_9,HRX1MBH02JD8WR_5,HRX1MBH02HF17T_8,HS0W81S01A3HX3_2,isotig03835_30,isotig14654_6,isotig01828_25,HRX1MBH02I9RKD_8,isotig12994_6,HRMYNUX02HZEC3_7,HRX1MBH01CD15B_2,HRX1MBH01EEKND_10,HRX1MBH02HYBJ2_9,isotig11397_25,HS0W81S02E2FKQ_4,HRX1MBH02H8F8T_7,isotig11817_18,isotig10057_10,isotig11963_6,isotig04026_18,isotig03948_29,HRX1MBH02GQK4R_5,HRX1MBH02JO8AE_9,HRX1MBH02F6SH6_11,HRX1MBH02HFC…
GO:0051127	positive regulation of actin nucleation	P	isotig06955_57,isotig07403_10,isotig15150_15
GO:0000303	response to superoxide	P	isotig08315_33,HRX1MBH02GSVUS_10,HRX1MBH01A74D0_3
GO:0015154	disaccharide transmembrane transporter activity	F	isotig16340_5,isotig10455_16,isotig08380_37,HS0W81S01BVZWE_3,isotig13387_19,HS0W81S01A35SB_3
GO:0009262	deoxyribonucleotide metabolic process	P	HS0W81S01BG433_13,isotig07278_50,isotig09949_9,HRX1MBH02HYX0J_3,HRX1MBH01EPS1Y_5,isotig14622_3,HRX1MBH02HIR0P_5,HRX1MBH02J41YL_3,HRX1MBH02HAJYE_5,HRX1MBH01C3JW5_9,isotig10860_4,isotig05384_12
GO:0009788	negative regulation of abscisic acid mediated signaling pathway	P	isotig07044_55,isotig09231_19,HS0W81S01B78CW_3,HS0W81S01BM6DW_8,HRX1MBH02JLWIE_11,HS0W81S01BR6B6_5,isotig01858_11,isotig03866_31,HS0W81S01BOTRA_5,isotig12044_18,isotig13300_6,isotig13237_8,HRMYNUX02GM88E_1
GO:0044451	nucleoplasm part	C	HRX1MBH02HFDTR_6,HRX1MBH01EOODN_1,HS0W81S01AXOH9_10,isotig15583_4,isotig14620_14,isotig01146_32,HRX1MBH01DJI6A_9,isotig12647_4,HRX1MBH01DLETC_9,HRX1MBH02HEDAV_11,isotig12700_15,isotig03512_42,HS0W81S01BH8SY_9,HRX1MBH02INNQX_10,HS0W81S02D47N6_8,isotig06961_15,isotig08349_10,isotig12761_7,isotig15419_1,isotig01433_33,isotig04973_20,HRX1MBH02GU7PI_10,HRMYNUX02HPXUE_11,HS0W81S01B1NX2_4,isotig04860_32…
GO:0048032	galacturonate binding	F	isotig11538_19,isotig12345_18
GO:0001653	peptide receptor activity	F	HS0W81S02EIEIP_4,HS0W81S02DTXQR_1,HS0W81S01A2L5A_3,isotig09554_10,HS0W81S02C28KV_3,HS0W81S01BRJ9C_11,HRX1MBH01DSZMD_5,HS0W81S01BR5NX_10,HRX1MBH01COON1_5,HS0W81S01CCN39_6,HRX1MBH01EXWVF_4,HRX1MBH01BWS1C_11,HRX1MBH02HPC54_3,HRX1MBH01ERMKG_5,HRX1MBH01B0SR0_2,HRMYNUX02HBH14_10,HS0W81S01BX9LA_4,HRX1MBH01CJJ2T_2,HRX1MBH02HRF3T_11,HRX1MBH02II1CB_5,isotig04359_25
GO:0042401	cellular biogenic amine biosynthetic process	P	HRX1MBH01DCJOS_2,isotig10644_8,isotig10547_25,HRX1MBH02G200I_8,isotig16392_9,isotig01726_18,isotig09209_36,isotig10473_8,HRX1MBH02GG9AG_2,HRX1MBH02HFTI8_2,HRX1MBH02FMBLX_8,HRX1MBH01DRQ3M_5,isotig03914_32,isotig06897_35,HRX1MBH02HJOD1_7,isotig13074_7,HRX1MBH01C4NL6_7,isotig09229_11,HS0W81S01A9M2E_8,HRX1MBH01ECOJ5_8,isotig04572_24,isotig17317_3,isotig11087_20,isotig08117_29,isotig10857_6,HS0W81S01B…
GO:0043903	regulation of symbiosis, encompassing mutualism through parasitism	P	isotig03210_8,isotig14487_10
GO:0043621	protein self-association	F	HS0W81S02DW2B1_10,HS0W81S02E124U_1,HRMYNUX02ICZ8O_3,HRMYNUX02HPT4F_3
GO:0016846	carbon-sulfur lyase activity	F	isotig10339_6,HS0W81S02DYMDB_6,isotig01792_43,HRX1MBH02ILPW5_11,HRMYNUX02HT6L1_3,isotig10805_20,isotig16852_3,HRX1MBH02HLZDO_12,isotig08186_8,isotig12090_5,HS0W81S02DLPJE_6,isotig10394_6,HS0W81S02D188Z_10,isotig08843_33,HRX1MBH01ERCZY_13,isotig08321_25,HRX1MBH02JFJFQ_15
GO:0004439	phosphatidylinositol-4,5-bisphosphate 5-phosphatase activity	F	isotig16988_5,isotig10337_10
GO:0003755	peptidyl-prolyl cis-trans isomerase activity	F	isotig14620_14,isotig07947_36,HRX1MBH02IG5Z4_14,isotig16151_11,isotig15614_5,isotig12400_15,HS0W81S01BSVNJ_14,HS0W81S02DN64D_1,HRX1MBH02GZ1N7_5,HS0W81S02DJMYM_1,HRX1MBH02HWMFG_5,isotig10655_7,isotig03397_40,isotig14904_5,HRX1MBH02I86N0_13,isotig15953_5,HRX1MBH02I0J60_5,HRMYNUX02G3XK7_1,isotig03266_13,HS0W81S01AL3JA_2,isotig15707_14,isotig14514_5,isotig16641_4,HS0W81S02DIPFP_1,isotig07540_37,isoti…
GO:0010286	heat acclimation	P	HS0W81S01A71X9_11,isotig11142_10,isotig11986_21,isotig07149_50,isotig03946_9,isotig16175_3
GO:0048518	positive regulation of biological process	P	HS0W81S01BPRES_8,HS0W81S01B9AR1_9,HS0W81S01A83QN_3,HRMYNUX02I29T2_10,HS0W81S01CAK2T_9,HS0W81S01AXOH9_10,isotig15583_4,HRX1MBH01DJI6A_9,isotig16351_12,HRX1MBH01BJQPU_7,isotig08024_34,isotig10021_13,HRX1MBH02HEDAV_11,HRX1MBH01DFO0M_8,isotig07773_15,HRX1MBH02G4URF_5,isotig10067_25,isotig03772_48,HS0W81S01BXJUR_4,HS0W81S01CB4V5_6,isotig04450_31,isotig16162_9,isotig13370_20,HRX1MBH02G200I_8,isotig0546…
GO:0004457	lactate dehydrogenase activity	F	HRX1MBH02F5N7H_7,isotig12318_5,HRX1MBH02HI8EK_10,HRX1MBH02JG3OT_6,isotig10072_9
GO:0019048	virus-host interaction	P	HRX1MBH01BRSNH_4,HRX1MBH01C3YU8_4,isotig07330_39
GO:0008569	minus-end-directed microtubule motor activity	F	isotig05834_7,isotig12543_16,HS0W81S01B7W2C_11
GO:0009891	positive regulation of biosynthetic process	P	HS0W81S01BPRES_8,isotig15583_4,HRX1MBH01DJI6A_9,isotig16351_12,isotig08024_34,HRX1MBH02G4URF_5,isotig03772_48,isotig05460_26,isotig15419_1,HRMYNUX02I0POJ_8,isotig04860_32,HS0W81S01BJ3JP_5,isotig09305_29,isotig10918_7,isotig01603_11,isotig15633_4,isotig16729_8,isotig13940_5,isotig07051_55,isotig08570_10,isotig10204_9,HRX1MBH01DQY17_4,HS0W81S02D79WG_3,isotig01892_57,HRX1MBH02HC3SP_1,HRX1MBH01BMU0J_…
GO:0031347	regulation of defense response	P	HS0W81S02DUBAI_11,HRX1MBH01DFO0M_8,isotig07773_15,isotig10067_25,isotig07643_18,HRX1MBH01DXP5K_7,HRMYNUX02IMVQB_2,isotig07479_22,isotig05054_7,isotig05426_19,HRX1MBH01BXZ26_14,HRMYNUX02G1SD3_7,HRX1MBH02GUNAX_5,HRX1MBH01EORQE_1,isotig06876_87,isotig09361_5,HRMYNUX02I4R4Q_15,HRX1MBH01B383K_6,isotig04226_31,isotig11195_4,HRX1MBH01DCLZD_6,isotig11912_22,HRX1MBH01EK9H2_6,HRX1MBH01CXOVN_15,isotig01678_…
GO:0007097	nuclear migration	P	isotig11426_17,HRX1MBH02IOA8L_8,HRX1MBH02IC5JL_8
GO:0006213	pyrimidine nucleoside metabolic process	P	isotig13994_15,isotig11808_17,isotig14622_3,isotig10181_9,HRX1MBH01CNNCI_3,HS0W81S01BAZTT_3,HRX1MBH01BDM3G_3,HS0W81S02C7MEC_2,HRX1MBH01EHM0W_3,HS0W81S02EUN8U_2
GO:0048146	positive regulation of fibroblast proliferation	P	HRX1MBH01EVMSU_3
GO:0030015	CCR4-NOT core complex	C	HS0W81S01B9RW5_4
GO:0005978	glycogen biosynthetic process	P	isotig09354_14,isotig14142_14,isotig06056_17,HRMYNUX02H1GD2_8,isotig15057_14,HRMYNUX02H2PR9_10,HRMYNUX02GCRLH_10,HS0W81S01BFDQ8_8,isotig08577_11,isotig09190_27
GO:0017150	tRNA dihydrouridine synthase activity	F	isotig03776_14,isotig12432_10,isotig10659_8
GO:0004410	homocitrate synthase activity	F	HRX1MBH02GP4AN_7
GO:0015631	tubulin binding	F	HRMYNUX02HZXQ6_3,HS0W81S01B9LSI_1,HS0W81S01B4IWD_9,HRX1MBH02HBP2H_5,isotig02267_22,isotig11728_21,isotig05158_23,HRX1MBH01BR2AN_4,isotig16954_5,isotig07495_14,HRX1MBH02IHF0Q_5,isotig11054_8,HRX1MBH01AWZQP_11,HRX1MBH01DKTDX_1,isotig14755_17,isotig10552_8,HRX1MBH01APK8Z_5,HS0W81S01BELE1_9,isotig08947_8,HRX1MBH02GMMYX_10,HRX1MBH01C3YU8_4,HRX1MBH01EEGPI_16,HRX1MBH02J5LAI_11,HRX1MBH02I3RBW_8,HRX1MBH02…
GO:0006084	acetyl-CoA metabolic process	P	HRX1MBH02J0FDV_11,HRX1MBH02H99CN_5,isotig07806_15,isotig09481_9,HRX1MBH01BQPH6_7,HS0W81S01CEX9L_2,isotig08857_10,HS0W81S01B19KH_2,HS0W81S01A7KWE_2,HS0W81S01B889G_4,isotig08781_30,HS0W81S01AQCTX_3,HRX1MBH02IU28W_8,isotig09952_14,HRX1MBH01B0OTM_14,HRX1MBH02HHM73_16,HS0W81S01BNTSU_3,isotig01956_25,isotig08405_12,HS0W81S01B6Y8I_3,HRX1MBH02I1AHF_8,isotig11551_23,isotig07505_51,isotig02982_15,isotig087…
GO:0046400	keto-3-deoxy-D-manno-octulosonic acid metabolic process	P	isotig10911_18
GO:0005886	plasma membrane	C	HS0W81S01BB6CX_2,HS0W81S02DN5HT_3,HRX1MBH01D91WX_2,isotig03041_8,isotig15186_3,HS0W81S02EIEIP_4,isotig07853_35,HS0W81S02D9IGL_5,isotig01371_16,HRMYNUX02GT5Z1_4,isotig13314_7,isotig12574_9,HRX1MBH01C3BP0_10,isotig06455_16,HRMYNUX02I29T2_10,HRX1MBH01A3FY6_5,isotig11093_18,HS0W81S02D1X96_3,isotig02892_15,HS0W81S01CHHI9_6,isotig05522_5,HRX1MBH01ERL1S_5,HS0W81S02DA921_12,HRX1MBH02JD8WR_5,HRX1MBH02HF17…
GO:0050776	regulation of immune response	P	HS0W81S02DUBAI_11,HRX1MBH01DFO0M_8,isotig07773_15,isotig10067_25,HRX1MBH01DXP5K_7,HRMYNUX02IMVQB_2,isotig05054_7,isotig05426_19,HRX1MBH01BXZ26_14,HRX1MBH02G04WS_3,HRMYNUX02G1SD3_7,HRX1MBH02GUNAX_5,HRX1MBH01EORQE_1,HRX1MBH02IONN2_4,isotig09361_5,HRMYNUX02I4R4Q_15,HRX1MBH01B383K_6,isotig04226_31,isotig11195_4,HRX1MBH01DCLZD_6,isotig11912_22,HRX1MBH01EK9H2_6,HRX1MBH01CXOVN_15,isotig10033_7,HRX1MBH01…
GO:0051223	regulation of protein transport	P	isotig17022_3,HRX1MBH02GUO9R_6,HRX1MBH02IUCWB_4,isotig07727_14,HS0W81S02C70OV_6,HRX1MBH02HWTEH_7,HRMYNUX02HJYYG_10
GO:0004635	phosphoribosyl-AMP cyclohydrolase activity	F	isotig13781_10
GO:0006621	protein retention in ER lumen	P	HRX1MBH01EEMBQ_10,HRX1MBH01BPCHQ_10,isotig12293_5,isotig13632_6,HRX1MBH01ANTNZ_10,isotig12235_10
GO:0006221	pyrimidine nucleotide biosynthetic process	P	isotig13080_7,isotig03850_40,isotig09949_9,isotig14901_12,isotig10697_26,HS0W81S02C3Q7Y_4,HRX1MBH02JJB0X_7,isotig07876_15,isotig08290_10,isotig13994_15,HS0W81S02DWOTY_6,isotig11808_17,HRX1MBH02ID8IO_2,isotig10181_9,HRX1MBH01AS6ZY_3,HRX1MBH01CNNCI_3,HRMYNUX02HWGJV_11,HRMYNUX02ICV3D_4,HRX1MBH02IJJMF_6,isotig14975_6,isotig14453_18,HS0W81S01BAZTT_3,HS0W81S01AT3XO_14,isotig10860_4,isotig05384_12,HRX1M…
GO:0046364	monosaccharide biosynthetic process	P	isotig07986_17,isotig01289_22,HRMYNUX02HP6YK_2,HS0W81S02E35BE_2,isotig04338_21,HS0W81S02DCRCC_2,isotig12553_5,isotig09585_11,HS0W81S02D36FE_5,HRX1MBH02IMA3D_4,isotig10911_18,HS0W81S01BGJK6_3,HS0W81S01BQCOG_4,HS0W81S01BK8TN_4,isotig07662_39,isotig09295_11,HRMYNUX02JDELM_2,HRX1MBH02GKNOL_4,isotig11937_17,HRX1MBH02HIB4S_6,HS0W81S01A1F0O_4,HRMYNUX02HEX23_2,HRX1MBH02FZ083_4,isotig08007_11,isotig09674_…
GO:0048764	trichoblast maturation	P	HS0W81S02DTXQR_1,HRMYNUX02GICPO_3,HRX1MBH01CWYQS_4,HRX1MBH02JZNMP_16,isotig09554_10,HRMYNUX02I7IVR_7,HRX1MBH01AWZQP_11,HRX1MBH01B2DMY_3,isotig06876_87,HRX1MBH02FZVIR_12,isotig02940_13,isotig13834_14,isotig08910_24,HRX1MBH02I52OW_2,HRX1MBH01EB3I6_5,isotig12103_16,isotig13770_13,HS0W81S01AJGLZ_4,HS0W81S02DRSBN_6,isotig11545_19,HRX1MBH02JQJ8E_7,isotig04096_14,isotig13638_16,HS0W81S02D7P7V_5,HRX1MBH0…
GO:0008159	positive transcription elongation factor activity	F	isotig16351_12
GO:0046835	carbohydrate phosphorylation	P	isotig08692_13
GO:0015645	fatty-acid ligase activity	F	HRX1MBH01DQY17_4,HRX1MBH01BMU0J_4,HS0W81S02DEPKO_4,HRX1MBH01BGNIZ_4
GO:0031351	integral to plastid membrane	C	isotig09770_26,isotig07320_15,isotig12723_9
GO:0008802	betaine-aldehyde dehydrogenase activity	F	isotig04040_31
GO:0010876	lipid localization	P	HS0W81S02ESOIB_4,HS0W81S02D1G9E_8,isotig14470_8,isotig08599_32,HRX1MBH02HM8W6_2,HS0W81S01B0YYU_3,HS0W81S02D4F2T_10,HS0W81S01A4XYI_4,HRX1MBH02G99WB_4,isotig17171_9,HRX1MBH02JM3MF_15,HS0W81S01AQ9F5_9,HRX1MBH02HWOIK_2,HS0W81S01AKGEW_9,HS0W81S02EE1T6_9,HS0W81S01B5O0O_3,HRX1MBH02H98YR_2,HS0W81S02ERJGW_10,HRX1MBH01ES5XB_3,HS0W81S01CC63S_3,HRX1MBH01BRXSE_2,isotig13658_6,HRMYNUX02GF05J_8,HRMYNUX02HN2J6_8…
GO:0000152	nuclear ubiquitin ligase complex	C	HRX1MBH02GYHBJ_1,isotig16356_10,isotig07591_32,HRX1MBH02FODIU_1,isotig07456_16,HRX1MBH02F9HIG_6,HS0W81S01BSVAO_5
GO:0046838	phosphorylated carbohydrate dephosphorylation	P	isotig04179_29,HRX1MBH02IUX0L_8,HRX1MBH02HG15S_11,HRX1MBH02G2IM5_5,isotig01373_40,HRX1MBH02J3KDM_5,HRX1MBH02H6A9I_5,HRMYNUX02I66K3_9,isotig08752_26,HRMYNUX02F1V11_12,HS0W81S01AQGCG_5,HRX1MBH02IHVXA_4,HRX1MBH01AZ7IB_9,HRMYNUX02IKPD7_3,HRX1MBH01BWDIP_9,isotig10214_28
GO:0043161	proteasomal ubiquitin-dependent protein catabolic process	P	isotig03426_54,HS0W81S02DXDND_6,HS0W81S02DTXQR_1,isotig09554_10,isotig07479_22,HRX1MBH02HFLX9_16,HRMYNUX02HLT9Z_5,isotig11181_7,isotig01546_30,HRX1MBH01AYHG9_8,isotig08816_12,isotig11013_25,isotig03342_21,HS0W81S01BO1GH_8,HRX1MBH02HRP7T_4,HRX1MBH02F9HIG_6,HS0W81S01B3VSO_4,HS0W81S01BSVAO_5,isotig09805_11,HS0W81S02EK2ZI_6,contig01983_28,HS0W81S01A9UGD_6,isotig04359_25
GO:0016832	aldehyde-lyase activity	F	HRX1MBH01EGXTU_4,HRX1MBH01CCOTJ_5,isotig11059_6,HRMYNUX02IN9K5_11,HRMYNUX02HB0H6_3,HRX1MBH02HYX0J_3,HRX1MBH01EC0IY_10,HRX1MBH02JED52_6,isotig13159_10,HS0W81S02EYFHZ_11,HRMYNUX02IV79K_4,isotig05398_24,HS0W81S02EGTMU_3,HRX1MBH02G9IPC_11,HRX1MBH02HT3VH_5,HRX1MBH02HNDAR_3,isotig08607_27,HRX1MBH02IMAK6_4,HS0W81S02DNQ90_10,HRX1MBH01A4R2B_8,isotig17189_7,HRX1MBH01CEYL4_5,HRX1MBH02JS28S_11,HRX1MBH01EOKYW…
GO:0016053	organic acid biosynthetic process	P	isotig02971_10,isotig03850_40,HRX1MBH01EAXTC_2,isotig05954_7,HS0W81S01A7V0E_11,isotig16838_9,HRX1MBH02ILFNJ_4,HRX1MBH02GYHBJ_1,HS0W81S01BONDW_2,isotig15728_5,HRX1MBH02GKACW_1,HRX1MBH02IY0WB_1,HS0W81S01B2SBH_8,HRX1MBH01B5EF7_1,isotig03818_39,isotig08827_14,HS0W81S02D06SI_6,isotig12461_8,isotig04568_22,isotig10339_6,isotig10517_9,isotig13708_5,HRX1MBH02JKHSF_9,HRMYNUX02HQ6WO_4,isotig08125_32,isotig…
GO:0005913	cell-cell adherens junction	C	HRX1MBH02IO5EY_5,HRX1MBH02IT6K3_5
GO:0030005	cellular di-, tri-valent inorganic cation homeostasis	P	isotig05550_29,HRX1MBH01EO2WJ_8,HRX1MBH02HIFPD_12,HS0W81S02DP85P_9,isotig03560_42,isotig12286_15,isotig03995_30,isotig10672_9,isotig16702_4,isotig07274_43,isotig12279_13,HS0W81S02DLVCG_10,isotig07392_44,HRX1MBH02J6WYA_4,isotig10135_23,HS0W81S01A9IQB_3,HRMYNUX02IYEUW_5,HRX1MBH02ISJCE_1,HS0W81S01BI9S9_3,HRX1MBH01DVE3K_9,isotig04176_33,HS0W81S02EGUSH_9,HS0W81S02DRAZ6_12,isotig03682_44,isotig04744_13…
GO:0010069	zygote asymmetric cytokinesis in the embryo sac	P	HRMYNUX02ID5B1_9,HS0W81S02DRWL6_3
GO:0046593	mandelonitrile lyase activity	F	HRX1MBH01CCOTJ_5,HRMYNUX02IN9K5_11,HRMYNUX02HB0H6_3,HRX1MBH01EC0IY_10,isotig13159_10,HS0W81S02EYFHZ_11,HRMYNUX02IV79K_4,HS0W81S02EGTMU_3,HRX1MBH02HT3VH_5,HRX1MBH01A4R2B_8,HRX1MBH01CEYL4_5,HRX1MBH01EOKYW_9,HRMYNUX02IXMEP_4,HRX1MBH01CBCF0_6,isotig05220_28
GO:0015915	fatty acyl transport	P	isotig10881_6,HRX1MBH02JDYR8_10,isotig03800_42
GO:0031034	myosin filament assembly	P	HS0W81S01CBKYA_4,HRX1MBH01EPFIV_11,isotig09782_10,HS0W81S02C2XR9_2,HS0W81S02DPF1P_3,HS0W81S02ENBIZ_5,HS0W81S01B79DZ_10
GO:0032318	regulation of Ras GTPase activity	P	HRX1MBH02HHJRY_13,isotig16407_4,isotig04300_16,isotig06966_23,isotig05724_9,HS0W81S01CADOE_8,HRX1MBH01C2H6O_6,HS0W81S01BJQOP_4,isotig08967_11,HRX1MBH02G8IP1_8,isotig14974_7,isotig11158_25,isotig16235_2,isotig07204_42,HRX1MBH02HRD9V_6
GO:0006658	phosphatidylserine metabolic process	P	HRX1MBH02GS9CQ_6,HRX1MBH02I1FTD_5
GO:0001510	RNA methylation	P	isotig14711_7,HRX1MBH02HVOKC_11,isotig10275_7,isotig02448_9,HRX1MBH02GC5ZL_11
GO:0004668	protein-arginine deiminase activity	F	HS0W81S01ASBQO_5
GO:0010332	response to gamma radiation	P	HRX1MBH01C773M_13,HRX1MBH02I93CZ_2,HRX1MBH02HQRF7_10,isotig11262_9,isotig09999_7,HRX1MBH02J4C0Y_2,HS0W81S01A4PCK_7,HRX1MBH01BIQOA_12,HRX1MBH02GSVUS_10,HS0W81S02DW7PI_5,HS0W81S01AMBZ3_3,HRMYNUX02GT85Y_12,isotig10001_24,HRMYNUX02H74BP_13,HRX1MBH02FNNYF_2,HS0W81S02EIRUJ_5,HRX1MBH02HRAHV_4,HS0W81S01BOONO_6,HRX1MBH02F9JGA_7,HS0W81S02EBWAG_1
GO:0032368	regulation of lipid transport	P	HRX1MBH01DQY17_4,HRX1MBH01BMU0J_4,HRX1MBH01BGNIZ_4
GO:0004713	protein tyrosine kinase activity	F	isotig07853_35,HRX1MBH01C3BP0_10,isotig06455_16,HRMYNUX02I29T2_10,isotig02892_15,isotig13307_15,HRX1MBH02IJWUS_4,isotig11228_6,isotig15724_14,HS0W81S02EE8LG_12,isotig16187_7,isotig07244_52,HRX1MBH02IUZQX_5,HS0W81S02DS3CG_7,isotig15666_4,isotig09859_10,HS0W81S02D06SI_6,HS0W81S02E3MND_5,isotig03522_44,HRX1MBH02FW4HT_10,HRMYNUX02F4MZ9_2,HS0W81S02DCXIR_6,isotig11683_9,HRMYNUX02JELFW_9,isotig10436_7,i…
GO:0009394	2'-deoxyribonucleotide metabolic process	P	HS0W81S01BG433_13,isotig09949_9,isotig14622_3,isotig10860_4,isotig05384_12
GO:0051310	metaphase plate congression	P	HRX1MBH02GV3UK_7,HS0W81S01BELE1_9,HRX1MBH02JNBVT_6,HRX1MBH02F6T80_9
GO:0009292	genetic transfer	P	isotig02898_44,HRX1MBH02GU8ND_9,HS0W81S02EHZ65_1,HRMYNUX02H87A8_3,isotig08552_27,isotig12771_21,HRMYNUX02JZL2A_2,HRMYNUX02FMYCO_8,HRX1MBH01DG2AI_12,HRMYNUX02ID5B1_9,HRMYNUX02G7TGH_11,HS0W81S02D4QRT_3,HS0W81S01CH740_10,isotig16452_5,isotig07911_33,isotig03535_40,HS0W81S01BPVEU_4,HS0W81S02DLR9F_1,HRX1MBH01AOY4N_8,HRX1MBH01CONM3_1,HS0W81S02DRWL6_3,HS0W81S01A2O3W_2,HRX1MBH02G6LWM_3,HRMYNUX02ILUB0_12,…
GO:0019199	transmembrane receptor protein kinase activity	F	HRMYNUX02I29T2_10,isotig13307_15,HRX1MBH02FW4HT_10,HRX1MBH01DFO0M_8,HRX1MBH02J57Y7_14,isotig07665_38,HRX1MBH02GLEV6_8,isotig11248_19,HRMYNUX02G1SD3_7,HRX1MBH01EORQE_1,isotig07229_18,HRX1MBH01CJDYE_15,HRX1MBH01C0HGL_3,HRX1MBH01B383K_6,HRX1MBH02IDPY8_13,HRX1MBH01C4RF5_7,isotig02870_53,HS0W81S02ETFCT_3,HRX1MBH01DCLZD_6,HRX1MBH01EK9H2_6,HRX1MBH01CXOVN_15,isotig07997_19,HRX1MBH01EVMSU_3,HRX1MBH02JU3PR…
GO:0007424	open tracheal system development	P	HS0W81S01CBKYA_4,HRX1MBH01DKTDX_1,HS0W81S02C2XR9_2,HS0W81S02ENBIZ_5,HS0W81S01B79DZ_10
GO:0080136	priming of cellular response to stress	P	isotig08770_31
GO:0008285	negative regulation of cell proliferation	P	isotig05550_29,HRX1MBH02HEDAV_11,isotig15201_16,HRX1MBH02GSVUS_10,HRX1MBH01BGR3P_5,isotig13001_5,HRX1MBH02H0MXH_11,HS0W81S01BNX7G_12,HRX1MBH02HPY9W_12
GO:0043626	PCNA complex	C	isotig11742_5
GO:0051187	cofactor catabolic process	P	HRX1MBH02J0FDV_11,HRX1MBH02H99CN_5,HRX1MBH02GNPNI_2,HS0W81S01BX6IL_9,isotig07806_15,isotig09481_9,isotig14544_5,HS0W81S01CEX9L_2,HS0W81S01B19KH_2,HS0W81S01B889G_4,HS0W81S01AT29V_2,isotig08781_30,HS0W81S01AQCTX_3,HRX1MBH02IU28W_8,isotig09952_14,HRX1MBH01B0OTM_14,HRX1MBH02HHM73_16,HS0W81S01BNTSU_3,contig11538_36,isotig01956_25,HS0W81S01B5UPO_2,HRMYNUX02FO9AU_12,isotig08405_12,HS0W81S01B6Y8I_3,HRX1M…
GO:0019861	flagellum	C	isotig17072_9
GO:0032787	monocarboxylic acid metabolic process	P	isotig02971_10,HRX1MBH01EAXTC_2,HS0W81S01A7V0E_11,isotig16838_9,HRX1MBH02GYHBJ_1,HRX1MBH02IAY0I_13,HS0W81S01BONDW_2,isotig04924_34,HS0W81S01B9LSI_1,isotig08827_14,HS0W81S02D06SI_6,HRX1MBH02J0FDV_11,isotig12461_8,isotig11733_19,isotig10517_9,isotig07986_17,HRX1MBH02JKHSF_9,isotig13383_8,HRX1MBH02JT8CV_12,HRX1MBH02HSJMW_13,isotig10436_7,isotig01289_22,isotig07496_49,HRX1MBH02IQF5G_3,HRX1MBH01CATAJ_…
GO:0006486	protein amino acid glycosylation	P	isotig14020_5,isotig11845_8,isotig08435_9,isotig04511_7,HRX1MBH02G2Q85_2,HS0W81S01A7W9S_6,isotig00488_37,HRX1MBH01B6IUC_5,HRX1MBH02GD6VM_4,HRX1MBH01BMPPK_12,HRX1MBH01BRY8I_11,isotig04042_15,HRX1MBH02H55L5_4,HRMYNUX02GD55H_6,HRX1MBH01BX22F_3,HS0W81S01BM2H0_7,isotig09602_9,HRX1MBH01CAI8E_11,HRX1MBH02JYN2Y_13,isotig09934_26,isotig15239_5,isotig06465_5,HRX1MBH02JPLSA_4,isotig09502_22,HRX1MBH01B04KY_4…
GO:0006911	phagocytosis, engulfment	P	HRX1MBH02HYBJ2_9,HRX1MBH02HJ96O_13,isotig08075_8,HRX1MBH02HB6W1_12,HRX1MBH01C7SHS_5,HRX1MBH02GK8QT_15,HRX1MBH01DC2Q3_3,HS0W81S02D5APU_10
GO:0048359	mucilage metabolic process during seed coat development	P	isotig07188_15,HRX1MBH01EF04V_3,HS0W81S02EGP77_8,isotig03502_17,HS0W81S02EWQA7_1,HRX1MBH02JRGT3_6,HRX1MBH02GD6JG_14,isotig07180_14,HRX1MBH02GW3RQ_11,HRX1MBH01BNII8_3,isotig07470_17,HRMYNUX02H1570_11,isotig07163_35,isotig04330_43,HRX1MBH02FVSSF_6,isotig13225_6,isotig07385_34,HRX1MBH02HT65A_4,HRX1MBH02FRUTU_5,HRMYNUX02JOC46_5,HRX1MBH02GW4DW_4,HS0W81S01BOE82_6,HS0W81S02C6A5L_6,isotig12067_19
GO:0009911	positive regulation of flower development	P	HRMYNUX02I29T2_10,HRX1MBH01BJQPU_7,isotig13370_20,HRX1MBH02GWQOF_9,HS0W81S02EWKED_4,HRX1MBH02GLEV6_8,HRX1MBH02G9LT4_11,isotig04943_22,HRX1MBH02IR2C7_4,isotig15191_14,isotig07392_44,isotig10753_25,HRX1MBH02JRWL2_8,HS0W81S01B63C8_15,HRX1MBH01ASU3G_11
GO:0034708	methyltransferase complex	C	isotig13940_5,isotig13144_6,isotig11308_8,HRX1MBH02IVBZ7_8,isotig08833_31,isotig10040_6,isotig16054_16,HRX1MBH02JBT1W_8
GO:0003980	UDP-glucose:glycoprotein glucosyltransferase activity	F	isotig04042_15
GO:0070181	SSU rRNA binding	F	HRX1MBH02HH4XD_10
GO:0006338	chromatin remodeling	P	isotig06977_60,isotig03402_62,HS0W81S01BMFLI_1,HRX1MBH01BWXK9_10,HRX1MBH02FOON7_2,HS0W81S01AJ9RW_7,HRX1MBH02JQPMX_2,HRX1MBH02IP2GS_9,isotig05666_19,HS0W81S01A7KTI_2,isotig07392_44,HRMYNUX02JMMGR_1,HS0W81S01CDZ3Z_6,HS0W81S01B1J8Q_7,HS0W81S01BAH9Y_7,isotig13001_5,HRMYNUX02F50AH_11,HS0W81S02EZSMW_4,HS0W81S02EPVN5_3,HRX1MBH01DLR96_5,isotig12023_5,HS0W81S01A6SIS_10,HRX1MBH02G4GCE_3,HRX1MBH02JUDO1_3,HR…
GO:0004142	diacylglycerol cholinephosphotransferase activity	F	isotig16622_11
GO:0009509	chromoplast	C	isotig08298_13,isotig10895_8,isotig08689_31,isotig14570_7,isotig11678_8,isotig04407_25,HRX1MBH01EUCNL_2
GO:0019856	pyrimidine base biosynthetic process	P	isotig10697_26,HRX1MBH02JJB0X_7,isotig08290_10,isotig10181_9,HRMYNUX02ICV3D_4,isotig14975_6
GO:0007010	cytoskeleton organization	P	HRX1MBH02G7KXQ_8,HRMYNUX02HZXQ6_3,HS0W81S01CBKYA_4,isotig07883_35,isotig10201_11,HS0W81S02EHU3N_4,HRX1MBH01CUE9M_2,HS0W81S01A4CK6_8,HRX1MBH01EPFIV_11,HS0W81S01CB4V5_6,HRX1MBH01EO2WJ_8,HS0W81S01BUMFB_11,HS0W81S01CGMNJ_3,isotig04048_10,isotig06811_52,HS0W81S01A83EV_4,isotig01447_4,isotig09782_10,HRX1MBH02H2SU5_10,HS0W81S02EB86A_2,isotig03234_5,HRMYNUX02ICIK9_4,isotig07924_32,HRMYNUX02J4H8I_4,HRX1MB…
GO:0043855	cyclic nucleotide-gated ion channel activity	F	HRX1MBH02HF17T_8,HS0W81S01B60L7_6,isotig04290_51,isotig07709_34,HRX1MBH02HC0TA_7
GO:0070882	cellular cell wall organization or biogenesis	P	HS0W81S02DSSUY_3,HS0W81S01A3QSQ_9,isotig05536_18,isotig02333_40,HS0W81S01A7CGM_7,HRX1MBH02JQ9VV_7,isotig11845_8,isotig09645_18,HS0W81S01AZR4S_5,isotig07773_15,isotig10186_20,HRX1MBH01BG7XW_4,HS0W81S01BVPHK_9,HRX1MBH02GZFYO_3,HRX1MBH01CUE9M_2,isotig09773_10,HRX1MBH02JNUZG_12,HRMYNUX02GICPO_3,isotig02898_44,HRX1MBH02ICIQ8_4,HRX1MBH01CMF49_2,HS0W81S02DOF5P_5,isotig09582_24,isotig14966_12,isotig12491…
GO:0007017	microtubule-based process	P	HRMYNUX02HZXQ6_3,HRX1MBH01BQFH5_2,isotig07013_48,HRMYNUX02H8DLF_7,isotig08835_12,isotig10201_11,HS0W81S01B4IWD_9,HRX1MBH02J1NBZ_17,isotig09049_6,HRX1MBH01CUE9M_2,isotig07338_12,HS0W81S01B04VS_1,HRX1MBH01EJEYY_5,isotig13956_4,HS0W81S01CB4V5_6,isotig06248_8,HS0W81S01B1D1T_1,HRX1MBH01C2BUP_9,HRX1MBH02HBP2H_5,HRMYNUX02IIGND_10,isotig04048_10,isotig02267_22,isotig17072_9,HS0W81S01B15KO_7,HS0W81S01ASL2…
GO:0055085	transmembrane transport	P	isotig04441_26,HRX1MBH02HQSAI_9,isotig17300_5,isotig13314_7,HRX1MBH01CR1FX_9,HRX1MBH01A3FY6_5,HRX1MBH02IQN9J_13,HRX1MBH02HF17T_8,HRX1MBH02F4B5M_12,HRX1MBH02IGQCD_9,isotig11589_10,HS0W81S01BAEKP_2,HRX1MBH02JDGW5_3,HS0W81S02DNQ6E_2,HS0W81S01CKK0L_3,HS0W81S01A3HX3_2,HRX1MBH01C7JFJ_4,HRX1MBH01AQDHN_5,HRMYNUX02GVSID_2,isotig14969_14,isotig05052_21,isotig06875_34,isotig07927_30,isotig03835_30,HS0W81S01…
GO:0008295	spermidine biosynthetic process	P	HRX1MBH01DCJOS_2,isotig09209_36,isotig10473_8,HRX1MBH01DRQ3M_5,isotig06897_35,isotig09494_25,isotig08305_35
GO:0048457	floral whorl morphogenesis	P	isotig03514_53,HS0W81S02D0140_8
GO:0034518	RNA cap binding complex	C	isotig11553_22
GO:0016706	oxidoreductase activity, acting on paired donors, with incorporation or reduction of molecular oxygen, 2-oxoglutarate as one donor, and incorporation of one atom each of oxygen into both donors	F	HRX1MBH02G17KO_12,isotig16838_9,isotig15129_11,HS0W81S01AP6Z2_3,HRMYNUX02JDR3X_4,HS0W81S01BJWRY_7,isotig09914_18,HS0W81S01AV0SH_9,isotig16364_4,HRMYNUX02F9F2L_10,isotig12406_9,HS0W81S01BT56B_3,HS0W81S01AI3V4_10,isotig06721_3,HRX1MBH02G1HSM_10,HRX1MBH02GJF6K_9,HS0W81S01BEPEP_7,HRX1MBH02I1XL8_5,HRX1MBH02ISENI_13,HRX1MBH01AT3QC_4,isotig10488_12,HRX1MBH01BHY5X_15,HRX1MBH02IX9FF_3,HRX1MBH02IVSTM_10,HR…
GO:0046660	female sex differentiation	P	isotig10554_23,isotig15025_14
GO:0010322	regulation of isopentenyl diphosphate biosynthetic process, mevalonate-independent pathway	P	HRMYNUX02HWRXA_8,HS0W81S01A542E_4
GO:0034404	nucleobase, nucleoside and nucleotide biosynthetic process	P	HRX1MBH02HQSAI_9,HRX1MBH01D91WX_2,isotig13080_7,isotig03850_40,HRX1MBH02FMGW2_8,HS0W81S01ARV03_2,HS0W81S02ESOIB_4,isotig13257_6,HRX1MBH02FTEKM_12,HS0W81S02DSCGN_8,isotig09308_26,isotig14470_8,isotig12994_6,HS0W81S01A7R2F_5,isotig08599_32,HS0W81S02EAZF7_6,isotig13415_14,HRX1MBH02HYBJ2_9,isotig11817_18,HS0W81S01B0YYU_3,isotig12492_5,isotig10057_10,HS0W81S02D4F2T_10,isotig11963_6,HS0W81S01A4XYI_4,HS…
GO:0050671	positive regulation of lymphocyte proliferation	P	HS0W81S01AMUTG_12
GO:0010747	positive regulation of plasma membrane long-chain fatty acid transport	P	HRX1MBH01DQY17_4,HRX1MBH01BMU0J_4,HRX1MBH01BGNIZ_4
GO:0003785	actin monomer binding	F	isotig06955_57,isotig07115_21,HRMYNUX02IMV9R_3
GO:0005484	SNAP receptor activity	F	isotig05275_17,HRX1MBH02HQEYO_7,HRX1MBH01B4YHB_5,isotig16040_5,HRX1MBH02IMGY8_2,isotig12155_17,HRX1MBH02FK1LH_11,isotig11673_20,isotig13441_13,HS0W81S02D84JH_5,HS0W81S02DLKUG_4,isotig13263_5,isotig10828_26,isotig12641_17
GO:0004529	exodeoxyribonuclease activity	F	HRX1MBH02FV0R1_4
GO:0008470	isovaleryl-CoA dehydrogenase activity	F	isotig12057_10
GO:0005832	chaperonin-containing T-complex	C	isotig08404_32,isotig02336_44
GO:0015925	galactosidase activity	F	HRX1MBH01DL6HA_5,isotig12119_20,isotig07275_19,isotig03380_55,HRX1MBH02HRSHZ_16,isotig01518_25,isotig00753_21,HRX1MBH02GPM60_15,isotig07161_51,isotig07276_42,isotig08615_9,isotig03748_49,isotig08483_12,isotig10154_25,HRX1MBH01C1ZSF_10,HRMYNUX02I1K6H_3,HRX1MBH01EBD08_10,isotig03540_48,HRMYNUX02JOC46_5,isotig07080_51,HRX1MBH01BCL55_10,HRMYNUX02HRG7N_10,HRMYNUX02G0VKH_7,HRX1MBH01A4X25_12,isotig14554…
GO:0000060	protein import into nucleus, translocation	P	isotig04943_22,isotig10753_25
GO:0031071	cysteine desulfurase activity	F	isotig09244_10,HRMYNUX02HT6L1_3,HRX1MBH01ERCZY_13
GO:0017053	transcriptional repressor complex	C	HS0W81S02EUHSD_9,HRX1MBH02JTXM4_1,HRX1MBH02G0M68_1,HRX1MBH02JD6KL_1
GO:0042431	indole metabolic process	P	isotig08770_31,HRX1MBH01C6AFC_14,isotig13814_7
GO:0031930	mitochondrial signaling pathway	P	isotig10209_17
GO:0010187	negative regulation of seed germination	P	isotig14536_12,isotig14768_2,isotig10918_7,isotig10574_28,HRX1MBH01B3MFX_2,HS0W81S01CKDY6_4,HRMYNUX02HC2ID_7,HRX1MBH02H1EJI_4,isotig08479_27
GO:0050370	tyrosine N-monooxygenase activity	F	HRMYNUX02JU4AC_2,HRX1MBH01EJSFI_8
GO:0004789	thiamin-phosphate diphosphorylase activity	F	HRX1MBH01CIONX_2,isotig14007_8
GO:0005876	spindle microtubule	C	HRMYNUX02HZXQ6_3,HS0W81S01BELE1_9,HRX1MBH02F9HIG_6
GO:0070567	cytidylyltransferase activity	F	isotig10554_23,isotig08683_30,isotig15025_14,isotig10911_18,isotig05198_23
GO:0018282	metal incorporation into metallo-sulfur cluster	P	HRMYNUX02HT6L1_3,HRX1MBH01ERCZY_13
GO:0002694	regulation of leukocyte activation	P	HS0W81S01AMUTG_12,HRX1MBH01BQHE2_6
GO:0019430	removal of superoxide radicals	P	isotig08315_33,HRX1MBH02GSVUS_10,HRX1MBH01A74D0_3
GO:0008092	cytoskeletal protein binding	F	HRX1MBH02G7KXQ_8,HRMYNUX02HZXQ6_3,HRX1MBH02FS7KM_10,HS0W81S01B9LSI_1,HS0W81S01CBKYA_4,HS0W81S02DW2B1_10,HS0W81S01AY9P7_6,isotig07883_35,HS0W81S01B4IWD_9,HRX1MBH02IIL8U_6,HS0W81S02EHU3N_4,HS0W81S01A3BBZ_11,HS0W81S01A4CK6_8,HRX1MBH01EPFIV_11,HRX1MBH02F7I9D_2,HS0W81S02EDPLH_6,HS0W81S01BUMFB_11,HRX1MBH02HBP2H_5,HS0W81S01CGMNJ_3,isotig02267_22,isotig09012_25,isotig12732_13,HS0W81S01A83EV_4,isotig11728…
GO:0006817	phosphate transport	P	HRX1MBH02IQN9J_13,isotig03824_36,HRX1MBH01B1MMG_3,isotig08178_11,HS0W81S02DS6SA_4,HRX1MBH02GKMZS_4,HRX1MBH02GM8GA_3,HRX1MBH02HK1QX_3,isotig12191_8,isotig10802_23
GO:0016598	protein arginylation	P	HRX1MBH02H3WYB_4,isotig02435_36,HS0W81S01CAOCI_8,HS0W81S01A8EJ9_4,HRX1MBH02GFC1W_6
GO:0006904	vesicle docking during exocytosis	P	isotig09563_24,HS0W81S01AR5K6_3,HS0W81S01ANFRP_3,isotig07848_31,HS0W81S01CKP7O_2,isotig08131_36,HS0W81S01B4HS4_1,isotig07654_36,HS0W81S01BMQFF_1,HS0W81S01BR6V0_2,HS0W81S01CFPF1_2,isotig15441_15,isotig06877_84,HS0W81S02C4WD9_2
GO:0019439	aromatic compound catabolic process	P	HRX1MBH02GXQ8S_6,HS0W81S01CFN88_2,HS0W81S01BP4LE_4,HRX1MBH02G9PNQ_13,HS0W81S02EEJCF_3,HRX1MBH02JSWES_13,isotig07389_23,HRX1MBH02GWGRZ_4,HS0W81S01CKXNA_4,isotig13612_17,HRX1MBH01C4JPT_5,HRX1MBH02GSJ3W_5,HRX1MBH02IOUP6_5,HRX1MBH01A4HM9_6,HS0W81S02DCNFK_10,HRX1MBH02JLBTI_8,HRX1MBH02HPJ82_3,HRX1MBH01DY6YE_8,HRX1MBH01CW72Z_3,HRX1MBH02HU2H6_10,isotig03660_32,HRX1MBH02HLZDO_12,isotig04476_10,HS0W81S02C9…
GO:0009840	chloroplastic endopeptidase Clp complex	C	isotig11967_7,isotig14026_8,isotig09948_29,isotig04630_10,isotig10756_8,isotig11950_6,isotig04508_23
GO:0007143	female meiosis	P	isotig15388_6,HRX1MBH02FQD4Z_2,HS0W81S01AQFBF_10,HRX1MBH02HUSRF_8,isotig09923_9
GO:0016810	hydrolase activity, acting on carbon-nitrogen (but not peptide) bonds	F	isotig11867_23,isotig13257_6,HS0W81S01ASBQO_5,isotig12570_6,isotig07613_45,HS0W81S01BX6IL_9,isotig10107_18,isotig09315_24,HRX1MBH02H5XEM_7,isotig08552_27,isotig13358_7,isotig03675_28,HS0W81S01AT29V_2,HRX1MBH01CF8WW_2,isotig14326_18,isotig03898_14,isotig09850_22,HS0W81S01B9C8H_5,HRX1MBH02JJB0X_7,HRX1MBH02I54BG_5,isotig14820_16,HS0W81S02D94JO_5,isotig07455_17,isotig16507_11,isotig14865_16,HS0W81S01…
GO:0003992	N2-acetyl-L-ornithine:2-oxoglutarate 5-aminotransferase activity	F	isotig09630_29
GO:0008234	cysteine-type peptidase activity	F	isotig17434_3,HS0W81S01A83QN_3,isotig10696_25,isotig13511_19,HRX1MBH02HQY1G_1,HRX1MBH01DMWO8_6,isotig04082_12,HRX1MBH02HDU5O_1,HRX1MBH02JDVCS_11,isotig01456_27,isotig07096_15,HS0W81S02D4XSK_3,isotig10008_9,HS0W81S02DNBKJ_3,HS0W81S02C3WFV_3,HRX1MBH02HJRBY_11,HRX1MBH02GKFG3_1,isotig12212_19,HRMYNUX02F557R_3,isotig04680_24,HRX1MBH01CYJFI_8,isotig08238_27,HS0W81S02EJ48F_3,isotig05146_3,HRX1MBH02GTHYG…
GO:0008419	RNA lariat debranching enzyme activity	F	HS0W81S01CJTCC_6,HRX1MBH02JI5NG_7,HRX1MBH02HG34W_11,HRX1MBH02FUODE_11
GO:0045430	chalcone isomerase activity	F	isotig13077_16
GO:0080053	response to phenylalanine	P	isotig08381_36,isotig13700_13
GO:0008283	cell proliferation	P	HRX1MBH02J2CCJ_4,HRX1MBH02G4URF_5,HRX1MBH02JDVCS_11,isotig07096_15,isotig05713_16,isotig07044_55,HS0W81S02EA1N1_3,HRMYNUX02JWZSF_6,HRX1MBH02FOON7_2,isotig11054_8,isotig13028_17,HS0W81S01AJ9RW_7,isotig04302_43,HRX1MBH02IP2GS_9,HRX1MBH02H5IE0_9,HRMYNUX02FJC1J_13,HRX1MBH02JLWIE_11,isotig13329_16,HS0W81S01B1J8Q_7,HS0W81S01BOLOS_3,isotig10679_25,isotig12383_7,HRX1MBH02IOA8L_8,HRX1MBH02JYLNF_13,HRX1MBH…
GO:0048707	instar larval or pupal morphogenesis	P	isotig16760_5,isotig03338_19
GO:0019217	regulation of fatty acid metabolic process	P	isotig04450_31,HRX1MBH02GV8KA_9,HRX1MBH02JVX3B_10
GO:0048869	cellular developmental process	P	HRX1MBH01CMOPR_3,isotig15579_7,isotig04179_29,HRX1MBH01BAP3R_11,HRX1MBH02IUX0L_8,isotig13307_15,isotig08594_10,HRX1MBH01BUW5E_2,HS0W81S01CK6QD_2,HRX1MBH02FSDLY_6,HRMYNUX02IE3Q0_5,HRX1MBH02JJ1OG_13,HS0W81S01BEMHZ_7,isotig16838_9,isotig14947_5,isotig06982_56,isotig07947_36,HS0W81S01AVH6N_2,HRX1MBH02GSBOP_5,HRX1MBH02JKKDT_7,HRX1MBH01CSU4X_7,isotig07013_48,HRX1MBH02GDUR8_1,HRX1MBH01BJQPU_7,HRX1MBH02H…
GO:0080119	ER body organization	P	isotig07091_22
GO:0010207	photosystem II assembly	P	isotig06212_11
GO:0010360	negative regulation of anion channel activity	P	isotig03326_62,isotig07009_22
GO:0070001	aspartic-type peptidase activity	F	HRX1MBH02JJ1OG_13,HRX1MBH02H1EV1_4,HRX1MBH02HR9LW_11,HRMYNUX02J09SC_13,isotig04003_35,isotig10370_25,isotig08627_13,HS0W81S01CFK1S_4,HS0W81S02D3KHE_7,isotig08948_15,HRX1MBH02GWPVI_2,HRX1MBH02H2Q27_18,HRX1MBH02IW07A_8,HS0W81S02ECYPY_3,HRMYNUX02FKWDR_1,isotig13443_14,HRX1MBH02GP2X4_11,HS0W81S02DCW12_1,HRX1MBH02ITKS4_13,HS0W81S01A8KS3_6,HRX1MBH02HXJ56_7,HRX1MBH02IHV14_11,HS0W81S01ALVV5_2,HS0W81S02DP…
GO:0033036	macromolecule localization	P	isotig17300_5,HS0W81S02D9IGL_5,isotig11093_18,HRX1MBH01BRSNH_4,HRX1MBH02F4B5M_12,HS0W81S02ESOIB_4,isotig12132_22,isotig09236_27,isotig12647_4,HRX1MBH01C2AE5_14,HS0W81S02D1G9E_8,isotig10593_20,HRMYNUX02FI2IU_5,isotig07056_20,HRX1MBH02JNRNG_1,HRX1MBH02I0T9V_10,isotig13011_5,isotig05450_21,isotig14470_8,isotig07773_15,HS0W81S01CCPT8_9,isotig08599_32,isotig07599_14,HRX1MBH02IIL8U_6,HS0W81S01BKNOA_4,H…
GO:0045309	protein phosphorylated amino acid binding	F	HRX1MBH01D927O_4
GO:0008061	chitin binding	F	isotig15888_11,isotig16713_13,isotig01116_7,isotig12222_11,HRX1MBH02GUO9R_6,HRX1MBH02IKHWZ_5,isotig15103_11,isotig16484_6,isotig15355_16,isotig03145_6,isotig11714_21,HRX1MBH02I22XJ_6,isotig13921_16,isotig05411_7,HRX1MBH02HWTEH_7,isotig15131_6,isotig09512_10
GO:0003712	transcription cofactor activity	F	isotig15583_4,HRX1MBH01DJI6A_9,isotig15255_5,HRX1MBH01DLETC_9,isotig10248_10,isotig08349_10,HRX1MBH02GU8ND_9,HS0W81S02EHZ65_1,isotig15419_1,isotig13940_5,HRX1MBH02HKBWF_9,isotig14936_19,HS0W81S02DLR9F_1,HRX1MBH02IK7WA_4,isotig17073_2,isotig15498_14,isotig15664_13,HRMYNUX02GPISK_2,HRX1MBH02IUCWB_4,HS0W81S01A2O3W_2,HRX1MBH02ICS2X_9,isotig07917_10,isotig08895_10,isotig08816_12,HS0W81S01CB4LV_3,isoti…
GO:0045550	geranylgeranyl reductase activity	F	HRX1MBH02HQMAS_2,isotig09426_25
GO:0007623	circadian rhythm	P	isotig03426_54,isotig08831_26,isotig09057_31,isotig11374_17,isotig11702_7,isotig12534_15,HS0W81S01BXJUR_4,isotig10175_27,isotig06902_71,HRX1MBH02HU7L5_4,isotig03560_42,isotig09901_9,HRX1MBH02IGYD2_8,HS0W81S01BZN0I_4,HS0W81S02D31UA_4,isotig08822_11,HRX1MBH02I28F8_13,isotig10099_21,HRMYNUX02ITDII_10,isotig13473_5,isotig10692_24,isotig05558_18,isotig07392_44,HRMYNUX02H39GA_2,HRMYNUX02G0OMR_10,isotig…
GO:0044442	microtubule-based flagellum part	C	isotig17072_9
GO:0035270	endocrine system development	P	HRX1MBH02HEDAV_11,HRX1MBH02H0MXH_11,HRX1MBH02HPY9W_12
GO:0007008	outer mitochondrial membrane organization	P	isotig13470_12,isotig13219_15
GO:0019853	L-ascorbic acid biosynthetic process	P	isotig05092_24,HRMYNUX02GIYS6_5,isotig09764_23,isotig11720_7,isotig12779_17
GO:0046857	oxidoreductase activity, acting on other nitrogenous compounds as donors, with NAD or NADP as acceptor	F	isotig07217_14
GO:0016558	protein import into peroxisome matrix	P	HS0W81S01CCPT8_9,HRMYNUX02FT2QG_5,isotig03168_7,isotig07074_55,isotig13945_13,isotig04269_10,isotig08556_25,HRMYNUX02HIA7W_5,isotig08132_11
GO:0051235	maintenance of location	P	HS0W81S01CB4V5_6,isotig04286_29,HRX1MBH01EEMBQ_10,HRX1MBH01BPCHQ_10,HS0W81S01BU1KX_3,isotig12293_5,isotig13632_6,HRX1MBH01ANTNZ_10,isotig12235_10,isotig04014_16,isotig08482_33
GO:0016715	oxidoreductase activity, acting on paired donors, with incorporation or reduction of molecular oxygen, reduced ascorbate as one donor, and incorporation of one atom of oxygen	F	HRX1MBH01ELPRT_2
GO:0051261	protein depolymerization	P	HS0W81S01A4CK6_8,isotig07062_24,isotig04302_43,HS0W81S01BELE1_9,HS0W81S01AY3S0_8
GO:0022804	active transmembrane transporter activity	F	HRX1MBH02HQSAI_9,HRX1MBH01CR1FX_9,HRX1MBH01A3FY6_5,HRX1MBH02IQN9J_13,HRX1MBH02IGQCD_9,isotig11589_10,HRX1MBH02FMGW2_8,isotig03824_36,HS0W81S01A3HX3_2,HRX1MBH01AQDHN_5,HS0W81S02ESOIB_4,isotig14969_14,isotig05052_21,isotig06875_34,isotig07927_30,isotig03835_30,HS0W81S01BOI11_5,HS0W81S01BRCPJ_3,HRX1MBH02JLOP0_6,HS0W81S01BYCCU_5,isotig12376_19,isotig13000_4,HRX1MBH01EVBF3_1,isotig16225_10,HS0W81S01BD…
GO:0002474	antigen processing and presentation of peptide antigen via MHC class I	P	HS0W81S01A97OQ_8,HS0W81S01B637U_8,HS0W81S01A5NVZ_8
GO:0010731	protein amino acid glutathionylation	P	isotig03210_8,isotig14487_10
GO:0006836	neurotransmitter transport	P	HS0W81S01BYRK9_9
GO:0042446	hormone biosynthetic process	P	isotig08594_10,HS0W81S01BONDW_2,HRX1MBH01CQ615_11,isotig13370_20,HS0W81S02EWKED_4,isotig15955_6,HS0W81S01CEMDM_9,HRX1MBH01DEMOE_9,HS0W81S01BAZQD_11,isotig14688_5,isotig06850_5,HRMYNUX02H3166_8,HRX1MBH02HPBV7_12,HS0W81S01BYHIQ_12,HRX1MBH02II4Y0_16,HS0W81S02C2L93_7,isotig13677_6,HRX1MBH02F5HZE_4,isotig08877_26,isotig15757_11,isotig13683_6,HRX1MBH02G4R62_16,HS0W81S01BVBWI_3,HRMYNUX02IQ9GG_8,HRX1MBH0…
GO:0019865	immunoglobulin binding	F	HS0W81S01A7SGG_5,isotig15539_12,HS0W81S01A1VQE_6,HS0W81S01BB3HE_8,HS0W81S01BM7DF_6,HS0W81S01BTTMX_8,HS0W81S01A3G3T_5,isotig09141_9,HS0W81S01A2AOR_7,contig03070_2,HS0W81S01BEKEO_9,HS0W81S01B5HV4_5,HS0W81S01BVCZ2_2,isotig15078_10,HS0W81S01BR4VH_9,HS0W81S01CGQ4G_8,HS0W81S01AUQ8X_5,HRX1MBH01COX56_8,HS0W81S01BZZNB_8,HS0W81S01BAAVH_9,HS0W81S01A5Z2Q_6,HRX1MBH01EGOVX_10,isotig15860_11,HS0W81S01AWGJM_6,HS…
GO:0019240	citrulline biosynthetic process	P	HS0W81S01ASBQO_5
GO:0009082	branched chain family amino acid biosynthetic process	P	isotig08113_9,isotig08138_13,HRX1MBH02IDQQU_4,isotig10268_6,isotig04366_23,isotig08322_16,isotig08392_31,HRX1MBH02IL45Y_12,isotig04399_25,HRX1MBH01CHVVQ_10,isotig05572_25,isotig16156_7,isotig07809_34,isotig08969_26,isotig02948_34,isotig07738_15
GO:0030041	actin filament polymerization	P	HS0W81S01A4CK6_8,HS0W81S02EB86A_2,isotig13378_19,isotig16261_4,HS0W81S01BEAUX_3,isotig05861_14,HS0W81S01AY3S0_8
GO:0008422	beta-glucosidase activity	F	isotig04000_10,isotig09643_6,isotig02282_27,HS0W81S02E2U29_10,HS0W81S01AYTO8_9,HS0W81S01A0WNB_6,isotig01482_30,HS0W81S01CHJSC_6,HS0W81S01CEF7J_9,isotig09720_24,isotig09045_9,isotig08483_12,isotig09314_29,isotig08201_13,isotig14116_16,isotig09070_25,HS0W81S01B1X83_7,isotig12062_20,HRMYNUX02HEFH3_1,isotig08519_26,HRX1MBH01DP5CM_3,HS0W81S01BR7PJ_5,HRX1MBH01AO2ZO_3,HRX1MBH01ETOO5_3
GO:0070531	BRCA1-A complex	C	isotig08901_28
GO:0008839	dihydrodipicolinate reductase activity	F	isotig13708_5,isotig14183_20
GO:0010865	stipule development	P	HRMYNUX02JWZSF_6
GO:0030732	methionine S-methyltransferase activity	F	isotig03934_12
GO:0009331	glycerol-3-phosphate dehydrogenase complex	C	isotig06337_11,HRMYNUX02FIANL_4,HS0W81S01A5U4A_3,HRX1MBH02HSTK1_8,HS0W81S01B5SX1_5,HS0W81S01A91N0_3
GO:0048235	pollen sperm cell differentiation	P	isotig12710_14,isotig08601_13,isotig09940_11,isotig01717_48
GO:0031371	ubiquitin conjugating enzyme complex	C	isotig14128_18,isotig14057_17
GO:0051202	phytochromobilin metabolic process	P	isotig13682_17
GO:0019226	transmission of nerve impulse	P	HS0W81S02ERJGW_10,HS0W81S01A83EV_4,HRX1MBH01DKTDX_1,HS0W81S01BYRK9_9,isotig09348_29
GO:0006984	ER-nuclear signaling pathway	P	HRX1MBH01C3YU8_4,isotig05178_7,HRX1MBH02GTHMR_7
GO:0030017	sarcomere	C	HS0W81S01CBKYA_4,isotig10248_10,HRX1MBH01EO2WJ_8,HS0W81S02C2XR9_2,HRX1MBH01DVE3K_9,HRX1MBH01B1PCA_10,HS0W81S02ENBIZ_5,HS0W81S01B79DZ_10
GO:0004090	carbonyl reductase (NADPH) activity	F	HS0W81S01BLKGG_2,HS0W81S01CCHOU_2,HS0W81S01AUK33_2,isotig13133_15,isotig17121_6,isotig12316_15
GO:0032403	protein complex binding	F	HS0W81S01A7SGG_5,HS0W81S01BG433_13,isotig15539_12,HS0W81S01A1VQE_6,isotig10856_24,HRX1MBH02GV3UK_7,HS0W81S01BB3HE_8,HS0W81S01BM7DF_6,HS0W81S01BTTMX_8,HS0W81S01A3G3T_5,isotig09141_9,HS0W81S01A2AOR_7,contig03070_2,HS0W81S01BEKEO_9,HS0W81S01B5HV4_5,HRX1MBH02JNBVT_6,HS0W81S01BVCZ2_2,isotig15078_10,HS0W81S01BR4VH_9,HS0W81S01CGQ4G_8,HS0W81S01AUQ8X_5,isotig11013_25,HRX1MBH01COX56_8,HS0W81S01BZZNB_8,HS0W…
GO:0050863	regulation of T cell activation	P	HS0W81S01AMUTG_12,HRX1MBH01BQHE2_6
GO:0008373	sialyltransferase activity	F	isotig00488_37
GO:0008395	steroid hydroxylase activity	F	isotig06850_5
GO:0070304	positive regulation of stress-activated protein kinase signaling pathway	P	HRX1MBH01DJI6A_9
GO:0071339	MLL1 complex	C	isotig13940_5,isotig13144_6,isotig11308_8,HRX1MBH02IVBZ7_8,isotig08833_31,isotig10040_6,isotig16054_16
GO:0015939	pantothenate metabolic process	P	HRX1MBH01CT6V1_9,HRX1MBH02HGZSK_13,HRX1MBH02IYG9O_4
GO:0031226	intrinsic to plasma membrane	C	isotig03041_8,isotig08924_15,isotig09645_18,HS0W81S01AZR4S_5,HRX1MBH01CB0KN_3,HS0W81S01BVPHK_9,HRX1MBH01DG9LK_3,HRX1MBH02GZFYO_3,isotig04003_35,HRX1MBH02JC2WU_7,HS0W81S01CDC9E_1,isotig10370_25,HS0W81S02C9R6L_4,isotig14734_5,HS0W81S01BUMFB_11,HRX1MBH02FM799_3,HRX1MBH02GMEUH_12,HS0W81S01B5O0O_3,HS0W81S01A83EV_4,isotig11885_9,HS0W81S02D3KHE_7,isotig04194_25,HRX1MBH02HSCED_12,isotig07864_35,HS0W81S01…
GO:0018346	protein amino acid prenylation	P	isotig11075_21
GO:0006997	nucleus organization	P	HS0W81S02DXDND_6,HRX1MBH02HFLX9_16,isotig17133_3,isotig15009_3,HS0W81S01A7OGO_5,isotig00833_50,isotig10679_25,HRX1MBH02JE32H_13,HS0W81S02EK2ZI_6,HS0W81S01AJGVL_3
GO:0002218	activation of innate immune response	P	HRX1MBH01DFO0M_8,isotig07773_15,isotig10067_25,isotig05054_7,isotig05426_19,HRX1MBH01BXZ26_14,HRMYNUX02G1SD3_7,HRX1MBH02GUNAX_5,HRX1MBH01EORQE_1,HRMYNUX02I4R4Q_15,HRX1MBH01B383K_6,isotig11195_4,HRX1MBH01DCLZD_6,isotig11912_22,HRX1MBH01EK9H2_6,HRX1MBH01CXOVN_15,isotig10033_7,HRX1MBH01EL0I7_2,isotig09613_22,HRX1MBH02FZSMK_1,isotig13652_10,HRX1MBH01DS6OB_1,HRX1MBH01CW1PY_4,HRX1MBH02FKM60_1,HRMYNUX02…
GO:0051480	cytosolic calcium ion homeostasis	P	isotig03560_42,isotig07392_44
GO:0005046	KDEL sequence binding	F	HRX1MBH01EEMBQ_10,HRX1MBH01BPCHQ_10,isotig13632_6,HRX1MBH01ANTNZ_10,isotig12235_10
GO:0043295	glutathione binding	F	HS0W81S02DN5HT_3,isotig14516_10,isotig05676_17,isotig02405_34,HRX1MBH02FK4OO_10
GO:0031320	hexitol dehydrogenase activity	F	isotig10102_6,HS0W81S01BZ99X_12,HRX1MBH02I9ZHI_8,HRX1MBH02HS3DO_9,isotig10564_27,HRX1MBH01EXE2G_3
GO:0043617	cellular response to sucrose starvation	P	HRX1MBH02ILFNJ_4,HRX1MBH02IL0FK_4
GO:0006812	cation transport	P	HRX1MBH02HQSAI_9,HRX1MBH02JD8WR_5,HRX1MBH02HF17T_8,HRX1MBH02FMGW2_8,HS0W81S01BAEKP_2,HS0W81S02DNQ6E_2,HS0W81S01A3HX3_2,isotig03835_30,isotig14654_6,HRX1MBH01E1F1R_12,isotig01828_25,HRX1MBH02I9RKD_8,HRX1MBH02IUTZB_11,HRX1MBH02F9VW8_3,HRX1MBH02INLP9_5,isotig12994_6,HRMYNUX02HZEC3_7,HRX1MBH01CD15B_2,HS0W81S02EAZF7_6,HRX1MBH01EEKND_10,HRX1MBH02HYBJ2_9,isotig11397_25,isotig12710_14,HS0W81S02E2FKQ_4,HR…
GO:0015298	solute:cation antiporter activity	F	HS0W81S01A3HX3_2,isotig03835_30,HRX1MBH02I5P0W_8,HRMYNUX02H2M5G_2,HS0W81S01AP01L_2,isotig03995_30,HRX1MBH02GHZWU_2,HRX1MBH02JGDF3_4,HS0W81S01BO22G_3,isotig07274_43,HRX1MBH02IKV85_2,HRX1MBH02H90FF_4,HRX1MBH01CQF8D_8,HRX1MBH02G4T7D_9,HRMYNUX02GMADA_4,HRX1MBH01EDNNP_5,HRX1MBH01C1RIM_10,HS0W81S01CHP5C_4,HRX1MBH02INU9Y_3,HS0W81S01A5KAR_9,HRX1MBH02F5LRZ_3,HRX1MBH02JMAAE_9,isotig02252_41,HRMYNUX02G5BBW_…
GO:0043632	modification-dependent macromolecule catabolic process	P	isotig03426_54,HRX1MBH01DTDSV_6,isotig09014_28,isotig13511_19,isotig03586_18,HRX1MBH02HQY1G_1,HRX1MBH01DMWO8_6,HRX1MBH02H3WYB_4,HS0W81S02DXDND_6,HRX1MBH02HDU5O_1,isotig04513_30,isotig17071_4,HS0W81S01CGWJS_2,HRX1MBH02JDVCS_11,HS0W81S02DTXQR_1,isotig01456_27,isotig07096_15,isotig02876_15,HS0W81S02C3WFV_3,isotig11235_10,isotig09660_8,isotig11783_18,isotig11638_8,HRX1MBH02GKFG3_1,isotig09554_10,isot…
GO:0001727	lipid kinase activity	F	HRX1MBH02HGPPB_11,HRX1MBH02HQRF7_10,HRX1MBH02G200I_8,HRX1MBH01CWYQS_4,isotig09740_20,isotig09999_7,HRX1MBH02G2DEA_13,isotig04312_27,HS0W81S01ASTHZ_4,HRX1MBH01DALBM_12,HRX1MBH02HPM54_12,HS0W81S01BA0LG_3,HRX1MBH02FMBLX_8,isotig11765_18,isotig14459_10,HS0W81S01BHYP6_2,HS0W81S01A7D7J_8,HRX1MBH02HJOD1_7,HRX1MBH02GAYPI_5,HRX1MBH01EWSDB_4,HS0W81S02DW7PI_5,HRX1MBH01CNAGF_4,HS0W81S01AMBZ3_3,HRX1MBH02F6HC3…
GO:0044038	cell wall macromolecule biosynthetic process	P	HRX1MBH02G2MA9_8,HRX1MBH02G83ZG_9,isotig15696_6,isotig13830_6,HRX1MBH02GZQ8F_8,HRX1MBH02IFTRA_8
GO:0051252	regulation of RNA metabolic process	P	isotig03426_54,HS0W81S01B9AR1_9,isotig07395_21,HS0W81S01CAK2T_9,isotig15583_4,isotig07687_17,HRX1MBH02IS3JN_4,HRX1MBH01EOKX4_12,HS0W81S01CK6QD_2,isotig03722_42,HRX1MBH01DJI6A_9,isotig14280_7,isotig06982_56,HS0W81S01AVH6N_2,HRX1MBH01CSU4X_7,isotig15959_8,isotig11072_9,HRX1MBH01BJQPU_7,HRX1MBH01C2QKO_10,isotig08024_34,isotig15255_5,isotig12363_18,HRX1MBH02ICR1K_2,HRX1MBH01DEDFO_2,isotig14362_15,HRX…
GO:0008306	associative learning	P	HRX1MBH01DKTDX_1
GO:0033528	S-methylmethionine cycle	P	isotig09656_25,HS0W81S01B1T2K_3
GO:0010054	trichoblast differentiation	P	HS0W81S02DTXQR_1,HRMYNUX02GICPO_3,HRX1MBH01CWYQS_4,HRX1MBH02JZNMP_16,isotig09554_10,HRMYNUX02I7IVR_7,isotig11978_18,HRX1MBH01AWZQP_11,HRX1MBH01B2DMY_3,isotig06876_87,HRX1MBH02FZVIR_12,isotig02940_13,isotig13834_14,isotig08910_24,HRX1MBH02I52OW_2,HRX1MBH01EB3I6_5,isotig12103_16,isotig13770_13,HS0W81S01AJGLZ_4,HS0W81S02DRSBN_6,isotig11545_19,HRX1MBH02JQJ8E_7,isotig04096_14,isotig13638_16,HS0W81S02D…
GO:0000478	endonucleolytic cleavages during rRNA processing	P	HRX1MBH02FL4AD_14
GO:0035282	segmentation	P	HRX1MBH02HEDAV_11,HRX1MBH02IJLMA_11,isotig16760_5,isotig14719_11,isotig09348_29,HRX1MBH02H0MXH_11,HRX1MBH02HFT5C_12,HRX1MBH02HPY9W_12
GO:0042822	pyridoxal phosphate metabolic process	P	isotig11978_18
GO:0004157	dihydropyrimidinase activity	F	HRX1MBH02F3NMY_5
GO:0015295	solute:hydrogen symporter activity	F	isotig11589_10,HRX1MBH02GA2PP_10,isotig09788_13,isotig15689_7,isotig09165_12,isotig07975_10,isotig08418_27,HRX1MBH02IHU62_5,HS0W81S01BVZWE_3,HS0W81S01A35SB_3
GO:0048539	bone marrow development	P	isotig11054_8
GO:0051553	flavone biosynthetic process	P	isotig07662_39,HRX1MBH01DROZM_12,HRX1MBH02F0DIT_10,isotig07107_50,isotig10462_19
GO:0060512	prostate gland morphogenesis	P	HS0W81S01AV2WO_5
GO:0034623	cellular macromolecular complex disassembly	P	HRX1MBH02G36QQ_7,HS0W81S01A4CK6_8,HRMYNUX02HLCXG_6,isotig11840_18,isotig07062_24,HRX1MBH02JSYRT_12,isotig04302_43,HS0W81S01BELE1_9,HS0W81S02EYLGM_6,isotig12869_24,isotig11347_22,HRX1MBH02JHU2J_11,HS0W81S02DNATU_6,HS0W81S01AY3S0_8,isotig04115_13,HRMYNUX02I1ZDC_11
GO:0033971	hydroxyisourate hydrolase activity	F	isotig04662_5
GO:0006950	response to stress	P	HS0W81S01BB6CX_2,HS0W81S01A2J74_8,HS0W81S02DN5HT_3,HS0W81S01BPRES_8,isotig15186_3,HRMYNUX02FJEWQ_10,HS0W81S01BX1HP_3,HS0W81S02EIEIP_4,HRX1MBH01DY47A_10,isotig07395_21,HRMYNUX02G9CYO_5,HRX1MBH01AUV9X_4,HRX1MBH01DWFZF_9,isotig12966_6,isotig16854_3,HRX1MBH02GKGFQ_10,HRMYNUX02JB3SE_3,isotig08597_13,isotig10627_21,HS0W81S01BUDZL_3,HRX1MBH02F6IQ8_10,isotig03846_33,HRX1MBH01DWT5T_9,isotig11524_2,isotig0…
GO:0051304	chromosome separation	P	HRX1MBH02GV3UK_7,HRX1MBH02JNBVT_6,HRX1MBH02F6T80_9
GO:0009120	deoxyribonucleoside metabolic process	P	HRX1MBH02HYX0J_3,isotig14622_3
GO:0055070	copper ion homeostasis	P	isotig16702_4,HRX1MBH02ISJCE_1,HS0W81S01BI9S9_3,isotig04176_33,isotig16630_11
GO:0048532	anatomical structure arrangement	P	HRX1MBH01C6EET_3,HS0W81S01AYFVO_4,HS0W81S01CK6QD_2,HS0W81S01AVH6N_2,HRX1MBH02JKKDT_7,HS0W81S01B6XK5_2,HS0W81S01BWRH4_9,HRMYNUX02HB2L3_4,HRX1MBH02JVYOU_8,isotig12855_14,HRX1MBH01BW9D9_4,HS0W81S02E2HC3_7,HRMYNUX02HLT9Z_5,isotig07134_53,HS0W81S02ED2MZ_8,HS0W81S01AIQ8D_7,HS0W81S01B6SIZ_4,HS0W81S01ANLJC_4,isotig07117_53,HRX1MBH01DQWO2_5,HS0W81S01A4O9S_7,isotig06850_5,isotig09345_29,HS0W81S01B6HMH_2,HS…
GO:0001676	long-chain fatty acid metabolic process	P	isotig11733_19,isotig07496_49,isotig14009_11,HRX1MBH01DQY17_4,HRX1MBH01BMU0J_4,HRX1MBH01BGNIZ_4
GO:0042542	response to hydrogen peroxide	P	HRX1MBH01AUV9X_4,isotig03846_33,HS0W81S01A3HX3_2,isotig11607_20,isotig10046_9,isotig04850_9,isotig16925_3,isotig13340_17,isotig11111_9,isotig10189_21,HS0W81S01BXJUR_4,isotig17382_4,isotig08455_7,isotig11508_8,isotig10884_23,isotig09695_22,HRX1MBH02GKH17_4,HRX1MBH02I74K1_13,HRX1MBH02HU7L5_4,isotig04914_12,isotig12012_9,HRX1MBH02GJ0K4_4,HS0W81S02DPLTI_10,HRX1MBH02F0SWO_18,HRMYNUX02FJDNM_3,isotig126…
GO:0030952	establishment or maintenance of cytoskeleton polarity	P	isotig04302_43,isotig04172_46
GO:0040007	growth	P	isotig08594_10,HRX1MBH02FSDLY_6,isotig16838_9,isotig07947_36,HRX1MBH02JKKDT_7,HRX1MBH01CSU4X_7,HRMYNUX02J0NE2_8,isotig14654_6,HRX1MBH01C2AE5_14,HS0W81S01AZR4S_5,HS0W81S01CJPGG_4,HRX1MBH01CE1RN_10,HRX1MBH02I49F8_5,isotig07883_35,isotig07083_20,HRX1MBH01CUE9M_2,isotig10547_25,HS0W81S02DTXQR_1,HRMYNUX02GICPO_3,HRX1MBH01DX0TV_10,isotig09563_24,HRX1MBH01CWYQS_4,HRX1MBH01BQOA5_2,isotig04338_21,HRX1MBH0…
GO:0001578	microtubule bundle formation	P	isotig10552_8
GO:0045549	9-cis-epoxycarotenoid dioxygenase activity	F	isotig11537_7,HS0W81S02DTIJL_9,HRX1MBH01C00IE_4,HS0W81S01BE17Z_3,isotig15000_13,HS0W81S01AN6NS_2
GO:0033947	mannosylglycoprotein endo-beta-mannosidase activity	F	isotig07032_57
GO:0032271	regulation of protein polymerization	P	isotig07883_35,HS0W81S01A4CK6_8,HRX1MBH01EPFIV_11,HS0W81S01CGMNJ_3,isotig09782_10,isotig07062_24,isotig02577_20,HS0W81S01BEAUX_3,isotig06929_23,HS0W81S02DPF1P_3,isotig07005_57,HS0W81S01CJOAG_1,HS0W81S01AY3S0_8,HRX1MBH02HP9WV_15,HRX1MBH02G96N5_13,isotig14440_7
GO:0016236	macroautophagy	P	isotig09236_27,isotig16794_5
GO:0043200	response to amino acid stimulus	P	isotig08381_36,isotig13700_13
GO:0005575	cellular_component	C	isotig10577_21,isotig12859_18,HRX1MBH02GGBQ0_5,HS0W81S01BB6CX_2,HS0W81S02D12I8_11,isotig04441_26,HRMYNUX02HOIOW_8,HRX1MBH02HQSAI_9,isotig03426_54,HS0W81S02DN5HT_3,isotig17434_3,isotig17300_5,HRX1MBH02HE0O4_2,HRX1MBH01D91WX_2,isotig08693_32,HS0W81S01BPRES_8,HS0W81S01A7SGG_5,isotig03810_37,HRX1MBH02GU72H_5,HS0W81S01BX1HP_3,HRX1MBH02HAL7B_9,HRMYNUX02IDNPX_10,HRX1MBH01DY47A_10,HRX1MBH02GXQ8S_6,isotig…
GO:0008883	glutamyl-tRNA reductase activity	F	isotig03656_40,HRMYNUX02FZFRA_8,HRMYNUX02IEHS9_5,HRX1MBH01EBWI6_4
GO:0006563	L-serine metabolic process	P	isotig08798_15,isotig09828_10,HS0W81S01BCRFZ_6,isotig09562_25,isotig12604_19,isotig07581_46,isotig09792_6,isotig08010_30,isotig04407_25,isotig15728_5,HRMYNUX02HLVWO_3,isotig01328_10,isotig10895_8,isotig07819_30,isotig08572_29,isotig04740_25,isotig00910_47,HRMYNUX02IO9K2_9,isotig13547_18,isotig03014_14,HRX1MBH02HYQZF_2
GO:0001667	ameboidal cell migration	P	HRX1MBH01DKTDX_1,HS0W81S02C2XR9_2,HS0W81S02ENBIZ_5,HS0W81S01CBKYA_4,HS0W81S01B79DZ_10
GO:0016757	transferase activity, transferring glycosyl groups	F	HRX1MBH02GGBQ0_5,HS0W81S01A3QSQ_9,HRX1MBH01AH67A_7,isotig05536_18,HRX1MBH01CLCQG_5,HRX1MBH01A3QEB_9,HRX1MBH01D9JJP_5,isotig11845_8,isotig07235_41,isotig07773_15,HRMYNUX02GM4TT_9,HRX1MBH01BG7XW_4,isotig09816_11,HRX1MBH02IBNTQ_10,HRX1MBH01CUE9M_2,HRX1MBH02FQGKV_10,isotig04511_7,isotig09773_10,HRX1MBH02JNUZG_12,isotig02898_44,HRX1MBH02JJ0I0_3,HS0W81S02DOF5P_5,isotig06518_6,isotig14621_15,HS0W81S01B0…
GO:0047101	2-oxoisovalerate dehydrogenase (acylating) activity	F	isotig11439_10
GO:0006355	regulation of transcription, DNA-dependent	P	isotig03426_54,isotig07395_21,isotig15583_4,isotig07687_17,HRX1MBH01EOKX4_12,isotig14280_7,isotig06982_56,isotig15255_5,isotig12363_18,HRX1MBH02ICR1K_2,isotig03726_18,HRMYNUX02J59FY_11,HS0W81S01AJNHG_9,isotig11157_7,isotig10248_10,isotig02580_18,HRMYNUX02JU12O_13,HS0W81S01BMYJM_3,HS0W81S01B6XK5_2,isotig10752_7,isotig08349_10,isotig09878_29,HS0W81S01B3BCD_3,isotig12534_15,isotig07793_36,isotig0394…
GO:0090197	positive regulation of chemokine secretion	P	HRX1MBH02GUO9R_6,HRX1MBH02HWTEH_7
GO:0046638	positive regulation of alpha-beta T cell differentiation	P	HS0W81S01AMUTG_12
GO:0006646	phosphatidylethanolamine biosynthetic process	P	HRX1MBH02G200I_8,HRX1MBH02FMBLX_8,HRX1MBH02HJOD1_7
GO:0007601	visual perception	P	isotig12659_8,isotig16760_5,HRX1MBH02IRM4R_11,HRX1MBH02HZODZ_12,HRX1MBH02F4B5M_12,HS0W81S01B2PME_6,HRMYNUX02H1H4V_12
GO:0004500	dopamine beta-monooxygenase activity	F	HRX1MBH01ELPRT_2
GO:0007224	smoothened signaling pathway	P	HRX1MBH01DJI6A_9
GO:0051351	positive regulation of ligase activity	P	HRX1MBH01AYHG9_8,HRX1MBH02HRP7T_4,HRX1MBH02F9HIG_6,HS0W81S01BSVAO_5
GO:0008213	protein amino acid alkylation	P	isotig12978_7,HS0W81S01CJHEF_9,HRX1MBH02JZNMP_16,HRMYNUX02JZL2A_2,isotig11609_10,HRX1MBH01AJYPL_4,HRX1MBH01D447N_5,HRX1MBH02IJ9L2_10,isotig13144_6,HS0W81S01BS8FP_6,isotig11308_8,isotig13689_5,HRMYNUX02IUYJJ_4,HRMYNUX02ILUB0_12,HS0W81S01ANE4M_3,isotig09811_7,HS0W81S01AK6RX_4,isotig08673_33,HRX1MBH01CPNDX_4,isotig10272_10,isotig12699_4,isotig11140_6,HRX1MBH02FVSRN_5,HRMYNUX02G3MM0_1,HS0W81S01BIP7I_…
GO:0007531	mating type determination	P	HRX1MBH02IIL8U_6
GO:0032879	regulation of localization	P	HRMYNUX02GICPO_3,isotig16702_4,HRX1MBH01B2DMY_3,HRX1MBH02GUO9R_6,HRX1MBH01DQY17_4,HRX1MBH02GN69J_14,HRX1MBH01BMU0J_4,HRX1MBH02H52U7_16,HRX1MBH02I52OW_2,HRX1MBH01EB3I6_5,isotig12103_16,HS0W81S01BI9S9_3,isotig13770_13,HRX1MBH02JQJ8E_7,isotig08122_6,HRX1MBH02HWTEH_7,HRMYNUX02HJYYG_10,isotig00769_6,isotig09388_27,HRX1MBH02IOWQ0_15,HRX1MBH02JGC75_14,HS0W81S01CB4V5_6,isotig11623_10,HRX1MBH02J6EHT_12,is…
GO:0004473	malate dehydrogenase (oxaloacetate-decarboxylating) (NADP+) activity	F	isotig11086_10,HS0W81S01BVKKL_5,isotig01033_41,HRX1MBH02GZWA1_2,isotig08026_11,HRX1MBH01BMTEP_8,HRX1MBH01B3XLN_11
GO:0016454	C-palmitoyltransferase activity	F	isotig08076_14,HS0W81S02EIDF5_9
GO:0008559	xenobiotic-transporting ATPase activity	F	HRX1MBH02IGQCD_9,isotig06875_34,isotig07927_30,isotig12376_19,isotig16225_10,HS0W81S01BFR58_2,HS0W81S02C9NBA_3,isotig11822_22,HRMYNUX02GLWHW_5,HRX1MBH02J1BEY_5,HS0W81S01BJQC6_7,HRX1MBH02JQUE7_4,HRX1MBH01AMLB9_14,HRX1MBH01BXNJZ_13,HRX1MBH02HU2EN_3,HS0W81S02C4861_3,HRX1MBH02H5MAQ_4,HS0W81S01ALLH3_12,isotig16204_6,HRX1MBH02FLU1U_3,HRX1MBH02G1T5C_3,HRX1MBH02IJ9O8_3,HRX1MBH01DML17_15,HRX1MBH01DNI7I_2,…
GO:0006732	coenzyme metabolic process	P	HRX1MBH01C3VF1_5,isotig12458_8,HRX1MBH02JT8CV_12,isotig09511_10,HRX1MBH02HBKER_13,isotig10053_9,isotig09481_9,isotig03572_11,HS0W81S01CEX9L_2,isotig08857_10,HS0W81S01B19KH_2,HS0W81S02E35BE_2,isotig11717_7,HS0W81S01A7KWE_2,HS0W81S01B889G_4,HS0W81S01AT29V_2,HRX1MBH02IU28W_8,isotig03142_18,HRX1MBH02FTYVJ_10,HRX1MBH01B0OTM_14,HS0W81S01B9C8H_5,HRX1MBH02HHM73_16,HS0W81S01BNTSU_3,isotig10979_10,isotig01…
GO:0006497	protein amino acid lipidation	P	isotig04511_7,isotig11075_21,HRX1MBH02IWLYQ_2,isotig04320_30,HRX1MBH02IFTPZ_2,HS0W81S02E0GLL_13,HS0W81S01CEU42_3,isotig10696_25,HRX1MBH02FW0DF_6,HRX1MBH02G2Q85_2,isotig14192_10,HS0W81S02DX4RC_11,HRX1MBH01ET22M_6,HRX1MBH02FR9HF_13,HS0W81S02DDLKP_3
GO:0017004	cytochrome complex assembly	P	HRX1MBH01CZRH7_4,HRMYNUX02GU45P_2,HRMYNUX02IHKGB_13,HS0W81S01ATSIH_9,isotig14822_6
GO:0044275	cellular carbohydrate catabolic process	P	HRMYNUX02IDNPX_10,isotig11845_8,HS0W81S02DJE5M_8,isotig10248_10,isotig09511_10,isotig09481_9,HS0W81S02E35BE_2,isotig08786_21,isotig10775_18,isotig03142_18,isotig09585_11,HRX1MBH02FTYVJ_10,HRX1MBH01B0OTM_14,isotig05398_24,isotig11968_9,isotig10979_10,isotig08171_9,isotig08405_12,HRX1MBH02HNDAR_3,HRX1MBH02G6YES_6,HS0W81S01BGJK6_3,HRX1MBH02IMAK6_4,HRX1MBH01BHWTR_2,isotig11271_19,HS0W81S01B4XTM_2,iso…
GO:0016973	poly(A)+ mRNA export from nucleus	P	isotig08855_14
GO:0006825	copper ion transport	P	HRX1MBH02HEJZS_6,isotig16702_4,isotig07122_51,HS0W81S01BUB7H_6,HRX1MBH02ISJCE_1,HS0W81S01BI9S9_3,HRMYNUX02JQ9VS_4,isotig05467_8,isotig12710_14,isotig12492_5,isotig07717_14,HRMYNUX02JNM5V_4,HRX1MBH02G97P2_7,isotig02791_15,HRX1MBH02IZV8H_5,isotig16630_11
GO:0017145	stem cell division	P	isotig01546_30,isotig09348_29,isotig10679_25,isotig03342_21
GO:0042455	ribonucleoside biosynthetic process	P	HRX1MBH01D91WX_2,HS0W81S01A7R2F_5,isotig11626_8,isotig04647_10,HRX1MBH02GUBO3_10,HRX1MBH02F3SGG_13,isotig07640_40,isotig04916_24,HRX1MBH02FTEKM_12,HRX1MBH02JD1L9_13,HS0W81S01ASOV6_8,HS0W81S01BLH8D_2,HRX1MBH01DI0HM_2,HRX1MBH02JSVOD_11,HS0W81S01B26TJ_2,isotig05332_16
GO:0047668	amygdalin beta-glucosidase activity	F	isotig02282_27,HRX1MBH01DP5CM_3,HRX1MBH01AO2ZO_3,HRX1MBH01ETOO5_3
GO:0002097	tRNA wobble base modification	P	HRX1MBH01EDSKI_12,HRX1MBH02H2BCO_9,HS0W81S01AXLL6_3,HRX1MBH01BZL6T_11,isotig13358_7,HRX1MBH02H72MZ_13
GO:0006957	complement activation, alternative pathway	P	HRX1MBH02G04WS_3,HRX1MBH02IM1F9_2,HRX1MBH02IONN2_4
GO:0016433	rRNA (adenine) methyltransferase activity	F	contig11584_12
GO:0019898	extrinsic to membrane	C	HS0W81S02EBMZI_6,isotig04662_5,HRX1MBH02IDSN2_5,HRX1MBH02GS8V0_5,isotig15462_5,HS0W81S02C2F1G_5,HRX1MBH01EM2BH_3,HRX1MBH02JLFLO_5,isotig15094_4,isotig11785_18,HS0W81S01CAE82_4,HRX1MBH02GCB8H_4,isotig12600_6,isotig13510_6,isotig13296_10,isotig12194_15,HRX1MBH02I3ICO_4,HS0W81S02DA3HL_4
GO:0004358	glutamate N-acetyltransferase activity	F	isotig10197_26
GO:0005623	cell	C	isotig10577_21,isotig12859_18,HRX1MBH02GGBQ0_5,HS0W81S01BB6CX_2,HS0W81S02D12I8_11,isotig04441_26,HRMYNUX02HOIOW_8,HRX1MBH02HQSAI_9,isotig03426_54,HS0W81S02DN5HT_3,isotig17434_3,isotig17300_5,HRX1MBH02HE0O4_2,HRX1MBH01D91WX_2,isotig08693_32,HS0W81S01BPRES_8,isotig03810_37,HRX1MBH02GU72H_5,HS0W81S01BX1HP_3,HRX1MBH02HAL7B_9,HRMYNUX02IDNPX_10,HRX1MBH01DY47A_10,isotig07395_21,HRX1MBH02JG8QT_11,HRMYNUX…
GO:0009744	response to sucrose stimulus	P	isotig06870_83,isotig01928_31,isotig09554_10,isotig10383_28,isotig08436_30,HRX1MBH02FU6GW_5,HRX1MBH02IZYA3_6,HS0W81S02ERHH2_6,HRMYNUX02GXE3S_4,isotig11484_22,isotig07838_35,isotig15392_5,isotig08488_11,isotig04408_16,isotig03848_30,isotig04359_25,HRX1MBH02ILFNJ_4,HS0W81S02D06SI_6,isotig10436_7,HS0W81S02DTXQR_1,isotig16731_12,isotig05926_2,HRX1MBH02IL0FK_4,isotig10632_10,HRX1MBH02IHIL9_6,HS0W81S01…
GO:0017057	6-phosphogluconolactonase activity	F	HRX1MBH02FTYVJ_10,isotig10979_10,HRX1MBH01BHWTR_2,isotig13889_7
GO:0043288	apocarotenoid metabolic process	P	HS0W81S01BONDW_2,HRX1MBH02JKHSF_9,HS0W81S01BITCU_9,isotig11537_7,isotig13543_15,HS0W81S01A8NVF_9,HS0W81S01BAZQD_11,isotig13276_18,HS0W81S01BE17Z_3,HRX1MBH02HPBV7_12,HS0W81S01BYHIQ_12,isotig13176_14,isotig03836_35,HS0W81S02DTIJL_9,HS0W81S01CEMDM_9,HS0W81S02E0YLG_1,isotig15097_10,HRX1MBH01C00IE_4,isotig17121_6,HRX1MBH02F5HZE_4,HS0W81S01BVBWI_3,HRMYNUX02IQ9GG_8,HS0W81S01AN6NS_2
GO:0000300	peripheral to membrane of membrane fraction	C	HRX1MBH02HJ5C1_5,HRX1MBH02G8QIW_5
GO:0072001	renal system development	P	HS0W81S02EXGT1_6,HRX1MBH01DLL3N_4,HRX1MBH02G4URF_5,HS0W81S01BBLS9_1
GO:0050896	response to stimulus	P	HS0W81S01BB6CX_2,isotig03426_54,HS0W81S02D1W32_5,HS0W81S02DN5HT_3,HRX1MBH02HE0O4_2,HS0W81S01BPRES_8,HRMYNUX02FJEWQ_10,HS0W81S01BX1HP_3,HRX1MBH01DY47A_10,isotig07395_21,HRX1MBH01AUV9X_4,HRX1MBH01DWFZF_9,HRX1MBH01EOODN_1,HRMYNUX02I29T2_10,isotig10627_21,HRX1MBH02F6IQ8_10,HRX1MBH01DWT5T_9,HRX1MBH01D9FQ8_4,HS0W81S01A3QSQ_9,isotig05522_5,HRX1MBH02IUX0L_8,HRX1MBH01EOKX4_12,isotig02545_19,HS0W81S01ASTF4…
GO:0003880	C-terminal protein carboxyl methyltransferase activity	F	isotig13237_8
GO:0019935	cyclic-nucleotide-mediated signaling	P	HRX1MBH02H34GQ_9
GO:0030552	cAMP binding	F	isotig09793_26,isotig07435_43,HS0W81S02D5TPD_8,HRX1MBH01DH3DS_11,isotig04290_51,HS0W81S02DJUJV_7,HRMYNUX02ITQ35_4,isotig12011_14,HRX1MBH02HF17T_8,HRX1MBH01CD15B_2,HRX1MBH02FMAEB_2,isotig16027_12,HRX1MBH01B74X0_15,isotig02711_46,HS0W81S01B60L7_6,isotig07548_35,HRX1MBH02FY6YB_3,isotig07709_34,HRX1MBH02HC0TA_7
GO:0031493	nucleosomal histone binding	F	HS0W81S01A2HKC_12
GO:0009610	response to symbiotic fungus	P	isotig14487_10,isotig03210_8,isotig00833_50
GO:0006166	purine ribonucleoside salvage	P	HRX1MBH01D91WX_2,HS0W81S01A7R2F_5,isotig11626_8,isotig04647_10,HRX1MBH02GUBO3_10,HRX1MBH02F3SGG_13,isotig04916_24,HRX1MBH02FTEKM_12,HRX1MBH02JD1L9_13,HS0W81S01BLH8D_2,HRX1MBH01DI0HM_2,HRX1MBH02JSVOD_11,isotig05332_16
GO:0071451	cellular response to superoxide	P	HRX1MBH01A74D0_3,isotig08315_33,HRX1MBH02GSVUS_10
GO:0019002	GMP binding	F	isotig09793_26,isotig07435_43,HS0W81S02D5TPD_8,HRX1MBH01DH3DS_11,isotig04290_51,HS0W81S02DJUJV_7,HRMYNUX02ITQ35_4,isotig12011_14,HRX1MBH02HF17T_8,HRX1MBH01CD15B_2,HRX1MBH02FMAEB_2,isotig16027_12,HRX1MBH01B74X0_15,isotig02711_46,HS0W81S01B60L7_6,isotig07548_35,HRX1MBH02FY6YB_3,isotig07709_34,HRX1MBH02HC0TA_7
GO:0045995	regulation of embryonic development	P	HRX1MBH02F0QDE_4,isotig12737_20
GO:0015976	carbon utilization	P	isotig12081_10,isotig10787_7,isotig10352_21,HRX1MBH02GCBR7_1
GO:0009934	regulation of meristem structural organization	P	HS0W81S01AYFVO_4,HRMYNUX02HB2L3_4,HRX1MBH01DCE8X_6,isotig07580_15,isotig11542_8,HRX1MBH01BTWTS_3,HS0W81S02DREMA_4,HS0W81S01B6SIZ_4,HS0W81S02EMA3N_5,HS0W81S02D6JGI_5,HS0W81S01AI90X_2,HRX1MBH02I6MTA_3,isotig08737_30,HS0W81S01BVV53_11,isotig07004_17,HS0W81S01A6RU8_4,HS0W81S01BROCZ_4,HRX1MBH02I24N2_13,HS0W81S02EF236_5,HRX1MBH02H1HKS_4,HS0W81S02D63VW_4,HS0W81S01A4VFJ_4,HRX1MBH02IUTXR_4,HS0W81S02C5849_…
GO:0016018	cyclosporin A binding	F	isotig14620_14
GO:0045649	regulation of macrophage differentiation	P	HRX1MBH02IOAKT_6
GO:0006266	DNA ligation	P	HS0W81S01A2HKC_12
GO:0022414	reproductive process	P	isotig03426_54,HRX1MBH01EOODN_1,HS0W81S01A3QSQ_9,HRX1MBH02IUX0L_8,HRMYNUX02JH0X9_16,isotig06982_56,HRX1MBH02GSBOP_5,HRX1MBH02GW1WF_12,isotig16454_3,HRX1MBH02HG15S_11,isotig03726_18,HRX1MBH02HY1KQ_6,HS0W81S01CCPT8_9,isotig11374_17,isotig07083_20,HRMYNUX02JU12O_13,HRX1MBH01E2XHF_1,HRX1MBH02IIL8U_6,HRX1MBH01CW71Q_12,isotig07959_34,HS0W81S01BH8SY_9,HRX1MBH02INNQX_10,HS0W81S01B6XK5_2,isotig16835_4,HRX…
GO:0006020	inositol metabolic process	P	HRX1MBH02IUX0L_8,HRX1MBH02HG15S_11,isotig01373_40,isotig12939_9,HS0W81S02ESWQX_10,isotig10691_24,isotig08752_26,HRMYNUX02F1V11_12,HS0W81S01AQGCG_5,HRX1MBH02FVORB_10,isotig11270_17,isotig11720_7,HRMYNUX02IKPD7_3,HRX1MBH01BWDIP_9,HRX1MBH02HFDB8_7,HS0W81S02ECG15_2,HS0W81S02DUL8W_6,isotig10461_28,isotig06344_17,isotig04179_29,HRX1MBH02G2IM5_5,HRX1MBH02J3KDM_5,HRX1MBH02H6A9I_5,isotig12535_20,HRMYNUX02…
GO:0006777	Mo-molybdopterin cofactor biosynthetic process	P	HRX1MBH02FO9T1_7,HS0W81S02DJFGD_4,isotig11663_5,HRMYNUX02IQ859_9,isotig03634_10,isotig11606_16,HS0W81S01BD6CE_3,HRX1MBH02F08J9_13,isotig15678_13
GO:0032776	DNA methylation on cytosine	P	HRX1MBH01EUDDO_9,HRMYNUX02ID5B1_9,HS0W81S02DRWL6_3,HS0W81S02ENUKM_3,HS0W81S01ATFK9_8
GO:0005950	anthranilate synthase complex	C	isotig08117_29
GO:0080020	regulation of coenzyme A biosynthetic process	P	isotig14797_4
GO:0051493	regulation of cytoskeleton organization	P	isotig07883_35,HRX1MBH01EPFIV_11,HRX1MBH01DKTDX_1,HS0W81S01BEAUX_3,HS0W81S01AY3S0_8,HRX1MBH02HP9WV_15,isotig15150_15,HS0W81S01A4CK6_8,HS0W81S01CB4V5_6,HS0W81S01CGMNJ_3,isotig09782_10,isotig03706_6,isotig11054_8,HRX1MBH01AWZQP_11,isotig07062_24,isotig02577_20,isotig06955_57,isotig06929_23,HS0W81S02DPF1P_3,isotig07005_57,HS0W81S01CJOAG_1,isotig07403_10,HRX1MBH02G96N5_13,isotig14440_7
GO:0004812	aminoacyl-tRNA ligase activity	F	HS0W81S01B2SBH_8,isotig14418_5,HS0W81S02DTSKV_2,HRX1MBH01CF6H5_5,HRX1MBH01CDYHF_9,HRX1MBH01BXXYB_3,HRX1MBH02I1YO9_9,HRX1MBH02HIY20_9,isotig09222_30,HRX1MBH02FS7SS_10,isotig07001_69,HRMYNUX02F77C3_4,isotig10877_26,isotig07689_38,HRX1MBH01BBFD7_12,isotig04810_31,isotig07675_26,HS0W81S02DIY2E_3,HRX1MBH01B7GFK_14,isotig04719_9,HRMYNUX02ICHYB_11,isotig02477_6,HRX1MBH02H7XT5_12,HRX1MBH02F07B8_11,isotig…
GO:0006571	tyrosine biosynthetic process	P	HS0W81S01AXI7W_4,isotig15698_12,isotig05951_6,HS0W81S01AYIPH_4,HS0W81S02EN2DG_8,HS0W81S01CBAO1_11,isotig06416_2
GO:0048592	eye morphogenesis	P	HRMYNUX02ILWHO_5,isotig16760_5,HRX1MBH01C7N52_4,isotig10679_25
GO:0015576	sorbitol transmembrane transporter activity	F	HRX1MBH02GA2PP_10,isotig09165_12,isotig07975_10,HRX1MBH02IHU62_5
GO:0007164	establishment of tissue polarity	P	HRMYNUX02GICPO_3,HRX1MBH01B2DMY_3,isotig06876_87,HRX1MBH02I52OW_2,HRX1MBH01EB3I6_5,isotig12103_16,HRX1MBH01CYHOU_13,isotig13770_13,HRX1MBH02JQJ8E_7,isotig09388_27,HRMYNUX02I7IVR_7,isotig13834_14,HS0W81S02DRSBN_6,HS0W81S02D7P7V_5
GO:0042256	mature ribosome assembly	P	isotig13116_21,HRMYNUX02IKA9M_13
GO:0009627	systemic acquired resistance	P	isotig09869_8,isotig14568_16,HRX1MBH02GUNAX_5,isotig11208_19,isotig04154_11,isotig09646_7,HRMYNUX02GHDOH_10,isotig11670_25,HRX1MBH02HMKQ3_3,HRX1MBH02ISE29_4,isotig13921_16,isotig17178_4
GO:0002381	immunoglobulin production during immune response	P	HRX1MBH02JNBVT_6,HRX1MBH02GV3UK_7,HRX1MBH02F6T80_9
GO:0009112	nucleobase metabolic process	P	isotig11626_8,HRX1MBH02JJB0X_7,isotig14818_12,isotig08290_10,isotig12705_16,HRX1MBH02F3NMY_5,isotig14975_6,isotig04662_5,HRX1MBH02F3SGG_13,isotig14670_5,isotig04916_24,isotig09184_27,HRMYNUX02JZ5WL_11,HRX1MBH01BUW5E_2,HRX1MBH02FTEKM_12,HRX1MBH02JD1L9_13,isotig10697_26,isotig08853_24,isotig10181_9,HRMYNUX02ICV3D_4,isotig10939_8,HRX1MBH02JSVOD_11,isotig16343_6,isotig05332_16
GO:0045239	tricarboxylic acid cycle enzyme complex	C	HRX1MBH01C3VF1_5,isotig07148_56,HRX1MBH01B7QUS_5,HS0W81S01AQCTX_3,isotig10856_24,HS0W81S01BR40Y_6,isotig11439_10
GO:0045314	regulation of compound eye photoreceptor development	P	isotig03338_19
GO:0004133	glycogen debranching enzyme activity	F	HRMYNUX02IDNPX_10,HS0W81S02DJE5M_8,isotig07294_19,HRX1MBH01A5QN3_11,HRX1MBH01EKSVJ_10,HRMYNUX02JX78E_4,HRX1MBH02I4EDE_5,isotig12474_7,HRX1MBH02GI8MA_11,isotig04370_34
GO:0000169	activation of MAPK activity involved in osmosensory signaling pathway	P	isotig08770_31
GO:0046690	response to tellurium ion	P	HRX1MBH02I56C7_4,HRX1MBH02G3W21_4
GO:0009249	protein lipoylation	P	isotig14906_16
GO:0002070	epithelial cell maturation	P	HS0W81S01AV2WO_5
GO:0004737	pyruvate decarboxylase activity	F	isotig08632_8,isotig10653_23,HRMYNUX02G748L_11
GO:0001560	regulation of cell growth by extracellular stimulus	P	isotig04662_5
GO:0071684	organism emergence from protective structure	P	HRX1MBH01CSU4X_7
GO:0046489	phosphoinositide biosynthetic process	P	isotig04511_7,HRX1MBH02IWLYQ_2,HRX1MBH02IFTPZ_2,HS0W81S02E0GLL_13,HS0W81S01CEU42_3,isotig10696_25,HRX1MBH02FW0DF_6,HRX1MBH02G2Q85_2,isotig14192_10,HS0W81S02DX4RC_11,HRX1MBH01ET22M_6,HRX1MBH02FR9HF_13,HS0W81S02DDLKP_3
GO:0006531	aspartate metabolic process	P	isotig09002_10,isotig08848_28,HS0W81S01B2VP5_12,isotig06832_10,isotig08803_7,HRX1MBH02GMBS4_6
GO:0001816	cytokine production	P	HS0W81S01AMUTG_12
GO:0009209	pyrimidine ribonucleoside triphosphate biosynthetic process	P	isotig13994_15,HRX1MBH01CNNCI_3,HS0W81S01BAZTT_3,HRX1MBH01BDM3G_3,HRX1MBH01EHM0W_3,isotig11808_17,HS0W81S02C7MEC_2,HS0W81S02EUN8U_2
GO:0010023	proanthocyanidin biosynthetic process	P	HS0W81S01BCHTU_3,HS0W81S01AUZN8_1,HRX1MBH02IKV85_2,HRX1MBH02F5LRZ_3,HRX1MBH02FU51K_2,HRX1MBH02I5P0W_8,HRX1MBH02G4T7D_9,HRMYNUX02HYL1Z_5,HRX1MBH02I4XM6_4,HS0W81S02EKN9W_11,HRX1MBH02JMAAE_9,HRX1MBH02HNZJN_5
GO:0016985	mannan endo-1,4-beta-mannosidase activity	F	HS0W81S02EZF26_6,HRMYNUX02J0TPB_4,isotig07737_41,HS0W81S02EHTN8_6,HRX1MBH01B7QAH_10,HS0W81S02EODJN_11,isotig12605_6,HS0W81S01CGQ2K_4,HRX1MBH01BGFEG_10,HRX1MBH01CYU3V_8,isotig08749_23
GO:0008026	ATP-dependent helicase activity	F	HS0W81S02D12I8_11,HRX1MBH01EOKX4_12,HRX1MBH02FMHSM_3,HS0W81S01BLMRQ_5,HRX1MBH01DFXYA_2,HRX1MBH02HXHW1_6,HRMYNUX02HC23P_7,HRMYNUX02GGMAM_10,HS0W81S02EMPP2_2,isotig13911_14,isotig09607_9,isotig08809_11,HRX1MBH02FW30J_8,HRX1MBH01BXD6K_6,HS0W81S01BUKE0_4,isotig03078_9,isotig10661_10,isotig15183_4,isotig09210_8,HRMYNUX02HX0L4_3,isotig08273_12,isotig09126_22,HRX1MBH01EB0J4_15,isotig07526_35,isotig14798…
GO:0070403	NAD binding	F	isotig13389_9
GO:0043227	membrane-bounded organelle	C	isotig10577_21,isotig12859_18,HRMYNUX02HOIOW_8,HS0W81S02D12I8_11,isotig04441_26,isotig03426_54,HRX1MBH02HQSAI_9,isotig17434_3,isotig17300_5,HRX1MBH02HE0O4_2,isotig08693_32,HS0W81S01BPRES_8,isotig03810_37,HS0W81S01BX1HP_3,HRX1MBH02HAL7B_9,HRMYNUX02IDNPX_10,HRX1MBH01DY47A_10,isotig07395_21,HRX1MBH02JG8QT_11,isotig08965_10,HRMYNUX02HKSYC_5,isotig00064_22,HRX1MBH01DWFZF_9,HRMYNUX02ILFNY_15,HRX1MBH01E…
GO:0016801	hydrolase activity, acting on ether bonds	F	isotig00845_34
GO:0006678	glucosylceramide metabolic process	P	isotig08201_13
GO:0016151	nickel ion binding	F	HRX1MBH01CF8WW_2,isotig13615_19,HS0W81S01A8H5R_10,HS0W81S01A1LDX_2,isotig16244_3,HRX1MBH01DCLIE_1
GO:0003724	RNA helicase activity	F	HRX1MBH01BXD6K_6,HRX1MBH02H5ORL_13,HRX1MBH02GFQD0_3,HRX1MBH01DI6K4_2,HRX1MBH01ATFJT_13,HS0W81S02EH4S1_3
GO:0030537	larval behavior	P	HRX1MBH01DKTDX_1
GO:0003676	nucleic acid binding	F	HS0W81S02D12I8_11,HRX1MBH02HE0O4_2,isotig08693_32,HRMYNUX02FJEWQ_10,HRX1MBH01DY47A_10,isotig07395_21,HRMYNUX02HKSYC_5,isotig00064_22,isotig10627_21,HRX1MBH01DWT5T_9,isotig07687_17,isotig05100_24,HRX1MBH01EOKX4_12,HRX1MBH02GSWIP_12,isotig13775_17,HRX1MBH01EUDDO_9,isotig12885_19,HRX1MBH02H1EV1_4,HRMYNUX02JH0X9_16,isotig06982_56,HRX1MBH01AONYJ_4,HRX1MBH02JOKTC_4,HS0W81S01BMKXL_14,HS0W81S02D8118_1,HS…
GO:0008430	selenium binding	F	isotig10457_29,isotig12811_6,HRX1MBH02F8NHY_4
GO:0005615	extracellular space	C	HS0W81S01BKPYT_5,HRX1MBH02JT8CV_12,HRX1MBH02HBKER_13,isotig13468_14,HS0W81S02DY3N6_8,HRX1MBH02G04WS_3,isotig09708_8,HRX1MBH02GUNAX_5,HRX1MBH02JVG7W_11,HRX1MBH02JWPOH_3,HRX1MBH02GUO9R_6,HS0W81S01BHBOM_4,HRX1MBH02IWCR6_4,HS0W81S02D8GGW_2,HRX1MBH02G8LG6_13,HRX1MBH02I1R8G_13,HRX1MBH02GZAQ5_5,HS0W81S01AXZUZ_11,isotig09985_14,HRX1MBH01AUUFP_9,HRX1MBH02HWTEH_7,HS0W81S01AN9YW_12,HS0W81S01CIWVQ_3,HRX1MBH0…
GO:0004582	dolichyl-phosphate beta-D-mannosyltransferase activity	F	isotig04511_7,HRX1MBH02IWLYQ_2,HRX1MBH02IFTPZ_2,HRX1MBH02G2Q85_2,HRX1MBH01ET22M_6
GO:0046949	fatty-acyl-CoA biosynthetic process	P	HRX1MBH01C3VF1_5,HRX1MBH01B7QUS_5
GO:0015847	putrescine transport	P	HS0W81S01CJOMS_7
GO:0016724	oxidoreductase activity, oxidizing metal ions, oxygen as acceptor	F	isotig12279_13,isotig12286_15
GO:0008239	dipeptidyl-peptidase activity	F	HRX1MBH01CMLYN_8,HRX1MBH02H4N1J_5,isotig08935_32,isotig13949_15
GO:0008037	cell recognition	P	HRX1MBH01AO73T_16,HS0W81S02ERK24_5,HRX1MBH02ITQ2G_14,HRX1MBH02F1KBG_14,HRX1MBH02HNOE3_3,HS0W81S02DFZR0_11,HRX1MBH01BRPAO_10,isotig09765_9,HRX1MBH02ISSFR_1,HRMYNUX02JZETM_10,HRX1MBH02GCCQC_1,HRX1MBH02JBJ81_1,HRX1MBH01EENJ0_10,HRX1MBH02IG0X7_12,HRX1MBH02JQ3D4_6
GO:0004158	dihydroorotate oxidase activity	F	isotig10181_9
GO:0009895	negative regulation of catabolic process	P	HRMYNUX02ILWHO_5,HRX1MBH01DLL3N_4,isotig13940_5,isotig13805_4
GO:0010489	UDP-4-keto-6-deoxy-glucose-3,5-epimerase activity	F	HS0W81S01A1F0O_4
GO:0035101	FACT complex	C	isotig10172_7,isotig05260_15
GO:0000380	alternative nuclear mRNA splicing, via spliceosome	P	HRX1MBH01CZ341_16
GO:0010330	cellulose synthase complex	C	HRX1MBH01CUE9M_2,isotig01514_77,isotig00939_73
GO:0007566	embryo implantation	P	HS0W81S01AJGVL_3,isotig02791_15
GO:0010387	signalosome assembly	P	isotig05964_16,isotig09022_26,isotig09411_25
GO:0032204	regulation of telomere maintenance	P	HRX1MBH02HQRF7_10,isotig09999_7,HRMYNUX02GT85Y_12,HS0W81S02EBWAG_1,HRX1MBH02I93CZ_2,HRX1MBH02J4C0Y_2,HS0W81S01A4PCK_7,HS0W81S02DW7PI_5,HS0W81S01AMBZ3_3,HRX1MBH02FNNYF_2,HRX1MBH02HRAHV_4,HS0W81S01BOONO_6,HRX1MBH02F9JGA_7
GO:0046511	sphinganine biosynthetic process	P	isotig08076_14
GO:0009955	adaxial/abaxial pattern formation	P	HS0W81S01B6XK5_2,HRMYNUX02JWZSF_6,isotig07134_53,HS0W81S01AMODL_2,isotig15238_12,HRX1MBH01DNQLN_9,HS0W81S01CK6QD_2,HS0W81S01AVH6N_2,isotig06901_25,isotig04226_31,HS0W81S01B6HMH_2,HS0W81S01CCSB5_2,isotig03448_28,isotig14580_4,HS0W81S01CIJPG_2
GO:0006555	methionine metabolic process	P	HRX1MBH02GKACW_1,HRX1MBH01B5EF7_1,HS0W81S02DC6PK_3,HRX1MBH02ILPW5_11,isotig01820_13,isotig09656_25,HS0W81S01B9C8H_5,isotig07075_47,HS0W81S02EXKSZ_5,HS0W81S02C2LUA_5,HRX1MBH01CEWPZ_6,HS0W81S02DD5NT_1,isotig13764_12,isotig15697_12,HRX1MBH02HR74T_4,HS0W81S01BAYT8_3,HS0W81S02E3AG9_5,HRX1MBH02H9HVK_6,HRX1MBH01CWP2B_5,HRX1MBH02HSRYB_3,isotig10339_6,HRX1MBH01C5LJI_6,HS0W81S01AUGEN_7,HRX1MBH02ICWYS_1,iso…
GO:0043392	negative regulation of DNA binding	P	isotig00388_54,HRX1MBH02F78XF_9,isotig01422_8,HRX1MBH02IOAKT_6,isotig08132_11
GO:0051347	positive regulation of transferase activity	P	HRX1MBH02I23I6_12,isotig03304_112,HS0W81S01CB4V5_6,HRX1MBH02G200I_8,isotig08770_31,isotig10889_26,HRX1MBH02FMBLX_8,HRX1MBH02HJOD1_7,isotig07283_14,HRX1MBH01EVMSU_3
GO:0010843	promoter binding	F	HRMYNUX02ILWHO_5,isotig08816_12,isotig00388_54,HRX1MBH02F78XF_9,isotig07390_45,isotig01422_8,HS0W81S01BFD1J_10,HRX1MBH02IAXGR_12,isotig13940_5,isotig06993_32,isotig10040_6,isotig11562_8
GO:0051272	positive regulation of cellular component movement	P	HRX1MBH01EVMSU_3
GO:0046335	ethanolamine biosynthetic process	P	HRX1MBH02G200I_8,HRX1MBH02FMBLX_8,HRX1MBH02HJOD1_7
GO:0016110	tetraterpenoid catabolic process	P	isotig15000_13
GO:0022900	electron transport chain	P	HRMYNUX02HOIOW_8,HS0W81S01ASDL1_7,isotig12231_20,HRX1MBH02HACO4_5,HRX1MBH02F9VW8_3,HRX1MBH02HSECG_9,isotig16543_2,isotig15595_3,HRMYNUX02GBEDE_1,isotig12782_16,HRMYNUX02IP1DS_14,isotig10209_17,isotig14800_3,HS0W81S01CGQZI_9,isotig15531_13,HRMYNUX02HN0MG_7,isotig04170_10,HRMYNUX02H36Y4_2,HRX1MBH01C6C4O_12,HRX1MBH02H5OGO_3,isotig14363_6,HRX1MBH02HD8SF_6,isotig12551_19,HS0W81S01ATZRJ_9,HS0W81S01CEJP…
GO:0030677	ribonuclease P complex	C	HRX1MBH02HFKDA_5
GO:0009638	phototropism	P	isotig09012_25,HRX1MBH02IU2I7_2,HRX1MBH01BWIW7_9,isotig07655_37,HRX1MBH02I018T_8,isotig03326_62,HRX1MBH01DJVP2_15,HS0W81S01CEYE1_3,isotig03774_32,isotig07392_44,isotig07009_22
GO:0016125	sterol metabolic process	P	isotig12461_8,isotig08857_10,isotig08170_29,HS0W81S01A7KWE_2,isotig10176_10,isotig12526_18,HS0W81S01AXZUZ_11,isotig08877_26,isotig04682_21,isotig04030_11,isotig11334_10,HRMYNUX02HJYYG_10,HS0W81S01AN9YW_12,HRMYNUX02HXBN6_9,HRX1MBH02IWM4Z_9,HRX1MBH01BQPH6_7,isotig04286_29,isotig16277_4,isotig10472_7,isotig09595_26,HS0W81S01A2QVX_2,HS0W81S01BT2ZQ_8,HS0W81S01BEGSC_5,isotig14945_4,isotig08482_33
GO:0003856	3-dehydroquinate synthase activity	F	isotig09016_30
GO:0009189	deoxyribonucleoside diphosphate biosynthetic process	P	isotig05384_12
GO:0032260	response to jasmonic acid stimulus during jasmonic acid and ethylene-dependent systemic resistance	P	isotig11208_19
GO:0006865	amino acid transport	P	HRX1MBH01BR4LO_5,HRX1MBH01DY06K_5,isotig10093_23,isotig03926_9,HRX1MBH02FP2OB_7,HRX1MBH01C0ZDI_8,isotig08362_29,isotig10489_27,HRX1MBH02JA3LF_14,isotig13596_5,isotig10580_10,HRX1MBH01CIAQW_5,isotig00577_18,HRX1MBH01B42VR_4,HRX1MBH01BYMIJ_4,isotig04166_15,HRX1MBH01BLPWJ_10,HRX1MBH01A6IUV_5,HRX1MBH01B7TWK_7,HRX1MBH02FPOC8_17,HRX1MBH01AJU1U_4,HS0W81S02DNYVM_7,HRX1MBH02F4VAF_3,HS0W81S01BRIAT_9,HRMYNU…
GO:0060968	regulation of gene silencing	P	isotig06926_59,HRMYNUX02GMGS9_13
GO:0033096	amyloplast envelope	C	isotig04441_26,HRMYNUX02J34DY_1,isotig11628_20,HRMYNUX02JOQQ3_1
GO:0045483	aristolochene synthase activity	F	HRX1MBH02ITI6V_2,HRX1MBH02IQ4CG_2
GO:0050619	phytochromobilin:ferredoxin oxidoreductase activity	F	isotig13682_17
GO:0051438	regulation of ubiquitin-protein ligase activity	P	HRX1MBH01AYHG9_8,HRX1MBH02HRP7T_4,HRX1MBH02F9HIG_6,HS0W81S01AV2WO_5,HS0W81S01BSVAO_5
GO:0009706	chloroplast inner membrane	C	isotig04441_26,isotig10014_11,isotig02085_18,isotig04374_36,HRMYNUX02J34DY_1,isotig11628_20,isotig07952_39,isotig09566_13,HRX1MBH02H8LKP_1,isotig04176_33,isotig11442_18,isotig07247_17,HRX1MBH01D4W9N_5,isotig12387_22,isotig03824_36,HRX1MBH01C9MHP_12,isotig16340_5,contig11538_36,isotig10089_8,isotig08208_13,isotig04713_26,isotig07600_45,HRMYNUX02JOQQ3_1,isotig11500_22,isotig06899_63,isotig07413_11
GO:0046477	glycosylceramide catabolic process	P	isotig08201_13
GO:0000162	tryptophan biosynthetic process	P	isotig10644_8,HRX1MBH02HFTI8_2,isotig01726_18,HRX1MBH02GG9AG_2,isotig13074_7,isotig09229_11,isotig17317_3,isotig08117_29,isotig10857_6,isotig09600_25,isotig11338_20,HRX1MBH02HOXFW_2
GO:0004871	signal transducer activity	F	isotig03426_54,isotig07395_21,isotig04814_38,HRX1MBH01C3BP0_10,HRMYNUX02I29T2_10,HRX1MBH02F6IQ8_10,HRX1MBH02IJWUS_4,isotig11228_6,isotig15724_14,isotig14280_7,HS0W81S02EE8LG_12,HS0W81S01BTGKK_4,isotig07244_52,HS0W81S02C7YGY_1,HS0W81S02E3MND_5,HRMYNUX02F4MZ9_2,HRMYNUX02J59FY_11,HRX1MBH01DFO0M_8,isotig14215_16,HRX1MBH02HGBV0_6,HRX1MBH01EUN8A_13,HRX1MBH02JEIWR_3,isotig15699_10,isotig07735_43,isotig1…
GO:0008137	NADH dehydrogenase (ubiquinone) activity	F	HS0W81S01ASDL1_7,isotig12231_20,HRX1MBH02HACO4_5,isotig12782_16,isotig04170_10,HS0W81S01ATZRJ_9,HS0W81S01CEJPP_10,HS0W81S01BKWWL_7,HS0W81S01BT61H_6,HS0W81S02DECB9_6,HS0W81S01B0AK6_3,HS0W81S01AY9Q9_7,HRX1MBH02FP7EB_16,isotig12337_13,HS0W81S01CH7OA_5,HRX1MBH02HQL17_1,HRX1MBH02GUIUV_4,HS0W81S01BJ15J_9,HRX1MBH01DXZNK_2,HRX1MBH02H55CO_11,HRX1MBH01A1PJJ_12,HS0W81S01ANR3U_10,HRX1MBH01C6X7E_2,HRX1MBH02GN…
GO:0070160	occluding junction	C	HS0W81S01BYRK9_9
GO:0000075	cell cycle checkpoint	P	HRX1MBH01AWQNS_3,isotig12021_15,isotig10001_24,isotig11206_10,HS0W81S01CB4V5_6,isotig11262_9,HRX1MBH02INCTD_6,HS0W81S01BC7TE_2,isotig08901_28,HS0W81S01CLML7_3,isotig13266_5,HS0W81S02EIRUJ_5
GO:0001508	regulation of action potential	P	HS0W81S02ERJGW_10
GO:0016822	hydrolase activity, acting on acid carbon-carbon bonds	F	isotig04476_10,HS0W81S01CFN88_2
GO:0021781	glial cell fate commitment	P	HRX1MBH01CSU4X_7
GO:0015833	peptide transport	P	HRMYNUX02FI2IU_5,HRX1MBH02H2PQ3_1,HRX1MBH02JC8B8_14,isotig13029_3,HRMYNUX02JKSBB_7,HS0W81S01B5L0R_4,isotig07816_15,HS0W81S01AMNGS_3,isotig08381_36,HRX1MBH02G984G_10,HS0W81S01APWC4_4,HRX1MBH02HZ2F8_10,HRMYNUX02H32I8_4,isotig07582_33,HS0W81S02DG2WQ_4,HRX1MBH01BWB3G_5,HS0W81S01CFDYV_2,HRMYNUX02F1MRQ_3,HRMYNUX02JONAN_5,HRX1MBH01CIY8P_6,HRX1MBH02FO4CD_9,isotig07563_18,isotig12132_22,HRX1MBH01C2AE5_14,…
GO:0000036	acyl carrier activity	F	isotig15771_7,isotig14038_6,isotig15369_13,isotig14942_16
GO:0031441	negative regulation of mRNA 3'-end processing	P	HRX1MBH01DLL3N_4
GO:0030643	cellular phosphate ion homeostasis	P	HS0W81S02ESWQX_10,HRX1MBH02HFDB8_7,HS0W81S02DUL8W_6,HS0W81S02EMK3N_8,HS0W81S02DXTAE_10
GO:0004364	glutathione transferase activity	F	HS0W81S02DN5HT_3,HRX1MBH01BT5O7_3,HRX1MBH01DAW0T_1,isotig16416_11,isotig14458_7,isotig12834_18,HRMYNUX02IZC1A_7,isotig03191_19,isotig13634_14,HRMYNUX02HJ803_7,HRX1MBH02I0Y06_4,HRX1MBH02JFUCD_2,isotig05676_17,HRX1MBH02HGE0V_6,isotig14487_10,isotig15754_14,HS0W81S01BZO3K_10,isotig06362_5,HRX1MBH02IHKFP_5,isotig13269_5,HRX1MBH01BZFZ9_2,isotig16854_3,isotig03210_8,isotig13984_5,HS0W81S01BNZBH_6,HRX1M…
GO:0035251	UDP-glucosyltransferase activity	F	HS0W81S01A3QSQ_9,HRX1MBH01AH67A_7,HRX1MBH01D9JJP_5,isotig07773_15,isotig09816_11,HRX1MBH01CUE9M_2,HRX1MBH02JNUZG_12,HS0W81S02DOF5P_5,HS0W81S01ASJT9_7,isotig03292_38,isotig10948_10,HRX1MBH01BXZ26_14,isotig04042_15,HRX1MBH02IPGPB_3,HRX1MBH01EKNJ4_5,HRX1MBH02IVUW9_1,isotig03358_61,HS0W81S01BHJZC_3,HS0W81S01BP0KS_6,HS0W81S01AK4SB_8,HRX1MBH01BPZW0_12,HS0W81S01CCQ8U_5,isotig08898_13,HRX1MBH02I944E_1,is…
GO:0016262	protein N-acetylglucosaminyltransferase activity	F	isotig09502_22
GO:0010135	ureide metabolic process	P	isotig03675_28
GO:0009045	xylose isomerase activity	F	isotig09511_10
GO:0045335	phagocytic vesicle	C	HRX1MBH02HYBJ2_9,HRX1MBH02HJ96O_13,isotig05861_14,HS0W81S01AY3S0_8,isotig07581_46,HS0W81S02D5APU_10,HS0W81S01A4CK6_8,HS0W81S02D0NVN_10,HRX1MBH02H5XEM_7,isotig07742_15,HRX1MBH02JOWZ3_3,isotig14865_16,HRX1MBH02HB6W1_12,HRX1MBH01C7SHS_5,HS0W81S02D1SYV_6,isotig00910_47,HRX1MBH02GK8QT_15,isotig07732_48
GO:0009880	embryonic pattern specification	P	HRMYNUX02JU12O_13,HRMYNUX02GICPO_3,isotig06976_61,isotig16760_5,HRX1MBH01B2DMY_3,HRX1MBH02IZUYS_4,HRX1MBH02I52OW_2,HRX1MBH01EB3I6_5,isotig12103_16,isotig13770_13,isotig09348_29,HRX1MBH02JQJ8E_7,isotig06985_26,isotig09388_27,isotig06961_15,HRMYNUX02I7IVR_7,isotig16687_4,isotig06993_32,isotig13834_14,HS0W81S02DRSBN_6,HS0W81S02D7P7V_5
GO:0044282	small molecule catabolic process	P	HRX1MBH02GXQ8S_6,HS0W81S01B9LSI_1,isotig11845_8,HS0W81S01BG433_13,isotig10248_10,HS0W81S01CCPT8_9,isotig09511_10,HRX1MBH02ISMD5_6,HRX1MBH01CU0ZV_12,isotig09481_9,HRX1MBH02G2K26_6,HS0W81S02E35BE_2,HRX1MBH02GWGRZ_4,isotig04664_9,HRMYNUX02FT2QG_5,isotig03168_7,isotig08786_21,isotig10775_18,HS0W81S01AT29V_2,HRX1MBH01C4JPT_5,isotig03142_18,isotig09585_11,HRX1MBH02FTYVJ_10,HRX1MBH01B0OTM_14,isotig06658…
GO:0018478	malonate-semialdehyde dehydrogenase (acetylating) activity	F	HRX1MBH01BUW5E_2
GO:0009827	plant-type cell wall modification	P	HRX1MBH01B683I_8,HRX1MBH01CYHOU_13,isotig01251_6,isotig02619_20,HRX1MBH01D0VRU_4,HRX1MBH01DMFZN_5,HRMYNUX02JOC46_5,HRX1MBH02I3UQH_11
GO:0005634	nucleus	C	isotig10577_21,HS0W81S02D12I8_11,isotig03426_54,HRX1MBH02HE0O4_2,isotig08693_32,isotig03810_37,HRX1MBH01DY47A_10,isotig07395_21,HRMYNUX02HKSYC_5,HRX1MBH01DWFZF_9,HRX1MBH01EOODN_1,HS0W81S01AXOH9_10,isotig15583_4,HS0W81S01AYFVO_4,HRX1MBH01DWT5T_9,isotig07687_17,HRMYNUX02HIAJG_4,isotig05100_24,isotig14195_15,isotig13775_17,isotig14872_15,HRX1MBH01EUDDO_9,isotig12885_19,HRX1MBH01DTDSV_6,HRMYNUX02JH0X…
GO:0005345	purine transmembrane transporter activity	F	isotig03109_8,HS0W81S02EPIS4_12,isotig10307_13,HRMYNUX02G77F5_8,HRX1MBH01C0NCV_4,isotig15937_5,HRX1MBH01B1R40_3
GO:0035188	hatching	P	HRX1MBH01CSU4X_7
GO:0008610	lipid biosynthetic process	P	HRX1MBH01AZ0LW_6,isotig02971_10,isotig04186_45,HRX1MBH01EAXTC_2,HS0W81S01BONDW_2,isotig02078_7,isotig12461_8,HRX1MBH02JKHSF_9,isotig13383_8,isotig08298_13,HRX1MBH01CATAJ_5,HS0W81S01BITCU_9,HRX1MBH01BST8C_7,isotig04511_7,isotig00947_52,isotig15279_5,isotig11299_11,isotig10188_27,isotig03572_11,isotig13370_20,HRX1MBH01DXB1O_5,isotig08857_10,HS0W81S02E35BE_2,isotig08683_30,HRX1MBH01CWFIG_7,isotig115…
GO:0005765	lysosomal membrane	C	HRX1MBH02HYBJ2_9,HS0W81S02DH25I_4,HRX1MBH02HJ96O_13,isotig12120_8,isotig15109_5,HS0W81S02D5APU_10,isotig11728_21,HRX1MBH02HB6W1_12,HRX1MBH01C7SHS_5,isotig13805_4,isotig09944_31,isotig01551_15,HRX1MBH02GK8QT_15
GO:0065003	macromolecular complex assembly	P	HRX1MBH02HFGGW_5,isotig16454_3,isotig08835_12,isotig12400_15,HS0W81S01BKCWN_2,HRX1MBH01EPFIV_11,HRX1MBH01A9CS9_11,HS0W81S02C9R6L_4,isotig07892_9,HRX1MBH02IGB4G_4,HRX1MBH02GQVCI_11,isotig09660_8,isotig14992_14,isotig09554_10,isotig09449_12,isotig16028_8,HRX1MBH01CPL2R_11,HS0W81S01BXR8F_2,HS0W81S02EB86A_2,isotig08875_14,HRX1MBH02IIA2H_3,isotig05964_16,isotig13116_21,isotig15578_10,isotig04910_10,HR…
GO:0006418	tRNA aminoacylation for protein translation	P	HS0W81S01B2SBH_8,isotig14418_5,HRX1MBH01CF6H5_5,HRX1MBH01CDYHF_9,HRX1MBH01BXXYB_3,HRX1MBH02I1YO9_9,HRX1MBH02HIY20_9,isotig09222_30,isotig07001_69,HRMYNUX02F77C3_4,isotig10877_26,isotig07689_38,HRX1MBH01BBFD7_12,isotig04810_31,isotig07675_26,HS0W81S02DIY2E_3,HRX1MBH01B7GFK_14,isotig04719_9,HRMYNUX02ICHYB_11,isotig02477_6,HRX1MBH02H7XT5_12,HRX1MBH02F07B8_11,isotig09179_27,HS0W81S01BQXK2_8,isotig033…
GO:0005816	spindle pole body	C	isotig05456_25,HRX1MBH02IXX9L_6,isotig09272_13,HRMYNUX02F5K9Y_13,isotig11827_24
GO:0019840	isoprenoid binding	F	HRX1MBH01CS0M4_9,isotig11130_20,isotig11693_6,isotig07575_33,HRX1MBH02GJ3K0_11,isotig15045_2,isotig15403_5,HS0W81S01BIWU4_2
GO:0016633	galactonolactone dehydrogenase activity	F	isotig04650_12
GO:0007612	learning	P	HRX1MBH01DKTDX_1,isotig11054_8
GO:0007030	Golgi organization	P	isotig17171_9,isotig05834_7,HS0W81S01B2FCF_3,HS0W81S01B7W2C_11
GO:0006978	DNA damage response, signal transduction by p53 class mediator resulting in transcription of p21 class mediator	P	HRX1MBH01DJI6A_9
GO:0048366	leaf development	P	HS0W81S02D4RAW_1,HS0W81S01BLVCH_9,HRX1MBH02HHJRY_13,isotig07883_35,isotig07773_15,isotig07083_20,HRX1MBH01C8GS4_6,HRMYNUX02HWRXA_8,HRX1MBH02JZNMP_16,isotig12855_14,isotig01928_31,isotig08231_33,HRMYNUX02JZL2A_2,isotig04048_10,isotig09554_10,isotig06966_23,HRX1MBH01BXZ26_14,HRMYNUX02JWZSF_6,HS0W81S01A542E_4,HS0W81S01CA9OM_9,isotig06881_30,isotig15633_4,isotig06995_22,isotig02622_5,isotig05452_7,is…
GO:0030130	clathrin coat of trans-Golgi network vesicle	C	isotig14203_12,isotig06867_86,isotig06865_30,isotig17093_3
GO:0030137	COPI-coated vesicle	C	isotig08326_10,HRMYNUX02GT6ZQ_4,isotig08020_29,isotig07081_47,isotig14259_5,HRX1MBH02GXNUH_5,HRX1MBH02IWAYZ_8,isotig02852_51,HS0W81S01CFL4Y_11,HS0W81S02DLP0U_6,HRX1MBH02HQH1J_12,HS0W81S02D9IGL_5,isotig07056_20,isotig06916_66,isotig06906_21,isotig13121_12
GO:0043189	H4/H2A histone acetyltransferase complex	C	HS0W81S01AXOH9_10,HS0W81S01B1NX2_4,isotig13001_5
GO:0080140	regulation of jasmonic acid metabolic process	P	isotig04450_31
GO:0004146	dihydrofolate reductase activity	F	isotig09949_9,isotig10860_4
GO:0070482	response to oxygen levels	P	HRX1MBH02JVG7W_11,HRX1MBH01DQY17_4,HRX1MBH01BMU0J_4,HRMYNUX02IHWB0_8,HRX1MBH02GSVUS_10,HRX1MBH02HJBQ3_11,HRX1MBH01EVMSU_3,HRX1MBH01BGNIZ_4
GO:0042478	regulation of eye photoreceptor cell development	P	isotig03338_19
GO:0034655	nucleobase, nucleoside, nucleotide and nucleic acid catabolic process	P	HS0W81S01BG433_13,isotig04664_9,isotig14818_12,HRX1MBH02F3NMY_5,HS0W81S01AMUTG_12,HRMYNUX02JZ5WL_11,HRX1MBH01BUW5E_2,HRX1MBH02HYX0J_3,HS0W81S02DKRNO_6,HS0W81S02D42TR_6,HS0W81S01BSNZZ_9
GO:0016899	oxidoreductase activity, acting on the CH-OH group of donors, oxygen as acceptor	F	HS0W81S01BVTG1_1,HRX1MBH02IRE6U_3,isotig01182_28,HRX1MBH02F6RXG_3,HRX1MBH02H4OEM_3,HS0W81S01BU2MI_1,isotig01880_27,isotig04546_26,isotig04650_12,HS0W81S02D747G_4,HRX1MBH01ATWWC_2,HS0W81S01B2VPM_1,HRX1MBH01BJGSV_2,HRX1MBH01B3CR3_2,HS0W81S01ATIVR_1,HRX1MBH02IDB2W_4,HS0W81S01CCR6A_1
GO:0016422	mRNA (2'-O-methyladenosine-N6-)-methyltransferase activity	F	isotig08745_15,HRX1MBH01DKQCS_10
GO:0033306	phytol metabolic process	P	isotig09426_25
GO:0004565	beta-galactosidase activity	F	isotig07275_19,isotig00753_21,HRX1MBH02GPM60_15,isotig08483_12,isotig10154_25,HRX1MBH01EBD08_10,isotig03540_48,HRMYNUX02G0VKH_7,isotig14554_13,HRMYNUX02I22LX_7,HRX1MBH01DL6HA_5,isotig03380_55,HRX1MBH02HRSHZ_16,isotig01518_25,isotig07161_51,isotig07276_42,isotig03748_49,HRX1MBH01C1ZSF_10,HRMYNUX02I1K6H_3,HRMYNUX02JOC46_5,isotig07080_51,HRX1MBH01BCL55_10,HRMYNUX02HRG7N_10,HRX1MBH01A4X25_12
GO:0009164	nucleoside catabolic process	P	HS0W81S01AMUTG_12,HRX1MBH02HYX0J_3,HS0W81S02DKRNO_6,HS0W81S02D42TR_6,HS0W81S01BSNZZ_9
GO:0070297	regulation of two-component signal transduction system (phosphorelay)	P	isotig10383_28,isotig08436_30,HRX1MBH02FU6GW_5,HS0W81S02ERHH2_6,isotig11484_22,isotig07838_35,isotig15392_5,HRX1MBH02FOBQM_5,isotig04408_16,isotig03848_30,HS0W81S02D06SI_6,isotig10436_7,isotig02876_15,isotig08045_38,isotig05926_2,isotig10632_10,isotig07171_17,isotig01522_68,isotig13652_10,isotig07193_23
GO:0000828	inositol hexakisphosphate kinase activity	F	isotig11270_17,isotig12046_8
GO:0003923	GPI-anchor transamidase activity	F	isotig10696_25
GO:0010167	response to nitrate	P	HRX1MBH02JP8WD_9,HRX1MBH02FORFN_11,isotig07227_20,isotig05998_10,HRX1MBH02ISJZG_9,HRX1MBH01DK7HZ_4,HRX1MBH02I8T2F_7,HRX1MBH01CU6IW_4,HRX1MBH01B4LI8_4,isotig08221_33,HS0W81S02DLPZT_9,isotig11670_25,HS0W81S02E1HRI_9,HRX1MBH02HMKQ3_3,isotig08339_32,HS0W81S01CJD4F_10,isotig07731_37
GO:0004756	selenide, water dikinase activity	F	HRMYNUX02FJC1J_13
GO:0012510	trans-Golgi network transport vesicle membrane	C	isotig14203_12,isotig06867_86,isotig06865_30,isotig17093_3
GO:0009642	response to light intensity	P	isotig07251_51,HS0W81S01CDK1P_10,isotig12073_18,isotig14694_14,HS0W81S01AXI7W_4,isotig07591_32,isotig14092_15,HRMYNUX02HQHZS_8,HS0W81S02C7OK9_8,HRX1MBH02FVORB_10,isotig03866_31,isotig04176_33,isotig09837_12,isotig01743_11,HRX1MBH02ILFNJ_4,isotig03772_48,isotig01603_11,isotig13114_15,isotig07259_48,HRX1MBH02IL0FK_4,isotig07637_41,HRX1MBH01CAUGV_8,isotig07456_16,isotig00785_64,isotig07624_40,isotig…
GO:0009199	ribonucleoside triphosphate metabolic process	P	HRX1MBH02HQSAI_9,HRX1MBH02FMGW2_8,HS0W81S02ESOIB_4,isotig12994_6,HRX1MBH02HYBJ2_9,HS0W81S01B0YYU_3,HS0W81S02EE1T6_9,isotig04664_9,HRX1MBH01AYTBN_13,HRX1MBH02HJ96O_13,HRX1MBH02HEJZS_6,isotig12803_5,HS0W81S02EO9AI_5,isotig16994_2,HS0W81S02EJLWY_7,isotig10549_22,HS0W81S01BTAE8_9,HRMYNUX02JXMKD_3,HRMYNUX02HXMBU_4,HRX1MBH02HH9JH_9,HRX1MBH02GYAM1_3,HRX1MBH02HNT5C_3,isotig13994_15,HRMYNUX02I8R96_10,HS0W…
GO:0032940	secretion by cell	P	isotig09563_24,HS0W81S02EDPLH_6,HS0W81S01AR5K6_3,isotig07848_31,HS0W81S01CKP7O_2,HS0W81S01BYRK9_9,HS0W81S01AMUTG_12,isotig08131_36,HS0W81S01AI90X_2,isotig07095_48,HS0W81S01B4HS4_1,isotig07654_36,HRX1MBH02HRBKP_4,HS0W81S01BMQFF_1,HS0W81S01BR6V0_2,isotig15441_15,HS0W81S02C4WD9_2,HS0W81S01ANFRP_3,isotig06958_56,HS0W81S01ANY4I_10,HRX1MBH02HTBHM_3,HRX1MBH02J6WYA_4,HRX1MBH02GSMTH_6,isotig06420_5,HRX1MB…
GO:0000015	phosphopyruvate hydratase complex	C	isotig10248_10,isotig09111_10,HS0W81S01A4Y45_4,HS0W81S01BK0GP_4,isotig09138_27
GO:0031576	G2/M transition checkpoint	P	isotig08901_28
GO:0009726	detection of endogenous stimulus	P	HRMYNUX02I29T2_10,HRX1MBH02GLEV6_8,isotig17022_3
GO:0016857	racemase and epimerase activity, acting on carbohydrates and derivatives	F	HRX1MBH02J0RZ1_10,HRX1MBH01C6CN8_2,isotig09100_26,HRX1MBH01AOHGN_1,isotig07843_32,isotig05092_24,HRMYNUX02HRMZ0_10,HRX1MBH01CMXPA_5,isotig09295_11,isotig10016_7,HRX1MBH01A4YAG_2,HRMYNUX02F8W2F_5,isotig15725_7,HRX1MBH01DXEFF_2,isotig10254_7,HS0W81S01ALTFW_3,isotig08994_26,HRMYNUX02JG26G_10,HRMYNUX02J139V_5,HRX1MBH02I0IGU_6,isotig09764_23,HS0W81S01A1F0O_4,HRMYNUX02H3LPJ_10,isotig09415_9,HRMYNUX02F8…
GO:0020037	heme binding	F	HRX1MBH01AUV9X_4,HRX1MBH01EJ4EO_12,HRX1MBH02H7UIV_3,isotig10046_9,HRX1MBH02FU5QD_2,isotig09785_25,HS0W81S02DKOV7_3,HRX1MBH02FYC8K_3,isotig13340_17,isotig11111_9,isotig10189_21,isotig03532_21,isotig08455_7,isotig13370_20,HRX1MBH01EJSFI_8,HS0W81S01BUXIM_5,HRX1MBH02HVF40_13,HRX1MBH02I830N_5,HS0W81S02EWKED_4,isotig13543_15,isotig10884_23,HRMYNUX02GJF2H_3,HS0W81S02ENS9B_9,isotig12012_9,HRX1MBH02GJ0K4_…
GO:0010390	histone monoubiquitination	P	isotig07083_20,isotig09193_7,HRX1MBH02HD03T_8,HRMYNUX02J0NE2_8,HRX1MBH02JDZRB_1
GO:0046034	ATP metabolic process	P	HRX1MBH02HQSAI_9,HRX1MBH02FMGW2_8,HS0W81S02ESOIB_4,isotig12994_6,HRX1MBH02HYBJ2_9,HS0W81S01B0YYU_3,HS0W81S02EE1T6_9,isotig04664_9,HRX1MBH01AYTBN_13,HRX1MBH02HJ96O_13,HRX1MBH02HEJZS_6,isotig12803_5,HS0W81S02EO9AI_5,isotig16994_2,HS0W81S02EJLWY_7,isotig10549_22,HS0W81S01BTAE8_9,HRMYNUX02JXMKD_3,HRMYNUX02HXMBU_4,HRX1MBH02HH9JH_9,HRX1MBH02GYAM1_3,HRX1MBH02HNT5C_3,HRMYNUX02I8R96_10,HS0W81S01ASROS_4,HR…
GO:0006284	base-excision repair	P	HS0W81S01BG433_13,HS0W81S02ERV1I_12,HRX1MBH02ICADC_4,isotig06926_59,HRX1MBH02HYFRR_6,HS0W81S02DJ3CN_8,HS0W81S01BTNH2_8,HRMYNUX02GMGS9_13,HS0W81S01A0AYS_9,HRX1MBH02JVEYJ_4,isotig02862_18,HS0W81S01A2HKC_12,HS0W81S01BE11M_3,HRMYNUX02FWODL_2
GO:0043335	protein unfolding	P	isotig12073_18,isotig14694_14
GO:0009809	lignin biosynthetic process	P	HRX1MBH01BWMYQ_3,isotig06820_6,HRX1MBH01AO9DY_10,HRX1MBH02IOUP6_5,isotig10535_5,HS0W81S01AYTO8_9,isotig09427_28,isotig13361_5,HRX1MBH02IC3N6_13,HRMYNUX02GOR0A_9,HRMYNUX02INELU_2,HRMYNUX02HEFH3_1,isotig09597_24,HS0W81S01BBIGJ_8,isotig12207_15,isotig13301_16,HRX1MBH02GWE5G_13,isotig12711_18,isotig12555_8,isotig10294_9,HS0W81S01CBJ1N_11,HRX1MBH02GXMYA_13,HRX1MBH01EYCB8_3,isotig14245_15,isotig12478_2…
GO:0050518	2-C-methyl-D-erythritol 4-phosphate cytidylyltransferase activity	F	isotig05198_23
GO:0030595	leukocyte chemotaxis	P	isotig11054_8
GO:0042051	compound eye photoreceptor development	P	isotig16760_5
GO:0048762	mesenchymal cell differentiation	P	HRX1MBH02HEDAV_11,HRX1MBH02H0MXH_11,HRX1MBH02HPY9W_12
GO:0050590	desacetoxyvindoline 4-hydroxylase activity	F	HRX1MBH02G1HSM_10
GO:0007586	digestion	P	isotig17171_9
GO:0050807	regulation of synapse organization	P	isotig09348_29
GO:0008146	sulfotransferase activity	F	HS0W81S02EW15J_7,HS0W81S01CBELD_12,HRMYNUX02IIZRY_2,HRX1MBH02FUBD2_5,HS0W81S01BTAWF_5,HRX1MBH02GXCFN_6,HRX1MBH01CBTR9_3,HS0W81S02DTMZQ_2,HRX1MBH01CX2H8_4,HS0W81S01ATY2M_4,HS0W81S02C71TK_7,HS0W81S02EEL0F_2
GO:0042645	mitochondrial nucleoid	C	HRX1MBH01C3VF1_5,HRX1MBH01B7QUS_5
GO:0002229	defense response to oomycetes	P	isotig07665_38
GO:0009712	catechol metabolic process	P	HRX1MBH02JLBTI_8,HRX1MBH01ELPRT_2
GO:0047911	galacturan 1,4-alpha-galacturonidase activity	F	isotig15561_7
GO:0032501	multicellular organismal process	P	isotig03426_54,HRX1MBH02HE0O4_2,HRX1MBH01EOODN_1,isotig04186_45,HS0W81S01AYFVO_4,HS0W81S01A3QSQ_9,HRX1MBH02IUX0L_8,isotig09002_10,HS0W81S01BEMHZ_7,isotig14020_5,HRX1MBH01DTDSV_6,HRMYNUX02JH0X9_16,isotig14280_7,isotig06982_56,HRX1MBH02GSBOP_5,HRX1MBH02GW1WF_12,HS0W81S02C7YGY_1,HRX1MBH02HG15S_11,isotig02979_16,HS0W81S02D4RAW_1,isotig07524_39,HS0W81S01CB96I_4,isotig03726_18,HS0W81S01BLVCH_9,HRX1MBH0…
GO:0033180	proton-transporting V-type ATPase, V1 domain	C	HRX1MBH02GYAM1_3,HRX1MBH02HNT5C_3,isotig09427_28,isotig07536_14,isotig03948_29,isotig08135_37,HS0W81S01BQ0DJ_2,HS0W81S01B1Q5C_2
GO:0043247	telomere maintenance in response to DNA damage	P	HRX1MBH02HQRF7_10,isotig09999_7,HRMYNUX02GT85Y_12,HS0W81S02EBWAG_1,HRX1MBH02I93CZ_2,HRX1MBH02J4C0Y_2,HS0W81S01A4PCK_7,HS0W81S02DW7PI_5,HS0W81S01AMBZ3_3,HRX1MBH02FNNYF_2,HRX1MBH02HRAHV_4,HS0W81S01BOONO_6,HRX1MBH02F9JGA_7
GO:0045435	lycopene epsilon cyclase activity	F	HRMYNUX02HBND2_9,isotig03998_37
GO:0048644	muscle organ morphogenesis	P	HRX1MBH01EO2WJ_8,HRX1MBH01DVE3K_9,HRX1MBH01B1PCA_10
GO:0019759	glycosinolate catabolic process	P	isotig11271_19
GO:0030658	transport vesicle membrane	C	HRX1MBH02HWKGB_2,isotig15838_4,isotig14203_12,HS0W81S02D5A9M_6,isotig09950_29,HRX1MBH01CXQMC_11,HRX1MBH02IVPP9_5,HRX1MBH02IXL5K_2,isotig07091_22,isotig06867_86,isotig06865_30,isotig07212_51,isotig12585_22,isotig17093_3
GO:0042709	succinate-CoA ligase complex	C	HS0W81S01AQCTX_3,HS0W81S01BR40Y_6
GO:0007035	vacuolar acidification	P	HRX1MBH02I4XM6_4,HRX1MBH02HNZJN_5
GO:0002200	somatic diversification of immune receptors	P	HRX1MBH02JNBVT_6,HRX1MBH02GV3UK_7,HRX1MBH02F6T80_9
GO:0009066	aspartate family amino acid metabolic process	P	isotig09002_10,HRX1MBH02GKACW_1,HRX1MBH01B5EF7_1,HS0W81S02DC6PK_3,HRX1MBH02ILPW5_11,isotig01820_13,isotig09656_25,isotig14568_16,HS0W81S01B9C8H_5,isotig07075_47,HS0W81S02EXKSZ_5,HS0W81S02C2LUA_5,HRX1MBH01CEWPZ_6,isotig04154_11,HRMYNUX02HFT9G_3,HS0W81S02DD5NT_1,isotig01732_45,isotig13764_12,isotig07647_35,isotig15697_12,HRX1MBH02HR74T_4,HS0W81S01BAYT8_3,isotig11543_8,HRX1MBH02GP4AN_7,HS0W81S02E3AG…
GO:0060742	epithelial cell differentiation involved in prostate gland development	P	HS0W81S01AV2WO_5,HRX1MBH02GULNV_14
GO:0031268	pseudopodium organization	P	HRX1MBH01EPFIV_11,isotig09782_10,HS0W81S02DPF1P_3
GO:0047545	2-hydroxyglutarate dehydrogenase activity	F	HRX1MBH02F4QB5_5
GO:0046996	oxidoreductase activity, acting on paired donors, with incorporation or reduction of molecular oxygen, with NADH or NADPH as one donor, and the other dehydrogenated	F	isotig12461_8
GO:0051325	interphase	P	HS0W81S01AYFVO_4,HRMYNUX02HB2L3_4,HRX1MBH01BPPLQ_2,HS0W81S01B6SIZ_4,HRX1MBH01DLB5K_2,HS0W81S01A6RU8_4,HS0W81S01BROCZ_4,HS0W81S01A4VFJ_4,HRX1MBH02IUTXR_4,HRX1MBH01C6EET_3,HS0W81S01BWRH4_9,isotig10335_20,isotig04860_32,isotig11181_7,HS0W81S01ANLJC_4,HRX1MBH01CPLBJ_2,isotig09411_25,isotig08913_32
GO:0016481	negative regulation of transcription	P	isotig03810_37,HS0W81S01AJNHG_9,HRX1MBH02HY1KQ_6,isotig10248_10,HRMYNUX02I99KW_5,isotig08349_10,isotig08552_27,isotig11473_18,isotig09723_23,isotig03530_45,HS0W81S02C6PZZ_1,isotig15159_3,isotig00845_34,HS0W81S01B2IZK_4,HRX1MBH02I78RG_5,HRX1MBH01EPIVB_5,isotig01804_65,HS0W81S01BWR8I_6,isotig03704_52,HRX1MBH01CPBLI_3,isotig11701_20,HRX1MBH02JLWIE_11,isotig13389_9,HS0W81S01BAH9Y_7,HS0W81S02C6DIC_8,i…
GO:0003988	acetyl-CoA C-acyltransferase activity	F	isotig04210_30,isotig10365_22,HRX1MBH02FRSP9_11
GO:0001933	negative regulation of protein amino acid phosphorylation	P	isotig11794_8
GO:0001315	age-dependent response to reactive oxygen species	P	HRX1MBH02GSVUS_10
GO:0010181	FMN binding	F	HRX1MBH01BL8BP_2,HS0W81S01BVTG1_1,HRX1MBH02IRE6U_3,isotig11473_18,isotig01182_28,isotig10010_10,HS0W81S01BPNRY_1,HRX1MBH02F6RXG_3,HRX1MBH02H4OEM_3,HS0W81S01A4IU5_1,HS0W81S02DECB9_6,HS0W81S01BU2MI_1,isotig01880_27,HRX1MBH01CU3KU_6,isotig04546_26,isotig07407_37,HS0W81S02D747G_4,isotig08625_37,isotig10778_25,isotig10404_24,HRX1MBH01ATWWC_2,HS0W81S01B2VPM_1,isotig03326_62,isotig11989_19,HRX1MBH01BJGS…
GO:0009945	radial axis specification	P	isotig06976_61,isotig06985_26
GO:0030162	regulation of proteolysis	P	HRMYNUX02ILWHO_5,isotig13541_19,isotig13940_5
GO:0045211	postsynaptic membrane	C	HS0W81S01BYRK9_9
GO:0080103	4-methylthiopropyl glucosinolate S-oxygenase activity	F	HRX1MBH02IIYNT_3,isotig16895_10
GO:0010160	formation of organ boundary	P	isotig06977_60,HRMYNUX02JANDF_4,isotig12855_14,HS0W81S02ED2MZ_8,HS0W81S01A7KTI_2,HS0W81S01A4O9S_7,HRMYNUX02F50AH_11,HS0W81S02EPVN5_3,HS0W81S02DKAJ6_7,isotig03338_19,HS0W81S01A6SIS_10,HRX1MBH02G4GCE_3,HRMYNUX02I7C0S_3,HS0W81S02E2HC3_7,HRX1MBH02JQPMX_2,HS0W81S01AIQ8D_7,HRMYNUX02GV5AJ_1,HS0W81S01BV10I_7
GO:0048496	maintenance of organ identity	P	isotig17074_3
GO:0051241	negative regulation of multicellular organismal process	P	isotig14536_12,isotig14768_2,isotig10918_7,HRX1MBH01B3MFX_2,isotig08479_27,isotig10574_28,HS0W81S01CKDY6_4,HRMYNUX02HC2ID_7,HRX1MBH02JYO2Q_11,HRX1MBH02H1EJI_4
GO:0006435	threonyl-tRNA aminoacylation	P	isotig07689_38,isotig06176_12,isotig10139_9
GO:0035197	siRNA binding	F	isotig06983_23
GO:0044241	lipid digestion	P	isotig17171_9
GO:0050657	nucleic acid transport	P	isotig12647_4,isotig00985_89,HRMYNUX02GEO6C_8,isotig08855_14,isotig03475_6,isotig15225_7,isotig07330_39,isotig08841_10,isotig02501_31,isotig12505_20,HRX1MBH01BRSNH_4,isotig15419_1,isotig03706_6,HRX1MBH02G6NQV_4,isotig11608_19,isotig06551_10,HS0W81S01BXH3Y_15,isotig09451_21,HRX1MBH02IGJUO_4,HRMYNUX02I7ZBC_4
GO:0006753	nucleoside phosphate metabolic process	P	HRX1MBH02HQSAI_9,isotig03850_40,HRX1MBH02FMGW2_8,HS0W81S02ESOIB_4,HS0W81S01AX6BO_2,HS0W81S02DSCGN_8,HS0W81S01BG433_13,isotig09308_26,isotig12994_6,isotig09511_10,isotig13415_14,HRX1MBH02HYBJ2_9,HS0W81S01B0YYU_3,isotig03572_11,HS0W81S01A6PUA_2,isotig07278_50,HS0W81S02E35BE_2,HS0W81S02EE1T6_9,isotig04664_9,isotig09949_9,HRX1MBH01AYTBN_13,HRX1MBH02HJ96O_13,isotig03142_18,HRX1MBH02HEJZS_6,HRX1MBH02FT…
GO:0042158	lipoprotein biosynthetic process	P	isotig04511_7,isotig11075_21,HRX1MBH02IWLYQ_2,isotig04320_30,HRX1MBH02IFTPZ_2,HS0W81S02E0GLL_13,HS0W81S01CEU42_3,isotig10696_25,HRX1MBH02FW0DF_6,HRX1MBH02G2Q85_2,isotig14192_10,HS0W81S02DX4RC_11,HRX1MBH01ET22M_6,HRX1MBH02FR9HF_13,HS0W81S02DDLKP_3
GO:0035220	wing disc development	P	isotig03338_19
GO:0009414	response to water deprivation	P	HS0W81S02D4RAW_1,HRX1MBH02HQR37_4,isotig09878_29,HS0W81S01B44DS_2,isotig03940_31,isotig04576_11,HRX1MBH02GQH0I_12,isotig14621_15,isotig05460_26,isotig14536_12,HS0W81S02DEOPX_3,isotig07580_15,isotig12042_7,isotig11462_10,isotig01095_33,isotig10918_7,isotig06976_61,HRX1MBH02JXE01_7,isotig17151_10,HRMYNUX02I1567_11,HRMYNUX02JTC67_6,isotig14092_15,isotig10642_11,HRX1MBH02G8P6U_5,HS0W81S01AI90X_2,isot…
GO:0030947	regulation of vascular endothelial growth factor receptor signaling pathway	P	HRX1MBH01EVMSU_3
GO:0051177	meiotic sister chromatid cohesion	P	HRX1MBH02HUSRF_8
GO:0010045	response to nickel ion	P	HRMYNUX02I8ER7_13
GO:0016327	apicolateral plasma membrane	C	HS0W81S01BYRK9_9
GO:0006766	vitamin metabolic process	P	isotig12458_8,isotig02078_7,HRX1MBH01CRV5M_3,isotig11851_23,HRMYNUX02FF1LK_2,isotig13259_18,isotig03900_46,isotig06763_2,isotig05092_24,HRX1MBH01DGGQT_4,HS0W81S02C9PQZ_5,isotig06478_4,isotig07421_43,HS0W81S01AMUTG_12,HS0W81S01BY28V_2,isotig15223_7,isotig15525_5,isotig17223_3,HS0W81S02EFZ4Z_1,isotig13293_18,isotig11720_7,isotig08893_22,HS0W81S01BG0U7_2,HRX1MBH01CBONH_5,HRX1MBH01CY0BD_4,isotig12828…
GO:0060211	regulation of nuclear-transcribed mRNA poly(A) tail shortening	P	HRX1MBH01DLL3N_4
GO:0006508	proteolysis	P	isotig03426_54,isotig17434_3,isotig04145_31,HRX1MBH01DTDSV_6,isotig09014_28,isotig07251_51,HRX1MBH02HQY1G_1,HRX1MBH01DMWO8_6,HRX1MBH02H3WYB_4,isotig04082_12,HS0W81S02DXDND_6,HRX1MBH02HDU5O_1,isotig04513_30,HRMYNUX02J09SC_13,isotig08540_11,isotig11981_20,HS0W81S02EAZLQ_14,isotig01456_27,isotig13567_4,HS0W81S02EGP77_8,HRX1MBH02IQ733_3,isotig10585_11,HRX1MBH02HCYNR_3,isotig10008_9,isotig08121_33,HS0…
GO:0016307	phosphatidylinositol phosphate kinase activity	F	HRX1MBH02HGPPB_11,HRX1MBH02HQRF7_10,isotig09999_7,HS0W81S01ASTHZ_4,isotig14459_10,HRX1MBH02GAYPI_5,HRX1MBH01EWSDB_4,HRX1MBH02F6HC3_12,HRX1MBH01C1BCU_5,HRMYNUX02GT85Y_12,HRX1MBH01A65P0_12,HRX1MBH01CYHOU_13,HS0W81S02ESH8W_1,isotig07115_21,HRMYNUX02IMV9R_3,HRX1MBH01CWYQS_4,HRX1MBH02G2DEA_13,isotig04312_27,HRX1MBH01DALBM_12,HRX1MBH02HPM54_12,HS0W81S01BA0LG_3,HS0W81S01BHYP6_2,HS0W81S01A7D7J_8,HS0W81S0…
GO:0016447	somatic recombination of immunoglobulin gene segments	P	HRX1MBH02JNBVT_6,HRX1MBH02GV3UK_7,HRX1MBH02F6T80_9
GO:0051789	response to protein stimulus	P	isotig09554_10,isotig09461_29,HS0W81S01CBNDH_9,isotig08230_11,HRX1MBH01CBZA5_13,isotig04359_25,HS0W81S02DTXQR_1,HRMYNUX02HLT9Z_5,isotig13114_15,HRX1MBH01C3YU8_4,HRX1MBH01BQHE2_6,HRX1MBH02IOAKT_6,contig01983_28
GO:0015740	C4-dicarboxylate transport	P	isotig07769_15
GO:0018488	aryl-aldehyde oxidase activity	F	HS0W81S01BONDW_2,HS0W81S01BAZQD_11,HRX1MBH02HPBV7_12,HS0W81S01BYHIQ_12,HS0W81S01CEMDM_9,HRX1MBH02F5HZE_4,HS0W81S01BVBWI_3,HRMYNUX02IQ9GG_8
GO:0008943	glyceraldehyde-3-phosphate dehydrogenase activity	F	HS0W81S01B4XTM_2,isotig02984_30,HRX1MBH02FS39B_6,isotig08488_11,isotig08847_13,HRX1MBH01BWKV5_8,HRX1MBH01BMEVO_8,isotig17480_2,HRX1MBH02GB5FI_8,isotig08933_9,isotig02450_25
GO:0004174	electron-transferring-flavoprotein dehydrogenase activity	F	HRX1MBH02HQ8LQ_2,HRX1MBH02ICYG2_11,HRX1MBH02J6TN0_7,HS0W81S02D5M61_3
GO:0047274	galactinol-sucrose galactosyltransferase activity	F	isotig14621_15,isotig07273_50,isotig07260_21,isotig11995_21,isotig10837_22,HRMYNUX02HOAZD_5,isotig06813_23
GO:0003756	protein disulfide isomerase activity	F	HS0W81S01BR1I1_8,HS0W81S01AYKY0_5,isotig10012_8,isotig14542_12,isotig10456_24,HS0W81S01ASFGJ_9,isotig08503_7,HRX1MBH02GD820_15
GO:0044264	cellular polysaccharide metabolic process	P	HRMYNUX02IDNPX_10,isotig05536_18,HS0W81S02DJE5M_8,isotig07773_15,HRX1MBH01CUE9M_2,isotig09773_10,isotig09354_14,HS0W81S02DOF5P_5,isotig10031_22,HS0W81S01ASJT9_7,isotig01663_22,isotig03292_38,HRX1MBH02IHRMS_12,isotig10948_10,HRX1MBH02GD6VM_4,HRX1MBH01BRY8I_11,HRX1MBH01BXZ26_14,isotig07294_19,isotig03690_36,HS0W81S01BT9N2_5,HRX1MBH02G83ZG_9,HS0W81S02D94JO_5,HS0W81S01AK4SB_8,HRMYNUX02H1GD2_8,isotig1…
GO:0009443	pyridoxal 5'-phosphate salvage	P	isotig11978_18
GO:0030125	clathrin vesicle coat	C	isotig14203_12,isotig06867_86,isotig06865_30,isotig17093_3
GO:0017025	TATA-binding protein binding	F	HRX1MBH02G0HJF_6
GO:0015959	diadenosine polyphosphate metabolic process	P	isotig07640_40,HS0W81S02DKRNO_6,HS0W81S02D42TR_6,HS0W81S01BSNZZ_9
GO:0030850	prostate gland development	P	HS0W81S01AV2WO_5,HRX1MBH02GULNV_14
GO:0051028	mRNA transport	P	isotig12647_4,isotig00985_89,HRMYNUX02GEO6C_8,isotig08855_14,isotig03475_6,isotig15225_7,isotig07330_39,isotig08841_10,isotig02501_31,isotig12505_20,HRX1MBH01BRSNH_4,isotig15419_1,isotig03706_6,HRX1MBH02G6NQV_4,isotig11608_19,isotig06551_10,HS0W81S01BXH3Y_15,isotig09451_21,HRX1MBH02IGJUO_4,HRMYNUX02I7ZBC_4
GO:0009299	mRNA transcription	P	isotig12723_9
GO:0051765	inositol tetrakisphosphate kinase activity	F	isotig12939_9,HS0W81S02ESWQX_10,isotig10691_24,HRX1MBH02HFDB8_7,HS0W81S02DUL8W_6,isotig10461_28,isotig06344_17,isotig12535_20,HS0W81S02EMK3N_8,HS0W81S02DXTAE_10
GO:0048015	phosphoinositide-mediated signaling	P	HRX1MBH02IUX0L_8,HRX1MBH02HG15S_11,isotig11765_18,HRMYNUX02F1V11_12,HRMYNUX02FRANJ_2,HS0W81S01AQGCG_5,HRMYNUX02IKPD7_3,HRX1MBH01BWDIP_9,isotig04179_29,HRX1MBH02G2IM5_5,isotig04450_31,isotig09740_20,HRX1MBH02J3KDM_5,HRX1MBH02H6A9I_5,isotig11250_6,HRMYNUX02I66K3_9,HRX1MBH02IKI3G_6,isotig03356_24,HRX1MBH02IHVXA_4,HRX1MBH01AZ7IB_9
GO:0050113	inositol oxygenase activity	F	isotig11720_7,HRMYNUX02GIYS6_5,isotig12779_17
GO:0045990	regulation of transcription by carbon catabolites	P	HRX1MBH02H34GQ_9
GO:0045926	negative regulation of growth	P	isotig10248_10,isotig12899_8,isotig11794_8,HS0W81S02EHJNI_3,isotig07803_45
GO:0090257	regulation of muscle system process	P	HRX1MBH01EVMSU_3
GO:0016591	DNA-directed RNA polymerase II, holoenzyme	C	isotig10245_6,isotig08999_26,HRX1MBH02GXCH4_8,isotig12700_15,isotig12761_7,isotig13940_5,isotig02384_28,HRX1MBH02G1L55_7,isotig02879_16,isotig13207_15,isotig03257_4,HRX1MBH02H2G74_8
GO:0008810	cellulase activity	F	isotig08250_33,HRX1MBH02H6GHS_9,isotig09325_10,HS0W81S01BGFNB_5,isotig08299_32,HRX1MBH01EHQRJ_4,HS0W81S02EFDC4_6,contig04902_19,isotig07910_15,HRX1MBH02HGO1Q_18,HS0W81S02DZ97A_7,HRX1MBH02JFQY8_6,HRX1MBH02HM0NW_5,HRX1MBH02GR9Q5_4,HRX1MBH02ICIQ8_4,HRX1MBH02JA8SC_4,HS0W81S01BBTF0_3,isotig01705_65,HS0W81S02C35HZ_7,HRX1MBH01A3WII_4,HRX1MBH02HY214_6,HS0W81S02DM5P9_7,HS0W81S02DNHZA_6,HRX1MBH02H8YCR_5,HR…
GO:0001709	cell fate determination	P	HRX1MBH02INNQX_10,HRX1MBH02GU7PI_10,HRX1MBH02F49S1_9,isotig09348_29,HS0W81S02EXOCN_7,isotig03338_19,isotig14876_8,isotig08862_29,HRX1MBH01CSU4X_7,isotig03310_32
GO:0005784	Sec61 translocon complex	C	HRX1MBH02H2CLT_6
GO:0004459	L-lactate dehydrogenase activity	F	isotig10072_9
GO:0010413	glucuronoxylan metabolic process	P	HRX1MBH02G83ZG_9,HRX1MBH02G2MA9_8,HRX1MBH02GZQ8F_8,HRX1MBH02IFTRA_8
GO:0019058	viral infectious cycle	P	HS0W81S02ECYPY_3,HRX1MBH02JJ1OG_13,HRX1MBH02HCY1G_13
GO:0043419	urea catabolic process	P	HS0W81S01CJOMS_7
GO:0055037	recycling endosome	C	isotig08030_13,isotig08709_22
GO:0008022	protein C-terminus binding	F	HS0W81S01B1NX2_4,HRX1MBH02H6MGT_4,HS0W81S01CBNDH_9,HS0W81S01B14AG_3,isotig16032_14,isotig09555_29,isotig12044_18,HRX1MBH01BD5I0_11,HRX1MBH02GOUPX_4,isotig08872_10
GO:0045300	acyl-[acyl-carrier-protein] desaturase activity	F	HRX1MBH02GL1PC_3,isotig11366_12,isotig08827_14,HRX1MBH01A6YK1_8,HRX1MBH01EN6SL_8,isotig09097_11
GO:0050803	regulation of synapse structure and activity	P	HRX1MBH01DKTDX_1,isotig09348_29
GO:0017163	basal transcription repressor activity	F	isotig08552_27,isotig05054_7,HRX1MBH01EL0I7_2
GO:0070142	synaptic vesicle budding	P	HRX1MBH01DKTDX_1
GO:0004298	threonine-type endopeptidase activity	F	HRMYNUX02GKT8D_7,isotig12635_7,isotig05102_20,HS0W81S01B3VSO_4,HRX1MBH02IJNHB_7,isotig11025_9,HRMYNUX02JPLAG_7,isotig03048_28,HRX1MBH01D74HI_7,isotig09947_21,isotig11924_21,isotig12361_19,isotig11783_18,isotig12146_12,isotig13565_8,isotig12179_7,isotig12722_16,isotig11528_20,HS0W81S01A06FC_7,isotig05301_8
GO:0048825	cotyledon development	P	isotig06982_56,HRMYNUX02JU12O_13,isotig01928_31,isotig14543_17,HRMYNUX02GXE3S_4,isotig05054_7,HRX1MBH01EL0I7_2
GO:0006424	glutamyl-tRNA aminoacylation	P	isotig08350_32
GO:0004329	formate-tetrahydrofolate ligase activity	F	HS0W81S01B9C8H_5,HS0W81S01B7YJG_7,isotig07755_34
GO:0032556	pyrimidine deoxyribonucleotide binding	F	isotig16532_10
GO:0008194	UDP-glycosyltransferase activity	F	HS0W81S01A3QSQ_9,HRX1MBH01AH67A_7,HRX1MBH01D9JJP_5,isotig07773_15,isotig09816_11,HRX1MBH02IBNTQ_10,HRX1MBH01CUE9M_2,HRX1MBH02JNUZG_12,HS0W81S02DOF5P_5,HS0W81S01ASJT9_7,isotig03292_38,isotig10948_10,HRX1MBH02GD6VM_4,HRX1MBH01BRY8I_11,HRX1MBH01BXZ26_14,isotig04042_15,HRX1MBH02IPGPB_3,isotig13285_11,HRX1MBH01EKNJ4_5,HRX1MBH02IVUW9_1,isotig03358_61,HS0W81S01BHJZC_3,HS0W81S01BP0KS_6,HS0W81S01AK4SB_8,H…
GO:0000295	adenine nucleotide transmembrane transporter activity	F	HRMYNUX02JG0J7_10,HRMYNUX02IVE9D_12
GO:0004482	mRNA (guanine-N7-)-methyltransferase activity	F	isotig04341_12,isotig13654_17
GO:0015926	glucosidase activity	F	isotig04000_10,isotig09643_6,isotig02282_27,HS0W81S02E2U29_10,HS0W81S01AYTO8_9,HS0W81S01A0WNB_6,HS0W81S01CHJSC_6,isotig08483_12,isotig13217_17,isotig14116_16,isotig09070_25,HRMYNUX02HEFH3_1,HRX1MBH02JMY3W_7,isotig08519_26,HRX1MBH01DP5CM_3,isotig12101_10,isotig01482_30,HS0W81S01CEF7J_9,isotig09720_24,isotig09045_9,isotig09314_29,isotig08201_13,HS0W81S01B1X83_7,isotig12062_20,HS0W81S01BR7PJ_5,HRX1M…
GO:0032784	regulation of RNA elongation	P	isotig03382_52
GO:0015696	ammonium transport	P	HS0W81S01BAEKP_2,HRX1MBH02IUTZB_11,isotig08593_31,isotig07992_29,HS0W81S01BX6QG_4,HRX1MBH02HQRGA_3,isotig09714_21,HRX1MBH02JDQ5C_3
GO:0033620	Mei2 nuclear dot	C	isotig01361_56,isotig06962_19,isotig04282_12
GO:0032869	cellular response to insulin stimulus	P	HRX1MBH01DQY17_4,HRX1MBH01BMU0J_4,HRX1MBH01BGNIZ_4
GO:0009062	fatty acid catabolic process	P	HS0W81S01B9LSI_1,HS0W81S01CCPT8_9,HRMYNUX02FT2QG_5,isotig03168_7,isotig06658_7,isotig04210_30,HRX1MBH02H4OEM_3,HS0W81S02D9XTQ_4,HRX1MBH02I6FA7_15,isotig10365_22,isotig04269_10,isotig04988_11,HRX1MBH02J6TN0_7,HS0W81S02D5M61_3,HS0W81S02DFCI6_10,isotig11733_19,isotig07496_49,isotig14009_11,HRX1MBH02G4T97_15,isotig07495_14,isotig13945_13,HRX1MBH02HOF45_14,isotig03364_68,isotig08556_25,isotig10023_24,…
GO:0006021	inositol biosynthetic process	P	isotig12939_9,HS0W81S02ESWQX_10,HRX1MBH02FVORB_10,HRX1MBH02HFDB8_7,HS0W81S02ECG15_2,HS0W81S02DUL8W_6,isotig12535_20,HS0W81S02EMK3N_8,HS0W81S02DXTAE_10,isotig01594_38
GO:0005507	copper ion binding	F	HRX1MBH01D91WX_2,HS0W81S01BX1HP_3,HRX1MBH02GXQ8S_6,HS0W81S01A7R2F_5,isotig10644_8,isotig07930_39,HRX1MBH02GWGRZ_4,isotig11119_23,HRX1MBH01CD4PR_5,HRX1MBH01CFBX4_10,isotig14568_16,HRX1MBH01C4JPT_5,isotig07864_35,isotig15511_11,isotig04647_10,isotig00845_34,HRX1MBH02IOUP6_5,isotig16702_4,HS0W81S02DCNFK_10,isotig14363_6,isotig08128_26,HRX1MBH02HD8SF_6,HS0W81S01AORAV_9,isotig06816_6,isotig04154_11,HR…
GO:0046164	alcohol catabolic process	P	isotig11845_8,isotig10248_10,isotig09511_10,isotig09481_9,HS0W81S02E35BE_2,isotig08786_21,isotig10775_18,isotig03142_18,isotig09585_11,HRX1MBH02FTYVJ_10,HRX1MBH01B0OTM_14,isotig05398_24,isotig11968_9,isotig10979_10,isotig08171_9,isotig08405_12,HRX1MBH02JLBTI_8,HRX1MBH02HNDAR_3,HRX1MBH02G6YES_6,HS0W81S01BGJK6_3,HRX1MBH02IMAK6_4,HRX1MBH01BHWTR_2,HS0W81S01B4XTM_2,isotig04936_19,HS0W81S01BK8TN_4,isot…
GO:0060249	anatomical structure homeostasis	P	isotig12806_17,HRX1MBH02HQRF7_10,HRX1MBH01EO2WJ_8,isotig09999_7,HS0W81S01B905C_2,HS0W81S02DUDIK_1,isotig10019_26,HRMYNUX02GT85Y_12,HRX1MBH01DVE3K_9,HS0W81S01AN33H_4,HRMYNUX02GYSW7_10,HRX1MBH01B1PCA_10,isotig07889_10,HS0W81S02EBWAG_1,HRX1MBH02I93CZ_2,HRX1MBH02IYFLC_4,HRX1MBH02J4C0Y_2,HS0W81S01A4PCK_7,isotig16723_5,HRX1MBH02IFAR7_3,HS0W81S02DW7PI_5,HS0W81S01AMBZ3_3,HRX1MBH02FNNYF_2,HRX1MBH02FV0R1_4…
GO:0009690	cytokinin metabolic process	P	HRX1MBH01CQ615_11,isotig08825_28,HS0W81S02DH2MY_4,isotig15955_6,HS0W81S02C1ZX7_4,isotig09230_13,HS0W81S02EZXZN_5,HS0W81S02D7HGT_4,HRMYNUX02H3166_8,HRX1MBH02JU0XV_7,HRX1MBH02HFTHF_7,HS0W81S01BU3QR_14,HRX1MBH01AUUFP_9,HRX1MBH01ASU8R_4,HRMYNUX02IIB6G_3,HS0W81S02D6RN9_3,HRX1MBH02I9WZ9_8,HRX1MBH02IY0RG_7,HRX1MBH02G901D_14,isotig03888_11,HS0W81S02EJ0OD_4,HRX1MBH01DEMOE_9,HRX1MBH01A3185_3,HRX1MBH02JAMO3…
GO:0016462	pyrophosphatase activity	F	HS0W81S01BB6CX_2,HS0W81S02D12I8_11,HRX1MBH02HQSAI_9,HRX1MBH02GU72H_5,isotig07395_21,HRX1MBH02J4HB6_10,HRX1MBH01DWT5T_9,HS0W81S01CHHI9_6,HRX1MBH01EOKX4_12,HRX1MBH02IGQCD_9,isotig07879_37,HRX1MBH02FMGW2_8,HS0W81S01B0BJD_10,HS0W81S01ANUT3_6,HRX1MBH01AONYJ_4,HRX1MBH02JOKTC_4,HS0W81S01BMKXL_14,HRX1MBH01AQDHN_5,HS0W81S02ESOIB_4,HRX1MBH02FMHSM_3,HS0W81S01BLMRQ_5,HRX1MBH01BQFH5_2,isotig06875_34,isotig079…
GO:0030239	myofibril assembly	P	HRX1MBH01EO2WJ_8,HS0W81S02C2XR9_2,HRX1MBH01DVE3K_9,HRX1MBH01B1PCA_10,HS0W81S02ENBIZ_5,HS0W81S01CBKYA_4,HS0W81S02E1SD7_2,HS0W81S01B79DZ_10
GO:0051213	dioxygenase activity	F	HRX1MBH01EAXTC_2,HS0W81S01AP6Z2_3,isotig00947_52,isotig11537_7,HRMYNUX02JDR3X_4,isotig09211_10,HS0W81S01BJWRY_7,HS0W81S01AV0SH_9,isotig03630_46,isotig11974_6,isotig12406_9,HRX1MBH02HLZDO_12,isotig10566_26,isotig13573_17,isotig12625_8,HS0W81S02EFG7G_4,HRX1MBH02IQJ38_9,isotig08140_13,HS0W81S01BBWUP_10,isotig13764_12,HS0W81S01AI3V4_10,HS0W81S01BE17Z_3,isotig15697_12,isotig08260_9,HS0W81S01A4Y50_3,is…
GO:0005741	mitochondrial outer membrane	C	isotig11073_23,isotig08121_33,isotig10775_18,HRX1MBH02HR8AK_6,HRX1MBH02HHCSA_6,HRX1MBH01DQY17_4,HRX1MBH01A0255_8,HRX1MBH01BMU0J_4,HRX1MBH02JTNSQ_7,isotig11644_7,HRX1MBH02F8PB3_6,isotig10329_8,isotig16820_4,HS0W81S02DEPKO_4,HRX1MBH02JDUB2_7,isotig13470_12,HRX1MBH02IOBTE_6,HRX1MBH02GWJHH_6,HRX1MBH02HG33G_6,isotig10602_20,HRX1MBH02F1BNE_3,HRX1MBH02G0570_7,HRX1MBH01BGNIZ_4,isotig13219_15
GO:0043900	regulation of multi-organism process	P	HRX1MBH01DPDNZ_6,isotig09361_5,HRX1MBH02FLP91_5,isotig14487_10,HRX1MBH01DHD2N_4,HRX1MBH01CJETX_5,HS0W81S02EZHRT_2,HRX1MBH01BXGMH_3,HRX1MBH02GS2UN_2,isotig03210_8,HRX1MBH01DXP5K_7,HRMYNUX02IMVQB_2,isotig03290_28,isotig13481_10,HS0W81S01B88NB_3,isotig16398_4
GO:0009595	detection of biotic stimulus	P	HRX1MBH01DFO0M_8,HRX1MBH02J57Y7_14,HRMYNUX02G1SD3_7,HRX1MBH01EORQE_1,HRX1MBH01B383K_6,HRX1MBH01C4RF5_7,HRX1MBH02JU3PR_4,HRX1MBH01CP0UZ_7,HRX1MBH01DCLZD_6,HRX1MBH01EK9H2_6,HRX1MBH01CXOVN_15
GO:0005253	anion channel activity	F	isotig11073_23,isotig08813_13,isotig04086_16,isotig13879_17,isotig07227_20,HS0W81S01CMK1M_3,isotig07087_53,isotig10329_8,isotig12820_9,isotig10045_18,isotig15915_13,HS0W81S01BX4RP_13,HRMYNUX02IVBJV_5,isotig10602_20,isotig11275_12
GO:0010352	lithium ion export	P	HS0W81S01BVXVP_13
GO:0007351	tripartite regional subdivision	P	isotig09348_29
GO:0048661	positive regulation of smooth muscle cell proliferation	P	HRX1MBH01EVMSU_3
GO:0048449	floral organ formation	P	isotig09554_10,HRMYNUX02G7MT4_4,HRX1MBH02JG63L_2,isotig04359_25,HS0W81S02DTXQR_1,isotig16077_4,isotig09411_25,HS0W81S01CFOC4_6,isotig02485_7
GO:0030833	regulation of actin filament polymerization	P	isotig07883_35,HRX1MBH01EPFIV_11,HS0W81S01BEAUX_3,HS0W81S01AY3S0_8,HRX1MBH02HP9WV_15,HS0W81S01A4CK6_8,HS0W81S01CGMNJ_3,isotig09782_10,isotig07062_24,isotig02577_20,isotig06929_23,HS0W81S02DPF1P_3,isotig07005_57,HS0W81S01CJOAG_1,HRX1MBH02G96N5_13,isotig14440_7
GO:0048640	negative regulation of developmental growth	P	isotig11794_8
GO:0004399	histidinol dehydrogenase activity	F	isotig09011_27
GO:0019717	synaptosome	C	HS0W81S01BYRK9_9
GO:0016888	endodeoxyribonuclease activity, producing 5'-phosphomonoesters	F	HRX1MBH01BIQOA_12,HS0W81S01BQQNR_3
GO:0003674	molecular_function	F	HRX1MBH02GGBQ0_5,isotig04441_26,HS0W81S01BB6CX_2,HS0W81S02D12I8_11,HRMYNUX02HOIOW_8,isotig03426_54,HRX1MBH02HQSAI_9,HS0W81S02DN5HT_3,isotig17434_3,HRX1MBH02HE0O4_2,HRX1MBH01D91WX_2,isotig08693_32,HS0W81S01A7SGG_5,HS0W81S01BPRES_8,isotig03810_37,HRMYNUX02FJEWQ_10,HRX1MBH02GU72H_5,HS0W81S01BX1HP_3,HRX1MBH02HAL7B_9,HRMYNUX02IDNPX_10,HRX1MBH01DY47A_10,HRX1MBH02GXQ8S_6,isotig07395_21,HRMYNUX02GT5Z1_4,…
GO:0043967	histone H4 acetylation	P	HS0W81S01AXOH9_10,HS0W81S01B1NX2_4
GO:0008169	C-methyltransferase activity	F	isotig11851_23,isotig09595_26,HS0W81S02DXW8N_3
GO:0042937	tripeptide transporter activity	F	HRX1MBH02H2PQ3_1,HRX1MBH02JC8B8_14,HS0W81S01B5L0R_4,isotig07816_15,HS0W81S01AMNGS_3,isotig08381_36,HS0W81S01APWC4_4,isotig12132_22,HS0W81S02EPZI5_2,HRMYNUX02I2VDN_3,HS0W81S02DVKPX_4,isotig04900_32,isotig13700_13,HRX1MBH01EJPSY_8,HRX1MBH02G1FD2_1,HRX1MBH02H580Q_1,HS0W81S02C59VP_5
GO:0009071	serine family amino acid catabolic process	P	HRX1MBH02ISMD5_6,HRX1MBH02G2K26_6,HRX1MBH02JI7WS_9,HRX1MBH02INIZT_2,HRX1MBH02HX3VO_6,isotig02312_22,HRX1MBH02H4CPU_9,HRX1MBH02HUFNB_8,HRX1MBH02H9DLI_8,HRX1MBH02I81GG_6,HRX1MBH02JTOTM_11,isotig06059_4,HRX1MBH02GAXW9_9,isotig06183_5
GO:0010288	response to lead ion	P	HS0W81S02DP85P_9,isotig10135_23,isotig10126_20
[truncated: 4,283 more rows]
