# Supplementary material for: Transcriptome profiling using pyrosequencing shows genes associated with bast fiber development in ramie (Boehmeria nivea L.)
Source: BMC Genomics. 2014 Oct 22;15(1):919. doi: 10.1186/1471-2164-15-919 (PMC4326285; doi:10.1186/1471-2164-15-919)
Supplement: Supplementary file 8 — Additional file 8: Detailed correlation of each unigene that attributed to KEGG pathways. (XLSX 191 KB) [file 12864_2014_6986_MOESM8_ESM.xlsx]

## Sheet: Sheet1
Metabolism
Carbohydrate Metabolism
Glycolysis / Gluconeogenesis
isotig06827_12;	HK; hexokinase [EC:2.7.1.1]
isotig07696_38;	HK; hexokinase [EC:2.7.1.1]
isotig09297_26;	HK; hexokinase [EC:2.7.1.1]
isotig10775_18;	HK; hexokinase [EC:2.7.1.1]
isotig08007_11;	GPI, pgi; glucose-6-phosphate isomerase [EC:5.3.1.9]
isotig09585_11;	GPI, pgi; glucose-6-phosphate isomerase [EC:5.3.1.9]
isotig08786_21;	PFK, pfk; 6-phosphofructokinase [EC:2.7.1.11]
isotig11968_9;	PFK, pfk; 6-phosphofructokinase [EC:2.7.1.11]
isotig10206_27;	FBP, fbp; fructose-1,6-bisphosphatase I [EC:3.1.3.11]
isotig10497_10;	FBP, fbp; fructose-1,6-bisphosphatase I [EC:3.1.3.11]
HRMYNUX02F7Z4G_9;	FBP, fbp; fructose-1,6-bisphosphatase I [EC:3.1.3.11]
HRMYNUX02GQMOU_9;	FBP, fbp; fructose-1,6-bisphosphatase I [EC:3.1.3.11]
isotig04716_26;	ALDO, fbaB; fructose-bisphosphate aldolase, class I [EC:4.1.2.13]
isotig05398_24;	ALDO, fbaB; fructose-bisphosphate aldolase, class I [EC:4.1.2.13]
isotig09664_30;	ALDO, fbaB; fructose-bisphosphate aldolase, class I [EC:4.1.2.13]
isotig11059_6;	ALDO, fbaB; fructose-bisphosphate aldolase, class I [EC:4.1.2.13]
isotig12553_5;	TPI, tpiA; triosephosphate isomerase (TIM) [EC:5.3.1.1]
isotig02450_25;	GAPDH, gapA; glyceraldehyde 3-phosphate dehydrogenase [EC:1.2.1.12]
isotig08933_9;	GAPDH, gapA; glyceraldehyde 3-phosphate dehydrogenase [EC:1.2.1.12]
isotig04022_13;	PGK, pgk; phosphoglycerate kinase [EC:2.7.2.3]
isotig09915_11;	PGK, pgk; phosphoglycerate kinase [EC:2.7.2.3]
HRX1MBH02IAHVF_11;	gpmA, PGAM; 2,3-bisphosphoglycerate-dependent phosphoglycerate mutase [EC:5.4.2.1]
isotig08089_10;	gpmI; 2,3-bisphosphoglycerate-independent phosphoglycerate mutase [EC:5.4.2.1]
isotig08559_34;	gpmB; probable phosphoglycerate mutase [EC:5.4.2.1]
isotig13083_6;	gpmB; probable phosphoglycerate mutase [EC:5.4.2.1]
isotig09111_10;	ENO, eno; enolase [EC:4.2.1.11]
isotig09138_27;	ENO, eno; enolase [EC:4.2.1.11]
isotig10248_10;	ENO, eno; enolase [EC:4.2.1.11]
isotig07594_38;	PK, pyk; pyruvate kinase [EC:2.7.1.40]
isotig07609_13;	PK, pyk; pyruvate kinase [EC:2.7.1.40]
isotig07867_12;	PK, pyk; pyruvate kinase [EC:2.7.1.40]
isotig08171_9;	PK, pyk; pyruvate kinase [EC:2.7.1.40]
isotig08177_35;	PK, pyk; pyruvate kinase [EC:2.7.1.40]
isotig08499_13;	PK, pyk; pyruvate kinase [EC:2.7.1.40]
isotig08669_10;	PK, pyk; pyruvate kinase [EC:2.7.1.40]
HRX1MBH01CZ683_3;	PK, pyk; pyruvate kinase [EC:2.7.1.40]
HRX1MBH01BVZ1P_3;	PK, pyk; pyruvate kinase [EC:2.7.1.40]
HRX1MBH01COZ7K_3;	PK, pyk; pyruvate kinase [EC:2.7.1.40]
HRX1MBH01COTBU_3;	PK, pyk; pyruvate kinase [EC:2.7.1.40]
isotig03408_55;	PDHA, pdhA; pyruvate dehydrogenase E1 component subunit alpha [EC:1.2.4.1]
isotig09387_25;	PDHA, pdhA; pyruvate dehydrogenase E1 component subunit alpha [EC:1.2.4.1]
isotig08769_14;	PDHB, pdhB; pyruvate dehydrogenase E1 component subunit beta [EC:1.2.4.1]
isotig08792_28;	PDHB, pdhB; pyruvate dehydrogenase E1 component subunit beta [EC:1.2.4.1]
isotig09933_22;	PDHB, pdhB; pyruvate dehydrogenase E1 component subunit beta [EC:1.2.4.1]
isotig04924_34;	DLAT, aceF, pdhC; pyruvate dehydrogenase E2 component (dihydrolipoamide acetyltransferase) [EC:2.3.1.12]
isotig10950_6;	DLAT, aceF, pdhC; pyruvate dehydrogenase E2 component (dihydrolipoamide acetyltransferase) [EC:2.3.1.12]
isotig12322_7;	DLAT, aceF, pdhC; pyruvate dehydrogenase E2 component (dihydrolipoamide acetyltransferase) [EC:2.3.1.12]
isotig04146_30;	DLD, lpd, pdhD; dihydrolipoamide dehydrogenase [EC:1.8.1.4]
isotig10880_6;	DLD, lpd, pdhD; dihydrolipoamide dehydrogenase [EC:1.8.1.4]
isotig10072_9;	LDH, ldh; L-lactate dehydrogenase [EC:1.1.1.27]
isotig10653_23;	E4.1.1.1, pdc; pyruvate decarboxylase [EC:4.1.1.1]
isotig04582_30;	frmA, ADH5, adhC; S-(hydroxymethyl)glutathione dehydrogenase / alcohol dehydrogenase [EC:1.1.1.284 1.1.1.1]
isotig10295_7;	frmA, ADH5, adhC; S-(hydroxymethyl)glutathione dehydrogenase / alcohol dehydrogenase [EC:1.1.1.284 1.1.1.1]
HRX1MBH02JZ7A2_10;	adhP; alcohol dehydrogenase, propanol-preferring [EC:1.1.1.1]
HRX1MBH02GBWKV_14;	adhP; alcohol dehydrogenase, propanol-preferring [EC:1.1.1.1]
isotig03125_23;	E1.1.1.1, adh; alcohol dehydrogenase [EC:1.1.1.1]
isotig06172_20;	E1.1.1.1, adh; alcohol dehydrogenase [EC:1.1.1.1]
isotig09808_8;	E1.1.1.1, adh; alcohol dehydrogenase [EC:1.1.1.1]
isotig09970_22;	E1.1.1.1, adh; alcohol dehydrogenase [EC:1.1.1.1]
isotig11423_9;	E1.1.1.2, adh; alcohol dehydrogenase (NADP+) [EC:1.1.1.2]
isotig04726_12;	E1.2.1.3; aldehyde dehydrogenase (NAD+) [EC:1.2.1.3]
isotig08264_35;	E1.2.1.3; aldehyde dehydrogenase (NAD+) [EC:1.2.1.3]
isotig08532_8;	E1.2.1.3; aldehyde dehydrogenase (NAD+) [EC:1.2.1.3]
isotig08766_12;	E1.2.1.3; aldehyde dehydrogenase (NAD+) [EC:1.2.1.3]
isotig09612_27;	ALDH7A1; aldehyde dehydrogenase family 7 member A1 [EC:1.2.1.31 1.2.1.8 1.2.1.3]
isotig10769_23;	E1.2.1.5; aldehyde dehydrogenase (NAD(P)+) [EC:1.2.1.5]
isotig07462_39;	ACSS, acs; acetyl-CoA synthetase [EC:6.2.1.1]
isotig10482_11;	E5.1.3.3, galM; aldose 1-epimerase [EC:5.1.3.3]
isotig11139_10;	E5.1.3.3, galM; aldose 1-epimerase [EC:5.1.3.3]
isotig07646_34;	pgm; phosphoglucomutase [EC:5.4.2.2]
isotig08343_13;	pgm; phosphoglucomutase [EC:5.4.2.2]
isotig04556_11;	E5.1.3.15; glucose-6-phosphate 1-epimerase [EC:5.1.3.15]
isotig09415_9;	E5.1.3.15; glucose-6-phosphate 1-epimerase [EC:5.1.3.15]
isotig02984_30;	E1.2.1.9, gapN; glyceraldehyde-3-phosphate dehydrogenase (NADP) [EC:1.2.1.9]
isotig07986_17;	E4.1.1.49, pckA; phosphoenolpyruvate carboxykinase (ATP) [EC:4.1.1.49]
Citrate cycle (TCA cycle)
isotig01956_25;	CS, gltA; citrate synthase [EC:2.3.3.1]
isotig08361_34;	CS, gltA; citrate synthase [EC:2.3.3.1]
isotig08781_30;	CS, gltA; citrate synthase [EC:2.3.3.1]
isotig07742_15;	ACLY; ATP citrate (pro-S)-lyase [EC:2.3.3.8]
isotig09161_31;	ACLY; ATP citrate (pro-S)-lyase [EC:2.3.3.8]
isotig09328_13;	ACLY; ATP citrate (pro-S)-lyase [EC:2.3.3.8]
isotig16493_4;	ACO, acnA; aconitate hydratase 1 [EC:4.2.1.3]
HRX1MBH02IU28W_8;	ACO, acnA; aconitate hydratase 1 [EC:4.2.1.3]
isotig09127_24;	IDH1, IDH2, icd; isocitrate dehydrogenase [EC:1.1.1.42]
isotig08259_12;	IDH3; isocitrate dehydrogenase (NAD+) [EC:1.1.1.41]
isotig06963_25;	OGDH, sucA; 2-oxoglutarate dehydrogenase E1 component [EC:1.2.4.2]
isotig02982_15;	DLST, sucB; 2-oxoglutarate dehydrogenase E2 component (dihydrolipoamide succinyltransferase) [EC:2.3.1.61]
isotig04146_30;	DLD, lpd, pdhD; dihydrolipoamide dehydrogenase [EC:1.8.1.4]
isotig10880_6;	DLD, lpd, pdhD; dihydrolipoamide dehydrogenase [EC:1.8.1.4]
isotig10863_24;	LSC1; succinyl-CoA synthetase alpha subunit [EC:6.2.1.4 6.2.1.5]
isotig09571_7;	LSC2; succinyl-CoA synthetase beta subunit [EC:6.2.1.4 6.2.1.5]
isotig07806_15;	SDHA, SDH1; succinate dehydrogenase (ubiquinone) flavoprotein subunit [EC:1.3.5.1]
isotig12245_8;	SDHB, SDH2; succinate dehydrogenase (ubiquinone) iron-sulfur subunit [EC:1.3.5.1]
isotig07148_56;	E4.2.1.2B, fumC; fumarate hydratase, class II [EC:4.2.1.2]
isotig07505_51;	MDH1; malate dehydrogenase [EC:1.1.1.37]
isotig08405_12;	MDH2; malate dehydrogenase [EC:1.1.1.37]
isotig09481_9;	MDH2; malate dehydrogenase [EC:1.1.1.37]
isotig09952_14;	MDH2; malate dehydrogenase [EC:1.1.1.37]
isotig07986_17;	E4.1.1.49, pckA; phosphoenolpyruvate carboxykinase (ATP) [EC:4.1.1.49]
isotig03408_55;	PDHA, pdhA; pyruvate dehydrogenase E1 component subunit alpha [EC:1.2.4.1]
isotig09387_25;	PDHA, pdhA; pyruvate dehydrogenase E1 component subunit alpha [EC:1.2.4.1]
isotig08769_14;	PDHB, pdhB; pyruvate dehydrogenase E1 component subunit beta [EC:1.2.4.1]
isotig08792_28;	PDHB, pdhB; pyruvate dehydrogenase E1 component subunit beta [EC:1.2.4.1]
isotig09933_22;	PDHB, pdhB; pyruvate dehydrogenase E1 component subunit beta [EC:1.2.4.1]
isotig04924_34;	DLAT, aceF, pdhC; pyruvate dehydrogenase E2 component (dihydrolipoamide acetyltransferase) [EC:2.3.1.12]
isotig10950_6;	DLAT, aceF, pdhC; pyruvate dehydrogenase E2 component (dihydrolipoamide acetyltransferase) [EC:2.3.1.12]
isotig12322_7;	DLAT, aceF, pdhC; pyruvate dehydrogenase E2 component (dihydrolipoamide acetyltransferase) [EC:2.3.1.12]
Pentose phosphate pathway
isotig08007_11;	GPI, pgi; glucose-6-phosphate isomerase [EC:5.3.1.9]
isotig09585_11;	GPI, pgi; glucose-6-phosphate isomerase [EC:5.3.1.9]
isotig04038_31;	G6PD, zwf; glucose-6-phosphate 1-dehydrogenase [EC:1.1.1.49]
isotig07989_18;	G6PD, zwf; glucose-6-phosphate 1-dehydrogenase [EC:1.1.1.49]
isotig09702_14;	G6PD, zwf; glucose-6-phosphate 1-dehydrogenase [EC:1.1.1.49]
isotig10979_10;	PGLS, pgl, devB; 6-phosphogluconolactonase [EC:3.1.1.31]
isotig13889_7;	PGLS, pgl, devB; 6-phosphogluconolactonase [EC:3.1.1.31]
isotig08162_28;	E1.1.1.44, PGD, gnd; 6-phosphogluconate dehydrogenase [EC:1.1.1.44]
isotig08511_10;	E1.1.1.44, PGD, gnd; 6-phosphogluconate dehydrogenase [EC:1.1.1.44]
isotig08687_33;	E1.1.1.44, PGD, gnd; 6-phosphogluconate dehydrogenase [EC:1.1.1.44]
isotig10016_7;	rpe, RPE; ribulose-phosphate 3-epimerase [EC:5.1.3.1]
isotig15291_16;	rpe, RPE; ribulose-phosphate 3-epimerase [EC:5.1.3.1]
isotig03460_15;	E2.2.1.1, tktA, tktB; transketolase [EC:2.2.1.1]
isotig04288_30;	E2.2.1.2, talA, talB; transaldolase [EC:2.2.1.2]
isotig10084_6;	E2.2.1.2, talA, talB; transaldolase [EC:2.2.1.2]
HRX1MBH02IJ7BU_11;	E2.2.1.2, talA, talB; transaldolase [EC:2.2.1.2]
isotig03142_18;	rpiA; ribose 5-phosphate isomerase A [EC:5.3.1.6]
isotig04936_19;	rpiA; ribose 5-phosphate isomerase A [EC:5.3.1.6]
HRX1MBH02IVM09_12;	rpiA; ribose 5-phosphate isomerase A [EC:5.3.1.6]
HRX1MBH02HYX0J_3;	deoC, DERA; deoxyribose-phosphate aldolase [EC:4.1.2.4]
isotig05418_17;	rbsK, RBKS; ribokinase [EC:2.7.1.15]
isotig07646_34;	pgm; phosphoglucomutase [EC:5.4.2.2]
isotig08343_13;	pgm; phosphoglucomutase [EC:5.4.2.2]
isotig04514_28;	PRPS, prsA; ribose-phosphate pyrophosphokinase [EC:2.7.6.1]
HS0W81S01A0EUR_13;	E3.1.1.17; gluconolactonase [EC:3.1.1.17]
isotig04716_26;	ALDO, fbaB; fructose-bisphosphate aldolase, class I [EC:4.1.2.13]
isotig05398_24;	ALDO, fbaB; fructose-bisphosphate aldolase, class I [EC:4.1.2.13]
isotig09664_30;	ALDO, fbaB; fructose-bisphosphate aldolase, class I [EC:4.1.2.13]
isotig11059_6;	ALDO, fbaB; fructose-bisphosphate aldolase, class I [EC:4.1.2.13]
isotig10206_27;	FBP, fbp; fructose-1,6-bisphosphatase I [EC:3.1.3.11]
isotig10497_10;	FBP, fbp; fructose-1,6-bisphosphatase I [EC:3.1.3.11]
HRMYNUX02F7Z4G_9;	FBP, fbp; fructose-1,6-bisphosphatase I [EC:3.1.3.11]
HRMYNUX02GQMOU_9;	FBP, fbp; fructose-1,6-bisphosphatase I [EC:3.1.3.11]
isotig08786_21;	PFK, pfk; 6-phosphofructokinase [EC:2.7.1.11]
isotig11968_9;	PFK, pfk; 6-phosphofructokinase [EC:2.7.1.11]
Pentose and glucuronate interconversions
isotig09121_10;	E3.1.1.11; pectinesterase [EC:3.1.1.11]
isotig11532_23;	E3.1.1.11; pectinesterase [EC:3.1.1.11]
HRMYNUX02GJL3O_13;	E3.1.1.11; pectinesterase [EC:3.1.1.11]
HRX1MBH01EP3H2_10;	E3.1.1.11; pectinesterase [EC:3.1.1.11]
HRX1MBH02HGPI2_4;	E3.1.1.11; pectinesterase [EC:3.1.1.11]
isotig02918_42;	E4.2.2.2, pel; pectate lyase [EC:4.2.2.2]
isotig02996_9;	E4.2.2.2, pel; pectate lyase [EC:4.2.2.2]
isotig07638_8;	E4.2.2.2, pel; pectate lyase [EC:4.2.2.2]
isotig08526_10;	E4.2.2.2, pel; pectate lyase [EC:4.2.2.2]
isotig08921_8;	E4.2.2.2, pel; pectate lyase [EC:4.2.2.2]
isotig11567_23;	E4.2.2.2, pel; pectate lyase [EC:4.2.2.2]
HRMYNUX02F6MEC_9;	E3.2.1.15; polygalacturonase [EC:3.2.1.15]
isotig15561_7;	E3.2.1.67; galacturan 1,4-alpha-galacturonidase [EC:3.2.1.67]
isotig09816_11;	UGT; glucuronosyltransferase [EC:2.4.1.17]
HRX1MBH01DX8QI_3;	UGT; glucuronosyltransferase [EC:2.4.1.17]
HRX1MBH01B2SGA_10;	UGT; glucuronosyltransferase [EC:2.4.1.17]
HRX1MBH01AWYLZ_13;	UGT; glucuronosyltransferase [EC:2.4.1.17]
HRX1MBH01BOZD2_10;	UGT; glucuronosyltransferase [EC:2.4.1.17]
HRX1MBH01BPOBD_9;	UGT; glucuronosyltransferase [EC:2.4.1.17]
HS0W81S01BPLP1_12;	UGT; glucuronosyltransferase [EC:2.4.1.17]
HS0W81S01B7WUH_2;	UGT; glucuronosyltransferase [EC:2.4.1.17]
HRX1MBH01A4S8C_10;	UGT; glucuronosyltransferase [EC:2.4.1.17]
HRX1MBH01AS520_9;	UGT; glucuronosyltransferase [EC:2.4.1.17]
HRX1MBH01C42DU_9;	UGT; glucuronosyltransferase [EC:2.4.1.17]
HRX1MBH01DNYZ4_5;	UGT; glucuronosyltransferase [EC:2.4.1.17]
HRX1MBH01AVS7R_10;	UGT; glucuronosyltransferase [EC:2.4.1.17]
HS0W81S02DCGXR_12;	UGT; glucuronosyltransferase [EC:2.4.1.17]
HRMYNUX02IITJ4_6;	UGT; glucuronosyltransferase [EC:2.4.1.17]
HRX1MBH02IPGPB_3;	UGT; glucuronosyltransferase [EC:2.4.1.17]
HRX1MBH02HZZ15_5;	UGT; glucuronosyltransferase [EC:2.4.1.17]
isotig13563_7;	GLCAK; glucuronokinase [EC:2.7.1.43]
isotig09089_10;	USP; UDP-sugar pyrophosphorylase [EC:2.7.7.64]
isotig04534_20;	UGDH, ugd; UDPglucose 6-dehydrogenase [EC:1.1.1.22]
isotig09171_28;	UGDH, ugd; UDPglucose 6-dehydrogenase [EC:1.1.1.22]
isotig02426_11;	UGP2, galU, galF; UTP--glucose-1-phosphate uridylyltransferase [EC:2.7.7.9]
isotig10016_7;	rpe, RPE; ribulose-phosphate 3-epimerase [EC:5.1.3.1]
isotig15291_16;	rpe, RPE; ribulose-phosphate 3-epimerase [EC:5.1.3.1]
isotig12035_23;	E2.7.1.17; xylulokinase [EC:2.7.1.17]
isotig09511_10;	xylA; xylose isomerase [EC:5.3.1.5]
isotig11779_8;	E1.1.1.21, AKR1; aldehyde reductase [EC:1.1.1.21]
isotig15359_8;	DHDH; dihydrodiol dehydrogenase / D-xylose 1-dehydrogenase (NADP) [EC:1.3.1.20 1.1.1.179]
isotig04726_12;	E1.2.1.3; aldehyde dehydrogenase (NAD+) [EC:1.2.1.3]
isotig08264_35;	E1.2.1.3; aldehyde dehydrogenase (NAD+) [EC:1.2.1.3]
isotig08532_8;	E1.2.1.3; aldehyde dehydrogenase (NAD+) [EC:1.2.1.3]
isotig08766_12;	E1.2.1.3; aldehyde dehydrogenase (NAD+) [EC:1.2.1.3]
Fructose and mannose metabolism
isotig10103_8;	E2.7.1.4, scrK; fructokinase [EC:2.7.1.4]
isotig11847_8;	E2.7.1.4, scrK; fructokinase [EC:2.7.1.4]
isotig09346_25;	E5.3.1.8, manA; mannose-6-phosphate isomerase [EC:5.3.1.8]
isotig11937_17;	E5.4.2.8, manB; phosphomannomutase [EC:5.4.2.8]
isotig09395_10;	GMPP; mannose-1-phosphate guanylyltransferase [EC:2.7.7.13]
isotig09917_29;	GMPP; mannose-1-phosphate guanylyltransferase [EC:2.7.7.13]
isotig10190_24;	GMPP; mannose-1-phosphate guanylyltransferase [EC:2.7.7.13]
isotig09674_9;	E4.2.1.47, gmd; GDPmannose 4,6-dehydratase [EC:4.2.1.47]
isotig10725_6;	E1.1.1.271, fcl; GDP-L-fucose synthase [EC:1.1.1.271]
isotig12818_5;	FUK; fucokinase [EC:2.7.1.52]
isotig06827_12;	HK; hexokinase [EC:2.7.1.1]
isotig07696_38;	HK; hexokinase [EC:2.7.1.1]
isotig09297_26;	HK; hexokinase [EC:2.7.1.1]
isotig10775_18;	HK; hexokinase [EC:2.7.1.1]
isotig08786_21;	PFK, pfk; 6-phosphofructokinase [EC:2.7.1.11]
isotig11968_9;	PFK, pfk; 6-phosphofructokinase [EC:2.7.1.11]
isotig07753_14;	E2.7.1.90, pfk; pyrophosphate--fructose-6-phosphate 1-phosphotransferase [EC:2.7.1.90]
isotig08059_11;	E2.7.1.90, pfk; pyrophosphate--fructose-6-phosphate 1-phosphotransferase [EC:2.7.1.90]
isotig10206_27;	FBP, fbp; fructose-1,6-bisphosphatase I [EC:3.1.3.11]
isotig10497_10;	FBP, fbp; fructose-1,6-bisphosphatase I [EC:3.1.3.11]
HRMYNUX02F7Z4G_9;	FBP, fbp; fructose-1,6-bisphosphatase I [EC:3.1.3.11]
HRMYNUX02GQMOU_9;	FBP, fbp; fructose-1,6-bisphosphatase I [EC:3.1.3.11]
isotig02687_39;	PFKFB; 6-phosphofructo-2-kinase / fructose-2,6-bisphosphatase [EC:2.7.1.105 3.1.3.46]
HRX1MBH02GOB1P_5;	E3.1.3.-; [EC:3.1.3.-]
isotig09441_13;	E1.1.1.-; [EC:1.1.1.-]
isotig10202_26;	E1.1.1.14, gutB; L-iditol 2-dehydrogenase [EC:1.1.1.14]
isotig10963_21;	E1.1.1.14, gutB; L-iditol 2-dehydrogenase [EC:1.1.1.14]
isotig11779_8;	E1.1.1.21, AKR1; aldehyde reductase [EC:1.1.1.21]
isotig09511_10;	xylA; xylose isomerase [EC:5.3.1.5]
isotig08469_31;	E2.4.1.-; [EC:2.4.1.-]
isotig04716_26;	ALDO, fbaB; fructose-bisphosphate aldolase, class I [EC:4.1.2.13]
isotig05398_24;	ALDO, fbaB; fructose-bisphosphate aldolase, class I [EC:4.1.2.13]
isotig09664_30;	ALDO, fbaB; fructose-bisphosphate aldolase, class I [EC:4.1.2.13]
isotig11059_6;	ALDO, fbaB; fructose-bisphosphate aldolase, class I [EC:4.1.2.13]
isotig12553_5;	TPI, tpiA; triosephosphate isomerase (TIM) [EC:5.3.1.1]
Galactose metabolism
isotig08692_13;	galK; galactokinase [EC:2.7.1.6]
isotig12826_6;	galK; galactokinase [EC:2.7.1.6]
isotig08994_26;	galE, GALE; UDP-glucose 4-epimerase [EC:5.1.3.2]
isotig10254_7;	galE, GALE; UDP-glucose 4-epimerase [EC:5.1.3.2]
isotig02426_11;	UGP2, galU, galF; UTP--glucose-1-phosphate uridylyltransferase [EC:2.7.7.9]
isotig07646_34;	pgm; phosphoglucomutase [EC:5.4.2.2]
isotig08343_13;	pgm; phosphoglucomutase [EC:5.4.2.2]
isotig06827_12;	HK; hexokinase [EC:2.7.1.1]
isotig07696_38;	HK; hexokinase [EC:2.7.1.1]
isotig09297_26;	HK; hexokinase [EC:2.7.1.1]
isotig10775_18;	HK; hexokinase [EC:2.7.1.1]
isotig06971_20;	lacZ; beta-galactosidase [EC:3.2.1.23]
isotig07276_42;	GLB1, ELNR1; beta-galactosidase [EC:3.2.1.23]
isotig10154_25;	GLB1, ELNR1; beta-galactosidase [EC:3.2.1.23]
isotig06813_23;	E2.4.1.82; raffinose synthase [EC:2.4.1.82]
isotig07260_21;	E2.4.1.82; raffinose synthase [EC:2.4.1.82]
isotig07273_50;	E2.4.1.82; raffinose synthase [EC:2.4.1.82]
isotig08615_9;	E3.2.1.22B, galA, rafA; alpha-galactosidase [EC:3.2.1.22]
isotig10168_21;	E3.2.1.22B, galA, rafA; alpha-galactosidase [EC:3.2.1.22]
isotig12119_20;	E3.2.1.22B, galA, rafA; alpha-galactosidase [EC:3.2.1.22]
isotig11779_8;	E1.1.1.21, AKR1; aldehyde reductase [EC:1.1.1.21]
isotig08786_21;	PFK, pfk; 6-phosphofructokinase [EC:2.7.1.11]
isotig11968_9;	PFK, pfk; 6-phosphofructokinase [EC:2.7.1.11]
isotig07699_16;	E3.2.1.26, sacA; beta-fructofuranosidase [EC:3.2.1.26]
isotig08291_31;	E3.2.1.26, sacA; beta-fructofuranosidase [EC:3.2.1.26]
HRX1MBH02JMY3W_7;	MGAM; maltase-glucoamylase [EC:3.2.1.20 3.2.1.3]
isotig12101_10;	E3.2.1.20, malZ; alpha-glucosidase [EC:3.2.1.20]
HRX1MBH02FQI0L_13;	yihQ; alpha-glucosidase [EC:3.2.1.20]
Ascorbate and aldarate metabolism
isotig04534_20;	UGDH, ugd; UDPglucose 6-dehydrogenase [EC:1.1.1.22]
isotig09171_28;	UGDH, ugd; UDPglucose 6-dehydrogenase [EC:1.1.1.22]
isotig09089_10;	USP; UDP-sugar pyrophosphorylase [EC:2.7.7.64]
isotig13563_7;	GLCAK; glucuronokinase [EC:2.7.1.43]
isotig09816_11;	UGT; glucuronosyltransferase [EC:2.4.1.17]
HRX1MBH01DX8QI_3;	UGT; glucuronosyltransferase [EC:2.4.1.17]
HRX1MBH01B2SGA_10;	UGT; glucuronosyltransferase [EC:2.4.1.17]
HRX1MBH01AWYLZ_13;	UGT; glucuronosyltransferase [EC:2.4.1.17]
HRX1MBH01BOZD2_10;	UGT; glucuronosyltransferase [EC:2.4.1.17]
HRX1MBH01BPOBD_9;	UGT; glucuronosyltransferase [EC:2.4.1.17]
HS0W81S01BPLP1_12;	UGT; glucuronosyltransferase [EC:2.4.1.17]
HS0W81S01B7WUH_2;	UGT; glucuronosyltransferase [EC:2.4.1.17]
HRX1MBH01A4S8C_10;	UGT; glucuronosyltransferase [EC:2.4.1.17]
HRX1MBH01AS520_9;	UGT; glucuronosyltransferase [EC:2.4.1.17]
HRX1MBH01C42DU_9;	UGT; glucuronosyltransferase [EC:2.4.1.17]
HRX1MBH01DNYZ4_5;	UGT; glucuronosyltransferase [EC:2.4.1.17]
HRX1MBH01AVS7R_10;	UGT; glucuronosyltransferase [EC:2.4.1.17]
HS0W81S02DCGXR_12;	UGT; glucuronosyltransferase [EC:2.4.1.17]
HRMYNUX02IITJ4_6;	UGT; glucuronosyltransferase [EC:2.4.1.17]
HRX1MBH02IPGPB_3;	UGT; glucuronosyltransferase [EC:2.4.1.17]
HRX1MBH02HZZ15_5;	UGT; glucuronosyltransferase [EC:2.4.1.17]
isotig11720_7;	MIOX; inositol oxygenase [EC:1.13.99.1]
isotig12779_17;	MIOX; inositol oxygenase [EC:1.13.99.1]
HS0W81S01A0EUR_13;	E3.1.1.17; gluconolactonase [EC:3.1.1.17]
isotig05092_24;	GME; GDP-D-mannose 3', 5'-epimerase [EC:5.1.3.18 5.1.3.-]
isotig09764_23;	GME; GDP-D-mannose 3', 5'-epimerase [EC:5.1.3.18 5.1.3.-]
isotig01868_42;	VTC2_5; GDP-L-galactose phosphorylase [EC:2.7.7.69]
isotig12477_19;	VTC4; inositol-phosphate phosphatase / L-galactose 1-phosphate phosphatase [EC:3.1.3.25 3.1.3.-]
isotig10698_9;	E1.1.1.122; D-threo-aldose 1-dehydrogenase [EC:1.1.1.122]
isotig04650_12;	E1.3.2.3; L-galactono-1,4-lactone dehydrogenase [EC:1.3.2.3]
isotig01278_59;	E1.6.5.4; monodehydroascorbate reductase (NADH) [EC:1.6.5.4]
isotig09486_9;	E1.6.5.4; monodehydroascorbate reductase (NADH) [EC:1.6.5.4]
isotig12099_20;	E1.6.5.4; monodehydroascorbate reductase (NADH) [EC:1.6.5.4]
isotig08544_39;	E1.10.3.3; L-ascorbate oxidase [EC:1.10.3.3]
isotig08455_7;	E1.11.1.11; L-ascorbate peroxidase [EC:1.11.1.11]
isotig10046_9;	E1.11.1.11; L-ascorbate peroxidase [EC:1.11.1.11]
isotig10761_26;	E1.11.1.11; L-ascorbate peroxidase [EC:1.11.1.11]
isotig11111_9;	E1.11.1.11; L-ascorbate peroxidase [EC:1.11.1.11]
isotig11314_5;	E1.11.1.11; L-ascorbate peroxidase [EC:1.11.1.11]
isotig12012_9;	E1.11.1.11; L-ascorbate peroxidase [EC:1.11.1.11]
isotig04726_12;	E1.2.1.3; aldehyde dehydrogenase (NAD+) [EC:1.2.1.3]
isotig08264_35;	E1.2.1.3; aldehyde dehydrogenase (NAD+) [EC:1.2.1.3]
isotig08532_8;	E1.2.1.3; aldehyde dehydrogenase (NAD+) [EC:1.2.1.3]
isotig08766_12;	E1.2.1.3; aldehyde dehydrogenase (NAD+) [EC:1.2.1.3]
isotig09612_27;	ALDH7A1; aldehyde dehydrogenase family 7 member A1 [EC:1.2.1.31 1.2.1.8 1.2.1.3]
Starch and sucrose metabolism
isotig07699_16;	E3.2.1.26, sacA; beta-fructofuranosidase [EC:3.2.1.26]
isotig08291_31;	E3.2.1.26, sacA; beta-fructofuranosidase [EC:3.2.1.26]
isotig07920_32;	E2.4.1.14; sucrose-phosphate synthase [EC:2.4.1.14]
isotig03746_17;	E2.4.1.13; sucrose synthase [EC:2.4.1.13]
isotig07312_41;	E2.4.1.13; sucrose synthase [EC:2.4.1.13]
HRX1MBH02JMY3W_7;	MGAM; maltase-glucoamylase [EC:3.2.1.20 3.2.1.3]
isotig12101_10;	E3.2.1.20, malZ; alpha-glucosidase [EC:3.2.1.20]
HRX1MBH02FQI0L_13;	yihQ; alpha-glucosidase [EC:3.2.1.20]
isotig01482_30;	E3.2.1.21; beta-glucosidase [EC:3.2.1.21]
isotig08483_12;	E3.2.1.21; beta-glucosidase [EC:3.2.1.21]
isotig08519_26;	E3.2.1.21; beta-glucosidase [EC:3.2.1.21]
isotig09070_25;	E3.2.1.21; beta-glucosidase [EC:3.2.1.21]
isotig09314_29;	E3.2.1.21; beta-glucosidase [EC:3.2.1.21]
isotig07922_35;	bglX; beta-glucosidase [EC:3.2.1.21]
isotig12758_9;	bglX; beta-glucosidase [EC:3.2.1.21]
isotig02282_27;	bglB; beta-glucosidase [EC:3.2.1.21]
isotig09045_9;	bglB; beta-glucosidase [EC:3.2.1.21]
isotig07118_13;	otsA; trehalose 6-phosphate synthase [EC:2.4.1.15]
isotig03008_27;	otsB; trehalose 6-phosphate phosphatase [EC:3.1.3.12]
isotig09090_24;	otsB; trehalose 6-phosphate phosphatase [EC:3.1.3.12]
isotig11096_10;	otsB; trehalose 6-phosphate phosphatase [EC:3.1.3.12]
isotig07012_55;	TPS; trehalose 6-phosphate synthase/phosphatase [EC:2.4.1.15 3.1.3.12]
isotig07054_19;	TPS; trehalose 6-phosphate synthase/phosphatase [EC:2.4.1.15 3.1.3.12]
isotig15365_13;	E3.2.1.28, treA, treF; alpha,alpha-trehalase [EC:3.2.1.28]
HRMYNUX02I8VH9_8;	E3.2.1.28, treA, treF; alpha,alpha-trehalase [EC:3.2.1.28]
HRMYNUX02I0NUQ_11;	E3.2.1.28, treA, treF; alpha,alpha-trehalase [EC:3.2.1.28]
HRX1MBH02IT337_3;	E3.2.1.28, treA, treF; alpha,alpha-trehalase [EC:3.2.1.28]
isotig07294_19;	treX, glgX; glycogen operon protein [EC:3.2.1.-]
isotig04534_20;	UGDH, ugd; UDPglucose 6-dehydrogenase [EC:1.1.1.22]
isotig09171_28;	UGDH, ugd; UDPglucose 6-dehydrogenase [EC:1.1.1.22]
isotig09816_11;	UGT; glucuronosyltransferase [EC:2.4.1.17]
HRX1MBH01DX8QI_3;	UGT; glucuronosyltransferase [EC:2.4.1.17]
HRX1MBH01B2SGA_10;	UGT; glucuronosyltransferase [EC:2.4.1.17]
HRX1MBH01AWYLZ_13;	UGT; glucuronosyltransferase [EC:2.4.1.17]
HRX1MBH01BOZD2_10;	UGT; glucuronosyltransferase [EC:2.4.1.17]
HRX1MBH01BPOBD_9;	UGT; glucuronosyltransferase [EC:2.4.1.17]
HS0W81S01BPLP1_12;	UGT; glucuronosyltransferase [EC:2.4.1.17]
HS0W81S01B7WUH_2;	UGT; glucuronosyltransferase [EC:2.4.1.17]
HRX1MBH01A4S8C_10;	UGT; glucuronosyltransferase [EC:2.4.1.17]
HRX1MBH01AS520_9;	UGT; glucuronosyltransferase [EC:2.4.1.17]
HRX1MBH01C42DU_9;	UGT; glucuronosyltransferase [EC:2.4.1.17]
HRX1MBH01DNYZ4_5;	UGT; glucuronosyltransferase [EC:2.4.1.17]
HRX1MBH01AVS7R_10;	UGT; glucuronosyltransferase [EC:2.4.1.17]
HS0W81S02DCGXR_12;	UGT; glucuronosyltransferase [EC:2.4.1.17]
HRMYNUX02IITJ4_6;	UGT; glucuronosyltransferase [EC:2.4.1.17]
HRX1MBH02IPGPB_3;	UGT; glucuronosyltransferase [EC:2.4.1.17]
HRX1MBH02HZZ15_5;	UGT; glucuronosyltransferase [EC:2.4.1.17]
isotig04396_29;	UXS1; UDP-glucuronate decarboxylase [EC:4.1.1.35]
isotig06938_21;	E2.4.2.24; 1,4-beta-D-xylan synthase [EC:2.4.2.24]
isotig07843_32;	E5.1.3.6; UDP-glucuronate 4-epimerase [EC:5.1.3.6]
isotig09100_26;	E5.1.3.6; UDP-glucuronate 4-epimerase [EC:5.1.3.6]
isotig09288_25;	E5.1.3.6; UDP-glucuronate 4-epimerase [EC:5.1.3.6]
isotig02393_13;	GAUT; alpha-1,4-galacturonosyltransferase [EC:2.4.1.43]
isotig02880_14;	GAUT; alpha-1,4-galacturonosyltransferase [EC:2.4.1.43]
isotig03454_43;	GAUT; alpha-1,4-galacturonosyltransferase [EC:2.4.1.43]
isotig03690_36;	GAUT; alpha-1,4-galacturonosyltransferase [EC:2.4.1.43]
isotig07235_41;	GAUT; alpha-1,4-galacturonosyltransferase [EC:2.4.1.43]
isotig07533_14;	GAUT; alpha-1,4-galacturonosyltransferase [EC:2.4.1.43]
isotig07712_8;	GAUT; alpha-1,4-galacturonosyltransferase [EC:2.4.1.43]
isotig08008_34;	GAUT; alpha-1,4-galacturonosyltransferase [EC:2.4.1.43]
isotig08142_38;	GAUT; alpha-1,4-galacturonosyltransferase [EC:2.4.1.43]
isotig09121_10;	E3.1.1.11; pectinesterase [EC:3.1.1.11]
isotig11532_23;	E3.1.1.11; pectinesterase [EC:3.1.1.11]
HRMYNUX02GJL3O_13;	E3.1.1.11; pectinesterase [EC:3.1.1.11]
HRX1MBH01EP3H2_10;	E3.1.1.11; pectinesterase [EC:3.1.1.11]
HRX1MBH02HGPI2_4;	E3.1.1.11; pectinesterase [EC:3.1.1.11]
HRMYNUX02F6MEC_9;	E3.2.1.15; polygalacturonase [EC:3.2.1.15]
isotig15561_7;	E3.2.1.67; galacturan 1,4-alpha-galacturonidase [EC:3.2.1.67]
isotig02426_11;	UGP2, galU, galF; UTP--glucose-1-phosphate uridylyltransferase [EC:2.7.7.9]
isotig07646_34;	pgm; phosphoglucomutase [EC:5.4.2.2]
isotig08343_13;	pgm; phosphoglucomutase [EC:5.4.2.2]
isotig06827_12;	HK; hexokinase [EC:2.7.1.1]
isotig07696_38;	HK; hexokinase [EC:2.7.1.1]
isotig09297_26;	HK; hexokinase [EC:2.7.1.1]
isotig10775_18;	HK; hexokinase [EC:2.7.1.1]
isotig08007_11;	GPI, pgi; glucose-6-phosphate isomerase [EC:5.3.1.9]
isotig09585_11;	GPI, pgi; glucose-6-phosphate isomerase [EC:5.3.1.9]
isotig10103_8;	E2.7.1.4, scrK; fructokinase [EC:2.7.1.4]
isotig11847_8;	E2.7.1.4, scrK; fructokinase [EC:2.7.1.4]
isotig08577_11;	glgC; glucose-1-phosphate adenylyltransferase [EC:2.7.7.27]
isotig09190_27;	glgC; glucose-1-phosphate adenylyltransferase [EC:2.7.7.27]
isotig09354_14;	glgC; glucose-1-phosphate adenylyltransferase [EC:2.7.7.27]
isotig07233_48;	E2.4.1.21, glgA; starch synthase [EC:2.4.1.21]
isotig07516_37;	glgB; 1,4-alpha-glucan branching enzyme [EC:2.4.1.18]
isotig08164_6;	E2.4.1.1, glgP, PYG; starch phosphorylase [EC:2.4.1.1]
HS0W81S01A3LER_10;	E2.4.1.1, glgP, PYG; starch phosphorylase [EC:2.4.1.1]
isotig10796_9;	E3.2.1.1, amyA, malS; alpha-amylase [EC:3.2.1.1]
isotig03932_37;	E3.2.1.2; beta-amylase [EC:3.2.1.2]
isotig08989_27;	E3.2.1.2; beta-amylase [EC:3.2.1.2]
isotig04370_34;	malQ; 4-alpha-glucanotransferase [EC:2.4.1.25]
isotig09447_26;	malQ; 4-alpha-glucanotransferase [EC:2.4.1.25]
isotig12917_5;	malQ; 4-alpha-glucanotransferase [EC:2.4.1.25]
isotig08299_32;	E3.2.1.4; endoglucanase [EC:3.2.1.4]
Amino sugar and nucleotide sugar metabolism
isotig09409_29;	E3.2.1.14; chitinase [EC:3.2.1.14]
isotig11714_21;	E3.2.1.14; chitinase [EC:3.2.1.14]
isotig13468_14;	E3.2.1.14; chitinase [EC:3.2.1.14]
HRX1MBH01CYA1D_10;	E3.2.1.14; chitinase [EC:3.2.1.14]
HRX1MBH01B9K4W_10;	E3.2.1.14; chitinase [EC:3.2.1.14]
HRX1MBH02HWTEH_7;	E3.2.1.14; chitinase [EC:3.2.1.14]
HRX1MBH02I22XJ_6;	E3.2.1.14; chitinase [EC:3.2.1.14]
isotig02495_10;	HEXA_B; hexosaminidase [EC:3.2.1.52]
isotig04710_14;	HEXA_B; hexosaminidase [EC:3.2.1.52]
isotig10269_24;	E5.4.2.3; phosphoacetylglucosamine mutase [EC:5.4.2.3]
HRX1MBH01CSNG9_5;	UAP1; UDP-N-acetylglucosamine pyrophosphorylase [EC:2.7.7.23]
isotig05226_22;	E1.6.2.2; cytochrome-b5 reductase [EC:1.6.2.2]
isotig11644_7;	E1.6.2.2; cytochrome-b5 reductase [EC:1.6.2.2]
isotig09060_30;	murA; UDP-N-acetylglucosamine 1-carboxyvinyltransferase [EC:2.5.1.7]
isotig15696_6;	murB; UDP-N-acetylmuramate dehydrogenase [EC:1.1.1.158]
isotig06827_12;	HK; hexokinase [EC:2.7.1.1]
isotig07696_38;	HK; hexokinase [EC:2.7.1.1]
isotig09297_26;	HK; hexokinase [EC:2.7.1.1]
isotig10775_18;	HK; hexokinase [EC:2.7.1.1]
HS0W81S01ASL99_13;	E3.5.1.25, nagA, AMDHD2; N-acetylglucosamine-6-phosphate deacetylase [EC:3.5.1.25]
isotig06691_13;	E2.3.1.4, GNA1; glucosamine-phosphate N-acetyltransferase [EC:2.3.1.4]
isotig10103_8;	E2.7.1.4, scrK; fructokinase [EC:2.7.1.4]
isotig11847_8;	E2.7.1.4, scrK; fructokinase [EC:2.7.1.4]
isotig03928_38;	E2.6.1.16, glmS; glucosamine--fructose-6-phosphate aminotransferase (isomerizing) [EC:2.6.1.16]
isotig09151_10;	E2.7.1.46; L-arabinokinase [EC:2.7.1.46]
isotig09089_10;	USP; UDP-sugar pyrophosphorylase [EC:2.7.7.64]
isotig07680_15;	E3.2.1.55, abfA; alpha-N-arabinofuranosidase [EC:3.2.1.55]
isotig06938_21;	E2.4.2.24; 1,4-beta-D-xylan synthase [EC:2.4.2.24]
isotig09295_11;	UXE; UDP-arabinose 4-epimerase [EC:5.1.3.5]
isotig13563_7;	GLCAK; glucuronokinase [EC:2.7.1.43]
isotig04396_29;	UXS1; UDP-glucuronate decarboxylase [EC:4.1.1.35]
contig11536_23;	AXS; UDP-apiose/xylose synthase
isotig08007_11;	GPI, pgi; glucose-6-phosphate isomerase [EC:5.3.1.9]
isotig09585_11;	GPI, pgi; glucose-6-phosphate isomerase [EC:5.3.1.9]
isotig07646_34;	pgm; phosphoglucomutase [EC:5.4.2.2]
isotig08343_13;	pgm; phosphoglucomutase [EC:5.4.2.2]
isotig02426_11;	UGP2, galU, galF; UTP--glucose-1-phosphate uridylyltransferase [EC:2.7.7.9]
isotig07107_50;	RHM; UDP-glucose 4,6-dehydratase [EC:4.2.1.76]
isotig10462_19;	UER1; 3,5-epimerase/4-reductase [EC:5.1.3.- 1.1.1.-]
isotig04534_20;	UGDH, ugd; UDPglucose 6-dehydrogenase [EC:1.1.1.22]
isotig09171_28;	UGDH, ugd; UDPglucose 6-dehydrogenase [EC:1.1.1.22]
isotig08986_12;	E3.13.1.1, sqd1, sqdb; UDP-sulfoquinovose synthase [EC:3.13.1.1]
isotig08692_13;	galK; galactokinase [EC:2.7.1.6]
isotig12826_6;	galK; galactokinase [EC:2.7.1.6]
isotig08994_26;	galE, GALE; UDP-glucose 4-epimerase [EC:5.1.3.2]
isotig10254_7;	galE, GALE; UDP-glucose 4-epimerase [EC:5.1.3.2]
isotig07843_32;	E5.1.3.6; UDP-glucuronate 4-epimerase [EC:5.1.3.6]
isotig09100_26;	E5.1.3.6; UDP-glucuronate 4-epimerase [EC:5.1.3.6]
isotig09288_25;	E5.1.3.6; UDP-glucuronate 4-epimerase [EC:5.1.3.6]
isotig02393_13;	GAUT; alpha-1,4-galacturonosyltransferase [EC:2.4.1.43]
isotig02880_14;	GAUT; alpha-1,4-galacturonosyltransferase [EC:2.4.1.43]
isotig03454_43;	GAUT; alpha-1,4-galacturonosyltransferase [EC:2.4.1.43]
isotig03690_36;	GAUT; alpha-1,4-galacturonosyltransferase [EC:2.4.1.43]
isotig07235_41;	GAUT; alpha-1,4-galacturonosyltransferase [EC:2.4.1.43]
isotig07533_14;	GAUT; alpha-1,4-galacturonosyltransferase [EC:2.4.1.43]
isotig07712_8;	GAUT; alpha-1,4-galacturonosyltransferase [EC:2.4.1.43]
isotig08008_34;	GAUT; alpha-1,4-galacturonosyltransferase [EC:2.4.1.43]
isotig08142_38;	GAUT; alpha-1,4-galacturonosyltransferase [EC:2.4.1.43]
isotig11937_17;	E5.4.2.8, manB; phosphomannomutase [EC:5.4.2.8]
isotig09395_10;	GMPP; mannose-1-phosphate guanylyltransferase [EC:2.7.7.13]
isotig09917_29;	GMPP; mannose-1-phosphate guanylyltransferase [EC:2.7.7.13]
isotig10190_24;	GMPP; mannose-1-phosphate guanylyltransferase [EC:2.7.7.13]
isotig09674_9;	E4.2.1.47, gmd; GDPmannose 4,6-dehydratase [EC:4.2.1.47]
isotig09346_25;	E5.3.1.8, manA; mannose-6-phosphate isomerase [EC:5.3.1.8]
isotig05092_24;	GME; GDP-D-mannose 3', 5'-epimerase [EC:5.1.3.18 5.1.3.-]
isotig09764_23;	GME; GDP-D-mannose 3', 5'-epimerase [EC:5.1.3.18 5.1.3.-]
isotig12818_5;	FUK; fucokinase [EC:2.7.1.52]
isotig10725_6;	E1.1.1.271, fcl; GDP-L-fucose synthase [EC:1.1.1.271]
isotig08577_11;	glgC; glucose-1-phosphate adenylyltransferase [EC:2.7.7.27]
isotig09190_27;	glgC; glucose-1-phosphate adenylyltransferase [EC:2.7.7.27]
isotig09354_14;	glgC; glucose-1-phosphate adenylyltransferase [EC:2.7.7.27]
Pyruvate metabolism
isotig07462_39;	ACSS, acs; acetyl-CoA synthetase [EC:6.2.1.1]
isotig03408_55;	PDHA, pdhA; pyruvate dehydrogenase E1 component subunit alpha [EC:1.2.4.1]
isotig09387_25;	PDHA, pdhA; pyruvate dehydrogenase E1 component subunit alpha [EC:1.2.4.1]
isotig08769_14;	PDHB, pdhB; pyruvate dehydrogenase E1 component subunit beta [EC:1.2.4.1]
isotig08792_28;	PDHB, pdhB; pyruvate dehydrogenase E1 component subunit beta [EC:1.2.4.1]
isotig09933_22;	PDHB, pdhB; pyruvate dehydrogenase E1 component subunit beta [EC:1.2.4.1]
isotig04924_34;	DLAT, aceF, pdhC; pyruvate dehydrogenase E2 component (dihydrolipoamide acetyltransferase) [EC:2.3.1.12]
isotig10950_6;	DLAT, aceF, pdhC; pyruvate dehydrogenase E2 component (dihydrolipoamide acetyltransferase) [EC:2.3.1.12]
isotig12322_7;	DLAT, aceF, pdhC; pyruvate dehydrogenase E2 component (dihydrolipoamide acetyltransferase) [EC:2.3.1.12]
isotig04146_30;	DLD, lpd, pdhD; dihydrolipoamide dehydrogenase [EC:1.8.1.4]
isotig10880_6;	DLD, lpd, pdhD; dihydrolipoamide dehydrogenase [EC:1.8.1.4]
isotig07594_38;	PK, pyk; pyruvate kinase [EC:2.7.1.40]
isotig07609_13;	PK, pyk; pyruvate kinase [EC:2.7.1.40]
isotig07867_12;	PK, pyk; pyruvate kinase [EC:2.7.1.40]
isotig08171_9;	PK, pyk; pyruvate kinase [EC:2.7.1.40]
isotig08177_35;	PK, pyk; pyruvate kinase [EC:2.7.1.40]
isotig08499_13;	PK, pyk; pyruvate kinase [EC:2.7.1.40]
isotig08669_10;	PK, pyk; pyruvate kinase [EC:2.7.1.40]
HRX1MBH01CZ683_3;	PK, pyk; pyruvate kinase [EC:2.7.1.40]
HRX1MBH01BVZ1P_3;	PK, pyk; pyruvate kinase [EC:2.7.1.40]
HRX1MBH01COZ7K_3;	PK, pyk; pyruvate kinase [EC:2.7.1.40]
HRX1MBH01COTBU_3;	PK, pyk; pyruvate kinase [EC:2.7.1.40]
isotig07247_17;	accA; acetyl-CoA carboxylase carboxyl transferase subunit alpha [EC:6.4.1.2]
isotig07413_11;	accA; acetyl-CoA carboxylase carboxyl transferase subunit alpha [EC:6.4.1.2]
isotig12536_21;	accB, bccP; acetyl-CoA carboxylase biotin carboxyl carrier protein
isotig08476_30;	accC; acetyl-CoA carboxylase, biotin carboxylase subunit [EC:6.4.1.2 6.3.4.14]
isotig03496_69;	ACAC; acetyl-CoA carboxylase / biotin carboxylase [EC:6.4.1.2 6.3.4.14]
isotig07174_57;	ACAC; acetyl-CoA carboxylase / biotin carboxylase [EC:6.4.1.2 6.3.4.14]
isotig04726_12;	E1.2.1.3; aldehyde dehydrogenase (NAD+) [EC:1.2.1.3]
isotig08264_35;	E1.2.1.3; aldehyde dehydrogenase (NAD+) [EC:1.2.1.3]
isotig08532_8;	E1.2.1.3; aldehyde dehydrogenase (NAD+) [EC:1.2.1.3]
isotig08766_12;	E1.2.1.3; aldehyde dehydrogenase (NAD+) [EC:1.2.1.3]
isotig09612_27;	ALDH7A1; aldehyde dehydrogenase family 7 member A1 [EC:1.2.1.31 1.2.1.8 1.2.1.3]
isotig10072_9;	LDH, ldh; L-lactate dehydrogenase [EC:1.1.1.27]
HRX1MBH02JG3OT_6;	E1.1.2.4, dld; D-lactate dehydrogenase (cytochrome) [EC:1.1.2.4]
HRX1MBH02HI8EK_10;	E1.1.2.4, dld; D-lactate dehydrogenase (cytochrome) [EC:1.1.2.4]
isotig10394_6;	E4.4.1.5, GLO1, gloA; lactoylglutathione lyase [EC:4.4.1.5]
isotig10805_20;	E4.4.1.5, GLO1, gloA; lactoylglutathione lyase [EC:4.4.1.5]
isotig12090_5;	E4.4.1.5, GLO1, gloA; lactoylglutathione lyase [EC:4.4.1.5]
isotig13687_20;	E3.1.2.6, gloB; hydroxyacylglutathione hydrolase [EC:3.1.2.6]
isotig11779_8;	E1.1.1.21, AKR1; aldehyde reductase [EC:1.1.1.21]
isotig07634_15;	E1.1.1.39; malate dehydrogenase (decarboxylating) [EC:1.1.1.39]
isotig07851_30;	E1.1.1.39; malate dehydrogenase (decarboxylating) [EC:1.1.1.39]
isotig08026_11;	E1.1.1.40, maeB; malate dehydrogenase (oxaloacetate-decarboxylating)(NADP+) [EC:1.1.1.40]
isotig07505_51;	MDH1; malate dehydrogenase [EC:1.1.1.37]
isotig08405_12;	MDH2; malate dehydrogenase [EC:1.1.1.37]
isotig09481_9;	MDH2; malate dehydrogenase [EC:1.1.1.37]
isotig09952_14;	MDH2; malate dehydrogenase [EC:1.1.1.37]
isotig04242_23;	E1.1.1.82; malate dehydrogenase (NADP+) [EC:1.1.1.82]
isotig03352_58;	ppc; phosphoenolpyruvate carboxylase [EC:4.1.1.31]
isotig07986_17;	E4.1.1.49, pckA; phosphoenolpyruvate carboxykinase (ATP) [EC:4.1.1.49]
isotig11602_19;	ppdK; pyruvate,orthophosphate dikinase [EC:2.7.9.1]
isotig12040_13;	ppdK; pyruvate,orthophosphate dikinase [EC:2.7.9.1]
HRX1MBH02HDEF0_10;	E2.3.3.9, aceB, glcB; malate synthase [EC:2.3.3.9]
isotig03024_28;	E2.3.1.9, atoB; acetyl-CoA C-acetyltransferase [EC:2.3.1.9]
isotig07809_34;	leuA; 2-isopropylmalate synthase [EC:2.3.3.13]
HRX1MBH02GP4AN_7;	E2.3.3.14; homocitrate synthase [EC:2.3.3.14]
Glyoxylate and dicarboxylate metabolism
HRX1MBH02ITVPA_4;	E4.1.3.1, aceA; isocitrate lyase [EC:4.1.3.1]
HRX1MBH02HDEF0_10;	E2.3.3.9, aceB, glcB; malate synthase [EC:2.3.3.9]
isotig07505_51;	MDH1; malate dehydrogenase [EC:1.1.1.37]
isotig08405_12;	MDH2; malate dehydrogenase [EC:1.1.1.37]
isotig09481_9;	MDH2; malate dehydrogenase [EC:1.1.1.37]
isotig09952_14;	MDH2; malate dehydrogenase [EC:1.1.1.37]
isotig01956_25;	CS, gltA; citrate synthase [EC:2.3.3.1]
isotig08361_34;	CS, gltA; citrate synthase [EC:2.3.3.1]
isotig08781_30;	CS, gltA; citrate synthase [EC:2.3.3.1]
isotig16493_4;	ACO, acnA; aconitate hydratase 1 [EC:4.2.1.3]
HRX1MBH02IU28W_8;	ACO, acnA; aconitate hydratase 1 [EC:4.2.1.3]
isotig03024_28;	E2.3.1.9, atoB; acetyl-CoA C-acetyltransferase [EC:2.3.1.9]
HRMYNUX02GTZCY_14;	PCCB, pccB; propionyl-CoA carboxylase beta chain [EC:6.4.1.3]
isotig01880_27;	HAO; (S)-2-hydroxy-acid oxidase [EC:1.1.3.15]
isotig04546_26;	HAO; (S)-2-hydroxy-acid oxidase [EC:1.1.3.15]
isotig04914_12;	katE, CAT, catB, srpA; catalase [EC:1.11.1.6]
isotig08672_22;	E3.1.3.18, gph; phosphoglycolate phosphatase [EC:3.1.3.18]
isotig15398_5;	rbcS; ribulose-bisphosphate carboxylase small chain [EC:4.1.1.39]
contig01732_24;	AGXT; alanine-glyoxylate transaminase / serine-glyoxylate transaminase / serine-pyruvate transaminase [EC:2.6.1.44 2.6.1.45 2.6.1.51]
isotig01792_43;	GGAT; glutamate--glyoxylate aminotransferase [EC:2.6.1.4 2.6.1.2 2.6.1.44 2.6.1.-]
isotig03304_112;	gltS; glutamate synthase (ferredoxin) [EC:1.4.7.1]
isotig01575_21;	glnA; glutamine synthetase [EC:6.3.1.2]
isotig00910_47;	glyA, SHMT; glycine hydroxymethyltransferase [EC:2.1.2.1]
isotig03014_14;	glyA, SHMT; glycine hydroxymethyltransferase [EC:2.1.2.1]
isotig07581_46;	glyA, SHMT; glycine hydroxymethyltransferase [EC:2.1.2.1]
isotig08572_29;	glyA, SHMT; glycine hydroxymethyltransferase [EC:2.1.2.1]
isotig08798_15;	glyA, SHMT; glycine hydroxymethyltransferase [EC:2.1.2.1]
isotig06059_4;	gcvH, GCSH; glycine cleavage system H protein
isotig06183_5;	gcvH, GCSH; glycine cleavage system H protein
HRX1MBH02H4CPU_9;	gcvH, GCSH; glycine cleavage system H protein
HRX1MBH02JI7WS_9;	gcvH, GCSH; glycine cleavage system H protein
HRX1MBH02HUFNB_8;	gcvH, GCSH; glycine cleavage system H protein
HRX1MBH02GAXW9_9;	gcvH, GCSH; glycine cleavage system H protein
HRX1MBH02HX3VO_6;	gcvH, GCSH; glycine cleavage system H protein
HRX1MBH02I81GG_6;	gcvH, GCSH; glycine cleavage system H protein
HRX1MBH02ISMD5_6;	gcvH, GCSH; glycine cleavage system H protein
HRX1MBH02G2K26_6;	gcvH, GCSH; glycine cleavage system H protein
isotig09614_8;	GLYK; D-glycerate 3-kinase [EC:2.7.1.31]
isotig10020_21;	HPR1; hydroxypyruvate reductase 1
isotig11456_17;	HPR2; hydroxypyruvate reductase 2
isotig09489_11;	FDH; formate dehydrogenase [EC:1.2.1.2]
isotig14297_6;	purU; formyltetrahydrofolate deformylase [EC:3.5.1.10]
isotig07987_33;	E3.5.1.49; formamidase [EC:3.5.1.49]
Propanoate metabolism
isotig03024_28;	E2.3.1.9, atoB; acetyl-CoA C-acetyltransferase [EC:2.3.1.9]
isotig07462_39;	ACSS, acs; acetyl-CoA synthetase [EC:6.2.1.1]
isotig07256_19;	ACADM, acd; acyl-CoA dehydrogenase [EC:1.3.8.7]
isotig12942_19;	E1.3.1.-; [EC:1.3.1.-]
HS0W81S02DFCI6_10;	ECHS1; enoyl-CoA hydratase [EC:4.2.1.17]
isotig02414_13;	HIBCH; 3-hydroxyisobutyryl-CoA hydrolase [EC:3.1.2.4]
isotig10283_9;	HIBCH; 3-hydroxyisobutyryl-CoA hydrolase [EC:3.1.2.4]
isotig13360_19;	HIBCH; 3-hydroxyisobutyryl-CoA hydrolase [EC:3.1.2.4]
isotig07247_17;	accA; acetyl-CoA carboxylase carboxyl transferase subunit alpha [EC:6.4.1.2]
isotig07413_11;	accA; acetyl-CoA carboxylase carboxyl transferase subunit alpha [EC:6.4.1.2]
isotig12536_21;	accB, bccP; acetyl-CoA carboxylase biotin carboxyl carrier protein
isotig08476_30;	accC; acetyl-CoA carboxylase, biotin carboxylase subunit [EC:6.4.1.2 6.3.4.14]
isotig03496_69;	ACAC; acetyl-CoA carboxylase / biotin carboxylase [EC:6.4.1.2 6.3.4.14]
isotig07174_57;	ACAC; acetyl-CoA carboxylase / biotin carboxylase [EC:6.4.1.2 6.3.4.14]
HRX1MBH01CM4PT_9;	E4.1.1.9, MLYCD; malonyl-CoA decarboxylase [EC:4.1.1.9]
HRMYNUX02GTZCY_14;	PCCB, pccB; propionyl-CoA carboxylase beta chain [EC:6.4.1.3]
isotig10863_24;	LSC1; succinyl-CoA synthetase alpha subunit [EC:6.2.1.4 6.2.1.5]
isotig09571_7;	LSC2; succinyl-CoA synthetase beta subunit [EC:6.2.1.4 6.2.1.5]
isotig08508_34;	mmsA, iolA, ALDH6A1; malonate-semialdehyde dehydrogenase (acetylating) / methylmalonate-semialdehyde dehydrogenase [EC:1.2.1.18 1.2.1.27]
isotig04726_12;	E1.2.1.3; aldehyde dehydrogenase (NAD+) [EC:1.2.1.3]
isotig08264_35;	E1.2.1.3; aldehyde dehydrogenase (NAD+) [EC:1.2.1.3]
isotig08532_8;	E1.2.1.3; aldehyde dehydrogenase (NAD+) [EC:1.2.1.3]
isotig08766_12;	E1.2.1.3; aldehyde dehydrogenase (NAD+) [EC:1.2.1.3]
isotig09612_27;	ALDH7A1; aldehyde dehydrogenase family 7 member A1 [EC:1.2.1.31 1.2.1.8 1.2.1.3]
isotig10072_9;	LDH, ldh; L-lactate dehydrogenase [EC:1.1.1.27]
Butanoate metabolism
isotig03024_28;	E2.3.1.9, atoB; acetyl-CoA C-acetyltransferase [EC:2.3.1.9]
isotig03154_18;	paaH, hbd, fadB, mmgB; 3-hydroxybutyryl-CoA dehydrogenase [EC:1.1.1.157]
HS0W81S02DFCI6_10;	ECHS1; enoyl-CoA hydratase [EC:4.2.1.17]
isotig09441_13;	E1.1.1.-; [EC:1.1.1.-]
HRX1MBH02F4QB5_5;	E1.1.99.2; 2-hydroxyglutarate dehydrogenase [EC:1.1.99.2]
isotig08044_35;	E1.2.1.16, gabD; succinate-semialdehyde dehydrogenase (NADP+) [EC:1.2.1.16]
isotig01505_32;	E4.1.1.15, gadB, gadA, GAD; glutamate decarboxylase [EC:4.1.1.15]
isotig08857_10;	E2.3.3.10; hydroxymethylglutaryl-CoA synthase [EC:2.3.3.10]
isotig10690_11;	E4.1.3.4, HMGCL, hmgL; hydroxymethylglutaryl-CoA lyase [EC:4.1.3.4]
isotig03408_55;	PDHA, pdhA; pyruvate dehydrogenase E1 component subunit alpha [EC:1.2.4.1]
isotig09387_25;	PDHA, pdhA; pyruvate dehydrogenase E1 component subunit alpha [EC:1.2.4.1]
isotig08769_14;	PDHB, pdhB; pyruvate dehydrogenase E1 component subunit beta [EC:1.2.4.1]
isotig08792_28;	PDHB, pdhB; pyruvate dehydrogenase E1 component subunit beta [EC:1.2.4.1]
isotig09933_22;	PDHB, pdhB; pyruvate dehydrogenase E1 component subunit beta [EC:1.2.4.1]
isotig07738_15;	E2.2.1.6L, ilvB, ilvG, ilvI; acetolactate synthase I/II/III large subunit [EC:2.2.1.6]
isotig08113_9;	E2.2.1.6S, ilvH, ilvN; acetolactate synthase I/III small subunit [EC:2.2.1.6]
C5-Branched dibasic acid metabolism
isotig07738_15;	E2.2.1.6L, ilvB, ilvG, ilvI; acetolactate synthase I/II/III large subunit [EC:2.2.1.6]
isotig08113_9;	E2.2.1.6S, ilvH, ilvN; acetolactate synthase I/III small subunit [EC:2.2.1.6]
isotig08138_13;	leuC; 3-isopropylmalate/(R)-2-methylmalate dehydratase large subunit [EC:4.2.1.33 4.2.1.35]
isotig12829_17;	leuD; 3-isopropylmalate/(R)-2-methylmalate dehydratase small subunit [EC:4.2.1.33 4.2.1.35]
Inositol phosphate metabolism
isotig09740_20;	PIK3C3, VPS34; phosphatidylinositol 3-kinase [EC:2.7.1.137]
isotig11765_18;	PIK3C3, VPS34; phosphatidylinositol 3-kinase [EC:2.7.1.137]
isotig03356_24;	PI4K; phosphatidylinositol 4-kinase [EC:2.7.1.67]
isotig04372_29;	PI4K; phosphatidylinositol 4-kinase [EC:2.7.1.67]
isotig07115_21;	E2.7.1.68, PIP5K; 1-phosphatidylinositol-4-phosphate 5-kinase [EC:2.7.1.68]
isotig07748_9;	E2.7.1.68, PIP5K; 1-phosphatidylinositol-4-phosphate 5-kinase [EC:2.7.1.68]
isotig02240_27;	PLCD; phosphatidylinositol phospholipase C, delta [EC:3.1.4.11]
isotig13802_10;	PLCD; phosphatidylinositol phospholipase C, delta [EC:3.1.4.11]
isotig07099_20;	PTEN; phosphatidylinositol-3,4,5-trisphosphate 3-phosphatase and dual-specificity protein phosphatase PTEN [EC:3.1.3.16 3.1.3.48 3.1.3.67]
isotig06859_37;	PIKFYVE, FAB1; 1-phosphatidylinositol-3-phosphate 5-kinase [EC:2.7.1.150]
isotig07183_47;	PIKFYVE, FAB1; 1-phosphatidylinositol-3-phosphate 5-kinase [EC:2.7.1.150]
HRX1MBH02F6HC3_12;	PIKFYVE, FAB1; 1-phosphatidylinositol-3-phosphate 5-kinase [EC:2.7.1.150]
HRX1MBH02HPM54_12;	PIKFYVE, FAB1; 1-phosphatidylinositol-3-phosphate 5-kinase [EC:2.7.1.150]
HRX1MBH02G2DEA_13;	PIKFYVE, FAB1; 1-phosphatidylinositol-3-phosphate 5-kinase [EC:2.7.1.150]
isotig08280_27;	plcC; phospholipase C [EC:3.1.4.3]
isotig09149_9;	plcC; phospholipase C [EC:3.1.4.3]
HRX1MBH01C46WX_6;	E3.1.3.25, IMPA, suhB; myo-inositol-1(or 4)-monophosphatase [EC:3.1.3.25]
isotig12477_19;	VTC4; inositol-phosphate phosphatase / L-galactose 1-phosphate phosphatase [EC:3.1.3.25 3.1.3.-]
isotig12580_18;	E2.7.8.11; CDP-diacylglycerol--inositol 3-phosphatidyltransferase [EC:2.7.8.11]
isotig01594_38;	E5.5.1.4, INO1; myo-inositol-1-phosphate synthase [EC:5.5.1.4]
isotig04450_31;	SAL; 3'(2'), 5'-bisphosphate nucleotidase / inositol polyphosphate 1-phosphatase [EC:3.1.3.7 3.1.3.57]
isotig10461_28;	ITPK1; inositol-1,3,4-trisphosphate 5/6-kinase / inositol-tetrakisphosphate 1-kinase [EC:2.7.1.159 2.7.1.134]
isotig10691_24;	ITPK1; inositol-1,3,4-trisphosphate 5/6-kinase / inositol-tetrakisphosphate 1-kinase [EC:2.7.1.159 2.7.1.134]
isotig12535_20;	IPK2; 1D-myo-Inositol-tetrakisphosphate 5-kinase / inositol-polyphosphate multikinase [EC:2.7.1.140 2.7.1.151]
isotig12939_9;	IPMK; inositol-polyphosphate multikinase [EC:2.7.1.151]
HS0W81S02ESWQX_10;	IPPK; inositol-pentakisphosphate 2-kinase [EC:2.7.1.158]
HS0W81S02EMK3N_8;	IPPK; inositol-pentakisphosphate 2-kinase [EC:2.7.1.158]
HRX1MBH02HFDB8_7;	IPPK; inositol-pentakisphosphate 2-kinase [EC:2.7.1.158]
isotig11720_7;	MIOX; inositol oxygenase [EC:1.13.99.1]
isotig12779_17;	MIOX; inositol oxygenase [EC:1.13.99.1]
isotig08508_34;	mmsA, iolA, ALDH6A1; malonate-semialdehyde dehydrogenase (acetylating) / methylmalonate-semialdehyde dehydrogenase [EC:1.2.1.18 1.2.1.27]
isotig12553_5;	TPI, tpiA; triosephosphate isomerase (TIM) [EC:5.3.1.1]
Energy Metabolism
Oxidative phosphorylation
HRX1MBH02HQL17_1;	ndhC; NAD(P)H-quinone oxidoreductase subunit 3 [EC:1.6.5.3]
HS0W81S01B0AK6_3;	ND1; NADH-ubiquinone oxidoreductase chain 1 [EC:1.6.5.3]
HRX1MBH02GNSHF_3;	ND5; NADH-ubiquinone oxidoreductase chain 5 [EC:1.6.5.3]
isotig04170_10;	NDUFS1; NADH dehydrogenase (ubiquinone) Fe-S protein 1 [EC:1.6.5.3 1.6.99.3]
HRX1MBH01A1PJJ_12;	NDUFS2; NADH dehydrogenase (ubiquinone) Fe-S protein 2 [EC:1.6.5.3 1.6.99.3]
HRX1MBH02FP7EB_16;	NDUFS3; NADH dehydrogenase (ubiquinone) Fe-S protein 3 [EC:1.6.5.3 1.6.99.3]
isotig13626_16;	NDUFS4; NADH dehydrogenase (ubiquinone) Fe-S protein 4 [EC:1.6.5.3 1.6.99.3]
isotig16363_3;	NDUFS5; NADH dehydrogenase (ubiquinone) Fe-S protein 5 [EC:1.6.5.3 1.6.99.3]
isotig17092_9;	NDUFS6; NADH dehydrogenase (ubiquinone) Fe-S protein 6 [EC:1.6.5.3 1.6.99.3]
isotig12337_13;	NDUFS7; NADH dehydrogenase (ubiquinone) Fe-S protein 7 [EC:1.6.5.3 1.6.99.3]
isotig12782_16;	NDUFS8; NADH dehydrogenase (ubiquinone) Fe-S protein 8 [EC:1.6.5.3 1.6.99.3]
HS0W81S02DECB9_6;	NDUFV1; NADH dehydrogenase (ubiquinone) flavoprotein 1 [EC:1.6.5.3 1.6.99.3]
isotig12231_20;	NDUFV2; NADH dehydrogenase (ubiquinone) flavoprotein 2 [EC:1.6.5.3 1.6.99.3]
isotig16717_9;	NDUFA2; NADH dehydrogenase (ubiquinone) 1 alpha subcomplex 2 [EC:1.6.5.3 1.6.99.3]
isotig14049_14;	NDUFA5; NADH dehydrogenase (ubiquinone) 1 alpha subcomplex 5 [EC:1.6.5.3 1.6.99.3]
isotig14316_7;	NDUFA6; NADH dehydrogenase (ubiquinone) 1 alpha subcomplex 6 [EC:1.6.5.3 1.6.99.3]
isotig16861_4;	NDUFA8; NADH dehydrogenase (ubiquinone) 1 alpha subcomplex 8 [EC:1.6.5.3 1.6.99.3]
isotig01630_6;	NDUFA9; NADH dehydrogenase (ubiquinone) 1 alpha subcomplex 9 [EC:1.6.5.3 1.6.99.3]
isotig14942_16;	NDUFAB1; NADH dehydrogenase (ubiquinone) 1 alpha/beta subcomplex 1 [EC:1.6.5.3 1.6.99.3]
HRX1MBH01DU8BJ_3;	NDUFAB1; NADH dehydrogenase (ubiquinone) 1 alpha/beta subcomplex 1 [EC:1.6.5.3 1.6.99.3]
isotig04836_33;	ndh; NADH dehydrogenase [EC:1.6.99.3]
isotig08747_30;	ndh; NADH dehydrogenase [EC:1.6.99.3]
isotig07806_15;	SDHA, SDH1; succinate dehydrogenase (ubiquinone) flavoprotein subunit [EC:1.3.5.1]
isotig12245_8;	SDHB, SDH2; succinate dehydrogenase (ubiquinone) iron-sulfur subunit [EC:1.3.5.1]
isotig05035_25;	UQCRFS1, RIP1, petA; ubiquinol-cytochrome c reductase iron-sulfur subunit [EC:1.10.2.2]
HS0W81S02C382A_2;	CYTB, petB; ubiquinol-cytochrome c reductase cytochrome b subunit
isotig10117_22;	CYC1, CYT1, petC; ubiquinol-cytochrome c reductase cytochrome c1 subunit
isotig16784_10;	QCR6, UQCRH; ubiquinol-cytochrome c reductase subunit 6
isotig12014_10;	COX10; protoheme IX farnesyltransferase [EC:2.5.1.-]
HRX1MBH02JGPR9_9;	COX3; cytochrome c oxidase subunit 3
HRMYNUX02H36Y4_2;	COX1; cytochrome c oxidase subunit 1 [EC:1.9.3.1]
HRMYNUX02I85GK_10;	COX2; cytochrome c oxidase subunit 2
HRX1MBH02G9ZW2_6;	COX2; cytochrome c oxidase subunit 2
HRX1MBH02ILHQB_6;	COX2; cytochrome c oxidase subunit 2
HRX1MBH02HD8SF_6;	COX2; cytochrome c oxidase subunit 2
isotig13182_4;	COX5B; cytochrome c oxidase subunit 5b
isotig04912_6;	COX6B; cytochrome c oxidase subunit 6b
isotig13673_19;	COX11; cytochrome c oxidase assembly protein subunit 11
isotig04501_13;	COX15; cytochrome c oxidase assembly protein subunit 15
HRX1MBH02G97P2_7;	COX17; cytochrome c oxidase assembly protein subunit 17
isotig09422_23;	ATPF1G, atpG; F-type H+-transporting ATPase subunit gamma [EC:3.6.3.14]
isotig12914_12;	ATPF1D, atpH; F-type H+-transporting ATPase subunit delta [EC:3.6.3.14]
isotig12422_16;	ATPeF1D, ATP5D; F-type H+-transporting ATPase subunit delta [EC:3.6.3.14]
isotig15005_7;	ATPeF1D, ATP5D; F-type H+-transporting ATPase subunit delta [EC:3.6.3.14]
HS0W81S02D6V8I_6;	ATPeF1B, ATP5B; F-type H+-transporting ATPase subunit beta [EC:3.6.3.14]
HS0W81S02C8YKS_7;	ATPeF1B, ATP5B; F-type H+-transporting ATPase subunit beta [EC:3.6.3.14]
isotig02445_8;	ATPeF1G, ATP5C1; F-type H+-transporting ATPase subunit gamma [EC:3.6.3.14]
HRX1MBH01DC2Q3_3;	ATPeF1A, ATP5A1; F-type H+-transporting ATPase subunit alpha [EC:3.6.3.14]
HRX1MBH02HQSAI_9;	ATPeF1A, ATP5A1; F-type H+-transporting ATPase subunit alpha [EC:3.6.3.14]
isotig11998_17;	ATPeF1O, ATP5O; F-type H+-transporting ATPase oligomycin sensitivity conferral protein [EC:3.6.3.14]
isotig13503_15;	ATPeF0C, ATP5G; F-type H+-transporting ATPase subunit c [EC:3.6.3.14]
isotig12884_18;	ATPeFD, ATP5H; F-type H+-transporting ATPase subunit d [EC:3.6.3.14]
isotig15402_16;	ATPeFG, ATP5L; F-type H+-transporting ATPase subunit g [EC:3.6.3.14]
HRMYNUX02I8R96_10;	ATPeFG, ATP5L; F-type H+-transporting ATPase subunit g [EC:3.6.3.14]
isotig10057_10;	ATPeVAC39, ATP6D; V-type H+-transporting ATPase subunit AC39 [EC:3.6.3.14]
isotig09427_28;	ATPeVC, ATP6C; V-type H+-transporting ATPase subunit C [EC:3.6.3.14]
isotig07536_14;	ATPeVA, ATP6A1; V-type H+-transporting ATPase subunit A [EC:3.6.3.14]
isotig03948_29;	ATPeVB, ATP6B1; V-type H+-transporting ATPase subunit B [EC:3.6.3.14]
isotig11817_18;	ATPeVE, ATP6E; V-type H+-transporting ATPase subunit E [EC:3.6.3.14]
HS0W81S02C3QBA_6;	ATPeVE, ATP6E; V-type H+-transporting ATPase subunit E [EC:3.6.3.14]
HRMYNUX02HWMA1_4;	ATPeVE, ATP6E; V-type H+-transporting ATPase subunit E [EC:3.6.3.14]
isotig11963_6;	ATPeVPL, ATP6L; V-type H+-transporting ATPase 16kDa proteolipid subunit [EC:3.6.3.14]
isotig12803_5;	ATPeVPL, ATP6L; V-type H+-transporting ATPase 16kDa proteolipid subunit [EC:3.6.3.14]
isotig12994_6;	ATPeVPL, ATP6L; V-type H+-transporting ATPase 16kDa proteolipid subunit [EC:3.6.3.14]
isotig13818_6;	ATPeVPL, ATP6L; V-type H+-transporting ATPase 16kDa proteolipid subunit [EC:3.6.3.14]
isotig03422_50;	ATPeVI, ATP6N1A; V-type H+-transporting ATPase subunit I [EC:3.6.3.14]
isotig11199_22;	ATPeVD, ATP6M; V-type H+-transporting ATPase subunit D [EC:3.6.3.14]
isotig16442_5;	ATPeVH, ATP6H; V-type H+-transporting ATPase subunit H [EC:3.6.3.14]
isotig16642_3;	ATPeVH, ATP6H; V-type H+-transporting ATPase subunit H [EC:3.6.3.14]
isotig08135_37;	ATPeV54kD; V-type H+-transporting ATPase 54 kD subunit [EC:3.6.3.14]
isotig01711_25;	E3.6.3.6; H+-transporting ATPase [EC:3.6.3.6]
isotig06973_27;	E3.6.3.6; H+-transporting ATPase [EC:3.6.3.6]
isotig06978_62;	E3.6.3.6; H+-transporting ATPase [EC:3.6.3.6]
isotig03462_51;	ppa; inorganic pyrophosphatase [EC:3.6.1.1]
isotig07086_57;	ppa; inorganic pyrophosphatase [EC:3.6.1.1]
isotig11570_19;	ppa; inorganic pyrophosphatase [EC:3.6.1.1]
isotig13054_8;	ppa; inorganic pyrophosphatase [EC:3.6.1.1]
isotig13900_7;	ppa; inorganic pyrophosphatase [EC:3.6.1.1]
Photosynthesis
isotig11785_18;	psbP; photosystem II oxygen-evolving enhancer protein 2
isotig13510_6;	psbP; photosystem II oxygen-evolving enhancer protein 2
isotig12194_15;	psbQ; photosystem II oxygen-evolving enhancer protein 3
isotig15481_10;	psbQ; photosystem II oxygen-evolving enhancer protein 3
HRX1MBH02JJAEI_10;	psbQ; photosystem II oxygen-evolving enhancer protein 3
HRX1MBH02FL5IH_10;	psbQ; photosystem II oxygen-evolving enhancer protein 3
isotig02598_4;	psbR; photosystem II 10kDa protein
isotig12508_8;	psbS; photosystem II 22kDa protein
isotig11909_15;	psbY; photosystem II PsbY protein
isotig13598_4;	psb27; photosystem II Psb27 protein
isotig14733_14;	psb28; photosystem II 13kDa protein
isotig05310_16;	psaD; photosystem I subunit II
isotig02157_14;	psaE; photosystem I subunit IV
isotig03138_10;	psaF; photosystem I subunit III
isotig16302_8;	psaK; photosystem I subunit X
isotig00303_31;	psaL; photosystem I subunit XI
isotig00335_51;	petC; cytochrome b6-f complex iron-sulfur subunit [EC:1.10.9.1]
isotig12730_15;	petC; cytochrome b6-f complex iron-sulfur subunit [EC:1.10.9.1]
isotig00806_29;	petE; plastocyanin
isotig03255_11;	petF; ferredoxin
isotig13332_6;	petF; ferredoxin
isotig15691_4;	petF; ferredoxin
isotig15736_5;	petF; ferredoxin
HRX1MBH01DF5MJ_11;	petF; ferredoxin
HRX1MBH02GGI7M_11;	petF; ferredoxin
isotig03036_29;	petH; ferredoxin--NADP+ reductase [EC:1.18.1.2]
isotig09271_10;	petH; ferredoxin--NADP+ reductase [EC:1.18.1.2]
HRX1MBH02JFDVH_4;	petJ; cytochrome c6
HRX1MBH02F9RX1_4;	petJ; cytochrome c6
HRX1MBH02HMWCD_4;	petJ; cytochrome c6
HRX1MBH02JQX1A_4;	petJ; cytochrome c6
HRX1MBH02JUASU_4;	petJ; cytochrome c6
isotig09422_23;	ATPF1G, atpG; F-type H+-transporting ATPase subunit gamma [EC:3.6.3.14]
isotig12914_12;	ATPF1D, atpH; F-type H+-transporting ATPase subunit delta [EC:3.6.3.14]
Photosynthesis - antenna proteins
isotig01777_18;	LHCA1; light-harvesting complex I chlorophyll a/b binding protein 1
isotig11458_23;	LHCA2; light-harvesting complex I chlorophyll a/b binding protein 2
isotig15781_7;	LHCA2; light-harvesting complex I chlorophyll a/b binding protein 2
isotig11128_25;	LHCA3; light-harvesting complex I chlorophyll a/b binding protein 3
isotig13697_15;	LHCA5; light-harvesting complex I chlorophyll a/b binding protein 5
isotig03224_7;	LHCB1; light-harvesting complex II chlorophyll a/b binding protein 1
isotig05564_15;	LHCB1; light-harvesting complex II chlorophyll a/b binding protein 1
isotig13047_16;	LHCB1; light-harvesting complex II chlorophyll a/b binding protein 1
isotig13272_7;	LHCB1; light-harvesting complex II chlorophyll a/b binding protein 1
isotig04923_19;	LHCB3; light-harvesting complex II chlorophyll a/b binding protein 3
isotig02661_17;	LHCB4; light-harvesting complex II chlorophyll a/b binding protein 4
isotig04829_19;	LHCB5; light-harvesting complex II chlorophyll a/b binding protein 5
isotig03034_29;	LHCB6; light-harvesting complex II chlorophyll a/b binding protein 6
isotig01171_9;	LHCB7; light-harvesting complex II chlorophyll a/b binding protein 7
Photosynthesis proteins [BR:ko00194]
Carbon fixation in photosynthetic organisms
isotig15398_5;	rbcS; ribulose-bisphosphate carboxylase small chain [EC:4.1.1.39]
isotig04022_13;	PGK, pgk; phosphoglycerate kinase [EC:2.7.2.3]
isotig09915_11;	PGK, pgk; phosphoglycerate kinase [EC:2.7.2.3]
isotig08488_11;	GAPA; glyceraldehyde-3-phosphate dehydrogenase (NADP+) (phosphorylating) [EC:1.2.1.13]
isotig08847_13;	GAPA; glyceraldehyde-3-phosphate dehydrogenase (NADP+) (phosphorylating) [EC:1.2.1.13]
isotig04716_26;	ALDO, fbaB; fructose-bisphosphate aldolase, class I [EC:4.1.2.13]
isotig05398_24;	ALDO, fbaB; fructose-bisphosphate aldolase, class I [EC:4.1.2.13]
isotig09664_30;	ALDO, fbaB; fructose-bisphosphate aldolase, class I [EC:4.1.2.13]
isotig11059_6;	ALDO, fbaB; fructose-bisphosphate aldolase, class I [EC:4.1.2.13]
isotig10206_27;	FBP, fbp; fructose-1,6-bisphosphatase I [EC:3.1.3.11]
isotig10497_10;	FBP, fbp; fructose-1,6-bisphosphatase I [EC:3.1.3.11]
HRMYNUX02F7Z4G_9;	FBP, fbp; fructose-1,6-bisphosphatase I [EC:3.1.3.11]
HRMYNUX02GQMOU_9;	FBP, fbp; fructose-1,6-bisphosphatase I [EC:3.1.3.11]
isotig03460_15;	E2.2.1.1, tktA, tktB; transketolase [EC:2.2.1.1]
isotig09635_23;	E3.1.3.37; sedoheptulose-bisphosphatase [EC:3.1.3.37]
isotig03142_18;	rpiA; ribose 5-phosphate isomerase A [EC:5.3.1.6]
isotig04936_19;	rpiA; ribose 5-phosphate isomerase A [EC:5.3.1.6]
HRX1MBH02IVM09_12;	rpiA; ribose 5-phosphate isomerase A [EC:5.3.1.6]
isotig04722_10;	E2.7.1.19, prkB; phosphoribulokinase [EC:2.7.1.19]
isotig12553_5;	TPI, tpiA; triosephosphate isomerase (TIM) [EC:5.3.1.1]
isotig10016_7;	rpe, RPE; ribulose-phosphate 3-epimerase [EC:5.1.3.1]
isotig15291_16;	rpe, RPE; ribulose-phosphate 3-epimerase [EC:5.1.3.1]
isotig03352_58;	ppc; phosphoenolpyruvate carboxylase [EC:4.1.1.31]
isotig09002_10;	GOT1; aspartate aminotransferase, cytoplasmic [EC:2.6.1.1]
isotig07986_17;	E4.1.1.49, pckA; phosphoenolpyruvate carboxykinase (ATP) [EC:4.1.1.49]
isotig07594_38;	PK, pyk; pyruvate kinase [EC:2.7.1.40]
isotig07609_13;	PK, pyk; pyruvate kinase [EC:2.7.1.40]
isotig07867_12;	PK, pyk; pyruvate kinase [EC:2.7.1.40]
isotig08171_9;	PK, pyk; pyruvate kinase [EC:2.7.1.40]
isotig08177_35;	PK, pyk; pyruvate kinase [EC:2.7.1.40]
isotig08499_13;	PK, pyk; pyruvate kinase [EC:2.7.1.40]
isotig08669_10;	PK, pyk; pyruvate kinase [EC:2.7.1.40]
HRX1MBH01CZ683_3;	PK, pyk; pyruvate kinase [EC:2.7.1.40]
HRX1MBH01BVZ1P_3;	PK, pyk; pyruvate kinase [EC:2.7.1.40]
HRX1MBH01COZ7K_3;	PK, pyk; pyruvate kinase [EC:2.7.1.40]
HRX1MBH01COTBU_3;	PK, pyk; pyruvate kinase [EC:2.7.1.40]
isotig08843_33;	GPT, ALT; alanine transaminase [EC:2.6.1.2]
isotig01792_43;	GGAT; glutamate--glyoxylate aminotransferase [EC:2.6.1.4 2.6.1.2 2.6.1.44 2.6.1.-]
isotig11602_19;	ppdK; pyruvate,orthophosphate dikinase [EC:2.7.9.1]
isotig12040_13;	ppdK; pyruvate,orthophosphate dikinase [EC:2.7.9.1]
isotig08026_11;	E1.1.1.40, maeB; malate dehydrogenase (oxaloacetate-decarboxylating)(NADP+) [EC:1.1.1.40]
isotig04242_23;	E1.1.1.82; malate dehydrogenase (NADP+) [EC:1.1.1.82]
isotig08803_7;	GOT2; aspartate aminotransferase, mitochondrial [EC:2.6.1.1]
isotig07505_51;	MDH1; malate dehydrogenase [EC:1.1.1.37]
isotig08405_12;	MDH2; malate dehydrogenase [EC:1.1.1.37]
isotig09481_9;	MDH2; malate dehydrogenase [EC:1.1.1.37]
isotig09952_14;	MDH2; malate dehydrogenase [EC:1.1.1.37]
isotig07634_15;	E1.1.1.39; malate dehydrogenase (decarboxylating) [EC:1.1.1.39]
isotig07851_30;	E1.1.1.39; malate dehydrogenase (decarboxylating) [EC:1.1.1.39]
Carbon fixation pathways in prokaryotes
isotig03352_58;	ppc; phosphoenolpyruvate carboxylase [EC:4.1.1.31]
isotig07148_56;	E4.2.1.2B, fumC; fumarate hydratase, class II [EC:4.2.1.2]
isotig03024_28;	E2.3.1.9, atoB; acetyl-CoA C-acetyltransferase [EC:2.3.1.9]
isotig09127_24;	IDH1, IDH2, icd; isocitrate dehydrogenase [EC:1.1.1.42]
isotig16493_4;	ACO, acnA; aconitate hydratase 1 [EC:4.2.1.3]
HRX1MBH02IU28W_8;	ACO, acnA; aconitate hydratase 1 [EC:4.2.1.3]
isotig07742_15;	ACLY; ATP citrate (pro-S)-lyase [EC:2.3.3.8]
isotig09161_31;	ACLY; ATP citrate (pro-S)-lyase [EC:2.3.3.8]
isotig09328_13;	ACLY; ATP citrate (pro-S)-lyase [EC:2.3.3.8]
isotig07247_17;	accA; acetyl-CoA carboxylase carboxyl transferase subunit alpha [EC:6.4.1.2]
isotig07413_11;	accA; acetyl-CoA carboxylase carboxyl transferase subunit alpha [EC:6.4.1.2]
isotig12536_21;	accB, bccP; acetyl-CoA carboxylase biotin carboxyl carrier protein
isotig08476_30;	accC; acetyl-CoA carboxylase, biotin carboxylase subunit [EC:6.4.1.2 6.3.4.14]
HRMYNUX02GTZCY_14;	PCCB, pccB; propionyl-CoA carboxylase beta chain [EC:6.4.1.3]
isotig07755_34;	fhs; formate--tetrahydrofolate ligase [EC:6.3.4.3]
isotig02926_18;	E1.5.1.20, metF; methylenetetrahydrofolate reductase (NADPH) [EC:1.5.1.20]
isotig07462_39;	ACSS, acs; acetyl-CoA synthetase [EC:6.2.1.1]
Methane metabolism
isotig01095_33;	E1.11.1.7; peroxidase [EC:1.11.1.7]
isotig04611_17;	E1.11.1.7; peroxidase [EC:1.11.1.7]
isotig04790_31;	E1.11.1.7; peroxidase [EC:1.11.1.7]
isotig04850_9;	E1.11.1.7; peroxidase [EC:1.11.1.7]
isotig05518_19;	E1.11.1.7; peroxidase [EC:1.11.1.7]
isotig09695_22;	E1.11.1.7; peroxidase [EC:1.11.1.7]
isotig09830_28;	E1.11.1.7; peroxidase [EC:1.11.1.7]
isotig10189_21;	E1.11.1.7; peroxidase [EC:1.11.1.7]
isotig11508_8;	E1.11.1.7; peroxidase [EC:1.11.1.7]
isotig11607_20;	E1.11.1.7; peroxidase [EC:1.11.1.7]
isotig12688_17;	E1.11.1.7; peroxidase [EC:1.11.1.7]
isotig13853_18;	E1.11.1.7; peroxidase [EC:1.11.1.7]
isotig15703_9;	E1.11.1.7; peroxidase [EC:1.11.1.7]
HRX1MBH02GD5DC_11;	E1.11.1.7; peroxidase [EC:1.11.1.7]
HRX1MBH02F4W76_11;	E1.11.1.7; peroxidase [EC:1.11.1.7]
HRX1MBH02F0SWO_18;	E1.11.1.7; peroxidase [EC:1.11.1.7]
HRX1MBH02JZWQQ_4;	katG; catalase-peroxidase [EC:1.11.1.21]
isotig04914_12;	katE, CAT, catB, srpA; catalase [EC:1.11.1.6]
isotig04582_30;	frmA, ADH5, adhC; S-(hydroxymethyl)glutathione dehydrogenase / alcohol dehydrogenase [EC:1.1.1.284 1.1.1.1]
isotig10295_7;	frmA, ADH5, adhC; S-(hydroxymethyl)glutathione dehydrogenase / alcohol dehydrogenase [EC:1.1.1.284 1.1.1.1]
isotig10500_6;	frmB, ESD, fghA; S-formylglutathione hydrolase [EC:3.1.2.12]
isotig09489_11;	FDH; formate dehydrogenase [EC:1.2.1.2]
isotig00910_47;	glyA, SHMT; glycine hydroxymethyltransferase [EC:2.1.2.1]
isotig03014_14;	glyA, SHMT; glycine hydroxymethyltransferase [EC:2.1.2.1]
isotig07581_46;	glyA, SHMT; glycine hydroxymethyltransferase [EC:2.1.2.1]
isotig08572_29;	glyA, SHMT; glycine hydroxymethyltransferase [EC:2.1.2.1]
isotig08798_15;	glyA, SHMT; glycine hydroxymethyltransferase [EC:2.1.2.1]
contig01732_24;	AGXT; alanine-glyoxylate transaminase / serine-glyoxylate transaminase / serine-pyruvate transaminase [EC:2.6.1.44 2.6.1.45 2.6.1.51]
isotig09111_10;	ENO, eno; enolase [EC:4.2.1.11]
isotig09138_27;	ENO, eno; enolase [EC:4.2.1.11]
isotig10248_10;	ENO, eno; enolase [EC:4.2.1.11]
isotig03352_58;	ppc; phosphoenolpyruvate carboxylase [EC:4.1.1.31]
isotig02926_18;	E1.5.1.20, metF; methylenetetrahydrofolate reductase (NADPH) [EC:1.5.1.20]
isotig10206_27;	FBP, fbp; fructose-1,6-bisphosphatase I [EC:3.1.3.11]
isotig10497_10;	FBP, fbp; fructose-1,6-bisphosphatase I [EC:3.1.3.11]
HRMYNUX02F7Z4G_9;	FBP, fbp; fructose-1,6-bisphosphatase I [EC:3.1.3.11]
HRMYNUX02GQMOU_9;	FBP, fbp; fructose-1,6-bisphosphatase I [EC:3.1.3.11]
isotig08786_21;	PFK, pfk; 6-phosphofructokinase [EC:2.7.1.11]
isotig11968_9;	PFK, pfk; 6-phosphofructokinase [EC:2.7.1.11]
isotig06071_4;	frhB; coenzyme F420 hydrogenase beta subunit [EC:1.12.98.1]
isotig07462_39;	ACSS, acs; acetyl-CoA synthetase [EC:6.2.1.1]
HRX1MBH02IAHVF_11;	gpmA, PGAM; 2,3-bisphosphoglycerate-dependent phosphoglycerate mutase [EC:5.4.2.1]
isotig08089_10;	gpmI; 2,3-bisphosphoglycerate-independent phosphoglycerate mutase [EC:5.4.2.1]
isotig08559_34;	gpmB; probable phosphoglycerate mutase [EC:5.4.2.1]
isotig13083_6;	gpmB; probable phosphoglycerate mutase [EC:5.4.2.1]
isotig07819_30;	serA, PHGDH; D-3-phosphoglycerate dehydrogenase [EC:1.1.1.95]
isotig08010_30;	serA, PHGDH; D-3-phosphoglycerate dehydrogenase [EC:1.1.1.95]
isotig09792_6;	serC, PSAT1; phosphoserine aminotransferase [EC:2.6.1.52]
isotig12604_19;	serB, PSPH; phosphoserine phosphatase [EC:3.1.3.3]
HRMYNUX02IO9K2_9;	serB, PSPH; phosphoserine phosphatase [EC:3.1.3.3]
Nitrogen metabolism
isotig07987_33;	E3.5.1.49; formamidase [EC:3.5.1.49]
isotig14664_14;	cynS; cyanate lyase [EC:4.2.1.104]
isotig10352_21;	cynT, can; carbonic anhydrase [EC:4.2.1.1]
isotig10787_7;	cynT, can; carbonic anhydrase [EC:4.2.1.1]
isotig12081_10;	cynT, can; carbonic anhydrase [EC:4.2.1.1]
isotig12106_17;	cah; carbonic anhydrase [EC:4.2.1.1]
isotig12169_20;	cah; carbonic anhydrase [EC:4.2.1.1]
isotig13368_7;	cah; carbonic anhydrase [EC:4.2.1.1]
isotig14457_6;	cah; carbonic anhydrase [EC:4.2.1.1]
isotig02312_22;	gcvT, AMT; aminomethyltransferase [EC:2.1.2.10]
HRMYNUX02JQLY2_4;	E1.4.1.3; glutamate dehydrogenase (NAD(P)+) [EC:1.4.1.3]
HRX1MBH01A02EC_3;	E1.4.1.3; glutamate dehydrogenase (NAD(P)+) [EC:1.4.1.3]
isotig01860_18;	E1.4.1.4, gdhA; glutamate dehydrogenase (NADP+) [EC:1.4.1.4]
isotig01575_21;	glnA; glutamine synthetase [EC:6.3.1.2]
isotig03282_122;	GLT1; glutamate synthase (NADPH/NADH) [EC:1.4.1.13 1.4.1.14]
isotig07598_43;	asnB, ASNS; asparagine synthase (glutamine-hydrolysing) [EC:6.3.5.4]
isotig07800_41;	asnB, ASNS; asparagine synthase (glutamine-hydrolysing) [EC:6.3.5.4]
isotig03304_112;	gltS; glutamate synthase (ferredoxin) [EC:1.4.7.1]
isotig05035_25;	UQCRFS1, RIP1, petA; ubiquinol-cytochrome c reductase iron-sulfur subunit [EC:1.10.2.2]
HS0W81S02C382A_2;	CYTB, petB; ubiquinol-cytochrome c reductase cytochrome b subunit
isotig10117_22;	CYC1, CYT1, petC; ubiquinol-cytochrome c reductase cytochrome c1 subunit
isotig14544_5;	fixA, etfB; electron transfer flavoprotein beta subunit
isotig12686_20;	fixB, etfA; electron transfer flavoprotein alpha subunit
Sulfur metabolism
isotig00376_21;	PAPSS; 3'-phosphoadenosine 5'-phosphosulfate synthase [EC:2.7.7.4 2.7.1.25]
isotig08776_10;	PAPSS; 3'-phosphoadenosine 5'-phosphosulfate synthase [EC:2.7.7.4 2.7.1.25]
isotig05620_7;	cysC; adenylylsulfate kinase [EC:2.7.1.25]
isotig10540_21;	cysC; adenylylsulfate kinase [EC:2.7.1.25]
isotig08550_34;	cysH; phosphoadenosine phosphosulfate reductase [EC:1.8.4.8]
isotig10233_23;	E3.1.3.7, cysQ, MET22, BPNT1; 3'(2'), 5'-bisphosphate nucleotidase [EC:3.1.3.7]
isotig13017_8;	E3.1.3.7, cysQ, MET22, BPNT1; 3'(2'), 5'-bisphosphate nucleotidase [EC:3.1.3.7]
isotig15700_5;	E3.1.3.7, cysQ, MET22, BPNT1; 3'(2'), 5'-bisphosphate nucleotidase [EC:3.1.3.7]
isotig04450_31;	SAL; 3'(2'), 5'-bisphosphate nucleotidase / inositol polyphosphate 1-phosphatase [EC:3.1.3.7 3.1.3.57]
isotig10211_23;	E1.8.3.1, SUOX; sulfite oxidase [EC:1.8.3.1]
isotig03655_37;	sir; sulfite reductase (ferredoxin) [EC:1.8.7.1]
isotig10339_6;	metC; cystathionine beta-lyase [EC:4.4.1.8]
isotig09562_25;	E2.3.1.30, cysE; serine O-acetyltransferase [EC:2.3.1.30]
isotig09828_10;	E2.3.1.30, cysE; serine O-acetyltransferase [EC:2.3.1.30]
isotig01328_10;	cysK; cysteine synthase A [EC:2.5.1.47]
isotig04407_25;	cysK; cysteine synthase A [EC:2.5.1.47]
isotig04740_25;	cysK; cysteine synthase A [EC:2.5.1.47]
isotig11782_17;	cysK; cysteine synthase A [EC:2.5.1.47]
HS0W81S01BCRFZ_6;	cysK; cysteine synthase A [EC:2.5.1.47]
isotig10895_8;	ATCYSC1; L-3-cyanoalanine synthase/ cysteine synthase [EC:2.5.1.47 4.4.1.9]
Lipid Metabolism
Fatty acid biosynthesis
isotig07247_17;	accA; acetyl-CoA carboxylase carboxyl transferase subunit alpha [EC:6.4.1.2]
isotig07413_11;	accA; acetyl-CoA carboxylase carboxyl transferase subunit alpha [EC:6.4.1.2]
isotig12536_21;	accB, bccP; acetyl-CoA carboxylase biotin carboxyl carrier protein
isotig08476_30;	accC; acetyl-CoA carboxylase, biotin carboxylase subunit [EC:6.4.1.2 6.3.4.14]
isotig03496_69;	ACAC; acetyl-CoA carboxylase / biotin carboxylase [EC:6.4.1.2 6.3.4.14]
isotig07174_57;	ACAC; acetyl-CoA carboxylase / biotin carboxylase [EC:6.4.1.2 6.3.4.14]
isotig11610_20;	fabD; [acyl-carrier-protein] S-malonyltransferase [EC:2.3.1.39]
isotig06942_63;	fabF; 3-oxoacyl-[acyl-carrier-protein] synthase II [EC:2.3.1.179]
isotig08727_10;	fabF; 3-oxoacyl-[acyl-carrier-protein] synthase II [EC:2.3.1.179]
isotig10232_25;	fabH; 3-oxoacyl-[acyl-carrier-protein] synthase III [EC:2.3.1.180]
isotig10412_23;	fabG; 3-oxoacyl-[acyl-carrier protein] reductase [EC:1.1.1.100]
isotig11519_22;	fabG; 3-oxoacyl-[acyl-carrier protein] reductase [EC:1.1.1.100]
isotig13034_13;	fabG; 3-oxoacyl-[acyl-carrier protein] reductase [EC:1.1.1.100]
isotig09112_32;	fabI; enoyl-[acyl-carrier protein] reductase I [EC:1.3.1.9]
isotig07723_32;	FATB; fatty acyl-ACP thioesterase B [EC:3.1.2.14 3.1.2.-]
isotig09945_9;	FATA; fatty acyl-ACP thioesterase A [EC:3.1.2.14 3.1.2.-]
isotig08827_14;	DESA1; acyl-[acyl-carrier-protein] desaturase [EC:1.14.19.2]
isotig09097_11;	DESA1; acyl-[acyl-carrier-protein] desaturase [EC:1.14.19.2]
Fatty acid elongation
HS0W81S02DFCI6_10;	ECHS1; enoyl-CoA hydratase [EC:4.2.1.17]
isotig05349_18;	MECR, NRBF1; mitochondrial trans-2-enoyl-CoA reductase [EC:1.3.1.38]
contig11562_20;	PPT; palmitoyl-protein thioesterase [EC:3.1.2.22]
isotig10683_26;	PPT; palmitoyl-protein thioesterase [EC:3.1.2.22]
isotig08114_22;	KCS; 3-ketoacyl-CoA synthase [EC:2.3.1.-]
isotig08227_15;	KCS; 3-ketoacyl-CoA synthase [EC:2.3.1.-]
isotig08271_31;	KCS; 3-ketoacyl-CoA synthase [EC:2.3.1.-]
isotig08300_11;	KCS; 3-ketoacyl-CoA synthase [EC:2.3.1.-]
isotig05065_6;	KAR; beta-keto reductase [EC:1.1.1.-]
isotig11794_8;	PHS1; 3-hydroxy acyl-CoA dehydratase [EC:4.2.1.-]
isotig15889_7;	PHS1; 3-hydroxy acyl-CoA dehydratase [EC:4.2.1.-]
HRX1MBH01B6S10_6;	PHS1; 3-hydroxy acyl-CoA dehydratase [EC:4.2.1.-]
isotig09909_10;	TER; enoyl reductase [EC:1.3.1.-]
isotig11175_18;	E3.1.2.2; palmitoyl-CoA hydrolase [EC:3.1.2.2]
HS0W81S01B1Y3W_11;	E3.1.2.2; palmitoyl-CoA hydrolase [EC:3.1.2.2]
Fatty acid metabolism
isotig03024_28;	E2.3.1.9, atoB; acetyl-CoA C-acetyltransferase [EC:2.3.1.9]
isotig04210_30;	ACAA1; acetyl-CoA acyltransferase 1 [EC:2.3.1.16]
isotig10365_22;	ACAA1; acetyl-CoA acyltransferase 1 [EC:2.3.1.16]
isotig03364_68;	MFP2; enoyl-CoA hydratase/3-hydroxyacyl-CoA dehydrogenase [EC:4.2.1.17 1.1.1.35 1.1.1.211]
isotig07495_14;	MFP2; enoyl-CoA hydratase/3-hydroxyacyl-CoA dehydrogenase [EC:4.2.1.17 1.1.1.35 1.1.1.211]
HS0W81S02DFCI6_10;	ECHS1; enoyl-CoA hydratase [EC:4.2.1.17]
isotig04988_11;	E1.3.3.6, ACOX1, ACOX3; acyl-CoA oxidase [EC:1.3.3.6]
isotig07496_49;	E1.3.3.6, ACOX1, ACOX3; acyl-CoA oxidase [EC:1.3.3.6]
isotig10023_24;	E1.3.3.6, ACOX1, ACOX3; acyl-CoA oxidase [EC:1.3.3.6]
isotig14009_11;	E1.3.3.6, ACOX1, ACOX3; acyl-CoA oxidase [EC:1.3.3.6]
isotig07256_19;	ACADM, acd; acyl-CoA dehydrogenase [EC:1.3.8.7]
isotig02207_65;	ACSL, fadD; long-chain acyl-CoA synthetase [EC:6.2.1.3]
isotig03506_16;	ACSL, fadD; long-chain acyl-CoA synthetase [EC:6.2.1.3]
isotig05602_6;	ACSL, fadD; long-chain acyl-CoA synthetase [EC:6.2.1.3]
isotig07402_11;	ACSL, fadD; long-chain acyl-CoA synthetase [EC:6.2.1.3]
isotig07614_41;	ACSL, fadD; long-chain acyl-CoA synthetase [EC:6.2.1.3]
isotig07837_39;	ACSL, fadD; long-chain acyl-CoA synthetase [EC:6.2.1.3]
isotig07901_13;	ACSL, fadD; long-chain acyl-CoA synthetase [EC:6.2.1.3]
HRX1MBH02I6FA7_15;	DCI; 3,2-trans-enoyl-CoA isomerase, mitochondrial [EC:5.3.3.8]
HRX1MBH02IQN5O_15;	DCI; 3,2-trans-enoyl-CoA isomerase, mitochondrial [EC:5.3.3.8]
HRX1MBH02G4T97_15;	DCI; 3,2-trans-enoyl-CoA isomerase, mitochondrial [EC:5.3.3.8]
HRX1MBH02HOF45_14;	DCI; 3,2-trans-enoyl-CoA isomerase, mitochondrial [EC:5.3.3.8]
isotig08528_11;	CYP4A; cytochrome P450, family 4, subfamily A [EC:1.14.15.3]
isotig04582_30;	frmA, ADH5, adhC; S-(hydroxymethyl)glutathione dehydrogenase / alcohol dehydrogenase [EC:1.1.1.284 1.1.1.1]
isotig10295_7;	frmA, ADH5, adhC; S-(hydroxymethyl)glutathione dehydrogenase / alcohol dehydrogenase [EC:1.1.1.284 1.1.1.1]
HRX1MBH02JZ7A2_10;	adhP; alcohol dehydrogenase, propanol-preferring [EC:1.1.1.1]
HRX1MBH02GBWKV_14;	adhP; alcohol dehydrogenase, propanol-preferring [EC:1.1.1.1]
isotig03125_23;	E1.1.1.1, adh; alcohol dehydrogenase [EC:1.1.1.1]
isotig06172_20;	E1.1.1.1, adh; alcohol dehydrogenase [EC:1.1.1.1]
isotig09808_8;	E1.1.1.1, adh; alcohol dehydrogenase [EC:1.1.1.1]
isotig09970_22;	E1.1.1.1, adh; alcohol dehydrogenase [EC:1.1.1.1]
isotig04726_12;	E1.2.1.3; aldehyde dehydrogenase (NAD+) [EC:1.2.1.3]
isotig08264_35;	E1.2.1.3; aldehyde dehydrogenase (NAD+) [EC:1.2.1.3]
isotig08532_8;	E1.2.1.3; aldehyde dehydrogenase (NAD+) [EC:1.2.1.3]
isotig08766_12;	E1.2.1.3; aldehyde dehydrogenase (NAD+) [EC:1.2.1.3]
isotig09612_27;	ALDH7A1; aldehyde dehydrogenase family 7 member A1 [EC:1.2.1.31 1.2.1.8 1.2.1.3]
Synthesis and degradation of ketone bodies
isotig08857_10;	E2.3.3.10; hydroxymethylglutaryl-CoA synthase [EC:2.3.3.10]
isotig10690_11;	E4.1.3.4, HMGCL, hmgL; hydroxymethylglutaryl-CoA lyase [EC:4.1.3.4]
isotig03024_28;	E2.3.1.9, atoB; acetyl-CoA C-acetyltransferase [EC:2.3.1.9]
Cutin, suberine and wax biosynthesis
isotig03532_21;	CYP86A4S; cytochrome P450, family 86, subfamily A, polypeptide 2/4/7/8 (fatty acid omega-hydroxylase) [EC:1.14.-.-]
isotig11705_10;	HHT1; omega-hydroxypalmitate O-feruloyl transferase [EC:2.3.1.188]
isotig07547_15;	ACE, HTH; fatty acid omega-hydroxy dehydrogenase [EC:1.1.-.-]
isotig02946_37;	K15404, CER1; aldehyde decarbonylase [EC:4.1.99.5]
isotig08284_32;	FAR; fatty acyl-CoA reductase [EC:1.2.1.-]
isotig08784_29;	FAR; fatty acyl-CoA reductase [EC:1.2.1.-]
Steroid biosynthesis
isotig04030_11;	CYP51; cytochrome P450, family 51 (sterol 14-demethylase) [EC:1.14.13.70]
isotig11334_10;	E1.3.1.70, TM7SF2, ERG24; delta14-sterol reductase [EC:1.3.1.70]
isotig14945_4;	EBP; cholestenol delta-isomerase [EC:5.3.3.5]
isotig08012_38;	DHCR24; delta24-sterol reductase [EC:1.3.1.72]
isotig12461_8;	SC5DL, ERG3; lathosterol oxidase [EC:1.14.21.6]
isotig08877_26;	DHCR7; 7-dehydrocholesterol reductase [EC:1.3.1.21]
HRX1MBH01BK31K_12;	TGL4; TAG lipase / steryl ester hydrolase / phospholipase A2 / LPA acyltransferase [EC:3.1.1.3 3.1.1.13 3.1.1.4 2.3.1.51]
isotig09595_26;	E2.1.1.41, SMT1, ERG6; sterol 24-C-methyltransferase [EC:2.1.1.41]
isotig07255_51;	E5.4.99.8; cycloartenol synthase [EC:5.4.99.8]
HS0W81S01BT2ZQ_8;	SMO1; 4,4-dimethyl-9beta,19-cyclopropylsterol-4alpha-methyl oxidase [EC:1.14.13.72]
HS0W81S02EST4Y_9;	SMO1; 4,4-dimethyl-9beta,19-cyclopropylsterol-4alpha-methyl oxidase [EC:1.14.13.72]
HRMYNUX02I17UV_12;	SMO1; 4,4-dimethyl-9beta,19-cyclopropylsterol-4alpha-methyl oxidase [EC:1.14.13.72]
isotig12526_18;	CPI1; cycloeucalenol cycloisomerase [EC:5.5.1.9]
isotig04682_21;	E2.1.1.143; 24-methylenesterol C-methyltransferase [EC:2.1.1.143]
isotig12233_19;	SMO2; 4-alpha-methyl-delta7-sterol-4alpha-methyl oxidase [EC:1.14.13.72]
isotig13719_6;	CYP710A; cytochrome P450, family 710, subfamily A
Primary bile acid biosynthesis
HRX1MBH01DBU8H_9;	HSD17B4; 3-hydroxyacyl-CoA dehydrogenase / 3a,7a,12a-trihydroxy-5b-cholest-24-enoyl-CoA hydratase [EC:1.1.1.35 4.2.1.107]
HRX1MBH01C2AG9_9;	HSD17B4; 3-hydroxyacyl-CoA dehydrogenase / 3a,7a,12a-trihydroxy-5b-cholest-24-enoyl-CoA hydratase [EC:1.1.1.35 4.2.1.107]
HRX1MBH01COGN4_10;	HSD17B4; 3-hydroxyacyl-CoA dehydrogenase / 3a,7a,12a-trihydroxy-5b-cholest-24-enoyl-CoA hydratase [EC:1.1.1.35 4.2.1.107]
Secondary bile acid biosynthesis
Steroid hormone biosynthesis
isotig08139_11;	CYP1A1; cytochrome P450, family 1, subfamily A, polypeptide 1 [EC:1.14.14.1]
HRMYNUX02IJIJS_14;	CYP3A; cytochrome P450, family 3, subfamily A [EC:1.14.14.1]
HRMYNUX02HS45U_8;	CYP3A; cytochrome P450, family 3, subfamily A [EC:1.14.14.1]
isotig08697_11;	CYP1B1; cytochrome P450, family 1, subfamily B, polypeptide 1 [EC:1.14.14.1]
isotig09816_11;	UGT; glucuronosyltransferase [EC:2.4.1.17]
HRX1MBH01DX8QI_3;	UGT; glucuronosyltransferase [EC:2.4.1.17]
HRX1MBH01B2SGA_10;	UGT; glucuronosyltransferase [EC:2.4.1.17]
HRX1MBH01AWYLZ_13;	UGT; glucuronosyltransferase [EC:2.4.1.17]
HRX1MBH01BOZD2_10;	UGT; glucuronosyltransferase [EC:2.4.1.17]
HRX1MBH01BPOBD_9;	UGT; glucuronosyltransferase [EC:2.4.1.17]
HS0W81S01BPLP1_12;	UGT; glucuronosyltransferase [EC:2.4.1.17]
HS0W81S01B7WUH_2;	UGT; glucuronosyltransferase [EC:2.4.1.17]
HRX1MBH01A4S8C_10;	UGT; glucuronosyltransferase [EC:2.4.1.17]
HRX1MBH01AS520_9;	UGT; glucuronosyltransferase [EC:2.4.1.17]
HRX1MBH01C42DU_9;	UGT; glucuronosyltransferase [EC:2.4.1.17]
HRX1MBH01DNYZ4_5;	UGT; glucuronosyltransferase [EC:2.4.1.17]
HRX1MBH01AVS7R_10;	UGT; glucuronosyltransferase [EC:2.4.1.17]
HS0W81S02DCGXR_12;	UGT; glucuronosyltransferase [EC:2.4.1.17]
HRMYNUX02IITJ4_6;	UGT; glucuronosyltransferase [EC:2.4.1.17]
HRX1MBH02IPGPB_3;	UGT; glucuronosyltransferase [EC:2.4.1.17]
HRX1MBH02HZZ15_5;	UGT; glucuronosyltransferase [EC:2.4.1.17]
isotig09986_22;	SRD5A1; 3-oxo-5-alpha-steroid 4-dehydrogenase 1 [EC:1.3.99.5]
HRMYNUX02IULD6_10;	SRD5A1; 3-oxo-5-alpha-steroid 4-dehydrogenase 1 [EC:1.3.99.5]
HRX1MBH02HKKLS_4;	COMT; catechol O-methyltransferase [EC:2.1.1.6]
Glycerolipid metabolism
isotig09614_8;	GLYK; D-glycerate 3-kinase [EC:2.7.1.31]
isotig04726_12;	E1.2.1.3; aldehyde dehydrogenase (NAD+) [EC:1.2.1.3]
isotig08264_35;	E1.2.1.3; aldehyde dehydrogenase (NAD+) [EC:1.2.1.3]
isotig08532_8;	E1.2.1.3; aldehyde dehydrogenase (NAD+) [EC:1.2.1.3]
isotig08766_12;	E1.2.1.3; aldehyde dehydrogenase (NAD+) [EC:1.2.1.3]
isotig09612_27;	ALDH7A1; aldehyde dehydrogenase family 7 member A1 [EC:1.2.1.31 1.2.1.8 1.2.1.3]
isotig11779_8;	E1.1.1.21, AKR1; aldehyde reductase [EC:1.1.1.21]
isotig11423_9;	E1.1.1.2, adh; alcohol dehydrogenase (NADP+) [EC:1.1.1.2]
isotig08578_32;	E2.7.1.30, glpK; glycerol kinase [EC:2.7.1.30]
isotig03076_12;	GPAT3_4, AGPAT9, AGPAT6; glycerol-3-phosphate O-acyltransferase 3/4 [EC:2.3.1.15]
isotig08869_29;	ATS1; glycerol-3-phosphate O-acyltransferase [EC:2.3.1.15]
isotig08159_37;	GPAT; glycerol-3-phosphate acyltransferase [EC:2.3.1.15]
isotig08601_13;	GPAT; glycerol-3-phosphate acyltransferase [EC:2.3.1.15]
isotig09759_23;	GPAT; glycerol-3-phosphate acyltransferase [EC:2.3.1.15]
HRMYNUX02FJ3N5_12;	plsC; 1-acyl-sn-glycerol-3-phosphate acyltransferase [EC:2.3.1.51]
HS0W81S02DH1KB_5;	LCLAT1, AGPAT8; lysocardiolipin and lysophospholipid acyltransferase [EC:2.3.1.- 2.3.1.51]
isotig04248_30;	LPT1, ALE1; lysophospholipid acyltransferase [EC:2.3.1.51 2.3.1.23 2.3.1.-]
isotig09458_9;	AGPAT3_4; lysophosphatidic acid acyltransferase / lysophosphatidylinositol acyltransferase [EC:2.3.1.51 2.3.1.-]
isotig10783_22;	LPIN; phosphatidate phosphatase LPIN [EC:3.1.3.4]
isotig07283_14;	E2.7.1.107, DGK, dgkA; diacylglycerol kinase [EC:2.7.1.107]
isotig16871_9;	DGAT1; diacylglycerol O-acyltransferase 1 [EC:2.3.1.20 2.3.1.75 2.3.1.76]
HRX1MBH01COGIM_6;	DGAT1; diacylglycerol O-acyltransferase 1 [EC:2.3.1.20 2.3.1.75 2.3.1.76]
isotig03878_13;	E2.3.1.158; phospholipid:diacylglycerol acyltransferase [EC:2.3.1.158]
HRX1MBH01BK31K_12;	TGL4; TAG lipase / steryl ester hydrolase / phospholipase A2 / LPA acyltransferase [EC:3.1.1.3 3.1.1.13 3.1.1.4 2.3.1.51]
isotig08986_12;	E3.13.1.1, sqd1, sqdb; UDP-sulfoquinovose synthase [EC:3.13.1.1]
isotig08715_12;	SQD2; sulfoquinovosyltransferase [EC:2.4.1.-]
isotig04374_36;	E2.4.1.46; 1,2-diacylglycerol 3-beta-galactosyltransferase [EC:2.4.1.46]
isotig07270_16;	E2.4.1.241; digalactosyldiacylglycerol synthase [EC:2.4.1.241]
isotig08615_9;	E3.2.1.22B, galA, rafA; alpha-galactosidase [EC:3.2.1.22]
isotig10168_21;	E3.2.1.22B, galA, rafA; alpha-galactosidase [EC:3.2.1.22]
isotig12119_20;	E3.2.1.22B, galA, rafA; alpha-galactosidase [EC:3.2.1.22]
Glycerophospholipid metabolism
isotig06337_11;	E1.1.1.8, GPD1; glycerol-3-phosphate dehydrogenase (NAD+) [EC:1.1.1.8]
HS0W81S01A5U4A_3;	glpA, glpD; glycerol-3-phosphate dehydrogenase [EC:1.1.5.3]
isotig03076_12;	GPAT3_4, AGPAT9, AGPAT6; glycerol-3-phosphate O-acyltransferase 3/4 [EC:2.3.1.15]
isotig08869_29;	ATS1; glycerol-3-phosphate O-acyltransferase [EC:2.3.1.15]
isotig08159_37;	GPAT; glycerol-3-phosphate acyltransferase [EC:2.3.1.15]
isotig08601_13;	GPAT; glycerol-3-phosphate acyltransferase [EC:2.3.1.15]
isotig09759_23;	GPAT; glycerol-3-phosphate acyltransferase [EC:2.3.1.15]
HS0W81S02DH1KB_5;	LCLAT1, AGPAT8; lysocardiolipin and lysophospholipid acyltransferase [EC:2.3.1.- 2.3.1.51]
isotig04248_30;	LPT1, ALE1; lysophospholipid acyltransferase [EC:2.3.1.51 2.3.1.23 2.3.1.-]
isotig09458_9;	AGPAT3_4; lysophosphatidic acid acyltransferase / lysophosphatidylinositol acyltransferase [EC:2.3.1.51 2.3.1.-]
HRMYNUX02FJ3N5_12;	plsC; 1-acyl-sn-glycerol-3-phosphate acyltransferase [EC:2.3.1.51]
HRMYNUX02I40XY_6;	E1.1.1.101, AYR1; 1-acylglycerone phosphate reductase [EC:1.1.1.101]
isotig10783_22;	LPIN; phosphatidate phosphatase LPIN [EC:3.1.3.4]
isotig07283_14;	E2.7.1.107, DGK, dgkA; diacylglycerol kinase [EC:2.7.1.107]
isotig08280_27;	plcC; phospholipase C [EC:3.1.4.3]
isotig09149_9;	plcC; phospholipase C [EC:3.1.4.3]
isotig06191_5;	E3.1.4.4, PLD; phospholipase D [EC:3.1.4.4]
isotig07090_54;	E3.1.4.4, PLD; phospholipase D [EC:3.1.4.4]
isotig07112_21;	E3.1.4.4, PLD; phospholipase D [EC:3.1.4.4]
HRX1MBH01CZVU1_2;	E3.1.4.4, PLD; phospholipase D [EC:3.1.4.4]
HRX1MBH02HCT2I_14;	E3.1.4.4, PLD; phospholipase D [EC:3.1.4.4]
HRX1MBH02G3CKL_13;	E3.1.4.4, PLD; phospholipase D [EC:3.1.4.4]
isotig16331_10;	PLA2G; phospholipase A2 [EC:3.1.1.4]
HS0W81S01BEJIX_13;	PLA2G; phospholipase A2 [EC:3.1.1.4]
HRX1MBH01BK31K_12;	TGL4; TAG lipase / steryl ester hydrolase / phospholipase A2 / LPA acyltransferase [EC:3.1.1.3 3.1.1.13 3.1.1.4 2.3.1.51]
isotig08338_10;	LPCAT1_2; lysophosphatidylcholine acyltransferase / lyso-PAF acetyltransferase [EC:2.3.1.23 2.3.1.67]
isotig10985_11;	LPCAT1_2; lysophosphatidylcholine acyltransferase / lyso-PAF acetyltransferase [EC:2.3.1.23 2.3.1.67]
isotig15667_7;	LYPLA2; lysophospholipase II [EC:3.1.1.5]
isotig10640_22;	E3.1.4.46, glpQ; glycerophosphoryl diester phosphodiesterase [EC:3.1.4.46]
isotig00683_35;	CHK; choline/ethanolamine kinase [EC:2.7.1.32 2.7.1.82]
isotig10554_23;	E2.7.7.15, PCYT1; choline-phosphate cytidylyltransferase [EC:2.7.7.15]
isotig15025_14;	E2.7.7.15, PCYT1; choline-phosphate cytidylyltransferase [EC:2.7.7.15]
isotig01483_29;	EPT1; ethanolaminephosphotransferase [EC:2.7.8.1]
isotig10609_27;	ETNK, EKI; ethanolamine kinase [EC:2.7.1.82]
isotig08595_13;	E2.7.7.14, PCYT2; ethanolamine-phosphate cytidylyltransferase [EC:2.7.7.14]
isotig08976_24;	E2.7.7.14, PCYT2; ethanolamine-phosphate cytidylyltransferase [EC:2.7.7.14]
isotig03914_32;	E2.1.1.103, NMT; phosphoethanolamine N-methyltransferase [EC:2.1.1.103]
HRX1MBH01ECOJ5_8;	E2.1.1.103, NMT; phosphoethanolamine N-methyltransferase [EC:2.1.1.103]
isotig08683_30;	E2.7.7.41, CDS1, cdsA; phosphatidate cytidylyltransferase [EC:2.7.7.41]
HRX1MBH02GS9CQ_6;	PTDSS1; phosphatidylserine synthase 1 [EC:2.7.8.-]
HRX1MBH02I1FTD_5;	PTDSS1; phosphatidylserine synthase 1 [EC:2.7.8.-]
isotig05286_19;	PTDSS2; phosphatidylserine synthase 2 [EC:2.7.8.29]
isotig08062_31;	E4.1.1.65, psd; phosphatidylserine decarboxylase [EC:4.1.1.65]
isotig10947_23;	E4.1.1.65, psd; phosphatidylserine decarboxylase [EC:4.1.1.65]
isotig11237_7;	E2.7.8.5, pgsA; CDP-diacylglycerol--glycerol-3-phosphate 3-phosphatidyltransferase [EC:2.7.8.5]
isotig10848_21;	CRLS; cardiolipin synthase [EC:2.7.8.-]
isotig05444_22;	TAZ; monolysocardiolipin acyltransferase [EC:2.3.1.-]
HS0W81S01BUKIF_7;	TAZ; monolysocardiolipin acyltransferase [EC:2.3.1.-]
HRX1MBH02G8AA9_3;	TAZ; monolysocardiolipin acyltransferase [EC:2.3.1.-]
isotig12580_18;	E2.7.8.11; CDP-diacylglycerol--inositol 3-phosphatidyltransferase [EC:2.7.8.11]
Ether lipid metabolism
HRX1MBH02FUCPI_4;	E2.5.1.26, AGPS; alkyldihydroxyacetonephosphate synthase [EC:2.5.1.26]
HRMYNUX02I40XY_6;	E1.1.1.101, AYR1; 1-acylglycerone phosphate reductase [EC:1.1.1.101]
isotig01483_29;	EPT1; ethanolaminephosphotransferase [EC:2.7.8.1]
isotig16331_10;	PLA2G; phospholipase A2 [EC:3.1.1.4]
HS0W81S01BEJIX_13;	PLA2G; phospholipase A2 [EC:3.1.1.4]
HRX1MBH01BK31K_12;	TGL4; TAG lipase / steryl ester hydrolase / phospholipase A2 / LPA acyltransferase [EC:3.1.1.3 3.1.1.13 3.1.1.4 2.3.1.51]
isotig08280_27;	plcC; phospholipase C [EC:3.1.4.3]
isotig09149_9;	plcC; phospholipase C [EC:3.1.4.3]
isotig06191_5;	E3.1.4.4, PLD; phospholipase D [EC:3.1.4.4]
isotig07090_54;	E3.1.4.4, PLD; phospholipase D [EC:3.1.4.4]
isotig07112_21;	E3.1.4.4, PLD; phospholipase D [EC:3.1.4.4]
HRX1MBH01CZVU1_2;	E3.1.4.4, PLD; phospholipase D [EC:3.1.4.4]
HRX1MBH02HCT2I_14;	E3.1.4.4, PLD; phospholipase D [EC:3.1.4.4]
HRX1MBH02G3CKL_13;	E3.1.4.4, PLD; phospholipase D [EC:3.1.4.4]
isotig08338_10;	LPCAT1_2; lysophosphatidylcholine acyltransferase / lyso-PAF acetyltransferase [EC:2.3.1.23 2.3.1.67]
isotig10985_11;	LPCAT1_2; lysophosphatidylcholine acyltransferase / lyso-PAF acetyltransferase [EC:2.3.1.23 2.3.1.67]
isotig04248_30;	LPT1, ALE1; lysophospholipid acyltransferase [EC:2.3.1.51 2.3.1.23 2.3.1.-]
Sphingolipid metabolism
isotig07935_31;	E2.3.1.50; serine palmitoyltransferase [EC:2.3.1.50]
isotig08076_14;	E2.3.1.50; serine palmitoyltransferase [EC:2.3.1.50]
isotig15684_4;	E1.1.1.102; 3-dehydrosphinganine reductase [EC:1.1.1.102]
isotig11866_8;	LAG1; Acyl-CoA-dependent ceramide synthase [EC:2.3.1.24]
HRX1MBH02IF4LB_3;	CERS; ceramide synthetase [EC:2.3.1.24]
isotig07254_46;	ASAH2; neutral ceramidase [EC:3.5.1.23]
isotig07613_45;	ASAH2; neutral ceramidase [EC:3.5.1.23]
HRX1MBH02JVE3M_7;	YDC1; dihydroceramidase [EC:3.5.1.-]
isotig12142_18;	SUR2; C4-hydroxylase [EC:1.14.-.-]
isotig12678_19;	SUR2; C4-hydroxylase [EC:1.14.-.-]
HRX1MBH01DUBTJ_3;	E2.7.1.138, CERK; ceramide kinase [EC:2.7.1.138]
HRMYNUX02FQPAF_9;	E2.7.1.138, CERK; ceramide kinase [EC:2.7.1.138]
HRX1MBH02H1MGR_12;	E2.7.1.138, CERK; ceramide kinase [EC:2.7.1.138]
HRX1MBH02HFRC7_4;	E2.7.1.91; sphingosine kinase [EC:2.7.1.91]
isotig08607_27;	E4.1.2.27; sphinganine-1-phosphate aldolase [EC:4.1.2.27]
isotig06971_20;	lacZ; beta-galactosidase [EC:3.2.1.23]
isotig07276_42;	GLB1, ELNR1; beta-galactosidase [EC:3.2.1.23]
isotig10154_25;	GLB1, ELNR1; beta-galactosidase [EC:3.2.1.23]
isotig08615_9;	E3.2.1.22B, galA, rafA; alpha-galactosidase [EC:3.2.1.22]
isotig10168_21;	E3.2.1.22B, galA, rafA; alpha-galactosidase [EC:3.2.1.22]
isotig12119_20;	E3.2.1.22B, galA, rafA; alpha-galactosidase [EC:3.2.1.22]
Arachidonic acid metabolism
isotig16331_10;	PLA2G; phospholipase A2 [EC:3.1.1.4]
HS0W81S01BEJIX_13;	PLA2G; phospholipase A2 [EC:3.1.1.4]
HRX1MBH01BK31K_12;	TGL4; TAG lipase / steryl ester hydrolase / phospholipase A2 / LPA acyltransferase [EC:3.1.1.3 3.1.1.13 3.1.1.4 2.3.1.51]
isotig06086_6;	E1.11.1.9; glutathione peroxidase [EC:1.11.1.9]
isotig12664_16;	E1.11.1.9; glutathione peroxidase [EC:1.11.1.9]
isotig13097_19;	E1.11.1.9; glutathione peroxidase [EC:1.11.1.9]
isotig15186_3;	E1.11.1.9; glutathione peroxidase [EC:1.11.1.9]
isotig15743_12;	E1.11.1.9; glutathione peroxidase [EC:1.11.1.9]
isotig07632_17;	ggt; gamma-glutamyltranspeptidase [EC:2.3.2.2]
isotig08094_33;	E3.3.2.6, LTA4H; leukotriene-A4 hydrolase [EC:3.3.2.6]
isotig08904_14;	CYP4F; cytochrome P450, family 4, subfamily F (leukotriene-B4 20-monooxygenase) [EC:1.14.13.30]
isotig09258_14;	CYP4F; cytochrome P450, family 4, subfamily F (leukotriene-B4 20-monooxygenase) [EC:1.14.13.30]
isotig01152_9;	TBXAS1, CYP5A; cytochrome P450, family 5, subfamily A (thromboxane-A synthase) [EC:5.3.99.5]
isotig12041_19;	PTGES2; microsomal prostaglandin-E synthase 2 [EC:5.3.99.3]
isotig12339_4;	PTGES2; microsomal prostaglandin-E synthase 2 [EC:5.3.99.3]
isotig08528_11;	CYP4A; cytochrome P450, family 4, subfamily A [EC:1.14.15.3]
isotig08785_33;	EPHX2; soluble epoxide hydrolase [EC:3.3.2.10]
isotig12377_17;	EPHX2; soluble epoxide hydrolase [EC:3.3.2.10]
Linoleic acid metabolism
isotig16331_10;	PLA2G; phospholipase A2 [EC:3.1.1.4]
HS0W81S01BEJIX_13;	PLA2G; phospholipase A2 [EC:3.1.1.4]
HRX1MBH01BK31K_12;	TGL4; TAG lipase / steryl ester hydrolase / phospholipase A2 / LPA acyltransferase [EC:3.1.1.3 3.1.1.13 3.1.1.4 2.3.1.51]
isotig03298_81;	LOX1_5; linoleate 9S-lipoxygenase [EC:1.13.11.58]
isotig03630_46;	LOX1_5; linoleate 9S-lipoxygenase [EC:1.13.11.58]
isotig07147_53;	LOX2S; lipoxygenase [EC:1.13.11.12]
isotig09441_13;	E1.1.1.-; [EC:1.1.1.-]
HRMYNUX02IJIJS_14;	CYP3A; cytochrome P450, family 3, subfamily A [EC:1.14.14.1]
HRMYNUX02HS45U_8;	CYP3A; cytochrome P450, family 3, subfamily A [EC:1.14.14.1]
alpha-Linolenic acid metabolism
isotig16331_10;	PLA2G; phospholipase A2 [EC:3.1.1.4]
HS0W81S01BEJIX_13;	PLA2G; phospholipase A2 [EC:3.1.1.4]
HRX1MBH01BK31K_12;	TGL4; TAG lipase / steryl ester hydrolase / phospholipase A2 / LPA acyltransferase [EC:3.1.1.3 3.1.1.13 3.1.1.4 2.3.1.51]
isotig07147_53;	LOX2S; lipoxygenase [EC:1.13.11.12]
isotig08165_12;	AOS; hydroperoxide dehydratase [EC:4.2.1.92]
isotig12690_7;	E5.3.99.6, aoc; allene oxide cyclase [EC:5.3.99.6]
isotig10010_10;	E1.3.1.42; 12-oxophytodienoic acid reductase [EC:1.3.1.42]
isotig10404_24;	E1.3.1.42; 12-oxophytodienoic acid reductase [EC:1.3.1.42]
isotig10778_25;	E1.3.1.42; 12-oxophytodienoic acid reductase [EC:1.3.1.42]
HRX1MBH01BST8C_7;	OPCL1; OPC-8:0 CoA ligase 1 [EC:6.2.1.-]
HRX1MBH02HHIDH_13;	OPCL1; OPC-8:0 CoA ligase 1 [EC:6.2.1.-]
isotig04988_11;	E1.3.3.6, ACOX1, ACOX3; acyl-CoA oxidase [EC:1.3.3.6]
isotig07496_49;	E1.3.3.6, ACOX1, ACOX3; acyl-CoA oxidase [EC:1.3.3.6]
isotig10023_24;	E1.3.3.6, ACOX1, ACOX3; acyl-CoA oxidase [EC:1.3.3.6]
isotig14009_11;	E1.3.3.6, ACOX1, ACOX3; acyl-CoA oxidase [EC:1.3.3.6]
isotig03364_68;	MFP2; enoyl-CoA hydratase/3-hydroxyacyl-CoA dehydrogenase [EC:4.2.1.17 1.1.1.35 1.1.1.211]
isotig07495_14;	MFP2; enoyl-CoA hydratase/3-hydroxyacyl-CoA dehydrogenase [EC:4.2.1.17 1.1.1.35 1.1.1.211]
isotig04210_30;	ACAA1; acetyl-CoA acyltransferase 1 [EC:2.3.1.16]
isotig10365_22;	ACAA1; acetyl-CoA acyltransferase 1 [EC:2.3.1.16]
isotig11039_26;	E2.1.1.141; jasmonate O-methyltransferase [EC:2.1.1.141]
isotig02993_32;	HPL; hydroperoxide lyase [EC:4.1.2.-]
Biosynthesis of unsaturated fatty acids
isotig05065_6;	KAR; beta-keto reductase [EC:1.1.1.-]
isotig11794_8;	PHS1; 3-hydroxy acyl-CoA dehydratase [EC:4.2.1.-]
isotig15889_7;	PHS1; 3-hydroxy acyl-CoA dehydratase [EC:4.2.1.-]
HRX1MBH01B6S10_6;	PHS1; 3-hydroxy acyl-CoA dehydratase [EC:4.2.1.-]
isotig09909_10;	TER; enoyl reductase [EC:1.3.1.-]
isotig10412_23;	fabG; 3-oxoacyl-[acyl-carrier protein] reductase [EC:1.1.1.100]
isotig11519_22;	fabG; 3-oxoacyl-[acyl-carrier protein] reductase [EC:1.1.1.100]
isotig13034_13;	fabG; 3-oxoacyl-[acyl-carrier protein] reductase [EC:1.1.1.100]
HS0W81S01AU4RR_4;	SCD, desC; stearoyl-CoA desaturase (delta-9 desaturase) [EC:1.14.19.1]
isotig08827_14;	DESA1; acyl-[acyl-carrier-protein] desaturase [EC:1.14.19.2]
isotig09097_11;	DESA1; acyl-[acyl-carrier-protein] desaturase [EC:1.14.19.2]
isotig10443_10;	FAD6, desA; omega-6 fatty acid desaturase (delta-12 desaturase) [EC:1.14.19.-]
isotig09116_33;	FAD2; omega-6 fatty acid desaturase (delta-12 desaturase) [EC:1.14.19.-]
isotig08533_33;	FAD8, desB; omega-3 fatty acid desaturase (delta-15 desaturase) [EC:1.14.19.-]
isotig04988_11;	E1.3.3.6, ACOX1, ACOX3; acyl-CoA oxidase [EC:1.3.3.6]
isotig07496_49;	E1.3.3.6, ACOX1, ACOX3; acyl-CoA oxidase [EC:1.3.3.6]
isotig10023_24;	E1.3.3.6, ACOX1, ACOX3; acyl-CoA oxidase [EC:1.3.3.6]
isotig14009_11;	E1.3.3.6, ACOX1, ACOX3; acyl-CoA oxidase [EC:1.3.3.6]
isotig04210_30;	ACAA1; acetyl-CoA acyltransferase 1 [EC:2.3.1.16]
isotig10365_22;	ACAA1; acetyl-CoA acyltransferase 1 [EC:2.3.1.16]
isotig11175_18;	E3.1.2.2; palmitoyl-CoA hydrolase [EC:3.1.2.2]
HS0W81S01B1Y3W_11;	E3.1.2.2; palmitoyl-CoA hydrolase [EC:3.1.2.2]
Lipid biosynthesis proteins [BR:ko01004]
Nucleotide Metabolism
Purine metabolism
isotig07646_34;	pgm; phosphoglucomutase [EC:5.4.2.2]
isotig08343_13;	pgm; phosphoglucomutase [EC:5.4.2.2]
isotig04514_28;	PRPS, prsA; ribose-phosphate pyrophosphokinase [EC:2.7.6.1]
isotig08853_24;	E2.4.2.14, purF; amidophosphoribosyltransferase [EC:2.4.2.14]
isotig09184_27;	purD; phosphoribosylamine--glycine ligase [EC:6.3.4.13]
HRX1MBH02H0C6T_5;	E2.1.2.2; phosphoribosylglycinamide formyltransferase [EC:2.1.2.2]
isotig06900_25;	E6.3.5.3, purL; phosphoribosylformylglycinamidine synthase [EC:6.3.5.3]
HRX1MBH02JH45P_8;	E6.3.5.3, purL; phosphoribosylformylglycinamidine synthase [EC:6.3.5.3]
isotig09308_26;	purM; phosphoribosylformylglycinamidine cyclo-ligase [EC:6.3.3.1]
isotig15104_9;	ADE2; phosphoribosylaminoimidazole carboxylase [EC:4.1.1.21]
HRX1MBH01CHUJT_7;	purC; phosphoribosylaminoimidazole-succinocarboxamide synthase [EC:6.3.2.6]
HS0W81S01ARV03_2;	purC; phosphoribosylaminoimidazole-succinocarboxamide synthase [EC:6.3.2.6]
HS0W81S01A6PUA_2;	purC; phosphoribosylaminoimidazole-succinocarboxamide synthase [EC:6.3.2.6]
isotig09108_25;	E4.3.2.2, purB; adenylosuccinate lyase [EC:4.3.2.2]
isotig08064_14;	purH; phosphoribosylaminoimidazolecarboxamide formyltransferase / IMP cyclohydrolase [EC:2.1.2.3 3.5.4.10]
isotig04916_24;	E2.4.2.7, apt; adenine phosphoribosyltransferase [EC:2.4.2.7]
isotig05332_16;	E2.4.2.7, apt; adenine phosphoribosyltransferase [EC:2.4.2.7]
isotig11626_8;	E2.4.2.7, apt; adenine phosphoribosyltransferase [EC:2.4.2.7]
HRX1MBH02I2G8M_4;	E3.1.3.5; 5'-nucleotidase [EC:3.1.3.5]
isotig09425_7;	surE; 5'-nucleotidase [EC:3.1.3.5]
isotig11108_23;	surE; 5'-nucleotidase [EC:3.1.3.5]
HS0W81S01A44BH_12;	punA; purine-nucleoside phosphorylase [EC:2.4.2.1]
isotig04732_35;	E1.1.1.205, guaB; IMP dehydrogenase [EC:1.1.1.205]
isotig06448_5;	E2.7.4.6, ndk; nucleoside-diphosphate kinase [EC:2.7.4.6]
isotig11808_17;	E2.7.4.6, ndk; nucleoside-diphosphate kinase [EC:2.7.4.6]
isotig13994_15;	E2.7.4.6, ndk; nucleoside-diphosphate kinase [EC:2.7.4.6]
HS0W81S01BAZTT_3;	E2.7.4.6, ndk; nucleoside-diphosphate kinase [EC:2.7.4.6]
isotig07418_17;	ENTPD1_3_8; apyrase [EC:3.6.1.5]
isotig02501_31;	APY1_2; apyrase [EC:3.6.1.5]
HS0W81S01BA8F1_12;	ITPA; inosine triphosphate pyrophosphatase [EC:3.6.1.19]
isotig04482_31;	XDH; xanthine dehydrogenase/oxidase [EC:1.17.1.4 1.17.3.2]
isotig12310_5;	E6.3.5.2, guaA; GMP synthase (glutamine-hydrolysing) [EC:6.3.5.2]
isotig16343_6;	E3.5.4.3, guaD; guanine deaminase [EC:3.5.4.3]
HRX1MBH01BGZX3_6;	E3.5.4.3, guaD; guanine deaminase [EC:3.5.4.3]
isotig09241_34;	E2.7.4.8, gmk; guanylate kinase [EC:2.7.4.8]
HRMYNUX02G6CKM_4;	E2.7.4.8, gmk; guanylate kinase [EC:2.7.4.8]
isotig07594_38;	PK, pyk; pyruvate kinase [EC:2.7.1.40]
isotig07609_13;	PK, pyk; pyruvate kinase [EC:2.7.1.40]
isotig07867_12;	PK, pyk; pyruvate kinase [EC:2.7.1.40]
isotig08171_9;	PK, pyk; pyruvate kinase [EC:2.7.1.40]
isotig08177_35;	PK, pyk; pyruvate kinase [EC:2.7.1.40]
isotig08499_13;	PK, pyk; pyruvate kinase [EC:2.7.1.40]
isotig08669_10;	PK, pyk; pyruvate kinase [EC:2.7.1.40]
HRX1MBH01CZ683_3;	PK, pyk; pyruvate kinase [EC:2.7.1.40]
HRX1MBH01BVZ1P_3;	PK, pyk; pyruvate kinase [EC:2.7.1.40]
HRX1MBH01COZ7K_3;	PK, pyk; pyruvate kinase [EC:2.7.1.40]
HRX1MBH01COTBU_3;	PK, pyk; pyruvate kinase [EC:2.7.1.40]
isotig07278_50;	RRM1; ribonucleoside-diphosphate reductase subunit M1 [EC:1.17.4.1]
HRX1MBH02HIR0P_5;	RRM2; ribonucleoside-diphosphate reductase subunit M2 [EC:1.17.4.1]
isotig02384_28;	rpoA2; DNA-directed RNA polymerase subunit A" [EC:2.7.7.6]
HS0W81S01CAGM2_8;	RPA1, POLR1A; DNA-directed RNA polymerase I subunit RPA1 [EC:2.7.7.6]
HRX1MBH02FVHQK_12;	RPA1, POLR1A; DNA-directed RNA polymerase I subunit RPA1 [EC:2.7.7.6]
HRX1MBH02GMX71_4;	RPA2, POLR1B; DNA-directed RNA polymerase I subunit RPA2 [EC:2.7.7.6]
HRX1MBH02I194H_4;	RPA2, POLR1B; DNA-directed RNA polymerase I subunit RPA2 [EC:2.7.7.6]
HRX1MBH02IYBZI_4;	RPA2, POLR1B; DNA-directed RNA polymerase I subunit RPA2 [EC:2.7.7.6]
HRX1MBH02G5Z4A_9;	RPA12, ZNRD1; DNA-directed RNA polymerase I subunit RPA12
HRX1MBH02H35CM_4;	RPA12, ZNRD1; DNA-directed RNA polymerase I subunit RPA12
isotig10735_12;	RPA49, POLR1E; DNA-directed RNA polymerase I subunit RPA49
isotig02879_16;	RPB1, POLR2A; DNA-directed RNA polymerase II subunit RPB1 [EC:2.7.7.6]
isotig06894_69;	RPB2, POLR2B; DNA-directed RNA polymerase II subunit RPB2 [EC:2.7.7.6]
isotig10245_6;	RPB3, POLR2C; DNA-directed RNA polymerase II subunit RPB3
isotig02431_9;	RPB4, POLR2D; DNA-directed RNA polymerase II subunit RPB4
isotig14530_13;	RPB4, POLR2D; DNA-directed RNA polymerase II subunit RPB4
isotig12700_15;	RPB5, POLR2E; DNA-directed RNA polymerases I, II, and III subunit RPABC1
isotig14100_14;	RPB5, POLR2E; DNA-directed RNA polymerases I, II, and III subunit RPABC1
HRX1MBH02G1L55_7;	RPB5, POLR2E; DNA-directed RNA polymerases I, II, and III subunit RPABC1
isotig03257_4;	RPB6, POLR2F; DNA-directed RNA polymerases I, II, and III subunit RPABC2
isotig03167_14;	RPB7, POLR2G; DNA-directed RNA polymerase II subunit RPB7
isotig14761_5;	RPB8, POLR2H; DNA-directed RNA polymerases I, II, and III subunit RPABC3
isotig16197_10;	RPB8, POLR2H; DNA-directed RNA polymerases I, II, and III subunit RPABC3
HRX1MBH02H2G74_8;	RPB9, POLR2I; DNA-directed RNA polymerase II subunit RPB9
HRX1MBH02GXCH4_8;	RPB9, POLR2I; DNA-directed RNA polymerase II subunit RPB9
isotig11637_24;	RPC2, POLR3B; DNA-directed RNA polymerase III subunit RPC2 [EC:2.7.7.6]
HRX1MBH01AP3M2_6;	RPC82, POLR3C; DNA-directed RNA polymerase III subunit RPC3
HS0W81S01A2UNQ_2;	RPC53, POLR3D; DNA-directed RNA polymerase III subunit RPC4
HS0W81S02D8DTB_11;	RPC53, POLR3D; DNA-directed RNA polymerase III subunit RPC4
isotig09162_22;	RPC37, POLR3E; DNA-directed RNA polymerase III subunit RPC5
isotig12386_8;	RPC40, POLR1C; DNA-directed RNA polymerases I and III subunit RPAC1
isotig17173_8;	RPC19, POLR1D; DNA-directed RNA polymerases I and III subunit RPAC2
isotig16310_11;	RPC25, POLR3H; DNA-directed RNA polymerase III subunit RPC8
isotig13582_5;	RPC31, POLR3G; DNA-directed RNA polymerase III subunit RPC7
isotig05149_7;	RPC34, POLR3F; DNA-directed RNA polymerase III subunit RPC6
isotig09234_31;	DPO1, polA; DNA polymerase I [EC:2.7.7.7]
isotig16291_12;	POLA1; DNA polymerase alpha subunit A [EC:2.7.7.7]
HS0W81S02DHDYV_9;	POLA1; DNA polymerase alpha subunit A [EC:2.7.7.7]
HRX1MBH02I2LT3_12;	POLA1; DNA polymerase alpha subunit A [EC:2.7.7.7]
HRX1MBH02G97P0_15;	POLA1; DNA polymerase alpha subunit A [EC:2.7.7.7]
isotig15590_7;	POLA2; DNA polymerase alpha subunit B
isotig09550_25;	PRI1; DNA primase small subunit [EC:2.7.7.-]
isotig11123_24;	PRI2; DNA primase large subunit [EC:2.7.7.-]
HS0W81S01B9VNZ_8;	POLD1; DNA polymerase delta subunit 1 [EC:2.7.7.7]
HRX1MBH02IFVIK_12;	POLD1; DNA polymerase delta subunit 1 [EC:2.7.7.7]
HRX1MBH01CEGD3_9;	POLD2; DNA polymerase delta subunit 2
HRX1MBH02IJXZ1_5;	POLD2; DNA polymerase delta subunit 2
HRX1MBH02FZRSZ_15;	POLD3; DNA polymerase delta subunit 3
isotig14862_10;	POLD4; DNA polymerase delta subunit 4
isotig14110_15;	POLE1; DNA polymerase epsilon subunit 1 [EC:2.7.7.7]
HRX1MBH02HFWZ0_9;	POLE1; DNA polymerase epsilon subunit 1 [EC:2.7.7.7]
HRX1MBH02JQV7V_5;	POLE2; DNA polymerase epsilon subunit 2 [EC:2.7.7.7]
HRX1MBH02I2QCA_5;	POLE2; DNA polymerase epsilon subunit 2 [EC:2.7.7.7]
isotig15040_13;	POLE3; DNA polymerase epsilon subunit 3 [EC:2.7.7.7]
isotig09406_11;	E6.3.4.4, purA; adenylosuccinate synthase [EC:6.3.4.4]
isotig03856_9;	E3.5.4.6, AMPD; AMP deaminase [EC:3.5.4.6]
isotig04647_10;	E2.7.1.20, ADK; adenosine kinase [EC:2.7.1.20]
isotig16069_11;	E3.5.4.4, ADA, add; adenosine deaminase [EC:3.5.4.4]
isotig02016_37;	E2.7.4.3, adk; adenylate kinase [EC:2.7.4.3]
isotig10925_7;	E2.7.4.3, adk; adenylate kinase [EC:2.7.4.3]
isotig12832_6;	E2.7.4.3, adk; adenylate kinase [EC:2.7.4.3]
isotig14789_2;	pnp, PNPT1; polyribonucleotide nucleotidyltransferase [EC:2.7.7.8]
HRX1MBH01D6B6C_2;	pnp, PNPT1; polyribonucleotide nucleotidyltransferase [EC:2.7.7.8]
HRX1MBH01BV392_4;	pnp, PNPT1; polyribonucleotide nucleotidyltransferase [EC:2.7.7.8]
HS0W81S01APVTU_2;	pnp, PNPT1; polyribonucleotide nucleotidyltransferase [EC:2.7.7.8]
isotig06535_16;	FHIT; bis(5'-adenosyl)-triphosphatase [EC:3.6.1.29]
isotig00376_21;	PAPSS; 3'-phosphoadenosine 5'-phosphosulfate synthase [EC:2.7.7.4 2.7.1.25]
isotig08776_10;	PAPSS; 3'-phosphoadenosine 5'-phosphosulfate synthase [EC:2.7.7.4 2.7.1.25]
isotig05620_7;	cysC; adenylylsulfate kinase [EC:2.7.1.25]
isotig10540_21;	cysC; adenylylsulfate kinase [EC:2.7.1.25]
isotig10939_8;	E1.7.3.3; urate oxidase [EC:1.7.3.3]
isotig04662_5;	TTHL; 5-hydroxyisourate hydrolase / 2-oxo-4-hydroxy-4-carboxy-5-ureidoimidazoline decarboxylase [EC:3.5.2.17 4.1.1.-]
isotig03675_28;	allC; allantoate deiminase [EC:3.5.3.9]
isotig10827_19;	ylbA; ureidoglycine aminohydrolase [EC:3.5.3.-]
isotig16244_3;	URE; urease [EC:3.5.1.5]
HRX1MBH01DCLIE_1;	ureA; urease subunit gamma [EC:3.5.1.5]
HRX1MBH01CF8WW_2;	ureAB; urease subunit gamma/beta [EC:3.5.1.5]
Pyrimidine metabolism
isotig09572_12;	carB, CPA2; carbamoyl-phosphate synthase large subunit [EC:6.3.5.5]
HS0W81S02DWOTY_6;	carB, CPA2; carbamoyl-phosphate synthase large subunit [EC:6.3.5.5]
HRX1MBH02IJJMF_6;	carB, CPA2; carbamoyl-phosphate synthase large subunit [EC:6.3.5.5]
isotig03850_40;	carA, CPA1; carbamoyl-phosphate synthase small subunit [EC:6.3.5.5]
isotig10697_26;	pyrB, PYR2; aspartate carbamoyltransferase catalytic subunit [EC:2.1.3.2]
isotig14975_6;	URA4, pyrC; dihydroorotase [EC:3.5.2.3]
isotig10181_9;	DHODH; dihydroorotate dehydrogenase [EC:1.3.5.2]
isotig08290_10;	UMPS; uridine monophosphate synthetase [EC:2.4.2.10 4.1.1.23]
HRMYNUX02ICV3D_4;	pyrE; orotate phosphoribosyltransferase [EC:2.4.2.10]
isotig12589_13;	CMPK1, UMPK; UMP-CMP kinase [EC:2.7.4.- 2.7.4.14]
isotig13080_7;	CMPK1, UMPK; UMP-CMP kinase [EC:2.7.4.- 2.7.4.14]
isotig14901_12;	pyrH; uridylate kinase [EC:2.7.4.22]
HRMYNUX02HWGJV_11;	pyrH; uridylate kinase [EC:2.7.4.22]
isotig06448_5;	E2.7.4.6, ndk; nucleoside-diphosphate kinase [EC:2.7.4.6]
isotig11808_17;	E2.7.4.6, ndk; nucleoside-diphosphate kinase [EC:2.7.4.6]
isotig13994_15;	E2.7.4.6, ndk; nucleoside-diphosphate kinase [EC:2.7.4.6]
HS0W81S01BAZTT_3;	E2.7.4.6, ndk; nucleoside-diphosphate kinase [EC:2.7.4.6]
isotig14789_2;	pnp, PNPT1; polyribonucleotide nucleotidyltransferase [EC:2.7.7.8]
HRX1MBH01D6B6C_2;	pnp, PNPT1; polyribonucleotide nucleotidyltransferase [EC:2.7.7.8]
HRX1MBH01BV392_4;	pnp, PNPT1; polyribonucleotide nucleotidyltransferase [EC:2.7.7.8]
HS0W81S01APVTU_2;	pnp, PNPT1; polyribonucleotide nucleotidyltransferase [EC:2.7.7.8]
isotig07418_17;	ENTPD1_3_8; apyrase [EC:3.6.1.5]
isotig02501_31;	APY1_2; apyrase [EC:3.6.1.5]
HS0W81S01BA8F1_12;	ITPA; inosine triphosphate pyrophosphatase [EC:3.6.1.19]
isotig07876_15;	E6.3.4.2, pyrG; CTP synthase [EC:6.3.4.2]
isotig02384_28;	rpoA2; DNA-directed RNA polymerase subunit A" [EC:2.7.7.6]
HS0W81S01CAGM2_8;	RPA1, POLR1A; DNA-directed RNA polymerase I subunit RPA1 [EC:2.7.7.6]
HRX1MBH02FVHQK_12;	RPA1, POLR1A; DNA-directed RNA polymerase I subunit RPA1 [EC:2.7.7.6]
HRX1MBH02GMX71_4;	RPA2, POLR1B; DNA-directed RNA polymerase I subunit RPA2 [EC:2.7.7.6]
HRX1MBH02I194H_4;	RPA2, POLR1B; DNA-directed RNA polymerase I subunit RPA2 [EC:2.7.7.6]
HRX1MBH02IYBZI_4;	RPA2, POLR1B; DNA-directed RNA polymerase I subunit RPA2 [EC:2.7.7.6]
HRX1MBH02G5Z4A_9;	RPA12, ZNRD1; DNA-directed RNA polymerase I subunit RPA12
HRX1MBH02H35CM_4;	RPA12, ZNRD1; DNA-directed RNA polymerase I subunit RPA12
isotig10735_12;	RPA49, POLR1E; DNA-directed RNA polymerase I subunit RPA49
isotig02879_16;	RPB1, POLR2A; DNA-directed RNA polymerase II subunit RPB1 [EC:2.7.7.6]
isotig06894_69;	RPB2, POLR2B; DNA-directed RNA polymerase II subunit RPB2 [EC:2.7.7.6]
isotig10245_6;	RPB3, POLR2C; DNA-directed RNA polymerase II subunit RPB3
isotig02431_9;	RPB4, POLR2D; DNA-directed RNA polymerase II subunit RPB4
isotig14530_13;	RPB4, POLR2D; DNA-directed RNA polymerase II subunit RPB4
isotig12700_15;	RPB5, POLR2E; DNA-directed RNA polymerases I, II, and III subunit RPABC1
isotig14100_14;	RPB5, POLR2E; DNA-directed RNA polymerases I, II, and III subunit RPABC1
HRX1MBH02G1L55_7;	RPB5, POLR2E; DNA-directed RNA polymerases I, II, and III subunit RPABC1
isotig03257_4;	RPB6, POLR2F; DNA-directed RNA polymerases I, II, and III subunit RPABC2
isotig03167_14;	RPB7, POLR2G; DNA-directed RNA polymerase II subunit RPB7
isotig14761_5;	RPB8, POLR2H; DNA-directed RNA polymerases I, II, and III subunit RPABC3
isotig16197_10;	RPB8, POLR2H; DNA-directed RNA polymerases I, II, and III subunit RPABC3
HRX1MBH02H2G74_8;	RPB9, POLR2I; DNA-directed RNA polymerase II subunit RPB9
HRX1MBH02GXCH4_8;	RPB9, POLR2I; DNA-directed RNA polymerase II subunit RPB9
isotig11637_24;	RPC2, POLR3B; DNA-directed RNA polymerase III subunit RPC2 [EC:2.7.7.6]
HRX1MBH01AP3M2_6;	RPC82, POLR3C; DNA-directed RNA polymerase III subunit RPC3
HS0W81S01A2UNQ_2;	RPC53, POLR3D; DNA-directed RNA polymerase III subunit RPC4
HS0W81S02D8DTB_11;	RPC53, POLR3D; DNA-directed RNA polymerase III subunit RPC4
isotig09162_22;	RPC37, POLR3E; DNA-directed RNA polymerase III subunit RPC5
isotig12386_8;	RPC40, POLR1C; DNA-directed RNA polymerases I and III subunit RPAC1
isotig17173_8;	RPC19, POLR1D; DNA-directed RNA polymerases I and III subunit RPAC2
isotig16310_11;	RPC25, POLR3H; DNA-directed RNA polymerase III subunit RPC8
isotig13582_5;	RPC31, POLR3G; DNA-directed RNA polymerase III subunit RPC7
isotig05149_7;	RPC34, POLR3F; DNA-directed RNA polymerase III subunit RPC6
isotig09234_31;	DPO1, polA; DNA polymerase I [EC:2.7.7.7]
isotig16291_12;	POLA1; DNA polymerase alpha subunit A [EC:2.7.7.7]
HS0W81S02DHDYV_9;	POLA1; DNA polymerase alpha subunit A [EC:2.7.7.7]
HRX1MBH02I2LT3_12;	POLA1; DNA polymerase alpha subunit A [EC:2.7.7.7]
HRX1MBH02G97P0_15;	POLA1; DNA polymerase alpha subunit A [EC:2.7.7.7]
isotig15590_7;	POLA2; DNA polymerase alpha subunit B
isotig09550_25;	PRI1; DNA primase small subunit [EC:2.7.7.-]
isotig11123_24;	PRI2; DNA primase large subunit [EC:2.7.7.-]
HS0W81S01B9VNZ_8;	POLD1; DNA polymerase delta subunit 1 [EC:2.7.7.7]
HRX1MBH02IFVIK_12;	POLD1; DNA polymerase delta subunit 1 [EC:2.7.7.7]
HRX1MBH01CEGD3_9;	POLD2; DNA polymerase delta subunit 2
HRX1MBH02IJXZ1_5;	POLD2; DNA polymerase delta subunit 2
HRX1MBH02FZRSZ_15;	POLD3; DNA polymerase delta subunit 3
isotig14862_10;	POLD4; DNA polymerase delta subunit 4
isotig14110_15;	POLE1; DNA polymerase epsilon subunit 1 [EC:2.7.7.7]
HRX1MBH02HFWZ0_9;	POLE1; DNA polymerase epsilon subunit 1 [EC:2.7.7.7]
HRX1MBH02JQV7V_5;	POLE2; DNA polymerase epsilon subunit 2 [EC:2.7.7.7]
HRX1MBH02I2QCA_5;	POLE2; DNA polymerase epsilon subunit 2 [EC:2.7.7.7]
isotig15040_13;	POLE3; DNA polymerase epsilon subunit 3 [EC:2.7.7.7]
isotig09066_24;	E2.7.1.48, udk; uridine kinase [EC:2.7.1.48]
HRX1MBH02I2G8M_4;	E3.1.3.5; 5'-nucleotidase [EC:3.1.3.5]
isotig09425_7;	surE; 5'-nucleotidase [EC:3.1.3.5]
isotig11108_23;	surE; 5'-nucleotidase [EC:3.1.3.5]
isotig12420_17;	URH1; uridine nucleosidase [EC:3.2.2.3]
isotig12705_16;	upp, UPRT; uracil phosphoribosyltransferase [EC:2.4.2.9]
isotig03107_9;	E1.3.1.2, DPYD; dihydropyrimidine dehydrogenase (NADP+) [EC:1.3.1.2]
isotig14093_8;	E3.5.2.2, DPYS; dihydropyrimidinase [EC:3.5.2.2]
HS0W81S02ENI7V_11;	E3.5.2.2, DPYS; dihydropyrimidinase [EC:3.5.2.2]
HRX1MBH02H5XEM_7;	E3.5.1.6; beta-ureidopropionase [EC:3.5.1.6]
isotig08315_33;	E1.8.1.9, trxB; thioredoxin reductase (NADPH) [EC:1.8.1.9]
HRX1MBH02IEEBS_8;	E1.8.1.9, trxB; thioredoxin reductase (NADPH) [EC:1.8.1.9]
isotig07278_50;	RRM1; ribonucleoside-diphosphate reductase subunit M1 [EC:1.17.4.1]
HRX1MBH02HIR0P_5;	RRM2; ribonucleoside-diphosphate reductase subunit M2 [EC:1.17.4.1]
isotig14622_3;	E3.6.1.23, dut; dUTP pyrophosphatase [EC:3.6.1.23]
isotig10860_4;	E2.1.1.45, thyA; thymidylate synthase [EC:2.1.1.45]
isotig09949_9;	DHFR-TS; dihydrofolate reductase / thymidylate synthase [EC:1.5.1.3 2.1.1.45]
HS0W81S01A44BH_12;	punA; purine-nucleoside phosphorylase [EC:2.4.2.1]
isotig15802_13;	comEB; dCMP deaminase [EC:3.5.4.12]
isotig12547_12;	E2.7.1.21, tdk; thymidine kinase [EC:2.7.1.21]
isotig05384_12;	E2.7.4.9, tmk; dTMP kinase [EC:2.7.4.9]
Amino Acid Metabolism
Alanine, aspartate and glutamate metabolism
isotig09002_10;	GOT1; aspartate aminotransferase, cytoplasmic [EC:2.6.1.1]
isotig08803_7;	GOT2; aspartate aminotransferase, mitochondrial [EC:2.6.1.1]
isotig08848_28;	ASP5; aspartate aminotransferase, chloroplastic [EC:2.6.1.1]
isotig04206_33;	nadB; L-aspartate oxidase [EC:1.4.3.16]
isotig07598_43;	asnB, ASNS; asparagine synthase (glutamine-hydrolysing) [EC:6.3.5.4]
isotig07800_41;	asnB, ASNS; asparagine synthase (glutamine-hydrolysing) [EC:6.3.5.4]
isotig04881_19;	NIT2; omega-amidase [EC:3.5.1.3]
isotig08843_33;	GPT, ALT; alanine transaminase [EC:2.6.1.2]
isotig09704_24;	alaA; alanine-synthesizing transaminase [EC:2.6.1.66 2.6.1.2]
contig01732_24;	AGXT; alanine-glyoxylate transaminase / serine-glyoxylate transaminase / serine-pyruvate transaminase [EC:2.6.1.44 2.6.1.45 2.6.1.51]
isotig03001_32;	AGXT2; alanine-glyoxylate transaminase / (R)-3-amino-2-methylpropionate-pyruvate transaminase [EC:2.6.1.44 2.6.1.40]
isotig05180_10;	AGXT2; alanine-glyoxylate transaminase / (R)-3-amino-2-methylpropionate-pyruvate transaminase [EC:2.6.1.44 2.6.1.40]
isotig01792_43;	GGAT; glutamate--glyoxylate aminotransferase [EC:2.6.1.4 2.6.1.2 2.6.1.44 2.6.1.-]
isotig09899_9;	E6.3.4.5, argG; argininosuccinate synthase [EC:6.3.4.5]
isotig08328_24;	argH, ASL; argininosuccinate lyase [EC:4.3.2.1]
isotig09406_11;	E6.3.4.4, purA; adenylosuccinate synthase [EC:6.3.4.4]
isotig09108_25;	E4.3.2.2, purB; adenylosuccinate lyase [EC:4.3.2.2]
isotig10697_26;	pyrB, PYR2; aspartate carbamoyltransferase catalytic subunit [EC:2.1.3.2]
isotig01505_32;	E4.1.1.15, gadB, gadA, GAD; glutamate decarboxylase [EC:4.1.1.15]
isotig08044_35;	E1.2.1.16, gabD; succinate-semialdehyde dehydrogenase (NADP+) [EC:1.2.1.16]
isotig03282_122;	GLT1; glutamate synthase (NADPH/NADH) [EC:1.4.1.13 1.4.1.14]
HRMYNUX02JQLY2_4;	E1.4.1.3; glutamate dehydrogenase (NAD(P)+) [EC:1.4.1.3]
HRX1MBH01A02EC_3;	E1.4.1.3; glutamate dehydrogenase (NAD(P)+) [EC:1.4.1.3]
isotig01860_18;	E1.4.1.4, gdhA; glutamate dehydrogenase (NADP+) [EC:1.4.1.4]
HS0W81S02DRN49_6;	E1.5.1.12; 1-pyrroline-5-carboxylate dehydrogenase [EC:1.5.1.12]
isotig01575_21;	glnA; glutamine synthetase [EC:6.3.1.2]
isotig09572_12;	carB, CPA2; carbamoyl-phosphate synthase large subunit [EC:6.3.5.5]
HS0W81S02DWOTY_6;	carB, CPA2; carbamoyl-phosphate synthase large subunit [EC:6.3.5.5]
HRX1MBH02IJJMF_6;	carB, CPA2; carbamoyl-phosphate synthase large subunit [EC:6.3.5.5]
isotig03850_40;	carA, CPA1; carbamoyl-phosphate synthase small subunit [EC:6.3.5.5]
isotig03928_38;	E2.6.1.16, glmS; glucosamine--fructose-6-phosphate aminotransferase (isomerizing) [EC:2.6.1.16]
isotig08853_24;	E2.4.2.14, purF; amidophosphoribosyltransferase [EC:2.4.2.14]
Glycine, serine and threonine metabolism
isotig07647_35;	E2.7.2.4, lysC; aspartate kinase [EC:2.7.2.4]
isotig07075_47;	thrA; bifunctional aspartokinase / homoserine dehydrogenase 1 [EC:2.7.2.4 1.1.1.3]
isotig10108_7;	asd; aspartate-semialdehyde dehydrogenase [EC:1.2.1.11]
HS0W81S02C58ML_8;	asd; aspartate-semialdehyde dehydrogenase [EC:1.2.1.11]
isotig13334_12;	thrB1; homoserine kinase [EC:2.7.1.39]
contig11532_11;	thrC; threonine synthase [EC:4.2.3.1]
isotig08584_20;	thrC; threonine synthase [EC:4.2.3.1]
isotig04480_36;	ltaE; threonine aldolase [EC:4.1.2.5]
isotig00910_47;	glyA, SHMT; glycine hydroxymethyltransferase [EC:2.1.2.1]
isotig03014_14;	glyA, SHMT; glycine hydroxymethyltransferase [EC:2.1.2.1]
isotig07581_46;	glyA, SHMT; glycine hydroxymethyltransferase [EC:2.1.2.1]
isotig08572_29;	glyA, SHMT; glycine hydroxymethyltransferase [EC:2.1.2.1]
isotig08798_15;	glyA, SHMT; glycine hydroxymethyltransferase [EC:2.1.2.1]
isotig12604_19;	serB, PSPH; phosphoserine phosphatase [EC:3.1.3.3]
HRMYNUX02IO9K2_9;	serB, PSPH; phosphoserine phosphatase [EC:3.1.3.3]
isotig09792_6;	serC, PSAT1; phosphoserine aminotransferase [EC:2.6.1.52]
isotig07819_30;	serA, PHGDH; D-3-phosphoglycerate dehydrogenase [EC:1.1.1.95]
isotig08010_30;	serA, PHGDH; D-3-phosphoglycerate dehydrogenase [EC:1.1.1.95]
isotig09614_8;	GLYK; D-glycerate 3-kinase [EC:2.7.1.31]
HRX1MBH02IAHVF_11;	gpmA, PGAM; 2,3-bisphosphoglycerate-dependent phosphoglycerate mutase [EC:5.4.2.1]
isotig08089_10;	gpmI; 2,3-bisphosphoglycerate-independent phosphoglycerate mutase [EC:5.4.2.1]
isotig08559_34;	gpmB; probable phosphoglycerate mutase [EC:5.4.2.1]
isotig13083_6;	gpmB; probable phosphoglycerate mutase [EC:5.4.2.1]
isotig10020_21;	HPR1; hydroxypyruvate reductase 1
isotig11456_17;	HPR2; hydroxypyruvate reductase 2
isotig03412_56;	E1.4.3.21, AOC2, AOC3, tynA; primary-amine oxidase [EC:1.4.3.21]
isotig06913_25;	GLDC, gcvP; glycine dehydrogenase [EC:1.4.4.2]
isotig02312_22;	gcvT, AMT; aminomethyltransferase [EC:2.1.2.10]
isotig04146_30;	DLD, lpd, pdhD; dihydrolipoamide dehydrogenase [EC:1.8.1.4]
isotig10880_6;	DLD, lpd, pdhD; dihydrolipoamide dehydrogenase [EC:1.8.1.4]
contig01732_24;	AGXT; alanine-glyoxylate transaminase / serine-glyoxylate transaminase / serine-pyruvate transaminase [EC:2.6.1.44 2.6.1.45 2.6.1.51]
isotig03001_32;	AGXT2; alanine-glyoxylate transaminase / (R)-3-amino-2-methylpropionate-pyruvate transaminase [EC:2.6.1.44 2.6.1.40]
isotig05180_10;	AGXT2; alanine-glyoxylate transaminase / (R)-3-amino-2-methylpropionate-pyruvate transaminase [EC:2.6.1.44 2.6.1.40]
isotig01792_43;	GGAT; glutamate--glyoxylate aminotransferase [EC:2.6.1.4 2.6.1.2 2.6.1.44 2.6.1.-]
isotig04040_31;	betB, gbsA; betaine-aldehyde dehydrogenase [EC:1.2.1.8]
isotig09612_27;	ALDH7A1; aldehyde dehydrogenase family 7 member A1 [EC:1.2.1.31 1.2.1.8 1.2.1.3]
isotig08322_16;	E4.3.1.19, ilvA, tdcB; threonine dehydratase [EC:4.3.1.19]
HS0W81S01BV2JM_7;	SRR; serine racemase [EC:5.1.1.18]
isotig10857_6;	trpA; tryptophan synthase alpha chain [EC:4.2.1.20]
isotig01726_18;	trpB; tryptophan synthase beta chain [EC:4.2.1.20]
isotig09229_11;	K06001, trpB; tryptophan synthase beta chain [EC:4.2.1.20]
Cysteine and methionine metabolism
isotig09562_25;	E2.3.1.30, cysE; serine O-acetyltransferase [EC:2.3.1.30]
isotig09828_10;	E2.3.1.30, cysE; serine O-acetyltransferase [EC:2.3.1.30]
isotig01328_10;	cysK; cysteine synthase A [EC:2.5.1.47]
isotig04407_25;	cysK; cysteine synthase A [EC:2.5.1.47]
isotig04740_25;	cysK; cysteine synthase A [EC:2.5.1.47]
isotig11782_17;	cysK; cysteine synthase A [EC:2.5.1.47]
HS0W81S01BCRFZ_6;	cysK; cysteine synthase A [EC:2.5.1.47]
isotig10895_8;	ATCYSC1; L-3-cyanoalanine synthase/ cysteine synthase [EC:2.5.1.47 4.4.1.9]
isotig10339_6;	metC; cystathionine beta-lyase [EC:4.4.1.8]
isotig09656_25;	E2.1.1.10, mmuM; homocysteine S-methyltransferase [EC:2.1.1.10]
isotig14335_7;	E2.1.1.10, mmuM; homocysteine S-methyltransferase [EC:2.1.1.10]
isotig01820_13;	E2.1.1.14, metE; 5-methyltetrahydropteroyltriglutamate--homocysteine methyltransferase [EC:2.1.1.14]
isotig00859_27;	E2.5.1.6, metK; S-adenosylmethionine synthetase [EC:2.5.1.6]
isotig08305_35;	E4.1.1.50, speD; S-adenosylmethionine decarboxylase [EC:4.1.1.50]
isotig09209_36;	E4.1.1.50, speD; S-adenosylmethionine decarboxylase [EC:4.1.1.50]
isotig09494_25;	E2.5.1.16, SRM, speE; spermidine synthase [EC:2.5.1.16]
isotig10473_8;	E2.5.1.16, SRM, speE; spermidine synthase [EC:2.5.1.16]
isotig11178_16;	E2.5.1.16, SRM, speE; spermidine synthase [EC:2.5.1.16]
isotig13359_6;	E2.5.1.16, SRM, speE; spermidine synthase [EC:2.5.1.16]
isotig12618_23;	MTN; 5'-methylthioadenosine nucleosidase [EC:3.2.2.16]
isotig09559_13;	mtnK; 5-methylthioribose kinase [EC:2.7.1.100]
HRX1MBH02FO1M0_12;	E2.4.2.28, mtaP; 5'-methylthioadenosine phosphorylase [EC:2.4.2.28]
isotig09056_13;	mtnA; methylthioribose-1-phosphate isomerase [EC:5.3.1.23]
isotig04018_33;	DEP1; methylthioribulose 1-phosphate dehydratase / enolase-phosphatase E1 [EC:4.2.1.109 3.1.3.77]
HRX1MBH02IBOAL_4;	mtnC, ENOPH1; enolase-phosphatase E1 [EC:3.1.3.77]
HRX1MBH02HR74T_4;	mtnC, ENOPH1; enolase-phosphatase E1 [EC:3.1.3.77]
isotig13764_12;	mtnD, mtnZ, ADI1; 1,2-dihydroxy-3-keto-5-methylthiopentene dioxygenase [EC:1.13.11.53 1.13.11.54]
isotig15697_12;	mtnD, mtnZ, ADI1; 1,2-dihydroxy-3-keto-5-methylthiopentene dioxygenase [EC:1.13.11.53 1.13.11.54]
isotig16558_11;	mtnD, mtnZ, ADI1; 1,2-dihydroxy-3-keto-5-methylthiopentene dioxygenase [EC:1.13.11.53 1.13.11.54]
isotig09331_11;	TAT; tyrosine aminotransferase [EC:2.6.1.5]
isotig08097_35;	E2.1.1.37, DNMT, dcm; DNA (cytosine-5-)-methyltransferase [EC:2.1.1.37]
isotig12954_8;	E2.1.1.37, DNMT, dcm; DNA (cytosine-5-)-methyltransferase [EC:2.1.1.37]
HS0W81S01ATFK9_8;	E2.1.1.37, DNMT, dcm; DNA (cytosine-5-)-methyltransferase [EC:2.1.1.37]
HRX1MBH02JIJDJ_4;	E2.1.1.37, DNMT, dcm; DNA (cytosine-5-)-methyltransferase [EC:2.1.1.37]
isotig00845_34;	E3.3.1.1, ahcY; adenosylhomocysteinase [EC:3.3.1.1]
isotig08321_25;	ACS; 1-aminocyclopropane-1-carboxylate synthase [EC:4.4.1.14]
isotig04442_35;	E1.14.17.4; aminocyclopropanecarboxylate oxidase [EC:1.14.17.4]
isotig10090_9;	E1.14.17.4; aminocyclopropanecarboxylate oxidase [EC:1.14.17.4]
isotig10706_18;	E1.14.17.4; aminocyclopropanecarboxylate oxidase [EC:1.14.17.4]
isotig07647_35;	E2.7.2.4, lysC; aspartate kinase [EC:2.7.2.4]
isotig07075_47;	thrA; bifunctional aspartokinase / homoserine dehydrogenase 1 [EC:2.7.2.4 1.1.1.3]
isotig10108_7;	asd; aspartate-semialdehyde dehydrogenase [EC:1.2.1.11]
HS0W81S02C58ML_8;	asd; aspartate-semialdehyde dehydrogenase [EC:1.2.1.11]
isotig09002_10;	GOT1; aspartate aminotransferase, cytoplasmic [EC:2.6.1.1]
isotig08803_7;	GOT2; aspartate aminotransferase, mitochondrial [EC:2.6.1.1]
isotig08848_28;	ASP5; aspartate aminotransferase, chloroplastic [EC:2.6.1.1]
isotig01566_17;	TST, MPST, sseA; thiosulfate/3-mercaptopyruvate sulfurtransferase [EC:2.8.1.1 2.8.1.2]
isotig10072_9;	LDH, ldh; L-lactate dehydrogenase [EC:1.1.1.27]
isotig04344_9;	E4.4.1.11; methionine-gamma-lyase [EC:4.4.1.11]
Valine, leucine and isoleucine degradation
isotig04399_25;	E2.6.1.42, ilvE; branched-chain amino acid aminotransferase [EC:2.6.1.42]
isotig10268_6;	E2.6.1.42, ilvE; branched-chain amino acid aminotransferase [EC:2.6.1.42]
isotig14336_6;	E2.6.1.42, ilvE; branched-chain amino acid aminotransferase [EC:2.6.1.42]
isotig11439_10;	E1.2.4.4A, bkdA1; 2-oxoisovalerate dehydrogenase E1 component, alpha subunit [EC:1.2.4.4]
isotig10856_24;	E1.2.4.4B, bkdA2; 2-oxoisovalerate dehydrogenase E1 component, beta subunit [EC:1.2.4.4]
isotig09779_6;	E2.3.1.168, bkdB; 2-oxoisovalerate dehydrogenase E2 component (dihydrolipoyl transacylase) [EC:2.3.1.168]
isotig04146_30;	DLD, lpd, pdhD; dihydrolipoamide dehydrogenase [EC:1.8.1.4]
isotig10880_6;	DLD, lpd, pdhD; dihydrolipoamide dehydrogenase [EC:1.8.1.4]
isotig07256_19;	ACADM, acd; acyl-CoA dehydrogenase [EC:1.3.8.7]
isotig12057_10;	IVD, ivd; isovaleryl-CoA dehydrogenase [EC:1.3.8.4]
HS0W81S02DFCI6_10;	ECHS1; enoyl-CoA hydratase [EC:4.2.1.17]
isotig04210_30;	ACAA1; acetyl-CoA acyltransferase 1 [EC:2.3.1.16]
isotig10365_22;	ACAA1; acetyl-CoA acyltransferase 1 [EC:2.3.1.16]
HRMYNUX02GTZCY_14;	PCCB, pccB; propionyl-CoA carboxylase beta chain [EC:6.4.1.3]
isotig02414_13;	HIBCH; 3-hydroxyisobutyryl-CoA hydrolase [EC:3.1.2.4]
isotig10283_9;	HIBCH; 3-hydroxyisobutyryl-CoA hydrolase [EC:3.1.2.4]
isotig13360_19;	HIBCH; 3-hydroxyisobutyryl-CoA hydrolase [EC:3.1.2.4]
HRX1MBH02IRDYQ_15;	E1.1.1.31, mmsB; 3-hydroxyisobutyrate dehydrogenase [EC:1.1.1.31]
isotig08508_34;	mmsA, iolA, ALDH6A1; malonate-semialdehyde dehydrogenase (acetylating) / methylmalonate-semialdehyde dehydrogenase [EC:1.2.1.18 1.2.1.27]
isotig04726_12;	E1.2.1.3; aldehyde dehydrogenase (NAD+) [EC:1.2.1.3]
isotig08264_35;	E1.2.1.3; aldehyde dehydrogenase (NAD+) [EC:1.2.1.3]
isotig08532_8;	E1.2.1.3; aldehyde dehydrogenase (NAD+) [EC:1.2.1.3]
isotig08766_12;	E1.2.1.3; aldehyde dehydrogenase (NAD+) [EC:1.2.1.3]
isotig09612_27;	ALDH7A1; aldehyde dehydrogenase family 7 member A1 [EC:1.2.1.31 1.2.1.8 1.2.1.3]
isotig03822_39;	E6.4.1.4A; 3-methylcrotonyl-CoA carboxylase alpha subunit [EC:6.4.1.4]
isotig13594_21;	E6.4.1.4B; 3-methylcrotonyl-CoA carboxylase beta subunit [EC:6.4.1.4]
isotig16446_6;	AUH; methylglutaconyl-CoA hydratase [EC:4.2.1.18]
isotig10690_11;	E4.1.3.4, HMGCL, hmgL; hydroxymethylglutaryl-CoA lyase [EC:4.1.3.4]
isotig03024_28;	E2.3.1.9, atoB; acetyl-CoA C-acetyltransferase [EC:2.3.1.9]
isotig08857_10;	E2.3.3.10; hydroxymethylglutaryl-CoA synthase [EC:2.3.3.10]
Valine, leucine and isoleucine biosynthesis
isotig08322_16;	E4.3.1.19, ilvA, tdcB; threonine dehydratase [EC:4.3.1.19]
isotig08138_13;	leuC; 3-isopropylmalate/(R)-2-methylmalate dehydratase large subunit [EC:4.2.1.33 4.2.1.35]
isotig12829_17;	leuD; 3-isopropylmalate/(R)-2-methylmalate dehydratase small subunit [EC:4.2.1.33 4.2.1.35]
isotig07738_15;	E2.2.1.6L, ilvB, ilvG, ilvI; acetolactate synthase I/II/III large subunit [EC:2.2.1.6]
isotig08113_9;	E2.2.1.6S, ilvH, ilvN; acetolactate synthase I/III small subunit [EC:2.2.1.6]
isotig02948_34;	ilvC; ketol-acid reductoisomerase [EC:1.1.1.86]
isotig08392_31;	ilvD; dihydroxy-acid dehydratase [EC:4.2.1.9]
isotig04399_25;	E2.6.1.42, ilvE; branched-chain amino acid aminotransferase [EC:2.6.1.42]
isotig10268_6;	E2.6.1.42, ilvE; branched-chain amino acid aminotransferase [EC:2.6.1.42]
isotig14336_6;	E2.6.1.42, ilvE; branched-chain amino acid aminotransferase [EC:2.6.1.42]
isotig09704_24;	alaA; alanine-synthesizing transaminase [EC:2.6.1.66 2.6.1.2]
isotig07809_34;	leuA; 2-isopropylmalate synthase [EC:2.3.3.13]
isotig08969_26;	leuB; 3-isopropylmalate dehydrogenase [EC:1.1.1.85]
isotig03408_55;	PDHA, pdhA; pyruvate dehydrogenase E1 component subunit alpha [EC:1.2.4.1]
isotig09387_25;	PDHA, pdhA; pyruvate dehydrogenase E1 component subunit alpha [EC:1.2.4.1]
isotig08769_14;	PDHB, pdhB; pyruvate dehydrogenase E1 component subunit beta [EC:1.2.4.1]
isotig08792_28;	PDHB, pdhB; pyruvate dehydrogenase E1 component subunit beta [EC:1.2.4.1]
isotig09933_22;	PDHB, pdhB; pyruvate dehydrogenase E1 component subunit beta [EC:1.2.4.1]
Lysine biosynthesis
isotig07647_35;	E2.7.2.4, lysC; aspartate kinase [EC:2.7.2.4]
isotig07075_47;	thrA; bifunctional aspartokinase / homoserine dehydrogenase 1 [EC:2.7.2.4 1.1.1.3]
isotig10108_7;	asd; aspartate-semialdehyde dehydrogenase [EC:1.2.1.11]
HS0W81S02C58ML_8;	asd; aspartate-semialdehyde dehydrogenase [EC:1.2.1.11]
isotig01732_45;	dapA; dihydrodipicolinate synthase [EC:4.2.1.52]
isotig13708_5;	dapB; dihydrodipicolinate reductase [EC:1.3.1.26]
isotig14183_20;	dapB; dihydrodipicolinate reductase [EC:1.3.1.26]
isotig07734_22;	dapF; diaminopimelate epimerase [EC:5.1.1.7]
isotig04154_11;	E2.6.1.83; LL-diaminopimelate aminotransferase [EC:2.6.1.83]
isotig08125_32;	lysA; diaminopimelate decarboxylase [EC:4.1.1.20]
HRX1MBH02GP4AN_7;	E2.3.3.14; homocitrate synthase [EC:2.3.3.14]
isotig09612_27;	ALDH7A1; aldehyde dehydrogenase family 7 member A1 [EC:1.2.1.31 1.2.1.8 1.2.1.3]
isotig02650_42;	AASS; alpha-aminoadipic semialdehyde synthase [EC:1.5.1.8 1.5.1.9]
isotig08464_11;	murF; UDP-N-acetylmuramoyl-tripeptide--D-alanyl-D-alanine ligase [EC:6.3.2.10]
Lysine degradation
isotig02650_42;	AASS; alpha-aminoadipic semialdehyde synthase [EC:1.5.1.8 1.5.1.9]
isotig09612_27;	ALDH7A1; aldehyde dehydrogenase family 7 member A1 [EC:1.2.1.31 1.2.1.8 1.2.1.3]
isotig06963_25;	OGDH, sucA; 2-oxoglutarate dehydrogenase E1 component [EC:1.2.4.2]
isotig02982_15;	DLST, sucB; 2-oxoglutarate dehydrogenase E2 component (dihydrolipoamide succinyltransferase) [EC:2.3.1.61]
HS0W81S02DFCI6_10;	ECHS1; enoyl-CoA hydratase [EC:4.2.1.17]
isotig03024_28;	E2.3.1.9, atoB; acetyl-CoA C-acetyltransferase [EC:2.3.1.9]
HRX1MBH02IO93B_2;	E4.1.1.18, ldcC, cadA; lysine decarboxylase [EC:4.1.1.18]
HRX1MBH02JTK71_11;	E4.1.1.18, ldcC, cadA; lysine decarboxylase [EC:4.1.1.18]
isotig07286_47;	EHMT; euchromatic histone-lysine N-methyltransferase [EC:2.1.1.43]
isotig07411_43;	EHMT; euchromatic histone-lysine N-methyltransferase [EC:2.1.1.43]
isotig10823_19;	EHMT; euchromatic histone-lysine N-methyltransferase [EC:2.1.1.43]
isotig11274_24;	SETD2, SET2; histone-lysine N-methyltransferase SETD2 [EC:2.1.1.43]
HRX1MBH02GYNVH_5;	SETDB; histone-lysine N-methyltransferase SETDB [EC:2.1.1.43]
isotig04726_12;	E1.2.1.3; aldehyde dehydrogenase (NAD+) [EC:1.2.1.3]
isotig08264_35;	E1.2.1.3; aldehyde dehydrogenase (NAD+) [EC:1.2.1.3]
isotig08532_8;	E1.2.1.3; aldehyde dehydrogenase (NAD+) [EC:1.2.1.3]
isotig08766_12;	E1.2.1.3; aldehyde dehydrogenase (NAD+) [EC:1.2.1.3]
Arginine and proline metabolism
isotig06897_35;	E4.1.1.19; arginine decarboxylase [EC:4.1.1.19]
isotig11087_20;	E3.5.3.12; agmatine deiminase [EC:3.5.3.12]
isotig11599_13;	aguB; N-carbamoylputrescine amidase [EC:3.5.1.53]
isotig14217_13;	E4.1.1.17, ODC1, speC, speF; ornithine decarboxylase [EC:4.1.1.17]
isotig16392_9;	E4.1.1.17, ODC1, speC, speF; ornithine decarboxylase [EC:4.1.1.17]
isotig09494_25;	E2.5.1.16, SRM, speE; spermidine synthase [EC:2.5.1.16]
isotig10473_8;	E2.5.1.16, SRM, speE; spermidine synthase [EC:2.5.1.16]
isotig11178_16;	E2.5.1.16, SRM, speE; spermidine synthase [EC:2.5.1.16]
isotig13359_6;	E2.5.1.16, SRM, speE; spermidine synthase [EC:2.5.1.16]
isotig08305_35;	E4.1.1.50, speD; S-adenosylmethionine decarboxylase [EC:4.1.1.50]
isotig09209_36;	E4.1.1.50, speD; S-adenosylmethionine decarboxylase [EC:4.1.1.50]
isotig04726_12;	E1.2.1.3; aldehyde dehydrogenase (NAD+) [EC:1.2.1.3]
isotig08264_35;	E1.2.1.3; aldehyde dehydrogenase (NAD+) [EC:1.2.1.3]
isotig08532_8;	E1.2.1.3; aldehyde dehydrogenase (NAD+) [EC:1.2.1.3]
isotig08766_12;	E1.2.1.3; aldehyde dehydrogenase (NAD+) [EC:1.2.1.3]
isotig09612_27;	ALDH7A1; aldehyde dehydrogenase family 7 member A1 [EC:1.2.1.31 1.2.1.8 1.2.1.3]
contig11564_5;	E2.6.1.13, rocD; ornithine--oxo-acid transaminase [EC:2.6.1.13]
isotig05954_7;	E1.5.1.2, proC; pyrroline-5-carboxylate reductase [EC:1.5.1.2]
isotig08439_10;	E1.5.99.8; proline dehydrogenase [EC:1.5.99.8]
HS0W81S01APGJK_2;	E1.5.99.8; proline dehydrogenase [EC:1.5.99.8]
HS0W81S02DRN49_6;	E1.5.1.12; 1-pyrroline-5-carboxylate dehydrogenase [EC:1.5.1.12]
isotig14308_14;	proB; glutamate 5-kinase [EC:2.7.2.11]
isotig03818_39;	ALDH18A1, P5CS; delta-1-pyrroline-5-carboxylate synthetase [EC:2.7.2.11 1.2.1.41]
isotig09977_8;	pip; proline iminopeptidase [EC:3.4.11.5]
isotig02756_32;	E1.14.11.2; prolyl 4-hydroxylase [EC:1.14.11.2]
isotig04991_5;	E1.14.11.2; prolyl 4-hydroxylase [EC:1.14.11.2]
isotig10867_23;	E1.14.11.2; prolyl 4-hydroxylase [EC:1.14.11.2]
isotig11015_5;	E1.14.11.2; prolyl 4-hydroxylase [EC:1.14.11.2]
isotig11375_19;	E1.14.11.2; prolyl 4-hydroxylase [EC:1.14.11.2]
isotig11386_16;	E1.14.11.2; prolyl 4-hydroxylase [EC:1.14.11.2]
isotig09002_10;	GOT1; aspartate aminotransferase, cytoplasmic [EC:2.6.1.1]
isotig08803_7;	GOT2; aspartate aminotransferase, mitochondrial [EC:2.6.1.1]
isotig08848_28;	ASP5; aspartate aminotransferase, chloroplastic [EC:2.6.1.1]
isotig10431_17;	OTC, argF, argI; ornithine carbamoyltransferase [EC:2.1.3.3]
isotig09899_9;	E6.3.4.5, argG; argininosuccinate synthase [EC:6.3.4.5]
isotig08328_24;	argH, ASL; argininosuccinate lyase [EC:4.3.2.1]
isotig13600_5;	E3.5.3.1, rocF, arg; arginase [EC:3.5.3.1]
isotig16244_3;	URE; urease [EC:3.5.1.5]
HRX1MBH01DCLIE_1;	ureA; urease subunit gamma [EC:3.5.1.5]
HRX1MBH01CF8WW_2;	ureAB; urease subunit gamma/beta [EC:3.5.1.5]
HS0W81S01A542E_4;	NOA1; nitric-oxide synthase, plant [EC:1.14.13.39]
isotig01575_21;	glnA; glutamine synthetase [EC:6.3.1.2]
HRMYNUX02JQLY2_4;	E1.4.1.3; glutamate dehydrogenase (NAD(P)+) [EC:1.4.1.3]
HRX1MBH01A02EC_3;	E1.4.1.3; glutamate dehydrogenase (NAD(P)+) [EC:1.4.1.3]
isotig01860_18;	E1.4.1.4, gdhA; glutamate dehydrogenase (NADP+) [EC:1.4.1.4]
isotig10669_21;	argAB; amino-acid N-acetyltransferase [EC:2.3.1.1]
isotig10197_26;	argJ; glutamate N-acetyltransferase / amino-acid N-acetyltransferase [EC:2.3.1.35 2.3.1.1]
isotig15242_15;	argC; N-acetyl-gamma-glutamyl-phosphate reductase [EC:1.2.1.38]
HS0W81S01BS4IV_1;	argC; N-acetyl-gamma-glutamyl-phosphate reductase [EC:1.2.1.38]
isotig09630_29;	E2.6.1.11, argD; acetylornithine aminotransferase [EC:2.6.1.11]
isotig08308_13;	ACY1; aminoacylase [EC:3.5.1.14]
isotig08680_8;	ACY1; aminoacylase [EC:3.5.1.14]
isotig10208_7;	argE; acetylornithine deacetylase [EC:3.5.1.16]
Histidine metabolism
isotig09036_8;	E2.4.2.17, hisG; ATP phosphoribosyltransferase [EC:2.4.2.17]
isotig13781_10;	hisIE; phosphoribosyl-ATP pyrophosphohydrolase / phosphoribosyl-AMP cyclohydrolase [EC:3.6.1.31 3.5.4.19]
isotig09201_32;	HIS7; glutamine amidotransferase / cyclase [EC:2.4.2.- 4.1.3.-]
isotig11514_18;	E4.2.1.19, hisB; imidazoleglycerol-phosphate dehydratase [EC:4.2.1.19]
isotig09362_11;	hisC; histidinol-phosphate aminotransferase [EC:2.6.1.9]
isotig09011_27;	hisD; histidinol dehydrogenase [EC:1.1.1.23]
isotig04202_34;	E4.1.1.22, HDC; histidine decarboxylase [EC:4.1.1.22]
isotig04726_12;	E1.2.1.3; aldehyde dehydrogenase (NAD+) [EC:1.2.1.3]
isotig08264_35;	E1.2.1.3; aldehyde dehydrogenase (NAD+) [EC:1.2.1.3]
isotig08532_8;	E1.2.1.3; aldehyde dehydrogenase (NAD+) [EC:1.2.1.3]
isotig08766_12;	E1.2.1.3; aldehyde dehydrogenase (NAD+) [EC:1.2.1.3]
isotig09612_27;	ALDH7A1; aldehyde dehydrogenase family 7 member A1 [EC:1.2.1.31 1.2.1.8 1.2.1.3]
isotig10769_23;	E1.2.1.5; aldehyde dehydrogenase (NAD(P)+) [EC:1.2.1.5]
isotig12584_5;	E2.1.1.-; [EC:2.1.1.-]
HS0W81S01CDFCA_9;	E2.1.1.-; [EC:2.1.1.-]
Tyrosine metabolism
isotig09002_10;	GOT1; aspartate aminotransferase, cytoplasmic [EC:2.6.1.1]
isotig08803_7;	GOT2; aspartate aminotransferase, mitochondrial [EC:2.6.1.1]
isotig08848_28;	ASP5; aspartate aminotransferase, chloroplastic [EC:2.6.1.1]
isotig08603_9;	PAT, AAT; bifunctional aspartate aminotransferase and glutamate/aspartate-prephenate aminotransferase [EC:2.6.1.1 2.6.1.78 2.6.1.79]
isotig09331_11;	TAT; tyrosine aminotransferase [EC:2.6.1.5]
isotig09362_11;	hisC; histidinol-phosphate aminotransferase [EC:2.6.1.9]
isotig07389_23;	HPD, hppD; 4-hydroxyphenylpyruvate dioxygenase [EC:1.13.11.27]
HRX1MBH02HLZDO_12;	HPD, hppD; 4-hydroxyphenylpyruvate dioxygenase [EC:1.13.11.27]
isotig03191_19;	maiA, GSTZ1; maleylacetoacetate isomerase [EC:5.2.1.2]
isotig06362_5;	maiA, GSTZ1; maleylacetoacetate isomerase [EC:5.2.1.2]
isotig16847_3;	maiA, GSTZ1; maleylacetoacetate isomerase [EC:5.2.1.2]
isotig04476_10;	FAH, fahA; fumarylacetoacetase [EC:3.7.1.2]
isotig08004_30;	E4.1.1.25; tyrosine decarboxylase [EC:4.1.1.25]
HRX1MBH02HKKLS_4;	COMT; catechol O-methyltransferase [EC:2.1.1.6]
isotig03412_56;	E1.4.3.21, AOC2, AOC3, tynA; primary-amine oxidase [EC:1.4.3.21]
isotig10769_23;	E1.2.1.5; aldehyde dehydrogenase (NAD(P)+) [EC:1.2.1.5]
isotig04582_30;	frmA, ADH5, adhC; S-(hydroxymethyl)glutathione dehydrogenase / alcohol dehydrogenase [EC:1.1.1.284 1.1.1.1]
isotig10295_7;	frmA, ADH5, adhC; S-(hydroxymethyl)glutathione dehydrogenase / alcohol dehydrogenase [EC:1.1.1.284 1.1.1.1]
HRX1MBH02JZ7A2_10;	adhP; alcohol dehydrogenase, propanol-preferring [EC:1.1.1.1]
HRX1MBH02GBWKV_14;	adhP; alcohol dehydrogenase, propanol-preferring [EC:1.1.1.1]
isotig03125_23;	E1.1.1.1, adh; alcohol dehydrogenase [EC:1.1.1.1]
isotig06172_20;	E1.1.1.1, adh; alcohol dehydrogenase [EC:1.1.1.1]
isotig09808_8;	E1.1.1.1, adh; alcohol dehydrogenase [EC:1.1.1.1]
isotig09970_22;	E1.1.1.1, adh; alcohol dehydrogenase [EC:1.1.1.1]
isotig08044_35;	E1.2.1.16, gabD; succinate-semialdehyde dehydrogenase (NADP+) [EC:1.2.1.16]
isotig12584_5;	E2.1.1.-; [EC:2.1.1.-]
HS0W81S01CDFCA_9;	E2.1.1.-; [EC:2.1.1.-]
Phenylalanine metabolism
isotig03412_56;	E1.4.3.21, AOC2, AOC3, tynA; primary-amine oxidase [EC:1.4.3.21]
isotig10769_23;	E1.2.1.5; aldehyde dehydrogenase (NAD(P)+) [EC:1.2.1.5]
isotig03154_18;	paaH, hbd, fadB, mmgB; 3-hydroxybutyryl-CoA dehydrogenase [EC:1.1.1.157]
isotig09002_10;	GOT1; aspartate aminotransferase, cytoplasmic [EC:2.6.1.1]
isotig08803_7;	GOT2; aspartate aminotransferase, mitochondrial [EC:2.6.1.1]
isotig08848_28;	ASP5; aspartate aminotransferase, chloroplastic [EC:2.6.1.1]
isotig08603_9;	PAT, AAT; bifunctional aspartate aminotransferase and glutamate/aspartate-prephenate aminotransferase [EC:2.6.1.1 2.6.1.78 2.6.1.79]
isotig09331_11;	TAT; tyrosine aminotransferase [EC:2.6.1.5]
isotig09362_11;	hisC; histidinol-phosphate aminotransferase [EC:2.6.1.9]
isotig07389_23;	HPD, hppD; 4-hydroxyphenylpyruvate dioxygenase [EC:1.13.11.27]
HRX1MBH02HLZDO_12;	HPD, hppD; 4-hydroxyphenylpyruvate dioxygenase [EC:1.13.11.27]
HRX1MBH02JZWQQ_4;	katG; catalase-peroxidase [EC:1.11.1.21]
isotig01095_33;	E1.11.1.7; peroxidase [EC:1.11.1.7]
isotig04611_17;	E1.11.1.7; peroxidase [EC:1.11.1.7]
isotig04790_31;	E1.11.1.7; peroxidase [EC:1.11.1.7]
isotig04850_9;	E1.11.1.7; peroxidase [EC:1.11.1.7]
isotig05518_19;	E1.11.1.7; peroxidase [EC:1.11.1.7]
isotig09695_22;	E1.11.1.7; peroxidase [EC:1.11.1.7]
isotig09830_28;	E1.11.1.7; peroxidase [EC:1.11.1.7]
isotig10189_21;	E1.11.1.7; peroxidase [EC:1.11.1.7]
isotig11508_8;	E1.11.1.7; peroxidase [EC:1.11.1.7]
isotig11607_20;	E1.11.1.7; peroxidase [EC:1.11.1.7]
isotig12688_17;	E1.11.1.7; peroxidase [EC:1.11.1.7]
isotig13853_18;	E1.11.1.7; peroxidase [EC:1.11.1.7]
isotig15703_9;	E1.11.1.7; peroxidase [EC:1.11.1.7]
HRX1MBH02GD5DC_11;	E1.11.1.7; peroxidase [EC:1.11.1.7]
HRX1MBH02F4W76_11;	E1.11.1.7; peroxidase [EC:1.11.1.7]
HRX1MBH02F0SWO_18;	E1.11.1.7; peroxidase [EC:1.11.1.7]
isotig02914_32;	E4.3.1.24; phenylalanine ammonia-lyase [EC:4.3.1.24]
isotig00568_41;	CYP73A; trans-cinnamate 4-monooxygenase [EC:1.14.13.11]
isotig08931_9;	CYP73A; trans-cinnamate 4-monooxygenase [EC:1.14.13.11]
isotig08971_11;	E6.2.1.12; 4-coumarate--CoA ligase [EC:6.2.1.12]
isotig13677_6;	E6.2.1.12; 4-coumarate--CoA ligase [EC:6.2.1.12]
isotig12711_18;	E2.1.1.104; caffeoyl-CoA O-methyltransferase [EC:2.1.1.104]
Tryptophan metabolism
isotig06963_25;	OGDH, sucA; 2-oxoglutarate dehydrogenase E1 component [EC:1.2.4.2]
HS0W81S02DFCI6_10;	ECHS1; enoyl-CoA hydratase [EC:4.2.1.17]
isotig03024_28;	E2.3.1.9, atoB; acetyl-CoA C-acetyltransferase [EC:2.3.1.9]
isotig04726_12;	E1.2.1.3; aldehyde dehydrogenase (NAD+) [EC:1.2.1.3]
isotig08264_35;	E1.2.1.3; aldehyde dehydrogenase (NAD+) [EC:1.2.1.3]
isotig08532_8;	E1.2.1.3; aldehyde dehydrogenase (NAD+) [EC:1.2.1.3]
isotig08766_12;	E1.2.1.3; aldehyde dehydrogenase (NAD+) [EC:1.2.1.3]
isotig09612_27;	ALDH7A1; aldehyde dehydrogenase family 7 member A1 [EC:1.2.1.31 1.2.1.8 1.2.1.3]
isotig08139_11;	CYP1A1; cytochrome P450, family 1, subfamily A, polypeptide 1 [EC:1.14.14.1]
isotig08697_11;	CYP1B1; cytochrome P450, family 1, subfamily B, polypeptide 1 [EC:1.14.14.1]
HRMYNUX02FG7LP_3;	YUCCA; YUCCA family monooxygenase [EC:1.14.13.-]
HRX1MBH01CQET2_3;	YUCCA; YUCCA family monooxygenase [EC:1.14.13.-]
HRMYNUX02IYDPD_7;	YUCCA; YUCCA family monooxygenase [EC:1.14.13.-]
HRX1MBH02I6HHU_16;	YUCCA; YUCCA family monooxygenase [EC:1.14.13.-]
isotig08632_8;	E4.1.1.74, ipdC; indolepyruvate decarboxylase [EC:4.1.1.74]
isotig04012_12;	UGT74B1; N-hydroxythioamide S-beta-glucosyltransferase [EC:2.4.1.195]
isotig04914_12;	katE, CAT, catB, srpA; catalase [EC:1.11.1.6]
HRX1MBH02JZWQQ_4;	katG; catalase-peroxidase [EC:1.11.1.21]
Phenylalanine, tyrosine and tryptophan biosynthesis
isotig08175_9;	E2.5.1.54, aroF, aroG, aroH; 3-deoxy-7-phosphoheptulonate synthase [EC:2.5.1.54]
isotig08502_10;	E2.5.1.54, aroF, aroG, aroH; 3-deoxy-7-phosphoheptulonate synthase [EC:2.5.1.54]
isotig08510_8;	E2.5.1.54, aroF, aroG, aroH; 3-deoxy-7-phosphoheptulonate synthase [EC:2.5.1.54]
isotig09016_30;	aroB; 3-dehydroquinate synthase [EC:4.2.3.4]
isotig07959_34;	aroDE, DHQ-SDH; 3-dehydroquinate dehydratase / shikimate dehydrogenase [EC:4.2.1.10 1.1.1.25]
isotig01932_44;	aroE; shikimate dehydrogenase [EC:1.1.1.25]
isotig09937_25;	E2.7.1.71, aroK, aroL; shikimate kinase [EC:2.7.1.71]
isotig08001_29;	aroA; 3-phosphoshikimate 1-carboxyvinyltransferase [EC:2.5.1.19]
isotig06818_31;	aroC; chorismate synthase [EC:4.2.3.5]
isotig08117_29;	trpE; anthranilate synthase component I [EC:4.1.3.27]
isotig13074_7;	trpG; anthranilate synthase component II [EC:4.1.3.27]
isotig09600_25;	trpD; anthranilate phosphoribosyltransferase [EC:2.4.2.18]
isotig16344_12;	trpF; phosphoribosylanthranilate isomerase [EC:5.3.1.24]
isotig10644_8;	trpC; indole-3-glycerol phosphate synthase [EC:4.1.1.48]
isotig10857_6;	trpA; tryptophan synthase alpha chain [EC:4.2.1.20]
isotig01726_18;	trpB; tryptophan synthase beta chain [EC:4.2.1.20]
isotig09229_11;	K06001, trpB; tryptophan synthase beta chain [EC:4.2.1.20]
isotig13145_18;	E5.4.99.5; chorismate mutase [EC:5.4.99.5]
isotig05951_6;	TYRAAT; arogenate dehydrogenase (NADP+), plant [EC:1.3.1.78]
HRX1MBH02GKOQZ_12;	pheA2; prephenate dehydratase [EC:4.2.1.51]
isotig08283_31;	ADT, PDT; arogenate/prephenate dehydratase [EC:4.2.1.91 4.2.1.51]
isotig11182_6;	ADT, PDT; arogenate/prephenate dehydratase [EC:4.2.1.91 4.2.1.51]
isotig09002_10;	GOT1; aspartate aminotransferase, cytoplasmic [EC:2.6.1.1]
isotig08803_7;	GOT2; aspartate aminotransferase, mitochondrial [EC:2.6.1.1]
isotig08848_28;	ASP5; aspartate aminotransferase, chloroplastic [EC:2.6.1.1]
isotig08603_9;	PAT, AAT; bifunctional aspartate aminotransferase and glutamate/aspartate-prephenate aminotransferase [EC:2.6.1.1 2.6.1.78 2.6.1.79]
isotig09331_11;	TAT; tyrosine aminotransferase [EC:2.6.1.5]
isotig09362_11;	hisC; histidinol-phosphate aminotransferase [EC:2.6.1.9]
Amino acid related enzymes [BR:ko01007]
Metabolism of Other Amino Acids
beta-Alanine metabolism
isotig01505_32;	E4.1.1.15, gadB, gadA, GAD; glutamate decarboxylase [EC:4.1.1.15]
isotig09494_25;	E2.5.1.16, SRM, speE; spermidine synthase [EC:2.5.1.16]
isotig10473_8;	E2.5.1.16, SRM, speE; spermidine synthase [EC:2.5.1.16]
isotig11178_16;	E2.5.1.16, SRM, speE; spermidine synthase [EC:2.5.1.16]
isotig13359_6;	E2.5.1.16, SRM, speE; spermidine synthase [EC:2.5.1.16]
isotig03412_56;	E1.4.3.21, AOC2, AOC3, tynA; primary-amine oxidase [EC:1.4.3.21]
isotig04726_12;	E1.2.1.3; aldehyde dehydrogenase (NAD+) [EC:1.2.1.3]
isotig08264_35;	E1.2.1.3; aldehyde dehydrogenase (NAD+) [EC:1.2.1.3]
isotig08532_8;	E1.2.1.3; aldehyde dehydrogenase (NAD+) [EC:1.2.1.3]
isotig08766_12;	E1.2.1.3; aldehyde dehydrogenase (NAD+) [EC:1.2.1.3]
isotig09612_27;	ALDH7A1; aldehyde dehydrogenase family 7 member A1 [EC:1.2.1.31 1.2.1.8 1.2.1.3]
isotig10769_23;	E1.2.1.5; aldehyde dehydrogenase (NAD(P)+) [EC:1.2.1.5]
HRX1MBH01CT6V1_9;	panC; pantoate--beta-alanine ligase [EC:6.3.2.1]
isotig03107_9;	E1.3.1.2, DPYD; dihydropyrimidine dehydrogenase (NADP+) [EC:1.3.1.2]
isotig14093_8;	E3.5.2.2, DPYS; dihydropyrimidinase [EC:3.5.2.2]
HS0W81S02ENI7V_11;	E3.5.2.2, DPYS; dihydropyrimidinase [EC:3.5.2.2]
HRX1MBH02H5XEM_7;	E3.5.1.6; beta-ureidopropionase [EC:3.5.1.6]
isotig02414_13;	HIBCH; 3-hydroxyisobutyryl-CoA hydrolase [EC:3.1.2.4]
isotig10283_9;	HIBCH; 3-hydroxyisobutyryl-CoA hydrolase [EC:3.1.2.4]
isotig13360_19;	HIBCH; 3-hydroxyisobutyryl-CoA hydrolase [EC:3.1.2.4]
HS0W81S02DFCI6_10;	ECHS1; enoyl-CoA hydratase [EC:4.2.1.17]
isotig07256_19;	ACADM, acd; acyl-CoA dehydrogenase [EC:1.3.8.7]
HRX1MBH01CM4PT_9;	E4.1.1.9, MLYCD; malonyl-CoA decarboxylase [EC:4.1.1.9]
isotig08508_34;	mmsA, iolA, ALDH6A1; malonate-semialdehyde dehydrogenase (acetylating) / methylmalonate-semialdehyde dehydrogenase [EC:1.2.1.18 1.2.1.27]
Taurine and hypotaurine metabolism
isotig01505_32;	E4.1.1.15, gadB, gadA, GAD; glutamate decarboxylase [EC:4.1.1.15]
isotig10954_18;	ADO; cysteamine dioxygenase [EC:1.13.11.19]
isotig07632_17;	ggt; gamma-glutamyltranspeptidase [EC:2.3.2.2]
Phosphonate and phosphinate metabolism
isotig08595_13;	E2.7.7.14, PCYT2; ethanolamine-phosphate cytidylyltransferase [EC:2.7.7.14]
isotig08976_24;	E2.7.7.14, PCYT2; ethanolamine-phosphate cytidylyltransferase [EC:2.7.7.14]
isotig01483_29;	EPT1; ethanolaminephosphotransferase [EC:2.7.8.1]
isotig10554_23;	E2.7.7.15, PCYT1; choline-phosphate cytidylyltransferase [EC:2.7.7.15]
isotig15025_14;	E2.7.7.15, PCYT1; choline-phosphate cytidylyltransferase [EC:2.7.7.15]
Selenocompound metabolism
isotig10339_6;	metC; cystathionine beta-lyase [EC:4.4.1.8]
isotig01820_13;	E2.1.1.14, metE; 5-methyltetrahydropteroyltriglutamate--homocysteine methyltransferase [EC:2.1.1.14]
isotig04344_9;	E4.4.1.11; methionine-gamma-lyase [EC:4.4.1.11]
HRX1MBH01ERCZY_13;	sufS; cysteine desulfurase / selenocysteine lyase [EC:2.8.1.7 4.4.1.16]
HRMYNUX02HT6L1_3;	sufS; cysteine desulfurase / selenocysteine lyase [EC:2.8.1.7 4.4.1.16]
isotig03934_12;	E2.1.1.12; methionine S-methyltransferase [EC:2.1.1.12]
isotig08315_33;	E1.8.1.9, trxB; thioredoxin reductase (NADPH) [EC:1.8.1.9]
HRX1MBH02IEEBS_8;	E1.8.1.9, trxB; thioredoxin reductase (NADPH) [EC:1.8.1.9]
isotig00376_21;	PAPSS; 3'-phosphoadenosine 5'-phosphosulfate synthase [EC:2.7.7.4 2.7.1.25]
isotig08776_10;	PAPSS; 3'-phosphoadenosine 5'-phosphosulfate synthase [EC:2.7.7.4 2.7.1.25]
HRMYNUX02FJC1J_13;	selD, SEPHS; selenide, water dikinase [EC:2.7.9.3]
isotig02198_74;	MARS, metG; methionyl-tRNA synthetase [EC:6.1.1.10]
isotig10877_26;	MARS, metG; methionyl-tRNA synthetase [EC:6.1.1.10]
Cyanoamino acid metabolism
isotig01482_30;	E3.2.1.21; beta-glucosidase [EC:3.2.1.21]
isotig08483_12;	E3.2.1.21; beta-glucosidase [EC:3.2.1.21]
isotig08519_26;	E3.2.1.21; beta-glucosidase [EC:3.2.1.21]
isotig09070_25;	E3.2.1.21; beta-glucosidase [EC:3.2.1.21]
isotig09314_29;	E3.2.1.21; beta-glucosidase [EC:3.2.1.21]
isotig07922_35;	bglX; beta-glucosidase [EC:3.2.1.21]
isotig12758_9;	bglX; beta-glucosidase [EC:3.2.1.21]
isotig02282_27;	bglB; beta-glucosidase [EC:3.2.1.21]
isotig09045_9;	bglB; beta-glucosidase [EC:3.2.1.21]
contig11531_31;	E4.1.2.11; hydroxymandelonitrile lyase [EC:4.1.2.11]
isotig08060_33;	CYP79A2; cytochrome P450, family 79, subfamily A, polypeptide 2 (phenylalanine N-monooxygenase) [EC:1.14.13.124]
isotig05220_28;	E4.1.2.10; mandelonitrile lyase [EC:4.1.2.10]
isotig10895_8;	ATCYSC1; L-3-cyanoalanine synthase/ cysteine synthase [EC:2.5.1.47 4.4.1.9]
isotig07632_17;	ggt; gamma-glutamyltranspeptidase [EC:2.3.2.2]
isotig00910_47;	glyA, SHMT; glycine hydroxymethyltransferase [EC:2.1.2.1]
isotig03014_14;	glyA, SHMT; glycine hydroxymethyltransferase [EC:2.1.2.1]
isotig07581_46;	glyA, SHMT; glycine hydroxymethyltransferase [EC:2.1.2.1]
isotig08572_29;	glyA, SHMT; glycine hydroxymethyltransferase [EC:2.1.2.1]
isotig08798_15;	glyA, SHMT; glycine hydroxymethyltransferase [EC:2.1.2.1]
D-Glutamine and D-glutamate metabolism
isotig08774_31;	murD; UDP-N-acetylmuramoylalanine--D-glutamate ligase [EC:6.3.2.9]
HRMYNUX02JQLY2_4;	E1.4.1.3; glutamate dehydrogenase (NAD(P)+) [EC:1.4.1.3]
HRX1MBH01A02EC_3;	E1.4.1.3; glutamate dehydrogenase (NAD(P)+) [EC:1.4.1.3]
isotig11936_17;	murC; UDP-N-acetylmuramate--alanine ligase [EC:6.3.2.8]
isotig16125_4;	murC; UDP-N-acetylmuramate--alanine ligase [EC:6.3.2.8]
D-Arginine and D-ornithine metabolism
D-Alanine metabolism
Glutathione metabolism
isotig07632_17;	ggt; gamma-glutamyltranspeptidase [EC:2.3.2.2]
isotig12566_18;	E3.5.2.9; 5-oxoprolinase (ATP-hydrolysing) [EC:3.5.2.9]
HRX1MBH02G1L19_4;	E3.5.2.9; 5-oxoprolinase (ATP-hydrolysing) [EC:3.5.2.9]
isotig02276_29;	gshA; glutamate--cysteine ligase [EC:6.3.2.2]
isotig02405_34;	E6.3.2.3, gshB; glutathione synthase [EC:6.3.2.3]
isotig07968_39;	CARP, pepA; leucyl aminopeptidase [EC:3.4.11.1]
isotig03360_48;	pepN; aminopeptidase N [EC:3.4.11.2]
isotig03231_6;	E2.5.1.18, gst; glutathione S-transferase [EC:2.5.1.18]
isotig05121_4;	E2.5.1.18, gst; glutathione S-transferase [EC:2.5.1.18]
isotig05676_17;	E2.5.1.18, gst; glutathione S-transferase [EC:2.5.1.18]
isotig11946_7;	E2.5.1.18, gst; glutathione S-transferase [EC:2.5.1.18]
isotig11993_17;	E2.5.1.18, gst; glutathione S-transferase [EC:2.5.1.18]
isotig12786_6;	E2.5.1.18, gst; glutathione S-transferase [EC:2.5.1.18]
isotig12834_18;	E2.5.1.18, gst; glutathione S-transferase [EC:2.5.1.18]
isotig13269_5;	E2.5.1.18, gst; glutathione S-transferase [EC:2.5.1.18]
isotig13634_14;	E2.5.1.18, gst; glutathione S-transferase [EC:2.5.1.18]
isotig13984_5;	E2.5.1.18, gst; glutathione S-transferase [EC:2.5.1.18]
isotig14458_7;	E2.5.1.18, gst; glutathione S-transferase [EC:2.5.1.18]
isotig15754_14;	E2.5.1.18, gst; glutathione S-transferase [EC:2.5.1.18]
isotig16458_11;	E2.5.1.18, gst; glutathione S-transferase [EC:2.5.1.18]
HRX1MBH01D93HF_10;	E2.5.1.18, gst; glutathione S-transferase [EC:2.5.1.18]
HRX1MBH01DX40Y_10;	E2.5.1.18, gst; glutathione S-transferase [EC:2.5.1.18]
HRX1MBH01BT5O7_3;	E2.5.1.18, gst; glutathione S-transferase [EC:2.5.1.18]
HRX1MBH01BZFZ9_2;	E2.5.1.18, gst; glutathione S-transferase [EC:2.5.1.18]
HRX1MBH02IRR9S_12;	E2.5.1.18, gst; glutathione S-transferase [EC:2.5.1.18]
HRX1MBH02IHKFP_5;	E2.5.1.18, gst; glutathione S-transferase [EC:2.5.1.18]
HRX1MBH02HGE0V_6;	E2.5.1.18, gst; glutathione S-transferase [EC:2.5.1.18]
HRX1MBH02I93MZ_11;	E2.5.1.18, gst; glutathione S-transferase [EC:2.5.1.18]
[truncated: 5,523 more rows]
