# Supplementary material for: Transcriptome profiling using pyrosequencing shows genes associated with bast fiber development in ramie (Boehmeria nivea L.)
Source: BMC Genomics. 2014 Oct 22;15(1):919. doi: 10.1186/1471-2164-15-919 (PMC4326285; doi:10.1186/1471-2164-15-919)
Supplement: Supplementary file 9 — Additional file 9: Detailed patterns of the unigenes that differentially expressed in four samples. The patterns (up or down) were represented as the former one than the latter one in each combination. For instance, isotig00097_53 was down-regulated in sample T than sample B. (XLSX 59 KB) [file 12864_2014_6986_MOESM9_ESM.xlsx]

## Sheet: Sheet1
unigenes	L/ T	L/ M	L/ B	T/ M	T/ B	M/ B	Annotation
isotig00003_23	up	up	up	up	up		protein binding protein, putative [Ricinus communis]
isotig00726_46	up	up	up	up	up		patatin group A-3-like [Vitis vinifera]
isotig04124_11	up	up	up	up	up		allene oxide synthase, chloroplastic [Vitis vinifera]
isotig11810_8	up	up	up	up	up		hypothetical protein
contig03070_2	up	up	up				A Chain A, Structure Of A Mannose-Specific Jacalin-Related Lectin From Morus Nigra
HRX1MBH01CINVA_13	up	up	up				copper ion binding protein, putative [Ricinus communis]
isotig00193_17	up	up	up				14-3-3 protein [Vitis vinifera]
isotig00598_45	up	up	up				sieve element occlusion a [Malus x domestica]
isotig00806_29	up	up	up				Plastocyanin A, chloroplast precursor, putative [Ricinus communis]
isotig00885_79	up	up	up				ref|XP_002509819.1| ATP binding protein, putative [Ricinus communis] gb|EEF51206.1| ATP binding protein, putative [Ricinus communis]
isotig00947_52	up	up	up	down			lipoxygenase [Corylus avellana]
isotig01992_15	up	up	up				poly(A)-binding protein [Cucumis sativus]
isotig02057_5	up	up	up				ribonucleoprotein, chloroplast, putative [Ricinus communis]
isotig02301_34	up	up	up				heat shock protein 70 [Gossypium hirsutum]
isotig02306_37	up	up	up				PGIP (chloroplast) [Morus alba var. multicaulis]
isotig02920_16	up	up	up				heat shock protein, putative [Ricinus communis]
isotig02942_31	up	up	up				polyphenol oxidase [Juglans regia]
isotig02946_37	up	up	up				ref|XP_002263787.2| PREDICTED: protein WAX2-like [Vitis vinifera]
isotig02963_26	up	up	up				polyphenoloxidase [Camellia nitidissima]
isotig03145_6	up	up	up				class I chitinase LA-c [Morus alba]
isotig03269_13	up	up	up	up			hypothetical protein
isotig03316_102	up	up	up	down			polyprotein [Cowpea mosaic virus]
isotig03558_22	up	up	up				Aspartic proteinase nepenthesin-1 precursor, putative [Ricinus communis]
isotig03630_46	up	up	up				emb|CAD10740.1| lipoxygenase [Corylus avellana]
isotig04024_32	up	up	up				polyphenol oxidase [Ziziphus jujuba]
isotig04162_14	up	up	up				bark storage protein A [Vitis vinifera]
isotig04250_27	up	up	up				ref|NP_181797.1| alpha/beta-hydrolase domain-containing protein [Arabidopsis thaliana] sp|Q9SJI7.1|PLA20_ARATH RecName: Full=Phospholipase A1-IIdelta gb|AAD21737.1| putative lipase [Arabidopsis thaliana] gb|AAK93675.1| putative lipase [Arabidopsis thaliana] gb|AAL85087.1| putative lipase [Arabidopsis thaliana] gb|AAM15382.1| putative lipase [Arabidopsis thaliana] gb|AEC10156.1| alpha/beta-hydrola…
isotig04914_12	up	up	up				catalase [Gossypium hirsutum]
isotig04923_19	up	up	up				chlorophyll a-b binding protein 13, chloroplastic-like [Vitis vinifera]
isotig04980_9	up	up	up				hypothetical protein
isotig05564_15	up	up	up				putative chloroplast chlorophyll a/b-binding protein [Carya cathayensis]
isotig05988_3	up	up	up				hypothetical protein
isotig06897_35	up	up	up				arginine decarboxylase [Prunus persica]
isotig07019_23	up	up	up				ref|XP_003632423.1| PREDICTED: uncharacterized basic helix-loop-helix protein At1g06150-like [Vitis vinifera]
isotig07076_60	up	up	up				homeobox-leucine zipper protein ANTHOCYANINLESS 2-like [Glycine max]
isotig07188_15	up	up	up				ref|XP_002270958.1| PREDICTED: subtilisin-like protease [Vitis vinifera]
isotig07218_44	up	up	up				lipoxygenase [Corylus avellana]
isotig07299_43	up	up	up				conserved hypothetical protein [Ricinus communis]
isotig07470_17	up	up	up				Xylem serine proteinase 1 precursor, putative [Ricinus communis]
isotig07535_45	up	up	up				hypothetical protein VITISV_006943 [Vitis vinifera]
isotig07547_15	up	up	up				ref|XP_002527404.1| glucose-methanol-choline (gmc) oxidoreductase, putative [Ricinus communis] gb|EEF34970.1| glucose-methanol-choline (gmc) oxidoreductase, putative [Ricinus communis]
isotig07694_31	up	up	up				JHL03K20.4 [Jatropha curcas]
isotig08004_30	up	up	up				tyrosine decarboxylase [Aristolochia contorta]
isotig08054_14	up	up	up				polyphenol oxidase [Malus x domestica]
isotig08080_12	up	up	up				polyphenol oxidase [Prunus salicina var. cordata]
isotig08092_13	up	up	up				ref|XP_002277598.1| PREDICTED: protein ZINC INDUCED FACILITATOR-LIKE 1 [Vitis vinifera] emb|CBI29172.3| unnamed protein product [Vitis vinifera]
isotig08141_34	up	up	up				TCP domain class transcription factor [Malus x domestica]
isotig08284_32	up	up	up				gb|AEV53412.1| fatty acyl-CoA reductase 3 [Populus tomentosa]
isotig08391_34	up	up	up				Anthranilate N-benzoyltransferase protein, putative [Ricinus communis]
isotig08392_31	up	up	up				ref|XP_003542882.1| PREDICTED: dihydroxy-acid dehydratase-like [Glycine max]
isotig08404_32	up	up	up				TCP domain class transcription factor [Malus x domestica]
isotig08484_27	up	up	up				Anthranilate N-benzoyltransferase protein, putative [Ricinus communis]
isotig08488_11	up	up	up				glyceraldehyde 3-phosphate dehydrogenase, putative [Ricinus communis]
isotig08550_34	up	up	up				5'-adenylylsulfate reductase 3, chloroplastic-like [Glycine max]
isotig09049_6	up	up	up				alpha-tubulin [Gossypium hirsutum]
isotig09112_32	up	up	up				enoyl-ACP reductase [Malus x domestica]
isotig09227_32	up	up	up				aspartic proteinase nepenthesin-2 [Vitis vinifera]
isotig09310_24	up	up	up				Hsp70-interacting protein 1 [Vitis labrusca]
isotig09380_23	up	up	up				dbj|BAA33810.1| phi-1 [Nicotiana tabacum]
isotig09412_30	up	up	up				hypothetical protein
isotig09449_12	up	up	up				tubulin beta-2 chain [Vitis vinifera]
isotig09595_26	up	up	up				S-adenosyl-L-methionine:delta24-sterol-C-methyltransferase [Glycine max]
isotig09694_30	up	up	up				unnamed protein product [Vitis vinifera]
isotig09799_24	up	up	up				GDSL esterase/lipase At5g33370-like [Glycine max]
isotig09818_10	up	up	up				proliferation-associated protein 2G4-like [Vitis vinifera]
isotig10329_8	up	up	up				mitochondrial outer membrane protein porin of 34 kDa [Vitis vinifera]
isotig10352_21	up	up	up				ref|XP_002277957.1| PREDICTED: carbonic anhydrase, chloroplastic [Vitis vinifera] emb|CBI34917.3| unnamed protein product [Vitis vinifera]
isotig10408_21	up	up	up				zinc finger protein, putative [Ricinus communis]
isotig10568_8	up	up	up				triacylglycerol lipase, putative [Ricinus communis]
isotig10624_17	up	up	up				polygalacturonase-inhibiting protein [Prunus americana]
isotig10731_19	up	up	up				axial regulator YABBY 5 [Vitis vinifera]
isotig11033_6	up	up	up				hypothetical protein
isotig11079_7	up	up	up				hypothetical protein
isotig11109_19	up	up	up				hypothetical protein VITISV_033378 [Vitis vinifera]
isotig11337_20	up	up	up				axial regulator YABBY 1 [Vitis vinifera]
isotig11382_19	up	up	up				ref|XP_003632552.1| PREDICTED: probable ADP-ribosylation factor GTPase-activating protein AGD14-like [Vitis vinifera]
isotig11955_14	up	up	up				hypothetical protein
isotig12117_9	up	up	up				hypothetical protein
isotig12279_13	up	up	up				hypothetical protein
isotig12316_15	up	up	up				hypothetical protein
isotig12435_4	up	up	up				hypothetical protein
isotig12532_7	up	up	up				hypothetical protein
isotig12657_15	up	up	up				hypothetical protein
isotig12670_4	up	up	up				hypothetical protein
isotig12727_7	up	up	up				hypothetical protein
isotig13047_16	up	up	up				hypothetical protein
isotig13049_13	up	up	up				hypothetical protein
isotig13795_5	up	up	up				hypothetical protein
isotig13971_10	up	up	up				hypothetical protein
isotig14132_11	up	up	up				hypothetical protein
isotig14283_12	up	up	up				hypothetical protein
isotig14320_6	up	up	up				hypothetical protein
isotig14447_15	up	up	up				hypothetical protein
isotig14814_4	up	up	up				hypothetical protein
isotig15082_8	up	up	up				hypothetical protein
isotig15790_6	up	up	up				hypothetical protein
isotig15823_11	up	up	up				hypothetical protein
isotig15903_5	up	up	up				hypothetical protein
isotig17424_4	up	up	up				hypothetical protein
isotig00845_34		up	up	up	up		adenosylhomocysteinase, putative [Ricinus communis]
isotig01590_24		up	up	up	up		ref|XP_002515301.1| heat shock protein binding protein, putative [Ricinus communis] gb|EEF47285.1| heat shock protein binding protein, putative [Ricinus communis]
isotig03224_7		up	up	up	up		putative chloroplast chlorophyll a/b-binding protein [Carya cathayensis]
isotig06922_22		up	up	up	up		ABC transporter B family member 2 [Vitis vinifera]
isotig07690_37		up	up	up	up		heat shock protein 70 [Cucumis sativus]
isotig07747_34		up	up	up	up		multicopper oxidase, putative [Ricinus communis]
isotig07937_27		up	up	up	up		polyphenol oxidase, chloroplastic-like [Vitis vinifera]
isotig08078_5		up	up	up	up		hypothetical protein
isotig11885_9		up	up	up	up		hypothetical protein
isotig14042_4		up	up	up	up		hypothetical protein
isotig01820_13	down	up	up	up	up		5-methyltetrahydropteroyltriglutamate--homocysteine methyltransferase, putative [Ricinus communis]
isotig04120_20	down	up	up	up	up		hypothetical protein
isotig09437_9	down	up	up	up	up		DNA-damage-repair/toleration protein DRT100 [Vitis vinifera]
isotig09855_21	down	up	up	up	up		ref|XP_002513181.1| serine-threonine protein kinase, plant-type, putative [Ricinus communis] gb|EEF49172.1| serine-threonine protein kinase, plant-type, putative [Ricinus communis]
isotig11290_11	down	up	up	up	up		zinc finger protein, putative [Ricinus communis]
isotig13450_15	down	up	up	up	up		hypothetical protein
contig01222_18	down			up	up		hypothetical protein
contig04902_19	down			up	up		endo-beta-1,4-glucanase [Prunus persica]
HRX1MBH01B1IKS_9	down			up	up		hypothetical protein
HRX1MBH01BLWDW_9	down			up	up		xyloglucan endotransglucosylase/hydrolase [Gossypium hirsutum]
HS0W81S02DAOZ4_1	down			up	up		hypothetical protein
isotig00108_20	down			up	up		ref|XP_002264249.2| PREDICTED: probable LRR receptor-like serine/threonine-protein kinase At1g07650-like [Vitis vinifera]
isotig00173_28	down			up	up		gb|AEI72268.1| leucine-rich repeat family protein [Citrus trifoliata]
isotig00407_7	down			up	up		uncharacterized protein LOC100252479 [Vitis vinifera]
isotig00503_8	down			up	up		vitamin-b12 independent methionine synthase, 5-methyltetrahydropteroyltriglutamate-homocysteine [Populus trichocarpa]
isotig00531_12	down			up	up		fasciclin-like arabinogalactan protein 19 [Gossypium hirsutum]
isotig00549_16	down	down		up	up		Aspartic proteinase nepenthesin-2 precursor, putative [Ricinus communis]
isotig00589_12	down			up	up		major latex-like protein [Prunus persica]
isotig00610_25	down			up	up		xyloglucan endotransglucosylase/hydrolase protein 22-like [Glycine max]
isotig00622_14	down			up	up		ref|NP_189091.1| leucine-rich repeat extensin-like protein 4 [Arabidopsis thaliana] sp|Q9LHF1.1|LRX4_ARATH RecName: Full=Leucine-rich repeat extensin-like protein 4; Short=AtLRX4; Short=LRR/EXTENSIN4; AltName: Full=Cell wall hydroxyproline-rich glycoprotein; Flags: Precursor dbj|BAB01951.1| extensin-like protein [Arabidopsis thaliana] gb|AEE76902.1| leucine-rich repeat extensin-like protein 4 [Ar…
isotig00692_43	down			up	up		calreticulin-like [Glycine max]
isotig00761_39	down	down		up	up		U-box domain-containing protein 25-like [Glycine max]
isotig00859_27	down			up	up		s-adenosylmethionine synthetase, putative [Ricinus communis]
isotig00920_35	down			up	up		aspartic proteinase nepenthesin-2 [Vitis vinifera]
isotig01251_6	down			up	up		alpha expansin [Rosa hybrid cultivar]
isotig01514_77	down			up	up		cellulose synthase [Populus trichocarpa]
isotig01518_25	down			up	up		beta-galactosidase protein 2 [Prunus persica]
isotig01663_22	down			up	up		Xyloglucan endotransglucosylase/hydrolase protein A precursor, putative [Ricinus communis]
isotig01705_65	down			up	up		endoglucanase 24 [Vitis vinifera]
isotig01711_25	down			up	up		plasma membrane ATPase 4 isoform 1 [Vitis vinifera]
isotig01876_32	down			up	up		ref|XP_002282093.2| PREDICTED: probable methyltransferase PMT14-like [Vitis vinifera]
isotig01944_9	down			up	up		ref|XP_002282529.1| PREDICTED: receptor protein kinase-like protein At4g34220-like [Vitis vinifera]
isotig02054_18	down			up	up		expansin-A8-like [Glycine max]
isotig02160_3	down	up		up	up		hypothetical protein
isotig02435_36	down			up	up		Arginyl-tRNA--protein transferase, putative [Ricinus communis]
isotig02850_59	down			up	up		Myosin heavy chain, fast skeletal muscle, embryonic, putative [Ricinus communis]
isotig02868_55	down			up	up		transcription factor bHLH [Vitis amurensis]
isotig02898_44	down			up	up		glucomannan 4-beta-mannosyltransferase 9 [Vitis vinifera]
isotig02928_15	down			up	up		ref|XP_002268599.2| PREDICTED: DUF246 domain-containing protein At1g04910-like [Vitis vinifera] emb|CBI38269.3| unnamed protein product [Vitis vinifera]
isotig02976_10	down			up	up		ref|XP_003521640.1| PREDICTED: protein notum homolog [Glycine max]
isotig02996_9	down			up	up		probable pectate lyase 15-like [Glycine max]
isotig03016_12	down			up	up		Alcohol acyl-transferase [Prunus mume]
isotig03045_14	down			up	up		hypothetical protein
isotig03410_26	down			up	up		protein STRUBBELIG-RECEPTOR FAMILY 8-like [Glycine max]
isotig03540_48	down			up	up		beta-galactosidase 3-like [Vitis vinifera]
isotig03594_14	down			up	up		ref|XP_003589173.1| Remorin [Medicago truncatula] gb|AES59424.1| Remorin [Medicago truncatula]
isotig03649_32	down			up	up		hypothetical protein MTR_4g097790 [Medicago truncatula]
isotig04278_30	down			up	up		ref|XP_003629880.1| GDSL esterase/lipase [Medicago truncatula] gb|AET04356.1| GDSL esterase/lipase [Medicago truncatula]
isotig04330_43	down			up	up		Xylem serine proteinase 1 precursor, putative [Ricinus communis]
isotig04622_26	down			up	up		ref|XP_002277279.1| PREDICTED: GDSL esterase/lipase At5g45950-like isoform 1 [Vitis vinifera]
isotig04660_8	down		down	up	up		xyloglucan endotransglycosylase/hydrolase [Gossypium raimondii]
isotig04850_9	down			up	up		peroxidase 73-like [Glycine max]
isotig05518_19	down			up	up		peroxidase 31-like [Vitis vinifera]
isotig05906_5	down			up	up		hypothetical protein
isotig06264_11	down			up	up		hypothetical protein
isotig06856_121	down			up	up		ref|NP_179803.4| cellulose synthase-interactive protein 1 [Arabidopsis thaliana] gb|AEC07269.1| cellulose synthase-interactive protein 1 [Arabidopsis thaliana]
isotig06919_78	down	up		up	up		Cellulose synthase A catalytic subunit 6 [UDP-forming], putative [Ricinus communis]
isotig06943_25	down			up	up		LOW QUALITY PROTEIN: cellulose synthase A catalytic subunit 1 [UDP-forming]-like [Vitis vinifera]
isotig07034_56	down			up	up		ref|XP_003540082.1| PREDICTED: receptor-like protein kinase THESEUS 1-like [Glycine max]
isotig07154_19	down			up	up		probable xyloglucan glycosyltransferase 5 [Vitis vinifera]
isotig07223_46	down			up	up		ref|XP_002267425.2| PREDICTED: DUF246 domain-containing protein At1g04910-like [Vitis vinifera]
isotig07454_17	down			up	up		emb|CAC19789.1| MYB-like DNA-binding protein [Catharanthus roseus]
isotig07491_38	down			up	up		conserved hypothetical protein [Ricinus communis]
isotig07506_43	down			up	up		transferase, transferring glycosyl groups, putative [Ricinus communis]
isotig07638_8	down			up	up		gb|ADD62392.1| pectase lyase [Prunus persica]
isotig07855_10	down			up	up		conserved hypothetical protein [Ricinus communis]
isotig07910_15	down			up	up		glycosyl hydrolase family 9 [Populus trichocarpa]
isotig07949_30	down			up	up		predicted protein [Populus trichocarpa]
isotig08450_11	down			up	up		Alpha-tubulin [Medicago truncatula]
isotig08470_29	down			up	up		ref|XP_002276337.1| PREDICTED: patatin group A-3 [Vitis vinifera]
isotig08526_10	down			up	up		probable pectate lyase 22 isoform 1 [Glycine max]
isotig08749_23	down			up	up		endo-1,4-beta-mannosidase protein 2 [Prunus persica]
isotig08755_29	down			up	up		vacuolar protein sorting-associated protein 52 homolog [Vitis vinifera]
isotig08910_24	down			up	up		Xyloglucan 6-xylosyltransferase, putative [Ricinus communis]
isotig08921_8	down			up	up		pectate lyase [Salix gilgiana]
isotig09297_26	down			up	up		hexokinase, putative [Ricinus communis]
isotig09608_27	down			up	up		ref|XP_003624927.1| Tubulin beta chain [Medicago truncatula] gb|AES81145.1| Tubulin beta chain [Medicago truncatula]
isotig09773_10	down			up	up		gb|ACD03233.1| xyloglucan endotransglucosylase/hydrolase 9 [Malus x domestica]
isotig09865_21	down			up	up		dtdp-glucose 4-6-dehydratase, putative [Ricinus communis]
isotig10242_15	down			up	up		hypothetical protein
isotig10257_22	down			up	up		ref|NP_001149360.1| LOC100282984 [Zea mays] gb|ACG35152.1| harpin-induced protein [Zea mays] gb|ACN25808.1| unknown [Zea mays] gb|AFW75624.1| harpin-induced protein [Zea mays]
isotig10345_23	down			up	up		Alpha-expansin 8 precursor, putative [Ricinus communis]
isotig10790_21	down			up	up		hypothetical protein VITISV_036490 [Vitis vinifera]
isotig10893_7	down			up	up		ref|XP_002529982.1| Flavonol 4'-sulfotransferase, putative [Ricinus communis] gb|EEF32387.1| Flavonol 4'-sulfotransferase, putative [Ricinus communis]
isotig10962_21	down			up	up		MLP-like protein 28 [Arabidopsis thaliana]
isotig11202_6	down			up	up		predicted protein [Populus trichocarpa]
isotig12992_11	down			up	up		hypothetical protein
isotig14040_16	down			up	up		hypothetical protein
isotig14525_11	down			up	up		hypothetical protein
isotig14970_3	down			up	up		hypothetical protein
isotig15198_12	down			up	up		hypothetical protein
isotig15236_3	down			up	up		hypothetical protein
isotig16570_4	down			up	up		hypothetical protein
isotig17227_2	down			up	up		hypothetical protein
isotig17264_4	down			up	up		hypothetical protein
isotig17402_2	down			up	up		hypothetical protein
isotig03098_23	down	down	down	down		up	hypothetical protein
isotig11355_9	down	down	down	down		up	uncharacterized protein LOC100779414 [Glycine max]
isotig00450_16		down	down	down		up	Cucumisin precursor, putative [Ricinus communis]
isotig00769_6		down		down		up	ref|NP_565678.1| CAX-interacting protein 4 [Arabidopsis thaliana] sp|Q84Y18.2|CXIP4_ARATH RecName: Full=CAX-interacting protein 4 gb|AAL16226.1|AF428457_1 At2g28910/F8N16.20 [Arabidopsis thaliana] gb|AAC79595.1| expressed protein [Arabidopsis thaliana] gb|AAM98325.1| At2g28910/F8N16.20 [Arabidopsis thaliana] gb|AEC08187.1| CAX-interacting protein 4 [Arabidopsis thaliana]
isotig00979_27		down		down		up	metal ion binding protein, putative [Ricinus communis]
isotig01350_23		down		down	down	up	dnaJ protein homolog [Vitis vinifera]
isotig03480_16		down		down		up	ref|XP_002522751.1| RNA-binding protein, putative [Ricinus communis] gb|EEF39602.1| RNA-binding protein, putative [Ricinus communis]
isotig04018_33		down		down		up	probable bifunctional methylthioribulose-1-phosphate dehydratase/enolase-phosphatase E1 1-like [Vitis vinifera]
isotig05714_5	down	down		down		up	hypothetical protein
isotig08291_31		down		down		up	cell wall invertase [Manihot esculenta]
isotig09131_11		down		down		up	JHL18I08.9 [Jatropha curcas]
isotig09836_9		down		down		up	carboxyl methyltransferase 4 [Humulus lupulus]
isotig10456_24		down		down		up	hypothetical protein VITISV_038267 [Vitis vinifera]
isotig13855_5		down		down		up	hypothetical protein
isotig14397_4	down	down		down		up	hypothetical protein
isotig14485_17		down		down		up	hypothetical protein
isotig14619_7		down		down		up	hypothetical protein
isotig15145_15		down		down		up	hypothetical protein
isotig15219_11		down		down		up	hypothetical protein
isotig16664_5		down		down		up	hypothetical protein
isotig00722_33	down	down	down	down	down		(-)-germacrene D synthase [Vitis vinifera]
isotig06987_68	down	down	down	down	down		polyprotein [Broad bean wilt virus 2]
isotig09503_31	down	down	down	down	down		ARF domain class transcription factor [Malus x domestica]
isotig00871_20		down	down	down	down		hypothetical protein ARALYDRAFT_496195 [Arabidopsis lyrata subsp. lyrata]
isotig00883_28		down	down	down	down		alcohol acyl transferase [Malus x domestica]
isotig00975_15		down	down	down	down		putative auxin-repressed/dormancy-associated protein [Citrus hybrid cultivar]
isotig01079_12		down	down	down	down		putative lipid-transfer protein DIR1-like [Vitis vinifera]
isotig01302_49		down	down	down	down		ref|XP_003541620.1| PREDICTED: uncharacterized GPI-anchored protein At1g61900-like [Glycine max]
isotig02328_12		down	down	down	down		ribulose bisphosphate carboxylase/oxygenase activase 1, chloroplastic-like [Vitis vinifera]
isotig02480_25		down	down	down	down		fasciclin-like arabinogalactan protein 11-like [Vitis vinifera]
isotig03074_8		down	down	down	down		fasciclin-like arabinogalactan protein 11-like [Vitis vinifera]
isotig03274_10		down	down	down	down		probable calcium-binding protein CML29-like [Glycine max]
isotig03352_58		down	down	down	down		Phosphoenolpyruvate carboxylase, putative [Ricinus communis]
isotig03380_55		down	down	down	down		ref|XP_002510455.1| beta-galactosidase, putative [Ricinus communis] gb|EEF52642.1| beta-galactosidase, putative [Ricinus communis]
isotig03514_53		down	down	down	down		ref|XP_002529855.1| bel1 homeotic protein, putative [Ricinus communis] gb|EEF32505.1| bel1 homeotic protein, putative [Ricinus communis]
isotig03544_18		down	down	down	down		ferric reduction oxidase 7, chloroplastic-like [Vitis vinifera]
isotig04254_11		down	down	down	down		polygalacturonase, putative [Ricinus communis]
isotig05139_13		down	down	down	down		gb|ABI84264.1| ubiquitin-conjugating enzyme [Arachis hypogaea]
isotig06469_4		down	down	down	down		hypothetical protein
isotig07051_55		down	down	down	down		cellulose synthase A catalytic subunit 8 [UDP-forming] [Vitis vinifera]
isotig07598_43		down	down	down	down		asparagine synthetase [Morus alba var. multicaulis]
isotig07725_31		down	down	down	down		conserved hypothetical protein [Ricinus communis]
isotig08490_24		down	down	down	down		cytochrome P450, putative [Ricinus communis]
isotig09068_31		down	down	down	down		aldehyde dehydrogenase family 2 member C4-like [Glycine max]
isotig09126_22		down	down	down	down		eukaryotic initiation factor 4A-11 [Vitis vinifera]
isotig09451_21		down	down	down	down		RNA and export factor-binding protein 2 [Vitis vinifera]
isotig09596_25		down	down	down	down		myb transcription factor [Humulus lupulus]
isotig11038_26		down	down	down	down		N-acylneuraminate-9-phosphatase, putative [Ricinus communis]
isotig14332_12		down	down	down	down		hypothetical protein
isotig14625_3		down	down	down	down		hypothetical protein
isotig15166_3		down	down	down	down		hypothetical protein
isotig15269_2		down	down	down	down		hypothetical protein
HRX1MBH02J69VC_3			down		down	down	hypothetical protein
HS0W81S01BLGIQ_10			down		down	down	PREDICTED: probable aquaporin PIP1-4-like [Glycine max]
isotig01720_4			down		down	down	hypothetical protein
isotig04058_11			down		down	down	vacuolar fusion protein MON1 homolog A [Vitis vinifera]
isotig07151_24			down		down	down	ref|XP_003547964.1| PREDICTED: salicylate O-methyltransferase-like [Glycine max]
isotig08015_15			down		down	down	flavodoxin family protein [Dimocarpus longan]
isotig10484_9		down	down		down	down	ref|XP_002285068.1| PREDICTED: fasciclin-like arabinogalactan protein 11-like [Vitis vinifera]
isotig10561_25			down		down	down	dehydration-responsive protein RD22 [Vitis vinifera]
isotig16060_12			down		down	down	hypothetical protein
isotig17459_3			down		down	down	hypothetical protein
isotig17511_1			down		down	down	hypothetical protein
isotig17529_1			down		down	down	hypothetical protein
isotig17533_1			down		down	down	hypothetical protein
isotig00575_12	down	down	down				hypothetical protein
isotig00833_50	down	down	down				ref|XP_002524053.1| bel1 homeotic protein, putative [Ricinus communis] gb|EEF38263.1| bel1 homeotic protein, putative [Ricinus communis]
isotig00890_16	down	down	down				ref|XP_002515023.1| ATP binding protein, putative [Ricinus communis] gb|EEF47577.1| ATP binding protein, putative [Ricinus communis]
isotig02507_6	down	down	down				plasma membrane intrinsic protein [Hevea brasiliensis]
isotig02586_4	down	down	down	up		down	hypothetical protein
isotig02999_11	down	down	down				ref|XP_002525538.1| Flavonol 4'-sulfotransferase, putative [Ricinus communis] gb|EEF36797.1| Flavonol 4'-sulfotransferase, putative [Ricinus communis]
isotig03178_9	down	down	down				Cytochrome b reductase [Medicago truncatula]
isotig03967_13	down	down	down				(-)-germacrene D synthase [Vitis vinifera]
isotig04642_9	down	down	down				auxin-induced protein PCNT115 isoform 1 [Vitis vinifera]
isotig04844_36	down	down	down				putative E3 ubiquitin-protein ligase XBAT31 isoform 1 [Vitis vinifera]
isotig06396_12	down	down	down				hypothetical protein
isotig06820_6	down	down	down	down			O-methyltransferase-like protein [Prunus mume]
isotig06989_25	down	down	down				precursor polyprotein [Broad bean wilt virus 2]
isotig08178_11	down	down	down				inorganic phosphate transporter, putative [Ricinus communis]
isotig08238_27	down	down	down		down		vacuolar processing enzyme [Malus hupehensis var. mengshanensis]
isotig09473_26	down	down	down				hypothetical protein VITISV_034298 [Vitis vinifera]
isotig10189_21	down	down	down				Lignin-forming anionic peroxidase precursor, putative [Ricinus communis]
HRX1MBH02HBF6L_3	up			down	down		hypothetical protein
isotig00467_71	up		up	down	down		polyprotein [Broad bean wilt virus 2]
isotig02450_25	up			down	down		glyceraldehyde-3-phosphate dehydrogenase, cytosolic [Vitis vinifera]
isotig04164_23	up			down	down		LRR-family protein [Cucumis melo subsp. melo]
isotig09150_26	up			down	down		RNA-binding post-transcriptional regulator csx1-like [Vitis vinifera]
isotig11238_23	up			down	down		chitinase-like protein [Gossypium hirsutum]
isotig13342_16	up			down	down		hypothetical protein
isotig13444_6	up			down	down		hypothetical protein
isotig13762_16	up			down	down		hypothetical protein
isotig14389_11	up			down	down		hypothetical protein
isotig16018_12	up			down	down		hypothetical protein
contig01983_28	up						26S proteasome regulatory subunit 4 homolog A-like [Glycine max]
contig04906_11	up						60S ribosomal protein L3, putative [Ricinus communis]
contig11536_23		up		up	up		UDP-D-apiose/UPD-D-xylose synthetase [Gossypium hirsutum]
contig11576_4	down			up			14 kDa proline-rich protein DC2.15 isoform 1 [Vitis vinifera]
HRMYNUX02I0YJL_8		down					pectinesterase family protein [Arabidopsis lyrata subsp. lyrata]
HRMYNUX02JGVCE_1	down			up			hypothetical protein
HRX1MBH01D3ZZ3_5		up	up				emb|CAA04449.1| proline-rich protein [Solanum tuberosum]
HRX1MBH02H0DPH_1		down		down			hypothetical protein
HRX1MBH02H2382_12			down				PREDICTED: enhancer of mRNA-decapping protein 4-like [Vitis vinifera]
HRX1MBH02H2SBG_5			down		down		hypothetical protein
HRX1MBH02H9NI1_4		down					hypothetical protein
HRX1MBH02HSY1M_8					down	down	hypothetical protein
HRX1MBH02ICQ7C_8	up						hypothetical protein
HRX1MBH02IVLSR_13			down				hypothetical protein
HS0W81S01BF3MI_4			down		down		P23 tumor protein-like protein [Solanum tuberosum]
HS0W81S01BWIIV_3			down		down		hypothetical protein
HS0W81S02C9DLB_6	down			up			gb|ABB72441.1| xyloglucan endotransglucosylase [Betula pendula]
HS0W81S02DSQBC_5		down					Ubiquitin-like protein [Medicago truncatula]
isotig00097_53					down		elongation factor 1-alpha 1 [Elaeis guineensis]
isotig00364_29	down		down	up			Pectinesterase [Medicago truncatula]
isotig00415_86	up				down		cc-nbs-lrr resistance protein [Populus trichocarpa]
isotig00432_20	up						brassinosteroid-regulated protein BRU1-like [Glycine max]
isotig00568_41		up		up	up		cinnamate-4-hydroxylase [Gossypium arboreum]
isotig00577_18			down				amino acid transporter, putative [Ricinus communis]
isotig00592_2		down	down		down		gb|AAB88876.1| putative auxin-repressed protein [Prunus armeniaca]
isotig00657_38	down				up		uncharacterized protein LOC100266500 [Vitis vinifera]
isotig00720_6		down					ubiquitin extension protein-like protein [Solanum tuberosum]
isotig00753_21		down					beta-galactosidase 8-like [Vitis vinifera]
isotig00843_11	up	up			down		translation elongation factor 1A-2 [Gossypium hirsutum]
isotig01015_41	down	down					glucomannan 4-beta-mannosyltransferase 2-like [Glycine max]
isotig01095_33	down		down				peroxidase 3 [Glycine max]
isotig01116_7		down		down			chitinase [Ficus carica]
isotig01138_38					up		CAS1 domain-containing protein 1-like [Glycine max]
isotig01154_62					up		ref|XP_002269504.2| PREDICTED: AP-4 complex subunit epsilon-like [Vitis vinifera]
isotig01234_27			down				HD domain class transcription factor [Malus x domestica]
isotig01345_52					up		DELLA protein [Malus x domestica]
isotig01357_7			down		down		hypothetical protein
isotig01381_11		down				up	2,3-dimethylmalate lyase [Vitis vinifera]
isotig01405_16	down	down			up		lipoxygenase [Camellia sinensis]
isotig01425_24			up	down		up	Ribulose bisphosphate carboxylase/oxygenase activase 1, chloroplast precursor, putative [Ricinus communis]
isotig01454_5	up						putative pterin-4-alpha-carbinolamine dehydratase [Vitis vinifera]
isotig01469_21	up	up					Inter-alpha-trypsin inhibitor heavy chain H3 precursor, putative [Ricinus communis]
isotig01482_30		up		up			ref|XP_002520637.1| beta-glucosidase, putative [Ricinus communis] gb|EEF41733.1| beta-glucosidase, putative [Ricinus communis]
isotig01502_12				up			probable protein phosphatase 2C 5 [Vitis vinifera]
isotig01531_25			up				ref|XP_003624316.1| Transcription factor [Medicago truncatula] gb|AES80534.1| Transcription factor [Medicago truncatula]
isotig01546_30		down		down			ethylene-overproduction protein 1-like [Vitis vinifera]
isotig01551_15	down						Heparanase-2, putative [Ricinus communis]
isotig01575_21		up					glutamine synthetase (chloroplast GS2) (EC 6.3.1.2) [Pisum sativum]
isotig01630_6	up						ref|XP_003542442.1| PREDICTED: NADH dehydrogenase [ubiquinone] 1 alpha subcomplex subunit 9, mitochondrial-like [Glycine max]
isotig01677_17	down	down					Auxin-induced protein 22D, putative [Ricinus communis]
isotig01701_75			up				LRR receptor-like protein kinase m2 [Malus x domestica]
isotig01703_28			down				Calmodulin-binding protein [Medicago truncatula]
isotig01748_26	down	down				up	ref|XP_003553926.1| PREDICTED: B2 protein-like [Glycine max]
isotig01773_6			down		down		hypothetical protein
isotig01813_89		down	down				ABC transporter B family member 1-like [Glycine max]
isotig01844_27			down				transcription factor TGA4 [Vitis vinifera]
isotig01852_14	up						interferon-induced GTP-binding protein Mx1-like [Glycine max]
isotig01868_42		down					VTC2-like protein [Actinidia chinensis]
isotig01880_27	up						glycolate oxidase [Mikania micrantha]
isotig01954_11		down		down	down		ref|XP_002285031.1| PREDICTED: uncharacterized RNA-binding protein C23E6.01c-like isoform 1 [Vitis vinifera]
isotig01988_33			down				gb|ABJ91223.1| CBL-interacting protein kinase 16 [Populus trichocarpa]
isotig02022_22			down	down	down		N-acylneuraminate-9-phosphatase, putative [Ricinus communis]
isotig02072_25		down					hypothetical protein [Cleome spinosa]
isotig02149_12	up	up			down		60S ribosomal protein L11 [Elaeis guineensis]
isotig02221_39		down					ref|XP_003594025.1| Serine/threonine protein phosphatase 6 regulatory ankyrin repeat subunit A [Medicago truncatula] gb|AES64276.1| Serine/threonine protein phosphatase 6 regulatory ankyrin repeat subunit A [Medicago truncatula]
isotig02255_14	down				up		patellin 1 [Cucurbita pepo]
isotig02267_22			down				ATP binding protein, putative [Ricinus communis]
isotig02279_55	down						Oxysterol-binding protein, putative [Ricinus communis]
isotig02282_27		up		up			beta-glucosidase 44-like [Glycine max]
isotig02348_9		up					putative leucine zipper protein [Gossypium hirsutum]
isotig02396_12				down		up	ref|XP_003518216.1| PREDICTED: reticulon-like protein B21-like [Glycine max]
isotig02552_19			down				profilin [Vitis vinifera]
isotig02647_2		down		down			hypothetical protein
isotig02708_20	up						two-component response regulator-like APRR2 [Vitis vinifera]
isotig02792_5		down	down				hypothetical protein MTR_7g051210 [Medicago truncatula]
isotig02887_47		up					ref|NP_195678.1| SAP domain-containing protein [Arabidopsis thaliana] ref|NP_001078515.1| SAP domain-containing protein [Arabidopsis thaliana] emb|CAA18754.1| putative protein [Arabidopsis thaliana] emb|CAB80631.1| putative protein [Arabidopsis thaliana] gb|AEE87103.1| SAP domain-containing protein [Arabidopsis thaliana] gb|AEE87104.1| SAP domain-containing protein [Arabidopsis thaliana]
isotig02891_11					up		IQ domain-containing protein [Medicago truncatula]
isotig02900_14	down						cellulase1 [Pyrus communis]
isotig02914_32		up					phenylalanine ammonia lyase [Morus alba var. multicaulis]
isotig02926_18		up		up	up		methylenetetrahydrofolate reductase [Populus trichocarpa]
isotig02948_34					down		ketol-acid reductoisomerase, chloroplastic [Vitis vinifera]
isotig02954_25	down						PRA1 family protein B4 [Medicago truncatula]
isotig02956_26					up		probable polygalacturonase-like [Glycine max]
isotig03036_29	up	up					ferredoxin--NADP reductase, leaf isozyme, chloroplastic isoform 1 [Vitis vinifera]
isotig03050_27		down					predicted protein [Populus trichocarpa]
isotig03062_24		up					alpha-tubulin [Gossypium hirsutum]
isotig03064_13		down		down			uncharacterized protein LOC100382008 [Zea mays]
isotig03071_10		up		up			ref|XP_002321171.1| fasciclin-like arabinogalactan protein 12.1 [Populus trichocarpa] gb|EEE99486.1| fasciclin-like arabinogalactan protein 12.1 [Populus trichocarpa]
isotig03085_23					down		malate dehydrogenase, glyoxysomal [Vitis vinifera]
isotig03091_22			down		down		GATA domain class transcription factor [Malus x domestica]
isotig03094_17				up			hypothetical protein
isotig03115_20	up				down		unknown [Zea mays]
isotig03117_17		down	down		down		dbj|BAG16530.1| putative phosphate-induced protein [Capsicum chinense]
isotig03128_6		down		down			putative expansin-B2 [Vitis vinifera]
isotig03164_7			down		down		hypothetical protein
isotig03177_4		up					GASA-like protein [Gossypium hirsutum]
isotig03188_33		down					KNAT3-like transcription factor [Juglans nigra]
isotig03189_18			down				ref|NP_176927.1| Acid phosphatase/vanadium-dependent haloperoxidase-related protein [Arabidopsis thaliana] gb|AAG28897.1|AC008113_13 F12A21.27 [Arabidopsis thaliana] gb|AAM63870.1| unknown [Arabidopsis thaliana] gb|ABD65596.1| At1g67600 [Arabidopsis thaliana] gb|AEE34670.1| Acid phosphatase/vanadium-dependent haloperoxidase-related protein [Arabidopsis thaliana]
isotig03264_12	up			down			ref|XP_002272092.1| PREDICTED: 40S ribosomal protein S12-like isoform 2 [Vitis vinifera] ref|XP_002272051.1| PREDICTED: 40S ribosomal protein S12-like isoform 1 [Vitis vinifera]
isotig03282_122		down	down				glutamate synthase 1 [NADH], chloroplastic-like [Vitis vinifera]
isotig03288_110	up			down			polyprotein [Cowpea mosaic virus]
isotig03304_112					up		ferredoxin-dependent glutamate synthase 1, chloroplastic [Vitis vinifera]
isotig03312_58	down						Myosin heavy chain, striated muscle, putative [Ricinus communis]
isotig03346_62	down						kinase, putative [Ricinus communis]
isotig03362_70	down						ref|XP_002513289.1| dihydroflavonal-4-reductase, putative [Ricinus communis] gb|EEF48692.1| dihydroflavonal-4-reductase, putative [Ricinus communis]
isotig03402_62		up					helicase, putative [Ricinus communis]
isotig03452_10		down	down	down			gb|ADN32810.1| sieve element occlusion a [Solanum phureja]
isotig03456_53	up						DEAD-box ATP-dependent RNA helicase 3, chloroplastic [Vitis vinifera]
isotig03532_21				up	up		cytochrome P450 86A2 [Vitis vinifera]
isotig03636_10			down	down	down		ATP/GTP/Ca++ binding protein [Cucumis melo subsp. melo]
isotig03662_32	up		up				rubisco subunit binding-protein beta subunit, rubb, putative [Ricinus communis]
isotig03688_40	up						protein FRIGIDA-like [Vitis vinifera]
isotig03692_14		down		down	down		gb|ADN32812.1| sieve element occlusion c [Solanum phureja]
isotig03706_6				up	up		ref|XP_002275630.1| PREDICTED: exportin-1 isoform 1 [Vitis vinifera] emb|CAN61845.1| hypothetical protein VITISV_008353 [Vitis vinifera] emb|CBI26535.3| unnamed protein product [Vitis vinifera]
isotig03710_19	down			up			purine permease, putative [Ricinus communis]
isotig03730_44		down					conserved hypothetical protein [Ricinus communis]
isotig03734_9	up						hypothetical protein
isotig03758_47					down		ferrochelatase-2, chloroplastic [Vitis vinifera]
isotig03766_41		down	down				Glycerol-3-phosphate transporter, putative [Ricinus communis]
isotig03774_32		down		down			root phototropism protein 2 [Vitis vinifera]
isotig03780_15		up	up	up			ref|XP_002515439.1| ubiquitin-protein ligase, putative [Ricinus communis] gb|EEF46888.1| ubiquitin-protein ligase, putative [Ricinus communis]
isotig03785_12	down		down				inactive beta-amylase 9 [Vitis vinifera]
isotig03802_27					up		polyphenol oxidase, chloroplastic-like [Vitis vinifera]
isotig03806_39			down				gb|AAU04767.1| protein disulfide isomerase (PDI)-like protein 3 [Cucumis melo]
isotig03850_40	up						carbamoyl-phosphate synthase small chain [Vitis vinifera]
isotig04000_10					up		furcatin hydrolase-like [Vitis vinifera]
isotig04012_12		down		down			UDP-glycosyltransferase 74B1-like [Glycine max]
isotig04051_12	down		down				tyrosine-rich hydroxyproline-rich glycoprotein, partial [Petroselinum crispum]
isotig04088_32	down	down					n-rich protein, putative [Ricinus communis]
isotig04096_14				up			putative glycosyltransferase 2 [Vitis vinifera]
isotig04132_7		down					electron transporter, putative [Ricinus communis]
isotig04166_15		down					amino acid permease 6 [Vitis vinifera]
isotig04168_16	up						hypothetical protein
isotig04194_25		up		up	up		fasciclin-like arabinogalactan protein 1-like [Glycine max]
isotig04215_29	up						ref|NP_568019.1| tetratricopeptide repeat domain-containing protein [Arabidopsis thaliana] gb|AAK44004.1|AF370189_1 unknown protein [Arabidopsis thaliana] gb|AAL33778.1| unknown protein [Arabidopsis thaliana] gb|AEE86768.1| tetratricopeptide repeat domain-containing protein [Arabidopsis thaliana]
isotig04219_29	down				up		predicted protein [Populus trichocarpa]
isotig04304_13					up		Late embryogenesis abundant protein Lea14-A, putative [Ricinus communis]
isotig04318_8		up	up				Aspartic proteinase nepenthesin-1 precursor, putative [Ricinus communis]
isotig04329_9	down						bifunctional dihydroflavonol 4-reductase/flavanone 4-reductase-like [Vitis vinifera]
isotig04338_21	down			up			Xyloglucan galactosyltransferase KATAMARI1, putative [Ricinus communis]
isotig04366_23		down					2-isopropylmalate synthase [Solanum pennellii]
isotig04400_26				down	down		ref|XP_002890650.1| aspartate/glutamate/uridylate kinase family protein [Arabidopsis lyrata subsp. lyrata] gb|EFH66909.1| aspartate/glutamate/uridylate kinase family protein [Arabidopsis lyrata subsp. lyrata]
isotig04423_14			down		down		ref|XP_002284624.1| PREDICTED: germin-like protein subfamily 1 member 7 isoform 1 [Vitis vinifera] emb|CBI36787.3| unnamed protein product [Vitis vinifera]
isotig04442_35		down	down				JMS09K11.4 [Jatropha curcas]
isotig04496_28		up					ref|XP_002276262.1| PREDICTED: magnesium-chelatase subunit chlI, chloroplastic-like [Vitis vinifera]
isotig04534_20				up	up		UGDH [Boehmeria nivea]
isotig04546_26		down					glycolate oxidase [Mikania micrantha]
isotig04559_6		down		down			hypothetical protein MTR_4g124930 [Medicago truncatula]
isotig04576_11	down						annexin D4 [Vitis vinifera]
isotig04596_26		down					fasciclin-like arabinogalactan protein 11-like [Vitis vinifera]
isotig04606_11	up	up					uncharacterized protein LOC100801688 [Glycine max]
isotig04611_17			down				class III peroxidase [Gossypium hirsutum]
isotig04628_10	up		up				hypothetical protein
isotig04716_26				down			fructose 1,6 bisphosphate aldolase class 1 [Carica papaya]
isotig04722_10		down		down			ref|XP_002263724.1| PREDICTED: phosphoribulokinase, chloroplastic-like [Vitis vinifera]
isotig04747_17		down		down	down		hypothetical protein VITISV_036556 [Vitis vinifera]
isotig04842_20			up		up		hypothetical protein
isotig04910_10		up	up				tubulin alpha chain, putative [Ricinus communis]
isotig04918_10		down	down				dnaJ homolog subfamily B member 13-like isoform 1 [Glycine max]
isotig04929_7			down				coiled-coil domain-containing protein 124-A-like [Vitis vinifera]
isotig05188_21	up						calmodulin binding protein, putative [Ricinus communis]
isotig05210_8	up						20 kDa chaperonin, chloroplastic-like [Glycine max]
isotig05218_8	up						hypothetical protein
isotig05310_16					down		Photosystem I reaction center subunit II, chloroplast precursor, putative [Ricinus communis]
isotig05373_7	up						Os02g0489400 [Oryza sativa Japonica Group]
isotig05488_16	up		up				hypothetical protein
isotig05507_15		down					stem-specific protein tsjt1, putative [Jatropha curcas]
isotig05510_20		down	down		down		hypothetical protein
isotig05536_18			up				xyloglucan endotransglucosylase/hydrolase protein 9-like [Glycine max]
isotig05567_4					up		hypothetical protein
isotig05614_10		down					uncharacterized RNA-binding protein C25G10.01 [Vitis vinifera]
isotig05672_15		down		down			catalytic, putative [Ricinus communis]
isotig05694_6	up				down		40S ribosomal protein S10, putative [Ricinus communis]
isotig05792_15	up		up				60S ribosomal protein L7a-like [Glycine max]
isotig05858_15	down						ubiquitin carrier protein 4 [Glycine max]
isotig05928_3				down			50S ribosomal protein L24, chloroplast [Arabidopsis lyrata subsp. lyrata]
isotig05952_7	up	up			down	down	40S ribosomal protein S9, putative [Ricinus communis]
isotig06112_3			down		down		hypothetical protein
isotig06169_8				up	up		hypothetical protein
isotig06202_10		down					thioredoxin h [Populus trichocarpa]
isotig06404_12	up			down			ref|XP_003591024.1| 40S ribosomal protein S24 [Medicago truncatula] gb|ACJ85987.1| unknown [Medicago truncatula] gb|AES61275.1| 40S ribosomal protein S24 [Medicago truncatula] gb|AFK38855.1| unknown [Medicago truncatula] gb|AFK48923.1| unknown [Medicago truncatula]
isotig06634_10	down						hypothetical protein
isotig06700_10	down			up			hypothetical protein
isotig06813_23				up			Stachyose synthase precursor, putative [Ricinus communis]
isotig06838_20			down		down		Protein N-terminal asparagine amidohydrolase [Medicago truncatula]
isotig06846_8				down			14-3-3f protein [Gossypium hirsutum]
isotig06857_114	down		down				ref|NP_193464.5| G2484-1 protein [Arabidopsis thaliana] gb|AEE83877.1| G2484-1 protein [Arabidopsis thaliana]
isotig06861_34	up		up				polyprotein [Cowpea mosaic virus]
isotig06862_37		down	down				polyprotein [Cowpea mosaic virus]
isotig06879_76	up	up					elongation factor 2-like [Glycine max]
isotig06881_30	down						Auxin response factor [Medicago truncatula]
isotig06898_64	down						ref|NP_198930.1| Myosin heavy chain-related protein [Arabidopsis thaliana] dbj|BAB09716.1| unnamed protein product [Arabidopsis thaliana] gb|AED94645.1| Myosin heavy chain-related protein [Arabidopsis thaliana]
isotig06912_77		down				up	auxin response factor 6-like [Vitis vinifera]
isotig06921_26	down						ref|XP_002512943.1| phosphatidylinositol transporter, putative [Ricinus communis] gb|EEF49446.1| phosphatidylinositol transporter, putative [Ricinus communis]
isotig06928_24		down					MATH domain-containing protein At5g43560-like [Vitis vinifera]
isotig06946_21		up	up				homeobox-leucine zipper protein ANTHOCYANINLESS 2 [Vitis vinifera]
isotig06955_57		down					protein SCAR3-like [Vitis vinifera]
isotig06984_55	up						ubiquitin-activating enzyme E1 1 [Vitis vinifera]
isotig06988_24	up		up	down			polyprotein [Broad bean wilt virus 2]
isotig07000_18					up		clathrin interactor EPSIN 2-like [Vitis vinifera]
isotig07004_17					down		leucine-rich repeat receptor-like serine/threonine-protein kinase BAM1-like [Vitis vinifera]
isotig07038_54		up					cytochrome P450 [Populus trichocarpa]
isotig07046_14	down						ATP binding protein, putative [Ricinus communis]
isotig07071_19	down						protein translocase subunit SecA, chloroplastic-like [Glycine max]
isotig07087_53	down		down				chloride channel protein CLC-c [Vitis vinifera]
isotig07102_17	down				up		ATP binding protein, putative [Ricinus communis]
isotig07113_23		up					sugar transporter, putative [Ricinus communis]
isotig07116_46		down	down				ref|XP_002271213.1| PREDICTED: TBC1 domain family member 13 [Vitis vinifera] emb|CBI17216.3| unnamed protein product [Vitis vinifera]
isotig07124_62			up				ankyrin repeat domain-containing protein 13B-like [Vitis vinifera]
isotig07137_52					down		gb|ADB08056.1| microtubule-associated protein [Nicotiana benthamiana]
isotig07163_35		up	up	up			subtilisin-like protease-like isoform 1 [Vitis vinifera]
isotig07226_48			up		up		endoplasmin homolog [Glycine max]
isotig07249_17	up	up					AP2-like ethylene-responsive transcription factor ANT-like [Vitis vinifera]
isotig07258_12					up		ATP binding protein, putative [Ricinus communis]
isotig07276_42	down	down			up		beta-galactosidase [Prunus salicina]
isotig07294_19	down						isoamylase-type starch-debranching enzyme 1 [Phaseolus vulgaris]
isotig07308_48	up						translation elongation factor G, putative [Ricinus communis]
isotig07315_50		up					ref|XP_002514050.1| Anthranilate N-benzoyltransferase protein, putative [Ricinus communis] gb|EEF48633.1| Anthranilate N-benzoyltransferase protein, putative [Ricinus communis]
isotig07340_44					up		ATP binding protein, putative [Ricinus communis]
isotig07345_19	down				up		uncharacterized protein LOC100253544 [Vitis vinifera]
isotig07347_11	up	up					heat shock protein, putative [Ricinus communis]
isotig07356_16	up						ref|XP_002277120.2| PREDICTED: DEAD-box ATP-dependent RNA helicase 31-like [Vitis vinifera]
isotig07377_17		down					gb|AFN06073.1| sieve element occlusion protein 2 [Nicotiana tabacum]
isotig07380_40			up		up		subtilase [Casuarina glauca]
isotig07407_37		down					NADPH:cytochrome P450 reductase [Gossypium hirsutum]
isotig07422_38	up						Ubiquitin-protein ligase BRE1A, putative [Ricinus communis]
isotig07434_11			down		down		sieve element occlusion a [Solanum phureja]
isotig07441_53	up						pinene synthase [Quercus ilex]
isotig07505_51	up	up					NAD-dependent malate dehydrogenase [Prunus persica]
isotig07510_39					down		BTB/POZ domain-containing protein At5g67385-like isoform 1 [Vitis vinifera]
isotig07561_13		up	up				probable polygalacturonase non-catalytic subunit JP630-like [Vitis vinifera]
isotig07562_15		down					predicted protein [Populus trichocarpa]
isotig07567_14				down			ATP-dependent transporter, putative [Ricinus communis]
isotig07576_12	up		up				heat shock 70 kDa protein, mitochondrial-like [Glycine max]
isotig07629_15	down	down					ATP-binding cassette transporter, putative [Ricinus communis]
isotig07653_35				up			Membrane protein, putative [Medicago truncatula]
isotig07659_7			down				F-box/LRR-repeat protein 14 [Vitis vinifera]
isotig07668_35		up	up				leucine-rich repeat/extensin [Nicotiana plumbaginifolia]
isotig07677_33	up	up			down		ref|XP_002277357.2| PREDICTED: ruBisCO large subunit-binding protein subunit alpha, chloroplastic-like [Vitis vinifera]
isotig07723_32				up			palmitoyl-acyl carrier protein thioesterase [Ricinus communis]
isotig07727_14	down						signal recognition particle receptor alpha subunit, putative [Ricinus communis]
isotig07728_39		up					ref|XP_002532575.1| multicopper oxidase, putative [Ricinus communis] gb|EEF29809.1| multicopper oxidase, putative [Ricinus communis]
isotig07753_14		up					phosphofructokinase, putative [Ricinus communis]
isotig07757_21		up					uncharacterized protein LOC100258751 [Vitis vinifera]
isotig07758_30			up				kinesin light chain, putative [Ricinus communis]
isotig07795_35		up					ref|XP_003553384.1| PREDICTED: microtubule-associated protein 70-1-like [Glycine max]
isotig07807_40	down			up			hypothetical protein VITISV_033728 [Vitis vinifera]
isotig07827_7		up					RAN GTPase-activating protein 2-like isoform 1 [Glycine max]
isotig07843_32				up			UDP-D-glucuronate 4-epimerase 2 [Arabidopsis lyrata subsp. lyrata]
isotig07865_19	down	down					ankyrin repeat-containing protein At5g02620-like [Glycine max]
isotig07907_39	down				up		serine/threonine-protein kinase HT1-like [Vitis vinifera]
isotig07951_30			up		up		calnexin homolog 1 [Vitis vinifera]
isotig07975_10	down	down					sorbitol transporter [Malus x domestica]
isotig07995_32		down					dof zinc finger protein DOF5.2-like [Vitis vinifera]
isotig07997_19			up				NAK-type protein kinase precursor [Glycine max]
isotig08017_29				up	up		E3 ubiquitin ligase PUB14, putative [Ricinus communis]
isotig08033_36		up					Ras-GTPase-activating protein-binding protein, putative [Ricinus communis]
isotig08100_9		down					ref|XP_002520885.1| Myosin heavy chain, embryonic smooth muscle isoform, putative [Ricinus communis] gb|EEF41594.1| Myosin heavy chain, embryonic smooth muscle isoform, putative [Ricinus communis]
isotig08105_35	up						1-deoxy-D-xylulose 5-phosphate reductoisomerase [Hevea brasiliensis]
isotig08107_14	down						Amine oxidase [copper-containing] precursor, putative [Ricinus communis]
isotig08108_16	down						CBL-interacting protein kinase 21 [Populus euphratica]
isotig08116_12		up		up			ref|NP_564623.2| calcium-binding EF-hand domain-containing protein [Arabidopsis thaliana] gb|AAM20402.1| unknown protein [Arabidopsis thaliana] gb|AEE32908.1| calcium-binding EF-hand domain-containing protein [Arabidopsis thaliana]
isotig08139_11			down		down		flavonoid 3',5'-hydroxylase [Cyclamen persicum]
isotig08155_35		up	up				tubulin beta-2 chain [Vitis vinifera]
isotig08167_10		up	up				ref|XP_002274035.1| PREDICTED: protein IQ-DOMAIN 31-like [Vitis vinifera]
isotig08174_32	up						DELLA protein RGL1, putative [Ricinus communis]
isotig08217_31	down						ref|XP_002529342.1| ubiquitin fusion degradaton protein, putative [Ricinus communis] gb|EEF33059.1| ubiquitin fusion degradaton protein, putative [Ricinus communis]
isotig08236_12		up	up				ref|XP_002530111.1| DNA-3-methyladenine glycosylase, putative [Ricinus communis] gb|EEF32255.1| DNA-3-methyladenine glycosylase, putative [Ricinus communis]
isotig08250_33	up						glycosyl hydrolase family 9 [Populus trichocarpa]
isotig08261_25				down			putative DOF zinc finger protein [Jatropha curcas]
isotig08279_14		up					Os03g0383100 [Oryza sativa Japonica Group]
isotig08280_27	down				up		phospholipase C 3-like [Glycine max]
isotig08281_37		up					T-complex protein 1 subunit theta-like [Glycine max]
isotig08287_32		down		down			hypothetical protein VITISV_040928 [Vitis vinifera]
isotig08358_14	down			up			protein COBRA [Vitis vinifera]
isotig08367_40				down			ref|NP_201321.1| VQ motif-containing protein [Arabidopsis thaliana] dbj|BAB11653.1| unnamed protein product [Arabidopsis thaliana] gb|AAS49042.1| At5g65170 [Arabidopsis thaliana] gb|AAT06439.1| At5g65170 [Arabidopsis thaliana] gb|AED98013.1| VQ motif-containing protein [Arabidopsis thaliana]
isotig08405_12		up	up				malate dehydrogenase, putative [Ricinus communis]
isotig08415_33					up		unknown [Populus trichocarpa]
isotig08434_36			up	up	up		multicopper oxidase, putative [Ricinus communis]
isotig08438_37		down					ref|NP_566442.1| myb-like HTH transcriptional regulator family protein [Arabidopsis thaliana] ref|NP_974298.1| myb-like HTH transcriptional regulator family protein [Arabidopsis thaliana] gb|AAK92826.1| unknown protein [Arabidopsis thaliana] gb|AAM20308.1| unknown protein [Arabidopsis thaliana] gb|AEE75281.1| myb-like HTH transcriptional regulator family protein [Arabidopsis thaliana] gb|AEE75282…
isotig08478_30				up	up		major facilitator superfamily domain-containing protein 5 [Vitis vinifera]
isotig08503_7		up	up				protein disulfide-isomerase [Vitis vinifera]
isotig08509_28			up				pentatricopeptide repeat-containing protein, putative [Ricinus communis]
isotig08517_31		down	down	down			hypothetical protein VITISV_013313 [Vitis vinifera]
isotig08535_32		down	down				Aspartic proteinase precursor, putative [Ricinus communis]
isotig08554_26	down						gb|AAX37335.1| UDP-glucuronic acid decarboxylase 2 [Populus tomentosa]
isotig08633_29		up					DNA photolyase, putative [Ricinus communis]
isotig08659_23				up			ref|XP_002278650.1| PREDICTED: leucine-rich repeat protein soc-2 [Vitis vinifera]
isotig08685_33	up	up					ref|XP_002281371.1| PREDICTED: ZF-HD homeobox protein At4g24660-like [Vitis vinifera]
isotig08706_20		down	down				benzyl alcohol O-benzoyltransferase-like [Glycine max]
isotig08771_13	down						probable receptor-like protein kinase At5g24010-like [Vitis vinifera]
isotig08779_32		down					cytochrome P450 71D11-like [Glycine max]
isotig08784_29		up					fatty acyl-CoA reductase 3-like isoform 1 [Glycine max]
isotig08795_33		down					probable receptor-like serine/threonine-protein kinase At4g34500-like [Vitis vinifera]
isotig08799_11			down				Glucan endo-1,3-beta-glucosidase precursor, putative [Ricinus communis]
isotig08889_13		down		down			E3 ubiquitin-protein ligase MARCH6 [Vitis vinifera]
isotig08900_29			up		up		tubulin alpha chain, putative [Ricinus communis]
isotig08923_26		down	down				probable protein phosphatase 2C 9-like [Vitis vinifera]
isotig08931_9		up					cinnamate-4-hydroxylase [Rubus occidentalis]
isotig08969_26	up		up				3-isopropylmalate dehydrogenase, putative [Ricinus communis]
isotig08974_10		down		down			cytochrome P450 [Populus trichocarpa]
isotig09003_23				up	up		ref|XP_002263409.1| PREDICTED: O-acyltransferase WSD1 [Vitis vinifera]
isotig09077_16	up						transcription regulator, putative [Ricinus communis]
isotig09078_27				up			ref|XP_002509649.1| Triose phosphate/phosphate translocator, chloroplast precursor, putative [Ricinus communis] gb|EEF51036.1| Triose phosphate/phosphate translocator, chloroplast precursor, putative [Ricinus communis]
isotig09081_9	up	up					alpha tubulin subunit [Rosa hybrid cultivar]
isotig09092_30		up	up				Beta tubulin 1 [Lupinus albus]
isotig09097_11					up		Stearoy-ACP desaturase [Ricinus communis]
isotig09116_33		up	up				delta-12 oleate desaturase [Punica granatum]
isotig09163_26	up	up					beta-ketoacyl-coa synthase family protein [Populus trichocarpa]
isotig09192_27	up						allene oxide synthase, chloroplastic [Vitis vinifera]
isotig09216_22		down		down			ref|NP_192009.1| ubiquitin family protein [Arabidopsis thaliana] emb|CAB45783.1| putative protein [Arabidopsis thaliana] emb|CAB80909.1| putative protein [Arabidopsis thaliana] gb|AAL14410.1| AT4g01000/F3I3_20 [Arabidopsis thaliana] gb|AAU90069.1| At4g01000 [Arabidopsis thaliana] gb|AEE81965.1| ubiquitin family protein [Arabidopsis thaliana]
isotig09288_25					up		UDP-D-glucuronic acid 4-epimerase [Gossypium hirsutum]
isotig09299_11		up					phosphate carrier protein, mitochondrial [Vitis vinifera]
isotig09312_27			down				putative MO25-like protein At5g47540 [Vitis vinifera]
isotig09320_28		up	up				zinc finger protein, putative [Ricinus communis]
isotig09321_23			down	down	down		Ocs element-binding factor, putative [Ricinus communis]
isotig09322_9	up						ref|XP_003519090.1| PREDICTED: eukaryotic translation initiation factor 3 subunit E-like [Glycine max]
isotig09326_6		down					electron transporter, putative [Ricinus communis]
isotig09335_5			down		down		ref|XP_003529068.1| PREDICTED: zinc finger CCCH domain-containing protein 20-like isoform 1 [Glycine max] ref|XP_003529069.1| PREDICTED: zinc finger CCCH domain-containing protein 20-like isoform 2 [Glycine max]
isotig09411_25	up						COP9 signalosome complex subunit 5a-like [Vitis vinifera]
isotig09427_28		up					V-type proton ATPase subunit C [Vitis vinifera]
isotig09480_27		down					4-hydroxy-3-methylbut-2-enyl diphosphate reductase-like [Glycine max]
isotig09496_10		down	down	down			unnamed protein product [Vitis vinifera]
isotig09499_23	down				up		unnamed protein product [Vitis vinifera]
isotig09505_30	down				up		uncharacterized protein LOC100246099 [Vitis vinifera]
isotig09512_10	down	down			up		chitinase-like protein LA-ab-like protein, partial [Morus alba]
isotig09528_17				up			transcription factor bHLH48-like [Glycine max]
isotig09556_10		up					adenine nucleotide translocator [Cucumis melo subsp. melo]
isotig09559_13				down	down		ref|XP_002269154.1| PREDICTED: methylthioribose kinase [Vitis vinifera] emb|CAN73920.1| hypothetical protein VITISV_028622 [Vitis vinifera] emb|CBI22521.3| unnamed protein product [Vitis vinifera]
isotig09583_27				up	up		probable isoaspartyl peptidase/L-asparaginase 2-like [Glycine max]
isotig09591_11			down				E3 ubiquitin-protein ligase MGRN1-like [Vitis vinifera]
isotig09618_7			down		down		transcription factor TCP20-like [Vitis vinifera]
isotig09621_25	up						protochlorophyllide reductase, chloroplastic-like [Vitis vinifera]
isotig09641_11			down				mitochondrial substrate carrier family protein B [Vitis vinifera]
isotig09651_33	up						emb|CCA29113.1| putative MYB transcription factor [Rosa hybrid cultivar]
isotig09653_25		down	down	down			BRASSINAZOLE-RESISTANT 1 protein, putative [Ricinus communis]
isotig09695_22	up						peroidase precursor [Populus sieboldii x Populus grandidentata]
isotig09714_21					down		ammonium transporter 1 member 1 [Vitis vinifera]
isotig09762_12	down	down					ref|NP_001233914.1| plant cell wall protein SlTFR88 [Solanum lycopersicum] gb|ABF39005.1| plant cell wall protein SlTFR88 [Solanum lycopersicum]
isotig09781_23			up				polygalacturonase inhibiting protein [Prunus fruticosa]
isotig09798_20				down		up	ref|XP_003556346.1| PREDICTED: RNA-binding protein Musashi homolog 2-like [Glycine max]
isotig09804_16	up						hypothetical protein
isotig09834_33		down		down			monoxygenase, putative [Ricinus communis]
isotig09895_31				up	up		ref|XP_003596667.1| Anthocyanidin 3-O-glucosyltransferase [Medicago truncatula] gb|AES66918.1| Anthocyanidin 3-O-glucosyltransferase [Medicago truncatula]
isotig09915_11		up	up				Phosphoglycerate kinase [Medicago truncatula]
isotig09993_20		down		down			ref|XP_002263798.1| PREDICTED: KH domain-containing protein At1g09660 [Vitis vinifera] emb|CBI29693.3| unnamed protein product [Vitis vinifera]
isotig10012_8		up					ref|XP_002515309.1| protein disulfide isomerase, putative [Ricinus communis] gb|EEF47293.1| protein disulfide isomerase, putative [Ricinus communis]
isotig10031_22				down	down		Xyloglucan endotransglucosylase/hydrolase protein 2 precursor, putative [Ricinus communis]
isotig10067_25		down				up	ref|XP_003551690.1| PREDICTED: calreticulin-3-like, partial [Glycine max]
isotig10075_9			down		down		hypothetical protein POPTRDRAFT_231473 [Populus trichocarpa]
isotig10089_8	up						chloroplast inner envelope protein, putative [Ricinus communis]
isotig10101_19		down		down			predicted protein [Populus trichocarpa]
isotig10103_8	down			up			fructokinase-2-like [Glycine max]
isotig10109_10		up	up				actin 3 [Populus trichocarpa]
isotig10149_11			up				elongation factor 1-gamma-like [Vitis vinifera]
isotig10168_21	down				up		alpha-galactosidase/alpha-n-acetylgalactosaminidase, putative [Ricinus communis]
isotig10238_10				up	up		conserved hypothetical protein [Ricinus communis]
isotig10255_7		up	up				hypothetical protein
isotig10279_20					up		probable arabinose 5-phosphate isomerase-like [Glycine max]
isotig10364_25			down				ref|XP_002525886.1| small heat-shock protein, putative [Ricinus communis] gb|EEF36490.1| small heat-shock protein, putative [Ricinus communis]
isotig10394_6		up	up				putative lactoylglutathione lyase-like [Glycine max]
isotig10462_19				up			NAD dependent epimerase/dehydratase, putative [Ricinus communis]
isotig10473_8				down	down		spermidine synthase 1, putative [Ricinus communis]
isotig10674_17		down					ref|XP_002263696.2| PREDICTED: DCN1-like protein 2-like [Vitis vinifera]
isotig10682_12	down						hypothetical protein VITISV_031725 [Vitis vinifera]
isotig10685_29				up			hypothetical protein POPTRDRAFT_1076074 [Populus trichocarpa]
isotig10911_18	down						3-deoxy-manno-octulosonate cytidylyltransferase-like [Glycine max]
isotig10979_10		down		down			ref|XP_002518214.1| 6-phosphogluconolactonase, putative [Ricinus communis] gb|EEF44157.1| 6-phosphogluconolactonase, putative [Ricinus communis]
isotig10982_19	down						ref|XP_002526462.1| lactoylglutathione lyase, putative [Ricinus communis] gb|EEF35957.1| lactoylglutathione lyase, putative [Ricinus communis]
isotig11083_29	down						uncharacterized protein LOC100267770 [Vitis vinifera]
isotig11104_17			up				ref|XP_002281356.1| PREDICTED: alpha-1,4-glucan-protein synthase [UDP-forming] 2 [Vitis vinifera]
isotig11111_9	up						cytosolic ascorbate peroxidase 1 [Gossypium hirsutum]
isotig11114_10		down					bidirectional sugar transporter SWEET4 [Vitis vinifera]
isotig11128_25			down				chlorophyll a-b binding protein 8, chloroplastic [Vitis vinifera]
isotig11134_8		down		down			ref|XP_002274691.1| PREDICTED: COBW domain-containing protein 1-like [Vitis vinifera]
isotig11136_10			down		down		NADP-dependent alkenal double bond reductase P2 [Vitis vinifera]
isotig11148_25		down		down			ref|NP_197082.1| Pollen Ole e 1 allergen and extensin family protein [Arabidopsis thaliana] emb|CAC01777.1| proline-rich protein [Arabidopsis thaliana] gb|AAO00788.1| proline-rich protein [Arabidopsis thaliana] gb|AAU94434.1| At5g15780 [Arabidopsis thaliana] gb|AED92204.1| Pollen Ole e 1 allergen and extensin family protein [Arabidopsis thaliana]
isotig11164_9			down				zinc transporter 2-like [Vitis vinifera]
isotig11182_6		down		down			Prephenate dehydratase [Hevea brasiliensis]
isotig11239_9	up	up					40S ribosomal protein SA [Glycine max]
isotig11257_21				down			PHD finger family protein [Corylus heterophylla]
isotig11286_8	up						histone h1/h5, putative [Ricinus communis]
isotig11297_8	down						nucleic acid binding protein, putative [Ricinus communis]
isotig11400_19		down					hypothetical protein
isotig11418_23	down						Auxin-responsive protein IAA4, putative [Ricinus communis]
isotig11427_15		down		down			low affinity cationic amino acid transporter 2-like [Glycine max]
isotig11481_23				down			ref|XP_002277809.1| PREDICTED: tetratricopeptide repeat protein 35 [Vitis vinifera] emb|CBI34196.3| unnamed protein product [Vitis vinifera]
isotig11608_19			up				hypothetical protein
isotig11783_18		up					hypothetical protein
isotig11815_25	down			up			hypothetical protein
isotig11911_7			down				hypothetical protein
isotig11965_5		up	up				hypothetical protein
isotig11984_6	up						hypothetical protein
isotig12007_17		down	down		down		hypothetical protein
isotig12018_19				up	up		hypothetical protein
isotig12086_13		down	down		down		hypothetical protein
isotig12113_7	down		down				hypothetical protein
isotig12173_22		down	down				hypothetical protein
isotig12175_13		up					hypothetical protein
isotig12214_6	up						hypothetical protein
isotig12337_13				down			hypothetical protein
isotig12345_18	down						hypothetical protein
isotig12349_19				down			hypothetical protein
isotig12421_6				down	down		hypothetical protein
isotig12516_7	up						hypothetical protein
isotig12557_19	down						hypothetical protein
isotig12777_19		down		down			hypothetical protein
isotig12778_7	up		up				hypothetical protein
isotig12780_17	down						hypothetical protein
isotig12918_6		down					hypothetical protein
isotig12944_10		down		down			hypothetical protein
isotig12987_10		down		down			hypothetical protein
isotig12994_6	down						hypothetical protein
isotig13052_10				down			hypothetical protein
isotig13071_5	up						hypothetical protein
isotig13091_12	down	down			up	up	hypothetical protein
isotig13108_7					down		hypothetical protein
isotig13183_12				up			hypothetical protein
isotig13200_12	up						hypothetical protein
isotig13242_7		down	down				hypothetical protein
isotig13272_7	up						hypothetical protein
isotig13287_20		down		down			hypothetical protein
isotig13335_4			up				hypothetical protein
isotig13385_17		down		down	down		hypothetical protein
isotig13463_5		down	down				hypothetical protein
isotig13503_15					down		hypothetical protein
isotig13517_5			down		down		hypothetical protein
isotig13531_18	up	up					hypothetical protein
isotig13625_15	up				down		hypothetical protein
isotig13658_6		up	up				hypothetical protein
isotig13745_14	up		up				hypothetical protein
isotig13829_5	up	up					hypothetical protein
isotig14087_15			up				hypothetical protein
isotig14096_6	up						hypothetical protein
isotig14128_18			down		down		hypothetical protein
isotig14271_13		up					hypothetical protein
isotig14276_5	up						hypothetical protein
isotig14286_12			down				hypothetical protein
isotig14431_13				up	up		hypothetical protein
isotig14481_10	up		up				hypothetical protein
isotig14531_11	up	up			down		hypothetical protein
isotig14637_12	up		up				hypothetical protein
isotig14702_10		down		down			hypothetical protein
isotig14764_11					down		hypothetical protein
isotig14858_6		down					hypothetical protein
isotig14859_5			down				hypothetical protein
isotig14880_17			down				hypothetical protein
isotig14898_3		up	up				hypothetical protein
isotig14935_5		down	down				hypothetical protein
isotig14983_10			down		down		hypothetical protein
isotig14997_14			down		down		hypothetical protein
isotig15038_6	up	up					hypothetical protein
isotig15076_8	up		up				hypothetical protein
isotig15080_13	down						hypothetical protein
isotig15110_5					down		hypothetical protein
isotig15195_11		down	down				hypothetical protein
isotig15209_5		down					hypothetical protein
isotig15214_12				down			hypothetical protein
isotig15251_9		down		down			hypothetical protein
isotig15356_11			down		down		hypothetical protein
isotig15459_13		down		down			hypothetical protein
isotig15794_8	up				down		hypothetical protein
isotig15866_6		up					hypothetical protein
isotig15977_9		down					hypothetical protein
isotig16081_14				down	down		hypothetical protein
isotig16116_9		down		down			hypothetical protein
isotig16332_7		down	down				hypothetical protein
isotig16447_15					down		hypothetical protein
isotig16514_5					down		hypothetical protein
isotig16517_3		down	down				hypothetical protein
isotig16592_4		up					hypothetical protein
isotig17093_3			down		down		hypothetical protein
isotig17151_10	down				up		hypothetical protein
isotig17158_4		down					hypothetical protein
isotig17317_3		down					hypothetical protein
isotig17328_2		down		down			hypothetical protein
isotig17355_2			down		down		hypothetical protein
isotig17359_3				up			hypothetical protein
isotig17373_3				up	up		hypothetical protein
isotig17382_4	down						hypothetical protein
isotig17452_3		up	up				hypothetical protein
isotig17526_1	down	down					hypothetical protein
