# Supplementary material for: Transcriptome profiling using pyrosequencing shows genes associated with bast fiber development in ramie (Boehmeria nivea L.)
Source: BMC Genomics. 2014 Oct 22;15(1):919. doi: 10.1186/1471-2164-15-919 (PMC4326285; doi:10.1186/1471-2164-15-919)
Supplement: Supplementary file 10 — Additional file 10: Detailed expression quantities of each unigene. (XLSX 10 MB) [file 12864_2014_6986_MOESM10_ESM.xlsx]

## Sheet: DEG
Unigenes	Sample L		Sample T		Sample M		Sample B		log2(Fold_change) normalized	q-value(Benjamini et al. 1995)	Signature(p-value < 0.001)	L/ T	log2(Fold_change) normalized	q-value(Benjamini et al. 1995)	Signature(p-value < 0.001)	L/ M	log2(Fold_change) normalized	q-value(Benjamini et al. 1995)	Signature(p-value < 0.001)	L/ B	log2(Fold_change) normalized	q-value(Benjamini et al. 1995)	Signature(p-value < 0.001)	T/ M	log2(Fold_change) normalized	q-value(Benjamini et al. 1995)	Signature(p-value < 0.001)	T/ B	log2(Fold_change) normalized	q-value(Benjamini et al. 1995)	Signature(p-value < 0.001)	M/ B
	reads	RPKM	reads	RPKM	reads	RPKM	reads	RPKM
contig00350	9	31.4263	13	51.7836	1	4.29574	2	10.4774	-0.720523	0.541401	FALSE		2.87099	0.0809984	FALSE		1.58469	0.307343	FALSE		3.59152	0.0114405	TRUE		2.30522	0.0723812	FALSE		-1.2863	0.883997	FALSE
contig00887	6	67.3525	7	89.6393	6	82.8591	8	134.73	-0.412401	0.857108	FALSE		-0.29893	0.934028	FALSE		-1.00027	0.459885	FALSE		0.113471	1	FALSE		-0.587869	0.749455	FALSE		-0.70134	0.853685	FALSE
contig00978	0	0	0	0	5	112.794	4	110.042	NA	NA	FALSE		-3.62086	0.121419	FALSE		NA	NA	FALSE		-3.43085	0.156107	FALSE		NA	NA	FALSE		0.0356256	0.981002	FALSE
contig01096	2	42.8878	7	171.238	10	263.81	8	257.375	-1.99736	0.202476	FALSE		-2.62086	0.0449311	FALSE		-2.58523	0.0688487	FALSE		-0.623495	0.692652	FALSE		-0.587869	0.749455	FALSE		0.0356256	0.974869	FALSE
contig01222	20	211.627	127	1533	37	481.647	20	317.499	-2.85676	6.0696e-21	TRUE	down	-1.18646	0.0221869	FALSE		-0.585233	0.464128	FALSE		1.67031	1.07655e-09	TRUE	up	2.27153	3.0755e-13	TRUE	up	0.601223	0.511718	FALSE
contig01617	5	109.959	14	351.227	9	243.496	4	131.976	-1.67544	0.0897198	FALSE		-1.14693	0.379715	FALSE		-0.263304	0.900432	FALSE		0.528508	0.707461	FALSE		1.41213	0.217601	FALSE		0.883622	0.751817	FALSE
contig01732	7	66.6405	8	86.8817	16	187.39	19	271.373	-0.382653	0.854189	FALSE		-1.49158	0.0929606	FALSE		-2.02581	0.00893082	TRUE		-1.10892	0.239069	FALSE		-1.64315	0.0442331	FALSE		-0.53423	0.717701	FALSE
contig01945	1	15.9177	2	36.3168	0	0	1	23.881	-1.19001	0.794882	FALSE		NA	NA	FALSE		-0.585233	0.945585	FALSE		NA	NA	FALSE		0.604776	0.984136	FALSE		NA	NA	FALSE
contig01983	65	506.703	18	160.07	24	230.164	25	292.383	1.66243	5.69767e-05	TRUE	up	1.13848	0.00596361	TRUE		0.793279	0.0810359	FALSE		-0.523959	0.568295	FALSE		-0.869156	0.191823	FALSE		-0.345196	0.842829	FALSE
contig03063	18	226.699	4	57.4691	8	123.952	0	0	1.97992	0.0369635	FALSE		0.870995	0.366654	FALSE		4.58469	0.001723	TRUE		-1.10892	0.485442	FALSE		NA	NA	FALSE		3.7137	0.149733	FALSE
contig03070	65	1377.83	3	72.5441	16	417.244	0	0	4.2474	8.01126e-13	TRUE	up	1.72344	4.80521e-05	TRUE	up	6.43714	4.72265e-12	TRUE	up	-2.52396	0.0146799	FALSE		NA	NA	FALSE		4.7137	0.00808521	TRUE
contig03594	0	0	0	0	2	25.0692	1	15.2861	NA	NA	FALSE		NA	NA	FALSE		NA	NA	FALSE		NA	NA	FALSE		NA	NA	FALSE		0.713697	0.995955	FALSE
contig04902	10	59.682	68	462.968	5	36.7114	4	35.8159	-2.95554	1.29468e-11	TRUE	down	0.70107	0.689964	FALSE		0.736696	0.632681	FALSE		3.65661	1.67543e-12	TRUE	up	3.69224	1.92422e-11	TRUE	up	0.0356256	0.981002	FALSE
contig04906	26	382.714	2	33.5837	11	199.196	6	132.503	3.51043	0.00010691	TRUE	up	0.942078	0.204644	FALSE		1.53024	0.0526196	FALSE		-2.56835	0.0532125	FALSE		-1.98019	0.255334	FALSE		0.588167	0.853584	FALSE
contig04912	0	0	1	20.4534	1	22.0574	0	0	NA	NA	FALSE		NA	NA	FALSE		NA	NA	FALSE		-0.108922	1	FALSE		NA	NA	FALSE		NA	NA	FALSE
contig04914	1	17.3979	0	0	0	0	0	0	NA	NA	FALSE		NA	NA	FALSE		NA	NA	FALSE		NA	NA	FALSE		NA	NA	FALSE		NA	NA	FALSE
contig04920	3	69.6541	1	26.4864	0	0	1	34.8336	1.39495	0.680907	FALSE		NA	NA	FALSE		0.99973	0.81314	FALSE		NA	NA	FALSE		-0.395224	0.95541	FALSE		NA	NA	FALSE
contig04922	0	0	0	0	0	0	3	57.8709	NA	NA	FALSE		NA	NA	FALSE		NA	NA	FALSE		NA	NA	FALSE		NA	NA	FALSE		NA	NA	FALSE
contig04926	0	0	0	0	0	0	0	0	NA	NA	FALSE		NA	NA	FALSE		NA	NA	FALSE		NA	NA	FALSE		NA	NA	FALSE		NA	NA	FALSE
contig05144	1	15.2231	0	0	0	0	1	22.839	NA	NA	FALSE		NA	NA	FALSE		-0.585233	0.945585	FALSE		NA	NA	FALSE		NA	NA	FALSE		NA	NA	FALSE
contig05148	13	171.07	13	195.152	18	291.401	6	118.455	-0.190008	0.95031	FALSE		-0.768415	0.370191	FALSE		0.530245	0.726792	FALSE		-0.578407	0.607243	FALSE		0.720253	0.594837	FALSE		1.29866	0.29234	FALSE
contig05161	0	0	0	0	0	0	0	0	NA	NA	FALSE		NA	NA	FALSE		NA	NA	FALSE		NA	NA	FALSE		NA	NA	FALSE		NA	NA	FALSE
contig11510	7	33.137	2	10.8005	4	23.295	5	35.5106	1.61735	0.34692	FALSE		0.508425	0.819559	FALSE		-0.0998057	0.942174	FALSE		-1.10892	0.679683	FALSE		-1.71715	0.380822	FALSE		-0.608231	0.884267	FALSE
contig11512	10	51.2474	2	11.6923	12	75.6554	4	30.7542	2.13192	0.129943	FALSE		-0.561964	0.688562	FALSE		0.736696	0.632681	FALSE		-2.69388	0.0341048	FALSE		-1.39522	0.570945	FALSE		1.29866	0.43572	FALSE
contig11514	4	21.8708	2	12.4748	7	47.0857	2	16.4061	0.809992	0.785604	FALSE		-1.10628	0.506062	FALSE		0.414767	0.966937	FALSE		-1.91628	0.242847	FALSE		-0.395224	0.975064	FALSE		1.52105	0.556386	FALSE
contig11516	14	74.1301	5	30.2019	1	6.51408	5	39.72	1.29542	0.213819	FALSE		3.50842	0.0101344	TRUE		0.900194	0.465512	FALSE		2.21301	0.328123	FALSE		-0.395224	0.95362	FALSE		-2.60823	0.353397	FALSE
contig11519	5	29.9935	4	27.3726	3	22.1394	7	62.9982	0.13192	1	FALSE		0.438036	0.949118	FALSE		-1.07066	0.467366	FALSE		0.306116	0.987116	FALSE		-1.20258	0.457952	FALSE		-1.50869	0.476197	FALSE
contig11520	4	28.4031	10	81.0036	4	34.9424	9	95.8785	-1.51194	0.213776	FALSE		-0.29893	0.976286	FALSE		-1.75516	0.147109	FALSE		1.21301	0.391375	FALSE		-0.243221	1	FALSE		-1.45623	0.397494	FALSE
contig11522	0	0	5	36.761	2	15.8575	4	38.6769	-3.51194	0.131053	FALSE		NA	NA	FALSE		NA	NA	FALSE		1.21301	0.609716	FALSE		-0.0732963	0.959236	FALSE		-1.2863	0.739353	FALSE
contig11524	2	12.9611	3	22.1784	2	15.9451	0	0	-0.774971	0.833514	FALSE		-0.29893	0.988368	FALSE		NA	NA	FALSE		0.476041	0.925639	FALSE		NA	NA	FALSE		NA	NA	FALSE
contig11527	0	0	1	18.5006	0	0	0	0	NA	NA	FALSE		NA	NA	FALSE		NA	NA	FALSE		NA	NA	FALSE		NA	NA	FALSE		NA	NA	FALSE
contig11529	1	7.56252	0	0	0	0	6	68.0754	NA	NA	FALSE		NA	NA	FALSE		-3.1702	0.0884478	FALSE		NA	NA	FALSE		-3.98019	0.0739807	FALSE		-3.87127	0.170238	FALSE
contig11531	0	0	10	77.1827	8	66.5884	2	20.3013	-4.51194	0.0109952	TRUE		-4.29893	0.0254267	FALSE		NA	NA	FALSE		0.213006	0.961404	FALSE		1.9267	0.187202	FALSE		1.7137	0.437142	FALSE
contig11532	4	27.942	3	23.9066	4	34.3752	0	0	0.225029	1	FALSE		-0.29893	0.976286	FALSE		NA	NA	FALSE		-0.523959	0.866743	FALSE		NA	NA	FALSE		NA	NA	FALSE
contig11534	4	37.2561	1	10.6251	0	0	8	111.789	1.80999	0.486581	FALSE		NA	NA	FALSE		-1.58523	0.227813	FALSE		NA	NA	FALSE		-3.39522	0.0446602	FALSE		-4.2863	0.0759121	FALSE
contig11536	50	350.985	70	560.55	11	94.9944	13	136.91	-0.675435	0.0681071	FALSE		1.88549	0.000189369	TRUE	up	1.35818	0.00909635	TRUE		2.56093	3.20663e-09	TRUE	up	2.03362	1.93215e-06	TRUE	up	-0.527311	0.837023	FALSE
contig11538	10	72.8101	3	24.9179	3	26.872	3	32.7707	1.54696	0.241051	FALSE		1.43804	0.290416	FALSE		1.15173	0.448493	FALSE		-0.108922	1	FALSE		-0.395224	0.956221	FALSE		-0.286303	1	FALSE
contig11540	3	30.3033	3	34.5691	3	37.2801	8	121.236	-0.190008	1	FALSE		-0.29893	0.999811	FALSE		-2.00027	0.141237	FALSE		-0.108922	1	FALSE		-1.81026	0.192235	FALSE		-1.70134	0.347891	FALSE
contig11542	3	28.8797	0	0	2	23.6858	4	57.7702	NA	NA	FALSE		0.286032	1	FALSE		-1.00027	0.642015	FALSE		NA	NA	FALSE		NA	NA	FALSE		-1.2863	0.739353	FALSE
contig11544	1	8.32316	2	18.9896	0	0	0	0	-1.19001	0.794882	FALSE		NA	NA	FALSE		NA	NA	FALSE		NA	NA	FALSE		NA	NA	FALSE		NA	NA	FALSE
contig11546	2	18.1055	5	51.6355	1	11.137	2	27.1633	-1.51194	0.464994	FALSE		0.70107	0.92544	FALSE		-0.585233	0.942363	FALSE		2.21301	0.328123	FALSE		0.926704	0.73908	FALSE		-1.2863	0.883997	FALSE
contig11548	4	32.5169	1	9.27359	5	50.0042	3	36.5884	1.80999	0.486581	FALSE		-0.620858	0.776079	FALSE		-0.170195	0.926922	FALSE		-2.43085	0.253616	FALSE		-1.98019	0.484771	FALSE		0.450663	1	FALSE
contig11550	10	82.6455	10	94.2795	2	20.3346	1	12.3991	-0.190008	0.962137	FALSE		2.023	0.143331	FALSE		2.7367	0.0917016	FALSE		2.21301	0.115364	FALSE		2.9267	0.0713331	FALSE		0.713697	0.995955	FALSE
contig11552	0	0	1	12.0511	0	0	1	15.849	NA	NA	FALSE		NA	NA	FALSE		NA	NA	FALSE		NA	NA	FALSE		-0.395224	0.95541	FALSE		NA	NA	FALSE
contig11554	0	0	1	12.2211	0	0	0	0	NA	NA	FALSE		NA	NA	FALSE		NA	NA	FALSE		NA	NA	FALSE		NA	NA	FALSE		NA	NA	FALSE
contig11557	0	0	0	0	1	21.1188	1	25.7546	NA	NA	FALSE		NA	NA	FALSE		NA	NA	FALSE		NA	NA	FALSE		NA	NA	FALSE		-0.286303	0.987103	FALSE
contig11558	21	193.915	14	147.475	11	124.96	6	83.1221	0.394954	0.732837	FALSE		0.633956	0.50965	FALSE		1.22212	0.180358	FALSE		0.239001	0.903434	FALSE		0.827168	0.511404	FALSE		0.588167	0.853584	FALSE
contig11560	0	0	0	0	0	0	0	0	NA	NA	FALSE		NA	NA	FALSE		NA	NA	FALSE		NA	NA	FALSE		NA	NA	FALSE		NA	NA	FALSE
contig11562	2	30.6997	2	35.0213	7	132.187	1	23.0291	-0.190008	1	FALSE		-2.10628	0.171119	FALSE		0.414767	0.89289	FALSE		-1.91628	0.242847	FALSE		0.604776	0.984136	FALSE		2.52105	0.309566	FALSE
contig11564	1	12.731	0	0	0	0	0	0	NA	NA	FALSE		NA	NA	FALSE		NA	NA	FALSE		NA	NA	FALSE		NA	NA	FALSE		NA	NA	FALSE
contig11566	0	0	4	50.2609	6	81.3038	2	33.0503	NA	NA	FALSE		-3.88389	0.0728478	FALSE		NA	NA	FALSE		-0.693884	0.800069	FALSE		0.604776	0.911575	FALSE		1.29866	0.640206	FALSE
contig11568	2	36.6219	0	0	0	0	0	0	NA	NA	FALSE		NA	NA	FALSE		NA	NA	FALSE		NA	NA	FALSE		NA	NA	FALSE		NA	NA	FALSE
contig11570	4	52.2112	1	14.8902	3	48.1739	3	58.7486	1.80999	0.486581	FALSE		0.116107	0.938614	FALSE		-0.170195	0.926922	FALSE		-1.69388	0.603704	FALSE		-1.98019	0.484771	FALSE		-0.286303	1	FALSE
contig11572	0	0	0	0	1	22.0268	9	241.757	NA	NA	FALSE		NA	NA	FALSE		-4.75516	0.0083922	TRUE		NA	NA	FALSE		-4.56515	0.0144338	FALSE		-3.45623	0.0770993	FALSE
contig11574	0	0	0	0	0	0	1	29.5236	NA	NA	FALSE		NA	NA	FALSE		NA	NA	FALSE		NA	NA	FALSE		NA	NA	FALSE		NA	NA	FALSE
contig11576	8	108.481	39	603.29	3	50.0462	20	406.879	-2.47541	1.2036e-05	TRUE	down	1.11611	0.50746	FALSE		-1.90716	0.0104045	TRUE		3.59152	4.10294e-07	TRUE	up	0.56825	0.392658	FALSE		-3.02327	0.00408881	TRUE
contig11578	9	132.629	1	16.811	0	0	8	176.872	2.97992	0.0698627	FALSE		3.87099	0.0432511	FALSE		-0.415308	0.824562	FALSE		NA	NA	FALSE		-3.39522	0.0446602	FALSE		-4.2863	0.0759121	FALSE
contig11580	0	0	1	16.2723	0	0	0	0	NA	NA	FALSE		NA	NA	FALSE		NA	NA	FALSE		NA	NA	FALSE		NA	NA	FALSE		NA	NA	FALSE
contig11582	0	0	0	0	0	0	0	0	NA	NA	FALSE		NA	NA	FALSE		NA	NA	FALSE		NA	NA	FALSE		NA	NA	FALSE		NA	NA	FALSE
contig11584	2	32.1525	0	0	0	0	0	0	NA	NA	FALSE		NA	NA	FALSE		NA	NA	FALSE		NA	NA	FALSE		NA	NA	FALSE		NA	NA	FALSE
contig11587	0	0	0	0	0	0	0	0	NA	NA	FALSE		NA	NA	FALSE		NA	NA	FALSE		NA	NA	FALSE		NA	NA	FALSE		NA	NA	FALSE
contig11589	13	260.995	1	22.9027	5	123.494	4	120.482	3.51043	0.0122316	FALSE		1.07958	0.363601	FALSE		1.11521	0.373229	FALSE		-2.43085	0.253616	FALSE		-2.39522	0.294987	FALSE		0.0356256	0.981002	FALSE
contig11593	6	121.213	2	46.0922	1	24.8534	3	90.927	1.39495	0.490094	FALSE		2.28603	0.248923	FALSE		0.414767	0.954447	FALSE		0.891078	0.86858	FALSE		-0.980187	0.723638	FALSE		-1.87127	0.699654	FALSE
HRMYNUX02F015A	0	0	1	27.1706	0	0	0	0	NA	NA	FALSE		NA	NA	FALSE		NA	NA	FALSE		NA	NA	FALSE		NA	NA	FALSE		NA	NA	FALSE
HRMYNUX02F02Q7	1	28.3719	0	0	0	0	0	0	NA	NA	FALSE		NA	NA	FALSE		NA	NA	FALSE		NA	NA	FALSE		NA	NA	FALSE		NA	NA	FALSE
HRMYNUX02F04GW	0	0	1	36.1829	0	0	0	0	NA	NA	FALSE		NA	NA	FALSE		NA	NA	FALSE		NA	NA	FALSE		NA	NA	FALSE		NA	NA	FALSE
HRMYNUX02F06BM	1	25.5628	0	0	0	0	1	38.3514	NA	NA	FALSE		NA	NA	FALSE		-0.585233	0.945585	FALSE		NA	NA	FALSE		NA	NA	FALSE		NA	NA	FALSE
HRMYNUX02F06UD	2	50.6244	0	0	0	0	0	0	NA	NA	FALSE		NA	NA	FALSE		NA	NA	FALSE		NA	NA	FALSE		NA	NA	FALSE		NA	NA	FALSE
HRMYNUX02F07NU	1	26.5622	0	0	0	0	0	0	NA	NA	FALSE		NA	NA	FALSE		NA	NA	FALSE		NA	NA	FALSE		NA	NA	FALSE		NA	NA	FALSE
HRMYNUX02F07TB	1	24.4957	0	0	0	0	0	0	NA	NA	FALSE		NA	NA	FALSE		NA	NA	FALSE		NA	NA	FALSE		NA	NA	FALSE		NA	NA	FALSE
HRMYNUX02F07VY	1	27.2346	0	0	0	0	0	0	NA	NA	FALSE		NA	NA	FALSE		NA	NA	FALSE		NA	NA	FALSE		NA	NA	FALSE		NA	NA	FALSE
HRMYNUX02F0891	0	0	1	27.2712	0	0	0	0	NA	NA	FALSE		NA	NA	FALSE		NA	NA	FALSE		NA	NA	FALSE		NA	NA	FALSE		NA	NA	FALSE
HRMYNUX02F08O6	0	0	1	23.3014	0	0	0	0	NA	NA	FALSE		NA	NA	FALSE		NA	NA	FALSE		NA	NA	FALSE		NA	NA	FALSE		NA	NA	FALSE
HRMYNUX02F08WK	0	0	2	120.216	0	0	0	0	NA	NA	FALSE		NA	NA	FALSE		NA	NA	FALSE		NA	NA	FALSE		NA	NA	FALSE		NA	NA	FALSE
HRMYNUX02F091O	0	0	1	60.6027	0	0	0	0	NA	NA	FALSE		NA	NA	FALSE		NA	NA	FALSE		NA	NA	FALSE		NA	NA	FALSE		NA	NA	FALSE
HRMYNUX02F0BVP	1	27.2346	0	0	0	0	0	0	NA	NA	FALSE		NA	NA	FALSE		NA	NA	FALSE		NA	NA	FALSE		NA	NA	FALSE		NA	NA	FALSE
HRMYNUX02F0DHK	1	22.8482	0	0	0	0	0	0	NA	NA	FALSE		NA	NA	FALSE		NA	NA	FALSE		NA	NA	FALSE		NA	NA	FALSE		NA	NA	FALSE
HRMYNUX02F0DPD	1	29.2726	0	0	0	0	0	0	NA	NA	FALSE		NA	NA	FALSE		NA	NA	FALSE		NA	NA	FALSE		NA	NA	FALSE		NA	NA	FALSE
HRMYNUX02F0EQP	0	0	1	25.3904	0	0	0	0	NA	NA	FALSE		NA	NA	FALSE		NA	NA	FALSE		NA	NA	FALSE		NA	NA	FALSE		NA	NA	FALSE
HRMYNUX02F0FFH	0	0	1	28.2116	0	0	0	0	NA	NA	FALSE		NA	NA	FALSE		NA	NA	FALSE		NA	NA	FALSE		NA	NA	FALSE		NA	NA	FALSE
HRMYNUX02F0GI1	0	0	1	31.0031	0	0	0	0	NA	NA	FALSE		NA	NA	FALSE		NA	NA	FALSE		NA	NA	FALSE		NA	NA	FALSE		NA	NA	FALSE
HRMYNUX02F0K4Y	1	23.557	0	0	0	0	0	0	NA	NA	FALSE		NA	NA	FALSE		NA	NA	FALSE		NA	NA	FALSE		NA	NA	FALSE		NA	NA	FALSE
HRMYNUX02F0KS8	1	22.2573	0	0	0	0	0	0	NA	NA	FALSE		NA	NA	FALSE		NA	NA	FALSE		NA	NA	FALSE		NA	NA	FALSE		NA	NA	FALSE
HRMYNUX02F0O1U	2	58.4128	0	0	0	0	0	0	NA	NA	FALSE		NA	NA	FALSE		NA	NA	FALSE		NA	NA	FALSE		NA	NA	FALSE		NA	NA	FALSE
HRMYNUX02F0PQU	0	0	1	26.4389	0	0	0	0	NA	NA	FALSE		NA	NA	FALSE		NA	NA	FALSE		NA	NA	FALSE		NA	NA	FALSE		NA	NA	FALSE
HRMYNUX02F0RF2	0	0	1	29.5712	0	0	0	0	NA	NA	FALSE		NA	NA	FALSE		NA	NA	FALSE		NA	NA	FALSE		NA	NA	FALSE		NA	NA	FALSE
HRMYNUX02F0S3D	0	0	1	35.1467	0	0	0	0	NA	NA	FALSE		NA	NA	FALSE		NA	NA	FALSE		NA	NA	FALSE		NA	NA	FALSE		NA	NA	FALSE
HRMYNUX02F0UG8	1	31.0318	0	0	0	0	0	0	NA	NA	FALSE		NA	NA	FALSE		NA	NA	FALSE		NA	NA	FALSE		NA	NA	FALSE		NA	NA	FALSE
HRMYNUX02F0UMV	1	37.857	0	0	0	0	0	0	NA	NA	FALSE		NA	NA	FALSE		NA	NA	FALSE		NA	NA	FALSE		NA	NA	FALSE		NA	NA	FALSE
HRMYNUX02F0VDQ	1	27.5838	0	0	0	0	0	0	NA	NA	FALSE		NA	NA	FALSE		NA	NA	FALSE		NA	NA	FALSE		NA	NA	FALSE		NA	NA	FALSE
HRMYNUX02F0W2A	1	53.3439	0	0	0	0	0	0	NA	NA	FALSE		NA	NA	FALSE		NA	NA	FALSE		NA	NA	FALSE		NA	NA	FALSE		NA	NA	FALSE
HRMYNUX02F0ZMB	1	21.8061	0	0	0	0	0	0	NA	NA	FALSE		NA	NA	FALSE		NA	NA	FALSE		NA	NA	FALSE		NA	NA	FALSE		NA	NA	FALSE
HRMYNUX02F111E	0	0	2	145.088	0	0	0	0	NA	NA	FALSE		NA	NA	FALSE		NA	NA	FALSE		NA	NA	FALSE		NA	NA	FALSE		NA	NA	FALSE
HRMYNUX02F135L	0	0	1	31.8066	0	0	0	0	NA	NA	FALSE		NA	NA	FALSE		NA	NA	FALSE		NA	NA	FALSE		NA	NA	FALSE		NA	NA	FALSE
HRMYNUX02F13SI	0	0	1	81.8136	0	0	0	0	NA	NA	FALSE		NA	NA	FALSE		NA	NA	FALSE		NA	NA	FALSE		NA	NA	FALSE		NA	NA	FALSE
HRMYNUX02F146X	1	131.727	0	0	0	0	0	0	NA	NA	FALSE		NA	NA	FALSE		NA	NA	FALSE		NA	NA	FALSE		NA	NA	FALSE		NA	NA	FALSE
HRMYNUX02F1627	1	55.4044	0	0	0	0	0	0	NA	NA	FALSE		NA	NA	FALSE		NA	NA	FALSE		NA	NA	FALSE		NA	NA	FALSE		NA	NA	FALSE
HRMYNUX02F16ZR	1	21.9919	0	0	0	0	0	0	NA	NA	FALSE		NA	NA	FALSE		NA	NA	FALSE		NA	NA	FALSE		NA	NA	FALSE		NA	NA	FALSE
HRMYNUX02F179J	1	24.9695	0	0	0	0	0	0	NA	NA	FALSE		NA	NA	FALSE		NA	NA	FALSE		NA	NA	FALSE		NA	NA	FALSE		NA	NA	FALSE
HRMYNUX02F17KT	0	0	0	0	0	0	0	0	NA	NA	FALSE		NA	NA	FALSE		NA	NA	FALSE		NA	NA	FALSE		NA	NA	FALSE		NA	NA	FALSE
HRMYNUX02F18GR	0	0	1	31.9446	0	0	0	0	NA	NA	FALSE		NA	NA	FALSE		NA	NA	FALSE		NA	NA	FALSE		NA	NA	FALSE		NA	NA	FALSE
HRMYNUX02F1EAF	0	0	0	0	0	0	0	0	NA	NA	FALSE		NA	NA	FALSE		NA	NA	FALSE		NA	NA	FALSE		NA	NA	FALSE		NA	NA	FALSE
HRMYNUX02F1EYN	1	27.942	0	0	0	0	0	0	NA	NA	FALSE		NA	NA	FALSE		NA	NA	FALSE		NA	NA	FALSE		NA	NA	FALSE		NA	NA	FALSE
HRMYNUX02F1H4Q	0	0	1	37.8572	0	0	0	0	NA	NA	FALSE		NA	NA	FALSE		NA	NA	FALSE		NA	NA	FALSE		NA	NA	FALSE		NA	NA	FALSE
HRMYNUX02F1I22	1	24.0844	0	0	0	0	0	0	NA	NA	FALSE		NA	NA	FALSE		NA	NA	FALSE		NA	NA	FALSE		NA	NA	FALSE		NA	NA	FALSE
HRMYNUX02F1JDD	0	0	1	35.1467	0	0	0	0	NA	NA	FALSE		NA	NA	FALSE		NA	NA	FALSE		NA	NA	FALSE		NA	NA	FALSE		NA	NA	FALSE
HRMYNUX02F1JS2	1	35.175	0	0	0	0	0	0	NA	NA	FALSE		NA	NA	FALSE		NA	NA	FALSE		NA	NA	FALSE		NA	NA	FALSE		NA	NA	FALSE
HRMYNUX02F1JYJ	0	0	1	20.5104	0	0	0	0	NA	NA	FALSE		NA	NA	FALSE		NA	NA	FALSE		NA	NA	FALSE		NA	NA	FALSE		NA	NA	FALSE
HRMYNUX02F1K1V	1	24.1746	0	0	0	0	0	0	NA	NA	FALSE		NA	NA	FALSE		NA	NA	FALSE		NA	NA	FALSE		NA	NA	FALSE		NA	NA	FALSE
HRMYNUX02F1LVM	1	32.2731	0	0	0	0	0	0	NA	NA	FALSE		NA	NA	FALSE		NA	NA	FALSE		NA	NA	FALSE		NA	NA	FALSE		NA	NA	FALSE
HRMYNUX02F1M3Q	1	23.8178	0	0	0	0	0	0	NA	NA	FALSE		NA	NA	FALSE		NA	NA	FALSE		NA	NA	FALSE		NA	NA	FALSE		NA	NA	FALSE
HRMYNUX02F1M82	2	33.8381	0	0	0	0	0	0	NA	NA	FALSE		NA	NA	FALSE		NA	NA	FALSE		NA	NA	FALSE		NA	NA	FALSE		NA	NA	FALSE
HRMYNUX02F1MRQ	1	35.7596	0	0	0	0	0	0	NA	NA	FALSE		NA	NA	FALSE		NA	NA	FALSE		NA	NA	FALSE		NA	NA	FALSE		NA	NA	FALSE
HRMYNUX02F1TGC	1	22.8887	0	0	0	0	0	0	NA	NA	FALSE		NA	NA	FALSE		NA	NA	FALSE		NA	NA	FALSE		NA	NA	FALSE		NA	NA	FALSE
HRMYNUX02F1UVY	1	22.6081	0	0	0	0	0	0	NA	NA	FALSE		NA	NA	FALSE		NA	NA	FALSE		NA	NA	FALSE		NA	NA	FALSE		NA	NA	FALSE
HRMYNUX02F1V11	2	37.1488	0	0	0	0	0	0	NA	NA	FALSE		NA	NA	FALSE		NA	NA	FALSE		NA	NA	FALSE		NA	NA	FALSE		NA	NA	FALSE
HRMYNUX02F1V5P	0	0	1	26.0645	0	0	0	0	NA	NA	FALSE		NA	NA	FALSE		NA	NA	FALSE		NA	NA	FALSE		NA	NA	FALSE		NA	NA	FALSE
HRMYNUX02F1WHB	0	0	1	66.6355	0	0	0	0	NA	NA	FALSE		NA	NA	FALSE		NA	NA	FALSE		NA	NA	FALSE		NA	NA	FALSE		NA	NA	FALSE
HRMYNUX02F1WWY	1	28.4972	0	0	0	0	0	0	NA	NA	FALSE		NA	NA	FALSE		NA	NA	FALSE		NA	NA	FALSE		NA	NA	FALSE		NA	NA	FALSE
HRMYNUX02F1YV1	0	0	1	30.9379	0	0	0	0	NA	NA	FALSE		NA	NA	FALSE		NA	NA	FALSE		NA	NA	FALSE		NA	NA	FALSE		NA	NA	FALSE
HRMYNUX02F1ZDW	1	20.8887	0	0	0	0	0	0	NA	NA	FALSE		NA	NA	FALSE		NA	NA	FALSE		NA	NA	FALSE		NA	NA	FALSE		NA	NA	FALSE
HRMYNUX02F1ZOW	1	49.2718	0	0	0	0	0	0	NA	NA	FALSE		NA	NA	FALSE		NA	NA	FALSE		NA	NA	FALSE		NA	NA	FALSE		NA	NA	FALSE
HRMYNUX02F228F	0	0	1	25.5668	0	0	0	0	NA	NA	FALSE		NA	NA	FALSE		NA	NA	FALSE		NA	NA	FALSE		NA	NA	FALSE		NA	NA	FALSE
HRMYNUX02F22DV	0	0	1	32.7983	0	0	0	0	NA	NA	FALSE		NA	NA	FALSE		NA	NA	FALSE		NA	NA	FALSE		NA	NA	FALSE		NA	NA	FALSE
HRMYNUX02F22VW	0	0	0	0	0	0	0	0	NA	NA	FALSE		NA	NA	FALSE		NA	NA	FALSE		NA	NA	FALSE		NA	NA	FALSE		NA	NA	FALSE
HRMYNUX02F2393	0	0	1	29.4529	0	0	0	0	NA	NA	FALSE		NA	NA	FALSE		NA	NA	FALSE		NA	NA	FALSE		NA	NA	FALSE		NA	NA	FALSE
HRMYNUX02F23TA	0	0	1	87.1388	0	0	0	0	NA	NA	FALSE		NA	NA	FALSE		NA	NA	FALSE		NA	NA	FALSE		NA	NA	FALSE		NA	NA	FALSE
HRMYNUX02F24YF	1	21.4083	0	0	0	0	0	0	NA	NA	FALSE		NA	NA	FALSE		NA	NA	FALSE		NA	NA	FALSE		NA	NA	FALSE		NA	NA	FALSE
HRMYNUX02F29DS	1	23.7302	0	0	0	0	0	0	NA	NA	FALSE		NA	NA	FALSE		NA	NA	FALSE		NA	NA	FALSE		NA	NA	FALSE		NA	NA	FALSE
HRMYNUX02F2BVA	0	0	0	0	0	0	0	0	NA	NA	FALSE		NA	NA	FALSE		NA	NA	FALSE		NA	NA	FALSE		NA	NA	FALSE		NA	NA	FALSE
HRMYNUX02F2E1Z	0	0	1	34.4882	0	0	0	0	NA	NA	FALSE		NA	NA	FALSE		NA	NA	FALSE		NA	NA	FALSE		NA	NA	FALSE		NA	NA	FALSE
HRMYNUX02F2F9X	0	0	1	27.6813	0	0	0	0	NA	NA	FALSE		NA	NA	FALSE		NA	NA	FALSE		NA	NA	FALSE		NA	NA	FALSE		NA	NA	FALSE
HRMYNUX02F2FF1	1	17.8798	0	0	0	0	0	0	NA	NA	FALSE		NA	NA	FALSE		NA	NA	FALSE		NA	NA	FALSE		NA	NA	FALSE		NA	NA	FALSE
HRMYNUX02F2G27	1	30.4463	0	0	0	0	0	0	NA	NA	FALSE		NA	NA	FALSE		NA	NA	FALSE		NA	NA	FALSE		NA	NA	FALSE		NA	NA	FALSE
HRMYNUX02F2GFG	0	0	1	57.5252	0	0	0	0	NA	NA	FALSE		NA	NA	FALSE		NA	NA	FALSE		NA	NA	FALSE		NA	NA	FALSE		NA	NA	FALSE
HRMYNUX02F2I2H	1	24.9213	1	28.4295	0	0	0	0	-0.190008	0.984423	FALSE		NA	NA	FALSE		NA	NA	FALSE		NA	NA	FALSE		NA	NA	FALSE		NA	NA	FALSE
HRMYNUX02F2KMA	0	0	0	0	0	0	0	0	NA	NA	FALSE		NA	NA	FALSE		NA	NA	FALSE		NA	NA	FALSE		NA	NA	FALSE		NA	NA	FALSE
HRMYNUX02F2LK2	1	69.0333	0	0	0	0	0	0	NA	NA	FALSE		NA	NA	FALSE		NA	NA	FALSE		NA	NA	FALSE		NA	NA	FALSE		NA	NA	FALSE
HRMYNUX02F2NGH	0	0	1	24.422	0	0	0	0	NA	NA	FALSE		NA	NA	FALSE		NA	NA	FALSE		NA	NA	FALSE		NA	NA	FALSE		NA	NA	FALSE
HRMYNUX02F2PUZ	0	0	1	31.2001	0	0	0	0	NA	NA	FALSE		NA	NA	FALSE		NA	NA	FALSE		NA	NA	FALSE		NA	NA	FALSE		NA	NA	FALSE
HRMYNUX02F2QP8	1	25.2627	0	0	0	0	0	0	NA	NA	FALSE		NA	NA	FALSE		NA	NA	FALSE		NA	NA	FALSE		NA	NA	FALSE		NA	NA	FALSE
HRMYNUX02F2R3Z	1	27.5838	0	0	0	0	0	0	NA	NA	FALSE		NA	NA	FALSE		NA	NA	FALSE		NA	NA	FALSE		NA	NA	FALSE		NA	NA	FALSE
HRMYNUX02F2RVY	2	139.559	0	0	0	0	0	0	NA	NA	FALSE		NA	NA	FALSE		NA	NA	FALSE		NA	NA	FALSE		NA	NA	FALSE		NA	NA	FALSE
HRMYNUX02F2S7L	0	0	1	101.562	0	0	0	0	NA	NA	FALSE		NA	NA	FALSE		NA	NA	FALSE		NA	NA	FALSE		NA	NA	FALSE		NA	NA	FALSE
HRMYNUX02F2SUS	1	27.7618	0	0	0	0	0	0	NA	NA	FALSE		NA	NA	FALSE		NA	NA	FALSE		NA	NA	FALSE		NA	NA	FALSE		NA	NA	FALSE
HRMYNUX02F2T0J	1	17.1894	0	0	0	0	0	0	NA	NA	FALSE		NA	NA	FALSE		NA	NA	FALSE		NA	NA	FALSE		NA	NA	FALSE		NA	NA	FALSE
HRMYNUX02F2UM8	0	0	0	0	0	0	0	0	NA	NA	FALSE		NA	NA	FALSE		NA	NA	FALSE		NA	NA	FALSE		NA	NA	FALSE		NA	NA	FALSE
HRMYNUX02F2VX7	2	137.332	0	0	0	0	0	0	NA	NA	FALSE		NA	NA	FALSE		NA	NA	FALSE		NA	NA	FALSE		NA	NA	FALSE		NA	NA	FALSE
HRMYNUX02F2Y9K	1	92.8721	0	0	0	0	0	0	NA	NA	FALSE		NA	NA	FALSE		NA	NA	FALSE		NA	NA	FALSE		NA	NA	FALSE		NA	NA	FALSE
HRMYNUX02F2ZMH	0	0	1	76.3029	0	0	0	0	NA	NA	FALSE		NA	NA	FALSE		NA	NA	FALSE		NA	NA	FALSE		NA	NA	FALSE		NA	NA	FALSE
HRMYNUX02F2ZPJ	1	25.0665	0	0	0	0	0	0	NA	NA	FALSE		NA	NA	FALSE		NA	NA	FALSE		NA	NA	FALSE		NA	NA	FALSE		NA	NA	FALSE
HRMYNUX02F3140	1	28.9444	0	0	0	0	0	0	NA	NA	FALSE		NA	NA	FALSE		NA	NA	FALSE		NA	NA	FALSE		NA	NA	FALSE		NA	NA	FALSE
HRMYNUX02F34QS	1	82.7514	0	0	0	0	0	0	NA	NA	FALSE		NA	NA	FALSE		NA	NA	FALSE		NA	NA	FALSE		NA	NA	FALSE		NA	NA	FALSE
HRMYNUX02F372V	2	73.3479	0	0	0	0	0	0	NA	NA	FALSE		NA	NA	FALSE		NA	NA	FALSE		NA	NA	FALSE		NA	NA	FALSE		NA	NA	FALSE
HRMYNUX02F38F7	0	0	0	0	0	0	0	0	NA	NA	FALSE		NA	NA	FALSE		NA	NA	FALSE		NA	NA	FALSE		NA	NA	FALSE		NA	NA	FALSE
HRMYNUX02F39IM	1	21.1627	0	0	0	0	0	0	NA	NA	FALSE		NA	NA	FALSE		NA	NA	FALSE		NA	NA	FALSE		NA	NA	FALSE		NA	NA	FALSE
HRMYNUX02F3AMY	0	0	1	20.0633	0	0	0	0	NA	NA	FALSE		NA	NA	FALSE		NA	NA	FALSE		NA	NA	FALSE		NA	NA	FALSE		NA	NA	FALSE
HRMYNUX02F3BB2	1	24.4493	0	0	0	0	0	0	NA	NA	FALSE		NA	NA	FALSE		NA	NA	FALSE		NA	NA	FALSE		NA	NA	FALSE		NA	NA	FALSE
HRMYNUX02F3CR2	0	0	1	66.6355	0	0	0	0	NA	NA	FALSE		NA	NA	FALSE		NA	NA	FALSE		NA	NA	FALSE		NA	NA	FALSE		NA	NA	FALSE
HRMYNUX02F3FPU	0	0	1	27.1706	0	0	0	0	NA	NA	FALSE		NA	NA	FALSE		NA	NA	FALSE		NA	NA	FALSE		NA	NA	FALSE		NA	NA	FALSE
HRMYNUX02F3H29	1	43.0307	0	0	0	0	0	0	NA	NA	FALSE		NA	NA	FALSE		NA	NA	FALSE		NA	NA	FALSE		NA	NA	FALSE		NA	NA	FALSE
HRMYNUX02F3IPT	0	0	1	47.3519	0	0	0	0	NA	NA	FALSE		NA	NA	FALSE		NA	NA	FALSE		NA	NA	FALSE		NA	NA	FALSE		NA	NA	FALSE
HRMYNUX02F3JXT	1	22.8078	0	0	0	0	0	0	NA	NA	FALSE		NA	NA	FALSE		NA	NA	FALSE		NA	NA	FALSE		NA	NA	FALSE		NA	NA	FALSE
HRMYNUX02F3M3Z	1	23.8178	0	0	0	0	0	0	NA	NA	FALSE		NA	NA	FALSE		NA	NA	FALSE		NA	NA	FALSE		NA	NA	FALSE		NA	NA	FALSE
HRMYNUX02F3MFB	1	75.0536	0	0	0	0	0	0	NA	NA	FALSE		NA	NA	FALSE		NA	NA	FALSE		NA	NA	FALSE		NA	NA	FALSE		NA	NA	FALSE
HRMYNUX02F3MYP	0	0	1	44.3568	0	0	0	0	NA	NA	FALSE		NA	NA	FALSE		NA	NA	FALSE		NA	NA	FALSE		NA	NA	FALSE		NA	NA	FALSE
HRMYNUX02F3N8Q	0	0	1	26.2037	0	0	0	0	NA	NA	FALSE		NA	NA	FALSE		NA	NA	FALSE		NA	NA	FALSE		NA	NA	FALSE		NA	NA	FALSE
HRMYNUX02F3NSV	0	0	1	26.0185	0	0	0	0	NA	NA	FALSE		NA	NA	FALSE		NA	NA	FALSE		NA	NA	FALSE		NA	NA	FALSE		NA	NA	FALSE
HRMYNUX02F3Q5A	0	0	1	63.2037	0	0	0	0	NA	NA	FALSE		NA	NA	FALSE		NA	NA	FALSE		NA	NA	FALSE		NA	NA	FALSE		NA	NA	FALSE
HRMYNUX02F3QK2	1	140.318	0	0	0	0	0	0	NA	NA	FALSE		NA	NA	FALSE		NA	NA	FALSE		NA	NA	FALSE		NA	NA	FALSE		NA	NA	FALSE
HRMYNUX02F3UZ0	0	0	1	31.5342	0	0	0	0	NA	NA	FALSE		NA	NA	FALSE		NA	NA	FALSE		NA	NA	FALSE		NA	NA	FALSE		NA	NA	FALSE
HRMYNUX02F3VRW	0	0	1	76.7003	0	0	0	0	NA	NA	FALSE		NA	NA	FALSE		NA	NA	FALSE		NA	NA	FALSE		NA	NA	FALSE		NA	NA	FALSE
HRMYNUX02F3W76	0	0	1	32.5807	0	0	0	0	NA	NA	FALSE		NA	NA	FALSE		NA	NA	FALSE		NA	NA	FALSE		NA	NA	FALSE		NA	NA	FALSE
HRMYNUX02F3WCK	0	0	1	24.1417	0	0	0	0	NA	NA	FALSE		NA	NA	FALSE		NA	NA	FALSE		NA	NA	FALSE		NA	NA	FALSE		NA	NA	FALSE
HRMYNUX02F3WOZ	1	23.8618	0	0	0	0	0	0	NA	NA	FALSE		NA	NA	FALSE		NA	NA	FALSE		NA	NA	FALSE		NA	NA	FALSE		NA	NA	FALSE
HRMYNUX02F3YAW	0	0	1	45.035	0	0	0	0	NA	NA	FALSE		NA	NA	FALSE		NA	NA	FALSE		NA	NA	FALSE		NA	NA	FALSE		NA	NA	FALSE
HRMYNUX02F3ZGU	2	51.1256	0	0	0	0	0	0	NA	NA	FALSE		NA	NA	FALSE		NA	NA	FALSE		NA	NA	FALSE		NA	NA	FALSE		NA	NA	FALSE
HRMYNUX02F3ZIA	1	25.3122	0	0	0	0	0	0	NA	NA	FALSE		NA	NA	FALSE		NA	NA	FALSE		NA	NA	FALSE		NA	NA	FALSE		NA	NA	FALSE
HRMYNUX02F41HB	0	0	0	0	0	0	0	0	NA	NA	FALSE		NA	NA	FALSE		NA	NA	FALSE		NA	NA	FALSE		NA	NA	FALSE		NA	NA	FALSE
HRMYNUX02F42IR	0	0	1	155.015	0	0	0	0	NA	NA	FALSE		NA	NA	FALSE		NA	NA	FALSE		NA	NA	FALSE		NA	NA	FALSE		NA	NA	FALSE
HRMYNUX02F42JA	1	65.1981	0	0	0	0	0	0	NA	NA	FALSE		NA	NA	FALSE		NA	NA	FALSE		NA	NA	FALSE		NA	NA	FALSE		NA	NA	FALSE
HRMYNUX02F44O4	0	0	1	22.4831	0	0	0	0	NA	NA	FALSE		NA	NA	FALSE		NA	NA	FALSE		NA	NA	FALSE		NA	NA	FALSE		NA	NA	FALSE
HRMYNUX02F44RC	1	77.3007	0	0	0	0	0	0	NA	NA	FALSE		NA	NA	FALSE		NA	NA	FALSE		NA	NA	FALSE		NA	NA	FALSE		NA	NA	FALSE
HRMYNUX02F45PC	2	44.6686	0	0	0	0	0	0	NA	NA	FALSE		NA	NA	FALSE		NA	NA	FALSE		NA	NA	FALSE		NA	NA	FALSE		NA	NA	FALSE
HRMYNUX02F4CT8	1	24.6359	0	0	0	0	0	0	NA	NA	FALSE		NA	NA	FALSE		NA	NA	FALSE		NA	NA	FALSE		NA	NA	FALSE		NA	NA	FALSE
HRMYNUX02F4E9S	0	0	1	31.4668	0	0	0	0	NA	NA	FALSE		NA	NA	FALSE		NA	NA	FALSE		NA	NA	FALSE		NA	NA	FALSE		NA	NA	FALSE
HRMYNUX02F4EEB	0	0	1	36.0943	0	0	0	0	NA	NA	FALSE		NA	NA	FALSE		NA	NA	FALSE		NA	NA	FALSE		NA	NA	FALSE		NA	NA	FALSE
HRMYNUX02F4EMN	1	21.8061	0	0	0	0	0	0	NA	NA	FALSE		NA	NA	FALSE		NA	NA	FALSE		NA	NA	FALSE		NA	NA	FALSE		NA	NA	FALSE
HRMYNUX02F4G5S	1	60.0429	0	0	0	0	0	0	NA	NA	FALSE		NA	NA	FALSE		NA	NA	FALSE		NA	NA	FALSE		NA	NA	FALSE		NA	NA	FALSE
HRMYNUX02F4I69	1	25.3122	0	0	0	0	0	0	NA	NA	FALSE		NA	NA	FALSE		NA	NA	FALSE		NA	NA	FALSE		NA	NA	FALSE		NA	NA	FALSE
HRMYNUX02F4I6B	0	0	1	105.189	0	0	0	0	NA	NA	FALSE		NA	NA	FALSE		NA	NA	FALSE		NA	NA	FALSE		NA	NA	FALSE		NA	NA	FALSE
HRMYNUX02F4IT5	0	0	0	0	0	0	0	0	NA	NA	FALSE		NA	NA	FALSE		NA	NA	FALSE		NA	NA	FALSE		NA	NA	FALSE		NA	NA	FALSE
HRMYNUX02F4JX5	0	0	1	37.0011	0	0	0	0	NA	NA	FALSE		NA	NA	FALSE		NA	NA	FALSE		NA	NA	FALSE		NA	NA	FALSE		NA	NA	FALSE
HRMYNUX02F4K4Z	0	0	1	26.0185	0	0	0	0	NA	NA	FALSE		NA	NA	FALSE		NA	NA	FALSE		NA	NA	FALSE		NA	NA	FALSE		NA	NA	FALSE
HRMYNUX02F4KNV	1	45.6156	0	0	0	0	0	0	NA	NA	FALSE		NA	NA	FALSE		NA	NA	FALSE		NA	NA	FALSE		NA	NA	FALSE		NA	NA	FALSE
HRMYNUX02F4KOI	1	35.175	0	0	0	0	0	0	NA	NA	FALSE		NA	NA	FALSE		NA	NA	FALSE		NA	NA	FALSE		NA	NA	FALSE		NA	NA	FALSE
HRMYNUX02F4M9N	1	18.628	0	0	0	0	0	0	NA	NA	FALSE		NA	NA	FALSE		NA	NA	FALSE		NA	NA	FALSE		NA	NA	FALSE		NA	NA	FALSE
HRMYNUX02F4MJS	1	30.8096	0	0	0	0	0	0	NA	NA	FALSE		NA	NA	FALSE		NA	NA	FALSE		NA	NA	FALSE		NA	NA	FALSE		NA	NA	FALSE
HRMYNUX02F4MZ9	0	0	0	0	0	0	0	0	NA	NA	FALSE		NA	NA	FALSE		NA	NA	FALSE		NA	NA	FALSE		NA	NA	FALSE		NA	NA	FALSE
HRMYNUX02F4OT5	0	0	1	28.2116	0	0	0	0	NA	NA	FALSE		NA	NA	FALSE		NA	NA	FALSE		NA	NA	FALSE		NA	NA	FALSE		NA	NA	FALSE
HRMYNUX02F4S10	0	0	1	19.7141	0	0	0	0	NA	NA	FALSE		NA	NA	FALSE		NA	NA	FALSE		NA	NA	FALSE		NA	NA	FALSE		NA	NA	FALSE
HRMYNUX02F4SBQ	1	26.5622	0	0	0	0	0	0	NA	NA	FALSE		NA	NA	FALSE		NA	NA	FALSE		NA	NA	FALSE		NA	NA	FALSE		NA	NA	FALSE
HRMYNUX02F4SLD	1	30.3033	0	0	0	0	0	0	NA	NA	FALSE		NA	NA	FALSE		NA	NA	FALSE		NA	NA	FALSE		NA	NA	FALSE		NA	NA	FALSE
HRMYNUX02F4VJU	0	0	1	30.4266	0	0	0	0	NA	NA	FALSE		NA	NA	FALSE		NA	NA	FALSE		NA	NA	FALSE		NA	NA	FALSE		NA	NA	FALSE
HRMYNUX02F4XKC	0	0	1	85.6189	0	0	0	0	NA	NA	FALSE		NA	NA	FALSE		NA	NA	FALSE		NA	NA	FALSE		NA	NA	FALSE		NA	NA	FALSE
HRMYNUX02F50AH	1	26.3454	0	0	0	0	0	0	NA	NA	FALSE		NA	NA	FALSE		NA	NA	FALSE		NA	NA	FALSE		NA	NA	FALSE		NA	NA	FALSE
HRMYNUX02F50JG	1	20.5889	0	0	0	0	0	0	NA	NA	FALSE		NA	NA	FALSE		NA	NA	FALSE		NA	NA	FALSE		NA	NA	FALSE		NA	NA	FALSE
HRMYNUX02F53EG	1	19.9524	0	0	0	0	1	29.9342	NA	NA	FALSE		NA	NA	FALSE		-0.585233	0.945585	FALSE		NA	NA	FALSE		NA	NA	FALSE		NA	NA	FALSE
HRMYNUX02F53H2	1	20.3615	0	0	0	0	0	0	NA	NA	FALSE		NA	NA	FALSE		NA	NA	FALSE		NA	NA	FALSE		NA	NA	FALSE		NA	NA	FALSE
HRMYNUX02F557R	2	37.0955	0	0	0	0	0	0	NA	NA	FALSE		NA	NA	FALSE		NA	NA	FALSE		NA	NA	FALSE		NA	NA	FALSE		NA	NA	FALSE
HRMYNUX02F56C5	0	0	1	25.045	0	0	0	0	NA	NA	FALSE		NA	NA	FALSE		NA	NA	FALSE		NA	NA	FALSE		NA	NA	FALSE		NA	NA	FALSE
HRMYNUX02F56XH	1	72.1186	0	0	0	0	0	0	NA	NA	FALSE		NA	NA	FALSE		NA	NA	FALSE		NA	NA	FALSE		NA	NA	FALSE		NA	NA	FALSE
HRMYNUX02F582H	0	0	0	0	2	140.543	0	0	NA	NA	FALSE		NA	NA	FALSE		NA	NA	FALSE		NA	NA	FALSE		NA	NA	FALSE		NA	NA	FALSE
HRMYNUX02F5911	0	0	1	25.7006	0	0	0	0	NA	NA	FALSE		NA	NA	FALSE		NA	NA	FALSE		NA	NA	FALSE		NA	NA	FALSE		NA	NA	FALSE
HRMYNUX02F597B	1	24.683	0	0	0	0	0	0	NA	NA	FALSE		NA	NA	FALSE		NA	NA	FALSE		NA	NA	FALSE		NA	NA	FALSE		NA	NA	FALSE
HRMYNUX02F59JF	0	0	1	22.9384	0	0	0	0	NA	NA	FALSE		NA	NA	FALSE		NA	NA	FALSE		NA	NA	FALSE		NA	NA	FALSE		NA	NA	FALSE
HRMYNUX02F59U3	0	0	0	0	0	0	0	0	NA	NA	FALSE		NA	NA	FALSE		NA	NA	FALSE		NA	NA	FALSE		NA	NA	FALSE		NA	NA	FALSE
HRMYNUX02F5DOR	1	74.1909	0	0	0	0	0	0	NA	NA	FALSE		NA	NA	FALSE		NA	NA	FALSE		NA	NA	FALSE		NA	NA	FALSE		NA	NA	FALSE
HRMYNUX02F5DX9	1	129.092	0	0	0	0	0	0	NA	NA	FALSE		NA	NA	FALSE		NA	NA	FALSE		NA	NA	FALSE		NA	NA	FALSE		NA	NA	FALSE
HRMYNUX02F5F5X	1	55.4044	0	0	0	0	0	0	NA	NA	FALSE		NA	NA	FALSE		NA	NA	FALSE		NA	NA	FALSE		NA	NA	FALSE		NA	NA	FALSE
HRMYNUX02F5HX6	0	0	1	23.5623	0	0	0	0	NA	NA	FALSE		NA	NA	FALSE		NA	NA	FALSE		NA	NA	FALSE		NA	NA	FALSE		NA	NA	FALSE
HRMYNUX02F5JCB	0	0	1	28.5396	0	0	0	0	NA	NA	FALSE		NA	NA	FALSE		NA	NA	FALSE		NA	NA	FALSE		NA	NA	FALSE		NA	NA	FALSE
HRMYNUX02F5JEZ	1	36.4667	0	0	0	0	0	0	NA	NA	FALSE		NA	NA	FALSE		NA	NA	FALSE		NA	NA	FALSE		NA	NA	FALSE		NA	NA	FALSE
HRMYNUX02F5K9Y	0	0	1	22.3467	0	0	1	29.3892	NA	NA	FALSE		NA	NA	FALSE		NA	NA	FALSE		NA	NA	FALSE		-0.395224	0.95541	FALSE		NA	NA	FALSE
HRMYNUX02F5KC9	0	0	0	0	0	0	0	0	NA	NA	FALSE		NA	NA	FALSE		NA	NA	FALSE		NA	NA	FALSE		NA	NA	FALSE		NA	NA	FALSE
HRMYNUX02F5KDG	2	115.261	0	0	0	0	0	0	NA	NA	FALSE		NA	NA	FALSE		NA	NA	FALSE		NA	NA	FALSE		NA	NA	FALSE		NA	NA	FALSE
HRMYNUX02F5KIM	2	70.9298	0	0	1	43.63	0	0	NA	NA	FALSE		0.70107	0.92544	FALSE		NA	NA	FALSE		NA	NA	FALSE		NA	NA	FALSE		NA	NA	FALSE
HRMYNUX02F5KRV	1	34.7957	0	0	0	0	0	0	NA	NA	FALSE		NA	NA	FALSE		NA	NA	FALSE		NA	NA	FALSE		NA	NA	FALSE		NA	NA	FALSE
HRMYNUX02F5MS2	0	0	1	29.3356	0	0	0	0	NA	NA	FALSE		NA	NA	FALSE		NA	NA	FALSE		NA	NA	FALSE		NA	NA	FALSE		NA	NA	FALSE
HRMYNUX02F5PF2	1	24.7778	0	0	0	0	0	0	NA	NA	FALSE		NA	NA	FALSE		NA	NA	FALSE		NA	NA	FALSE		NA	NA	FALSE		NA	NA	FALSE
HRMYNUX02F5PNB	0	0	1	33.3178	0	0	0	0	NA	NA	FALSE		NA	NA	FALSE		NA	NA	FALSE		NA	NA	FALSE		NA	NA	FALSE		NA	NA	FALSE
HRMYNUX02F5QM2	1	22.8887	0	0	0	0	0	0	NA	NA	FALSE		NA	NA	FALSE		NA	NA	FALSE		NA	NA	FALSE		NA	NA	FALSE		NA	NA	FALSE
HRMYNUX02F5RMO	0	0	1	23.4498	1	25.2887	0	0	NA	NA	FALSE		NA	NA	FALSE		NA	NA	FALSE		-0.108922	1	FALSE		NA	NA	FALSE		NA	NA	FALSE
HRMYNUX02F5SRH	0	0	1	60.108	0	0	0	0	NA	NA	FALSE		NA	NA	FALSE		NA	NA	FALSE		NA	NA	FALSE		NA	NA	FALSE		NA	NA	FALSE
HRMYNUX02F5TZA	1	24.1294	0	0	0	0	0	0	NA	NA	FALSE		NA	NA	FALSE		NA	NA	FALSE		NA	NA	FALSE		NA	NA	FALSE		NA	NA	FALSE
HRMYNUX02F5U5F	1	67.5876	0	0	0	0	0	0	NA	NA	FALSE		NA	NA	FALSE		NA	NA	FALSE		NA	NA	FALSE		NA	NA	FALSE		NA	NA	FALSE
HRMYNUX02F5UG6	0	0	1	24.3412	0	0	0	0	NA	NA	FALSE		NA	NA	FALSE		NA	NA	FALSE		NA	NA	FALSE		NA	NA	FALSE		NA	NA	FALSE
HRMYNUX02F5UPE	1	21.0248	0	0	0	0	0	0	NA	NA	FALSE		NA	NA	FALSE		NA	NA	FALSE		NA	NA	FALSE		NA	NA	FALSE		NA	NA	FALSE
HRMYNUX02F5V7Q	3	86.8333	0	0	0	0	0	0	NA	NA	FALSE		NA	NA	FALSE		NA	NA	FALSE		NA	NA	FALSE		NA	NA	FALSE		NA	NA	FALSE
HRMYNUX02F5VJ3	0	0	1	65.1613	0	0	0	0	NA	NA	FALSE		NA	NA	FALSE		NA	NA	FALSE		NA	NA	FALSE		NA	NA	FALSE		NA	NA	FALSE
HRMYNUX02F5WKE	1	55.6432	0	0	0	0	0	0	NA	NA	FALSE		NA	NA	FALSE		NA	NA	FALSE		NA	NA	FALSE		NA	NA	FALSE		NA	NA	FALSE
HRMYNUX02F5WUH	0	0	0	0	0	0	0	0	NA	NA	FALSE		NA	NA	FALSE		NA	NA	FALSE		NA	NA	FALSE		NA	NA	FALSE		NA	NA	FALSE
HRMYNUX02F5WVO	1	31.1066	0	0	0	0	0	0	NA	NA	FALSE		NA	NA	FALSE		NA	NA	FALSE		NA	NA	FALSE		NA	NA	FALSE		NA	NA	FALSE
HRMYNUX02F5XQD	1	53.7884	0	0	0	0	0	0	NA	NA	FALSE		NA	NA	FALSE		NA	NA	FALSE		NA	NA	FALSE		NA	NA	FALSE		NA	NA	FALSE
HRMYNUX02F5YFL	1	24.0395	0	0	0	0	0	0	NA	NA	FALSE		NA	NA	FALSE		NA	NA	FALSE		NA	NA	FALSE		NA	NA	FALSE		NA	NA	FALSE
HRMYNUX02F649M	2	189.842	0	0	0	0	0	0	NA	NA	FALSE		NA	NA	FALSE		NA	NA	FALSE		NA	NA	FALSE		NA	NA	FALSE		NA	NA	FALSE
HRMYNUX02F6597	1	24.7303	0	0	0	0	0	0	NA	NA	FALSE		NA	NA	FALSE		NA	NA	FALSE		NA	NA	FALSE		NA	NA	FALSE		NA	NA	FALSE
HRMYNUX02F669U	0	0	0	0	0	0	0	0	NA	NA	FALSE		NA	NA	FALSE		NA	NA	FALSE		NA	NA	FALSE		NA	NA	FALSE		NA	NA	FALSE
HRMYNUX02F68PR	1	28.0635	0	0	0	0	0	0	NA	NA	FALSE		NA	NA	FALSE		NA	NA	FALSE		NA	NA	FALSE		NA	NA	FALSE		NA	NA	FALSE
HRMYNUX02F6ADJ	0	0	2	57.3014	0	0	0	0	NA	NA	FALSE		NA	NA	FALSE		NA	NA	FALSE		NA	NA	FALSE		NA	NA	FALSE		NA	NA	FALSE
HRMYNUX02F6AXQ	1	22.4118	0	0	0	0	0	0	NA	NA	FALSE		NA	NA	FALSE		NA	NA	FALSE		NA	NA	FALSE		NA	NA	FALSE		NA	NA	FALSE
HRMYNUX02F6E8I	1	35.4649	0	0	0	0	0	0	NA	NA	FALSE		NA	NA	FALSE		NA	NA	FALSE		NA	NA	FALSE		NA	NA	FALSE		NA	NA	FALSE
HRMYNUX02F6GPU	1	21.3023	0	0	0	0	0	0	NA	NA	FALSE		NA	NA	FALSE		NA	NA	FALSE		NA	NA	FALSE		NA	NA	FALSE		NA	NA	FALSE
HRMYNUX02F6I28	1	32.4352	0	0	0	0	0	0	NA	NA	FALSE		NA	NA	FALSE		NA	NA	FALSE		NA	NA	FALSE		NA	NA	FALSE		NA	NA	FALSE
HRMYNUX02F6I4D	1	27.1773	0	0	0	0	0	0	NA	NA	FALSE		NA	NA	FALSE		NA	NA	FALSE		NA	NA	FALSE		NA	NA	FALSE		NA	NA	FALSE
HRMYNUX02F6JLO	0	0	2	55.9941	0	0	0	0	NA	NA	FALSE		NA	NA	FALSE		NA	NA	FALSE		NA	NA	FALSE		NA	NA	FALSE		NA	NA	FALSE
HRMYNUX02F6MBN	1	19.3832	0	0	0	0	0	0	NA	NA	FALSE		NA	NA	FALSE		NA	NA	FALSE		NA	NA	FALSE		NA	NA	FALSE		NA	NA	FALSE
HRMYNUX02F6MEC	1	24.1746	0	0	0	0	0	0	NA	NA	FALSE		NA	NA	FALSE		NA	NA	FALSE		NA	NA	FALSE		NA	NA	FALSE		NA	NA	FALSE
HRMYNUX02F6ORB	1	73.3479	0	0	0	0	0	0	NA	NA	FALSE		NA	NA	FALSE		NA	NA	FALSE		NA	NA	FALSE		NA	NA	FALSE		NA	NA	FALSE
HRMYNUX02F6RI6	1	30.8096	0	0	0	0	0	0	NA	NA	FALSE		NA	NA	FALSE		NA	NA	FALSE		NA	NA	FALSE		NA	NA	FALSE		NA	NA	FALSE
HRMYNUX02F6SPM	1	44.8237	0	0	0	0	0	0	NA	NA	FALSE		NA	NA	FALSE		NA	NA	FALSE		NA	NA	FALSE		NA	NA	FALSE		NA	NA	FALSE
HRMYNUX02F6UMV	1	71.3217	3	244.085	0	0	0	0	-1.77497	0.540812	FALSE		NA	NA	FALSE		NA	NA	FALSE		NA	NA	FALSE		NA	NA	FALSE		NA	NA	FALSE
HRMYNUX02F6UNC	0	0	1	39.4811	0	0	0	0	NA	NA	FALSE		NA	NA	FALSE		NA	NA	FALSE		NA	NA	FALSE		NA	NA	FALSE		NA	NA	FALSE
HRMYNUX02F6YFV	0	0	1	42.8095	0	0	0	0	NA	NA	FALSE		NA	NA	FALSE		NA	NA	FALSE		NA	NA	FALSE		NA	NA	FALSE		NA	NA	FALSE
HRMYNUX02F71XV	0	0	1	22.726	0	0	0	0	NA	NA	FALSE		NA	NA	FALSE		NA	NA	FALSE		NA	NA	FALSE		NA	NA	FALSE		NA	NA	FALSE
HRMYNUX02F72N9	0	0	1	31.6698	0	0	0	0	NA	NA	FALSE		NA	NA	FALSE		NA	NA	FALSE		NA	NA	FALSE		NA	NA	FALSE		NA	NA	FALSE
HRMYNUX02F74JI	2	65.0339	0	0	0	0	0	0	NA	NA	FALSE		NA	NA	FALSE		NA	NA	FALSE		NA	NA	FALSE		NA	NA	FALSE		NA	NA	FALSE
HRMYNUX02F75EH	1	41.2435	0	0	0	0	0	0	NA	NA	FALSE		NA	NA	FALSE		NA	NA	FALSE		NA	NA	FALSE		NA	NA	FALSE		NA	NA	FALSE
HRMYNUX02F766Q	0	0	1	26.4864	0	0	0	0	NA	NA	FALSE		NA	NA	FALSE		NA	NA	FALSE		NA	NA	FALSE		NA	NA	FALSE		NA	NA	FALSE
HRMYNUX02F76HQ	0	0	0	0	0	0	0	0	NA	NA	FALSE		NA	NA	FALSE		NA	NA	FALSE		NA	NA	FALSE		NA	NA	FALSE		NA	NA	FALSE
HRMYNUX02F76UZ	0	0	2	245.441	0	0	0	0	NA	NA	FALSE		NA	NA	FALSE		NA	NA	FALSE		NA	NA	FALSE		NA	NA	FALSE		NA	NA	FALSE
HRMYNUX02F77C3	1	23.344	0	0	0	0	0	0	NA	NA	FALSE		NA	NA	FALSE		NA	NA	FALSE		NA	NA	FALSE		NA	NA	FALSE		NA	NA	FALSE
HRMYNUX02F78S4	1	71.3217	0	0	0	0	0	0	NA	NA	FALSE		NA	NA	FALSE		NA	NA	FALSE		NA	NA	FALSE		NA	NA	FALSE		NA	NA	FALSE
HRMYNUX02F7BJB	2	109.866	0	0	2	135.16	0	0	NA	NA	FALSE		-0.29893	0.988368	FALSE		NA	NA	FALSE		NA	NA	FALSE		NA	NA	FALSE		NA	NA	FALSE
HRMYNUX02F7BMJ	0	0	1	55.9941	0	0	0	0	NA	NA	FALSE		NA	NA	FALSE		NA	NA	FALSE		NA	NA	FALSE		NA	NA	FALSE		NA	NA	FALSE
HRMYNUX02F7D40	0	0	1	100.866	0	0	0	0	NA	NA	FALSE		NA	NA	FALSE		NA	NA	FALSE		NA	NA	FALSE		NA	NA	FALSE		NA	NA	FALSE
HRMYNUX02F7EAS	1	24.7303	0	0	0	0	0	0	NA	NA	FALSE		NA	NA	FALSE		NA	NA	FALSE		NA	NA	FALSE		NA	NA	FALSE		NA	NA	FALSE
HRMYNUX02F7EUY	1	23.557	0	0	0	0	0	0	NA	NA	FALSE		NA	NA	FALSE		NA	NA	FALSE		NA	NA	FALSE		NA	NA	FALSE		NA	NA	FALSE
HRMYNUX02F7FZY	0	0	1	35.5711	0	0	0	0	NA	NA	FALSE		NA	NA	FALSE		NA	NA	FALSE		NA	NA	FALSE		NA	NA	FALSE		NA	NA	FALSE
HRMYNUX02F7JMH	1	29.0095	0	0	0	0	0	0	NA	NA	FALSE		NA	NA	FALSE		NA	NA	FALSE		NA	NA	FALSE		NA	NA	FALSE		NA	NA	FALSE
HRMYNUX02F7JQI	0	0	1	36.8161	0	0	0	0	NA	NA	FALSE		NA	NA	FALSE		NA	NA	FALSE		NA	NA	FALSE		NA	NA	FALSE		NA	NA	FALSE
HRMYNUX02F7KQ1	0	0	1	27.7334	0	0	0	0	NA	NA	FALSE		NA	NA	FALSE		NA	NA	FALSE		NA	NA	FALSE		NA	NA	FALSE		NA	NA	FALSE
HRMYNUX02F7L8C	0	0	1	20.5677	0	0	0	0	NA	NA	FALSE		NA	NA	FALSE		NA	NA	FALSE		NA	NA	FALSE		NA	NA	FALSE		NA	NA	FALSE
HRMYNUX02F7LSD	0	0	1	22.9384	0	0	0	0	NA	NA	FALSE		NA	NA	FALSE		NA	NA	FALSE		NA	NA	FALSE		NA	NA	FALSE		NA	NA	FALSE
HRMYNUX02F7MCE	1	73.3479	0	0	0	0	0	0	NA	NA	FALSE		NA	NA	FALSE		NA	NA	FALSE		NA	NA	FALSE		NA	NA	FALSE		NA	NA	FALSE
HRMYNUX02F7N5H	1	31.3331	0	0	0	0	0	0	NA	NA	FALSE		NA	NA	FALSE		NA	NA	FALSE		NA	NA	FALSE		NA	NA	FALSE		NA	NA	FALSE
HRMYNUX02F7PU0	1	37.2024	0	0	0	0	0	0	NA	NA	FALSE		NA	NA	FALSE		NA	NA	FALSE		NA	NA	FALSE		NA	NA	FALSE		NA	NA	FALSE
HRMYNUX02F7PZV	0	0	0	0	0	0	0	0	NA	NA	FALSE		NA	NA	FALSE		NA	NA	FALSE		NA	NA	FALSE		NA	NA	FALSE		NA	NA	FALSE
HRMYNUX02F7QCN	1	70.5422	2	160.945	0	0	0	0	-1.19001	0.794882	FALSE		NA	NA	FALSE		NA	NA	FALSE		NA	NA	FALSE		NA	NA	FALSE		NA	NA	FALSE
HRMYNUX02F7R9X	1	18.4154	0	0	0	0	0	0	NA	NA	FALSE		NA	NA	FALSE		NA	NA	FALSE		NA	NA	FALSE		NA	NA	FALSE		NA	NA	FALSE
HRMYNUX02F7RB0	1	28.7511	0	0	0	0	0	0	NA	NA	FALSE		NA	NA	FALSE		NA	NA	FALSE		NA	NA	FALSE		NA	NA	FALSE		NA	NA	FALSE
HRMYNUX02F7SU5	0	0	1	27.5776	0	0	0	0	NA	NA	FALSE		NA	NA	FALSE		NA	NA	FALSE		NA	NA	FALSE		NA	NA	FALSE		NA	NA	FALSE
HRMYNUX02F7TU4	0	0	1	37.188	0	0	0	0	NA	NA	FALSE		NA	NA	FALSE		NA	NA	FALSE		NA	NA	FALSE		NA	NA	FALSE		NA	NA	FALSE
HRMYNUX02F7UQW	1	25.0179	0	0	0	0	0	0	NA	NA	FALSE		NA	NA	FALSE		NA	NA	FALSE		NA	NA	FALSE		NA	NA	FALSE		NA	NA	FALSE
HRMYNUX02F7UYK	1	89.6474	0	0	0	0	0	0	NA	NA	FALSE		NA	NA	FALSE		NA	NA	FALSE		NA	NA	FALSE		NA	NA	FALSE		NA	NA	FALSE
HRMYNUX02F7VYL	1	36.1603	0	0	0	0	0	0	NA	NA	FALSE		NA	NA	FALSE		NA	NA	FALSE		NA	NA	FALSE		NA	NA	FALSE		NA	NA	FALSE
HRMYNUX02F7W4B	1	35.6608	0	0	0	0	0	0	NA	NA	FALSE		NA	NA	FALSE		NA	NA	FALSE		NA	NA	FALSE		NA	NA	FALSE		NA	NA	FALSE
HRMYNUX02F7XLB	1	19.0402	0	0	0	0	0	0	NA	NA	FALSE		NA	NA	FALSE		NA	NA	FALSE		NA	NA	FALSE		NA	NA	FALSE		NA	NA	FALSE
HRMYNUX02F7Z4G	0	0	0	0	0	0	0	0	NA	NA	FALSE		NA	NA	FALSE		NA	NA	FALSE		NA	NA	FALSE		NA	NA	FALSE		NA	NA	FALSE
HRMYNUX02F7ZBC	1	27.2922	0	0	0	0	0	0	NA	NA	FALSE		NA	NA	FALSE		NA	NA	FALSE		NA	NA	FALSE		NA	NA	FALSE		NA	NA	FALSE
HRMYNUX02F7ZPF	0	0	1	38.5509	0	0	0	0	NA	NA	FALSE		NA	NA	FALSE		NA	NA	FALSE		NA	NA	FALSE		NA	NA	FALSE		NA	NA	FALSE
HRMYNUX02F7ZVH	1	25.4119	0	0	0	0	0	0	NA	NA	FALSE		NA	NA	FALSE		NA	NA	FALSE		NA	NA	FALSE		NA	NA	FALSE		NA	NA	FALSE
HRMYNUX02F800N	0	0	0	0	0	0	0	0	NA	NA	FALSE		NA	NA	FALSE		NA	NA	FALSE		NA	NA	FALSE		NA	NA	FALSE		NA	NA	FALSE
HRMYNUX02F8115	1	21.6235	0	0	0	0	0	0	NA	NA	FALSE		NA	NA	FALSE		NA	NA	FALSE		NA	NA	FALSE		NA	NA	FALSE		NA	NA	FALSE
HRMYNUX02F81BV	1	24.8733	0	0	0	0	0	0	NA	NA	FALSE		NA	NA	FALSE		NA	NA	FALSE		NA	NA	FALSE		NA	NA	FALSE		NA	NA	FALSE
HRMYNUX02F81GS	1	36.8835	0	0	0	0	0	0	NA	NA	FALSE		NA	NA	FALSE		NA	NA	FALSE		NA	NA	FALSE		NA	NA	FALSE		NA	NA	FALSE
HRMYNUX02F83BU	1	127.814	0	0	0	0	0	0	NA	NA	FALSE		NA	NA	FALSE		NA	NA	FALSE		NA	NA	FALSE		NA	NA	FALSE		NA	NA	FALSE
HRMYNUX02F8687	0	0	1	22.3806	0	0	0	0	NA	NA	FALSE		NA	NA	FALSE		NA	NA	FALSE		NA	NA	FALSE		NA	NA	FALSE		NA	NA	FALSE
HRMYNUX02F86DH	0	0	1	28.1577	0	0	0	0	NA	NA	FALSE		NA	NA	FALSE		NA	NA	FALSE		NA	NA	FALSE		NA	NA	FALSE		NA	NA	FALSE
HRMYNUX02F89G5	0	0	1	21.593	0	0	0	0	NA	NA	FALSE		NA	NA	FALSE		NA	NA	FALSE		NA	NA	FALSE		NA	NA	FALSE		NA	NA	FALSE
HRMYNUX02F8A16	1	19.9833	0	0	0	0	0	0	NA	NA	FALSE		NA	NA	FALSE		NA	NA	FALSE		NA	NA	FALSE		NA	NA	FALSE		NA	NA	FALSE
HRMYNUX02F8AQD	0	0	1	30.6163	0	0	0	0	NA	NA	FALSE		NA	NA	FALSE		NA	NA	FALSE		NA	NA	FALSE		NA	NA	FALSE		NA	NA	FALSE
HRMYNUX02F8ARP	1	21.843	0	0	0	0	0	0	NA	NA	FALSE		NA	NA	FALSE		NA	NA	FALSE		NA	NA	FALSE		NA	NA	FALSE		NA	NA	FALSE
HRMYNUX02F8AYX	2	56.7438	0	0	1	34.904	0	0	NA	NA	FALSE		0.70107	0.92544	FALSE		NA	NA	FALSE		NA	NA	FALSE		NA	NA	FALSE		NA	NA	FALSE
HRMYNUX02F8BEP	0	0	0	0	0	0	0	0	NA	NA	FALSE		NA	NA	FALSE		NA	NA	FALSE		NA	NA	FALSE		NA	NA	FALSE		NA	NA	FALSE
HRMYNUX02F8BMQ	1	21.8061	0	0	0	0	0	0	NA	NA	FALSE		NA	NA	FALSE		NA	NA	FALSE		NA	NA	FALSE		NA	NA	FALSE		NA	NA	FALSE
HRMYNUX02F8C2M	0	0	1	33.4692	0	0	0	0	NA	NA	FALSE		NA	NA	FALSE		NA	NA	FALSE		NA	NA	FALSE		NA	NA	FALSE		NA	NA	FALSE
HRMYNUX02F8DZQ	0	0	1	30.8085	0	0	0	0	NA	NA	FALSE		NA	NA	FALSE		NA	NA	FALSE		NA	NA	FALSE		NA	NA	FALSE		NA	NA	FALSE
HRMYNUX02F8GC8	1	20.0454	0	0	0	0	0	0	NA	NA	FALSE		NA	NA	FALSE		NA	NA	FALSE		NA	NA	FALSE		NA	NA	FALSE		NA	NA	FALSE
HRMYNUX02F8GJ8	0	0	0	0	0	0	0	0	NA	NA	FALSE		NA	NA	FALSE		NA	NA	FALSE		NA	NA	FALSE		NA	NA	FALSE		NA	NA	FALSE
HRMYNUX02F8GR3	0	0	1	27.8383	0	0	0	0	NA	NA	FALSE		NA	NA	FALSE		NA	NA	FALSE		NA	NA	FALSE		NA	NA	FALSE		NA	NA	FALSE
HRMYNUX02F8HSE	1	26.5076	0	0	0	0	0	0	NA	NA	FALSE		NA	NA	FALSE		NA	NA	FALSE		NA	NA	FALSE		NA	NA	FALSE		NA	NA	FALSE
HRMYNUX02F8IPY	1	30.4463	0	0	0	0	0	0	NA	NA	FALSE		NA	NA	FALSE		NA	NA	FALSE		NA	NA	FALSE		NA	NA	FALSE		NA	NA	FALSE
HRMYNUX02F8IYF	1	22.5686	0	0	0	0	0	0	NA	NA	FALSE		NA	NA	FALSE		NA	NA	FALSE		NA	NA	FALSE		NA	NA	FALSE		NA	NA	FALSE
HRMYNUX02F8K7A	3	215.154	0	0	0	0	1	107.597	NA	NA	FALSE		NA	NA	FALSE		0.99973	0.81314	FALSE		NA	NA	FALSE		NA	NA	FALSE		NA	NA	FALSE
HRMYNUX02F8L7T	0	0	1	41.718	0	0	0	0	NA	NA	FALSE		NA	NA	FALSE		NA	NA	FALSE		NA	NA	FALSE		NA	NA	FALSE		NA	NA	FALSE
HRMYNUX02F8M4A	1	27.525	0	0	0	0	0	0	NA	NA	FALSE		NA	NA	FALSE		NA	NA	FALSE		NA	NA	FALSE		NA	NA	FALSE		NA	NA	FALSE
HRMYNUX02F8MQ2	1	88.4193	0	0	0	0	0	0	NA	NA	FALSE		NA	NA	FALSE		NA	NA	FALSE		NA	NA	FALSE		NA	NA	FALSE		NA	NA	FALSE
HRMYNUX02F8MZN	0	0	1	104.443	0	0	0	0	NA	NA	FALSE		NA	NA	FALSE		NA	NA	FALSE		NA	NA	FALSE		NA	NA	FALSE		NA	NA	FALSE
HRMYNUX02F8N2X	1	34.0613	0	0	0	0	0	0	NA	NA	FALSE		NA	NA	FALSE		NA	NA	FALSE		NA	NA	FALSE		NA	NA	FALSE		NA	NA	FALSE
HRMYNUX02F8N8Z	0	0	1	36.1829	0	0	0	0	NA	NA	FALSE		NA	NA	FALSE		NA	NA	FALSE		NA	NA	FALSE		NA	NA	FALSE		NA	NA	FALSE
HRMYNUX02F8NY4	1	23.218	0	0	0	0	0	0	NA	NA	FALSE		NA	NA	FALSE		NA	NA	FALSE		NA	NA	FALSE		NA	NA	FALSE		NA	NA	FALSE
HRMYNUX02F8P9T	0	0	2	67.398	0	0	0	0	NA	NA	FALSE		NA	NA	FALSE		NA	NA	FALSE		NA	NA	FALSE		NA	NA	FALSE		NA	NA	FALSE
HRMYNUX02F8TKU	1	24.357	0	0	0	0	0	0	NA	NA	FALSE		NA	NA	FALSE		NA	NA	FALSE		NA	NA	FALSE		NA	NA	FALSE		NA	NA	FALSE
HRMYNUX02F8U5Q	1	73.767	0	0	2	181.501	0	0	NA	NA	FALSE		-1.29893	0.750572	FALSE		NA	NA	FALSE		NA	NA	FALSE		NA	NA	FALSE		NA	NA	FALSE
HRMYNUX02F8UME	1	49.6509	0	0	0	0	0	0	NA	NA	FALSE		NA	NA	FALSE		NA	NA	FALSE		NA	NA	FALSE		NA	NA	FALSE		NA	NA	FALSE
HRMYNUX02F8VGE	0	0	2	310.031	0	0	0	0	NA	NA	FALSE		NA	NA	FALSE		NA	NA	FALSE		NA	NA	FALSE		NA	NA	FALSE		NA	NA	FALSE
HRMYNUX02F8W2F	2	40.4045	1	23.0461	0	0	0	0	0.809992	0.863247	FALSE		NA	NA	FALSE		NA	NA	FALSE		NA	NA	FALSE		NA	NA	FALSE		NA	NA	FALSE
HRMYNUX02F8YUJ	1	42.7458	0	0	0	0	0	0	NA	NA	FALSE		NA	NA	FALSE		NA	NA	FALSE		NA	NA	FALSE		NA	NA	FALSE		NA	NA	FALSE
HRMYNUX02F8ZPI	0	0	1	80.9146	0	0	0	0	NA	NA	FALSE		NA	NA	FALSE		NA	NA	FALSE		NA	NA	FALSE		NA	NA	FALSE		NA	NA	FALSE
HRMYNUX02F8ZPP	2	68.6661	0	0	0	0	0	0	NA	NA	FALSE		NA	NA	FALSE		NA	NA	FALSE		NA	NA	FALSE		NA	NA	FALSE		NA	NA	FALSE
HRMYNUX02F900W	2	115.261	0	0	0	0	0	0	NA	NA	FALSE		NA	NA	FALSE		NA	NA	FALSE		NA	NA	FALSE		NA	NA	FALSE		NA	NA	FALSE
HRMYNUX02F90FH	0	0	1	28.0504	0	0	0	0	NA	NA	FALSE		NA	NA	FALSE		NA	NA	FALSE		NA	NA	FALSE		NA	NA	FALSE		NA	NA	FALSE
HRMYNUX02F92XQ	0	0	0	0	0	0	0	0	NA	NA	FALSE		NA	NA	FALSE		NA	NA	FALSE		NA	NA	FALSE		NA	NA	FALSE		NA	NA	FALSE
HRMYNUX02F935G	1	133.085	0	0	0	0	0	0	NA	NA	FALSE		NA	NA	FALSE		NA	NA	FALSE		NA	NA	FALSE		NA	NA	FALSE		NA	NA	FALSE
HRMYNUX02F936E	1	18.4946	0	0	0	0	0	0	NA	NA	FALSE		NA	NA	FALSE		NA	NA	FALSE		NA	NA	FALSE		NA	NA	FALSE		NA	NA	FALSE
HRMYNUX02F93GT	1	26.185	0	0	0	0	0	0	NA	NA	FALSE		NA	NA	FALSE		NA	NA	FALSE		NA	NA	FALSE		NA	NA	FALSE		NA	NA	FALSE
HRMYNUX02F93RY	1	30.0914	0	0	0	0	0	0	NA	NA	FALSE		NA	NA	FALSE		NA	NA	FALSE		NA	NA	FALSE		NA	NA	FALSE		NA	NA	FALSE
HRMYNUX02F962M	0	0	1	49.4176	0	0	0	0	NA	NA	FALSE		NA	NA	FALSE		NA	NA	FALSE		NA	NA	FALSE		NA	NA	FALSE		NA	NA	FALSE
HRMYNUX02F97E6	0	0	1	29.4529	0	0	0	0	NA	NA	FALSE		NA	NA	FALSE		NA	NA	FALSE		NA	NA	FALSE		NA	NA	FALSE		NA	NA	FALSE
HRMYNUX02F97TY	1	28.8797	0	0	0	0	0	0	NA	NA	FALSE		NA	NA	FALSE		NA	NA	FALSE		NA	NA	FALSE		NA	NA	FALSE		NA	NA	FALSE
HRMYNUX02F993I	0	0	1	77.5077	0	0	0	0	NA	NA	FALSE		NA	NA	FALSE		NA	NA	FALSE		NA	NA	FALSE		NA	NA	FALSE		NA	NA	FALSE
HRMYNUX02F99PQ	0	0	1	22.7964	0	0	0	0	NA	NA	FALSE		NA	NA	FALSE		NA	NA	FALSE		NA	NA	FALSE		NA	NA	FALSE		NA	NA	FALSE
HRMYNUX02F9A1B	0	0	1	23.9066	0	0	0	0	NA	NA	FALSE		NA	NA	FALSE		NA	NA	FALSE		NA	NA	FALSE		NA	NA	FALSE		NA	NA	FALSE
HRMYNUX02F9AFK	0	0	1	57.7508	0	0	0	0	NA	NA	FALSE		NA	NA	FALSE		NA	NA	FALSE		NA	NA	FALSE		NA	NA	FALSE		NA	NA	FALSE
HRMYNUX02F9C9Y	0	0	1	21.4047	0	0	0	0	NA	NA	FALSE		NA	NA	FALSE		NA	NA	FALSE		NA	NA	FALSE		NA	NA	FALSE		NA	NA	FALSE
HRMYNUX02F9E7F	1	21.9545	0	0	0	0	0	0	NA	NA	FALSE		NA	NA	FALSE		NA	NA	FALSE		NA	NA	FALSE		NA	NA	FALSE		NA	NA	FALSE
HRMYNUX02F9EZK	1	21.4439	0	0	0	0	0	0	NA	NA	FALSE		NA	NA	FALSE		NA	NA	FALSE		NA	NA	FALSE		NA	NA	FALSE		NA	NA	FALSE
HRMYNUX02F9F2L	1	28.3097	0	0	0	0	0	0	NA	NA	FALSE		NA	NA	FALSE		NA	NA	FALSE		NA	NA	FALSE		NA	NA	FALSE		NA	NA	FALSE
HRMYNUX02F9F2S	0	0	1	110.725	0	0	0	0	NA	NA	FALSE		NA	NA	FALSE		NA	NA	FALSE		NA	NA	FALSE		NA	NA	FALSE		NA	NA	FALSE
HRMYNUX02F9FCP	0	0	1	82.7329	0	0	0	0	NA	NA	FALSE		NA	NA	FALSE		NA	NA	FALSE		NA	NA	FALSE		NA	NA	FALSE		NA	NA	FALSE
HRMYNUX02F9FZN	0	0	1	26.9715	0	0	0	0	NA	NA	FALSE		NA	NA	FALSE		NA	NA	FALSE		NA	NA	FALSE		NA	NA	FALSE		NA	NA	FALSE
HRMYNUX02F9HC2	1	24.9695	0	0	0	0	0	0	NA	NA	FALSE		NA	NA	FALSE		NA	NA	FALSE		NA	NA	FALSE		NA	NA	FALSE		NA	NA	FALSE
HRMYNUX02F9HL4	1	29.4731	0	0	0	0	0	0	NA	NA	FALSE		NA	NA	FALSE		NA	NA	FALSE		NA	NA	FALSE		NA	NA	FALSE		NA	NA	FALSE
HRMYNUX02F9I1W	1	28.8797	0	0	0	0	0	0	NA	NA	FALSE		NA	NA	FALSE		NA	NA	FALSE		NA	NA	FALSE		NA	NA	FALSE		NA	NA	FALSE
HRMYNUX02F9IJK	1	24.357	0	0	0	0	0	0	NA	NA	FALSE		NA	NA	FALSE		NA	NA	FALSE		NA	NA	FALSE		NA	NA	FALSE		NA	NA	FALSE
HRMYNUX02F9JX6	1	34.4246	0	0	0	0	0	0	NA	NA	FALSE		NA	NA	FALSE		NA	NA	FALSE		NA	NA	FALSE		NA	NA	FALSE		NA	NA	FALSE
HRMYNUX02F9KBH	0	0	1	23.3383	0	0	0	0	NA	NA	FALSE		NA	NA	FALSE		NA	NA	FALSE		NA	NA	FALSE		NA	NA	FALSE		NA	NA	FALSE
HRMYNUX02F9L79	1	28.8797	0	0	0	0	0	0	NA	NA	FALSE		NA	NA	FALSE		NA	NA	FALSE		NA	NA	FALSE		NA	NA	FALSE		NA	NA	FALSE
HRMYNUX02F9MFA	1	64.5461	0	0	0	0	0	0	NA	NA	FALSE		NA	NA	FALSE		NA	NA	FALSE		NA	NA	FALSE		NA	NA	FALSE		NA	NA	FALSE
HRMYNUX02F9MJ5	0	0	1	24.5441	0	0	0	0	NA	NA	FALSE		NA	NA	FALSE		NA	NA	FALSE		NA	NA	FALSE		NA	NA	FALSE		NA	NA	FALSE
HRMYNUX02F9MVN	1	16.0963	0	0	0	0	0	0	NA	NA	FALSE		NA	NA	FALSE		NA	NA	FALSE		NA	NA	FALSE		NA	NA	FALSE		NA	NA	FALSE
HRMYNUX02F9NAA	1	36.0593	0	0	0	0	0	0	NA	NA	FALSE		NA	NA	FALSE		NA	NA	FALSE		NA	NA	FALSE		NA	NA	FALSE		NA	NA	FALSE
HRMYNUX02F9PHD	0	0	1	23.2645	0	0	0	0	NA	NA	FALSE		NA	NA	FALSE		NA	NA	FALSE		NA	NA	FALSE		NA	NA	FALSE		NA	NA	FALSE
HRMYNUX02F9PUY	0	0	1	31.9446	0	0	0	0	NA	NA	FALSE		NA	NA	FALSE		NA	NA	FALSE		NA	NA	FALSE		NA	NA	FALSE		NA	NA	FALSE
HRMYNUX02F9QQU	1	31.2572	0	0	0	0	0	0	NA	NA	FALSE		NA	NA	FALSE		NA	NA	FALSE		NA	NA	FALSE		NA	NA	FALSE		NA	NA	FALSE
HRMYNUX02F9T0U	1	27.0634	0	0	0	0	0	0	NA	NA	FALSE		NA	NA	FALSE		NA	NA	FALSE		NA	NA	FALSE		NA	NA	FALSE		NA	NA	FALSE
HRMYNUX02F9T24	1	71.7179	0	0	0	0	0	0	NA	NA	FALSE		NA	NA	FALSE		NA	NA	FALSE		NA	NA	FALSE		NA	NA	FALSE		NA	NA	FALSE
HRMYNUX02F9UO3	1	22.4508	0	0	0	0	0	0	NA	NA	FALSE		NA	NA	FALSE		NA	NA	FALSE		NA	NA	FALSE		NA	NA	FALSE		NA	NA	FALSE
HRMYNUX02F9URV	1	25.1642	0	0	0	0	0	0	NA	NA	FALSE		NA	NA	FALSE		NA	NA	FALSE		NA	NA	FALSE		NA	NA	FALSE		NA	NA	FALSE
HRMYNUX02F9ZE0	0	0	2	67.0909	0	0	0	0	NA	NA	FALSE		NA	NA	FALSE		NA	NA	FALSE		NA	NA	FALSE		NA	NA	FALSE		NA	NA	FALSE
HRMYNUX02FF1LK	1	47.4604	0	0	0	0	0	0	NA	NA	FALSE		NA	NA	FALSE		NA	NA	FALSE		NA	NA	FALSE		NA	NA	FALSE		NA	NA	FALSE
HRMYNUX02FF3Q3	0	0	1	36.0943	0	0	0	0	NA	NA	FALSE		NA	NA	FALSE		NA	NA	FALSE		NA	NA	FALSE		NA	NA	FALSE		NA	NA	FALSE
HRMYNUX02FF6LG	0	0	1	47.9689	0	0	0	0	NA	NA	FALSE		NA	NA	FALSE		NA	NA	FALSE		NA	NA	FALSE		NA	NA	FALSE		NA	NA	FALSE
HRMYNUX02FF9OR	1	35.0794	0	0	0	0	0	0	NA	NA	FALSE		NA	NA	FALSE		NA	NA	FALSE		NA	NA	FALSE		NA	NA	FALSE		NA	NA	FALSE
HRMYNUX02FFUBS	2	107.577	0	0	0	0	0	0	NA	NA	FALSE		NA	NA	FALSE		NA	NA	FALSE		NA	NA	FALSE		NA	NA	FALSE		NA	NA	FALSE
HRMYNUX02FG1FF	0	0	1	141.601	0	0	0	0	NA	NA	FALSE		NA	NA	FALSE		NA	NA	FALSE		NA	NA	FALSE		NA	NA	FALSE		NA	NA	FALSE
HRMYNUX02FG2FB	0	0	1	28.0504	0	0	1	36.8904	NA	NA	FALSE		NA	NA	FALSE		NA	NA	FALSE		NA	NA	FALSE		-0.395224	0.95541	FALSE		NA	NA	FALSE
HRMYNUX02FG456	1	71.3217	1	81.3616	0	0	1	107.003	-0.190008	0.984423	FALSE		NA	NA	FALSE		-0.585233	0.945585	FALSE		NA	NA	FALSE		-0.395224	0.95541	FALSE		NA	NA	FALSE
HRMYNUX02FG7LP	1	25.6135	0	0	0	0	0	0	NA	NA	FALSE		NA	NA	FALSE		NA	NA	FALSE		NA	NA	FALSE		NA	NA	FALSE		NA	NA	FALSE
HRMYNUX02FG8M2	1	33.5304	0	0	0	0	0	0	NA	NA	FALSE		NA	NA	FALSE		NA	NA	FALSE		NA	NA	FALSE		NA	NA	FALSE		NA	NA	FALSE
HRMYNUX02FG8YO	1	78.7148	0	0	0	0	0	0	NA	NA	FALSE		NA	NA	FALSE		NA	NA	FALSE		NA	NA	FALSE		NA	NA	FALSE		NA	NA	FALSE
HRMYNUX02FG9QV	1	75.0536	0	0	0	0	0	0	NA	NA	FALSE		NA	NA	FALSE		NA	NA	FALSE		NA	NA	FALSE		NA	NA	FALSE		NA	NA	FALSE
HRMYNUX02FGDA4	1	119.53	0	0	0	0	0	0	NA	NA	FALSE		NA	NA	FALSE		NA	NA	FALSE		NA	NA	FALSE		NA	NA	FALSE		NA	NA	FALSE
HRMYNUX02FGGMF	1	58.1497	0	0	0	0	0	0	NA	NA	FALSE		NA	NA	FALSE		NA	NA	FALSE		NA	NA	FALSE		NA	NA	FALSE		NA	NA	FALSE
HRMYNUX02FGMKW	1	73.3479	0	0	0	0	0	0	NA	NA	FALSE		NA	NA	FALSE		NA	NA	FALSE		NA	NA	FALSE		NA	NA	FALSE		NA	NA	FALSE
HRMYNUX02FGMR9	1	40.9817	0	0	0	0	0	0	NA	NA	FALSE		NA	NA	FALSE		NA	NA	FALSE		NA	NA	FALSE		NA	NA	FALSE		NA	NA	FALSE
HRMYNUX02FGO4N	0	0	1	27.8383	0	0	0	0	NA	NA	FALSE		NA	NA	FALSE		NA	NA	FALSE		NA	NA	FALSE		NA	NA	FALSE		NA	NA	FALSE
HRMYNUX02FGO87	1	20.1392	0	0	0	0	0	0	NA	NA	FALSE		NA	NA	FALSE		NA	NA	FALSE		NA	NA	FALSE		NA	NA	FALSE		NA	NA	FALSE
HRMYNUX02FGP3F	1	30.7362	0	0	0	0	0	0	NA	NA	FALSE		NA	NA	FALSE		NA	NA	FALSE		NA	NA	FALSE		NA	NA	FALSE		NA	NA	FALSE
HRMYNUX02FGPQF	0	0	0	0	0	0	0	0	NA	NA	FALSE		NA	NA	FALSE		NA	NA	FALSE		NA	NA	FALSE		NA	NA	FALSE		NA	NA	FALSE
HRMYNUX02FGPWW	0	0	2	105.946	0	0	0	0	NA	NA	FALSE		NA	NA	FALSE		NA	NA	FALSE		NA	NA	FALSE		NA	NA	FALSE		NA	NA	FALSE
HRMYNUX02FGS9S	0	0	1	44.3568	0	0	0	0	NA	NA	FALSE		NA	NA	FALSE		NA	NA	FALSE		NA	NA	FALSE		NA	NA	FALSE		NA	NA	FALSE
HRMYNUX02FGV8N	1	39.9666	0	0	0	0	0	0	NA	NA	FALSE		NA	NA	FALSE		NA	NA	FALSE		NA	NA	FALSE		NA	NA	FALSE		NA	NA	FALSE
HRMYNUX02FGY5W	1	23.5141	0	0	0	0	0	0	NA	NA	FALSE		NA	NA	FALSE		NA	NA	FALSE		NA	NA	FALSE		NA	NA	FALSE		NA	NA	FALSE
HRMYNUX02FH1Q7	1	24.5422	0	0	0	0	0	0	NA	NA	FALSE		NA	NA	FALSE		NA	NA	FALSE		NA	NA	FALSE		NA	NA	FALSE		NA	NA	FALSE
HRMYNUX02FH214	0	0	1	25.5225	0	0	0	0	NA	NA	FALSE		NA	NA	FALSE		NA	NA	FALSE		NA	NA	FALSE		NA	NA	FALSE		NA	NA	FALSE
HRMYNUX02FH27R	0	0	1	32.8716	0	0	0	0	NA	NA	FALSE		NA	NA	FALSE		NA	NA	FALSE		NA	NA	FALSE		NA	NA	FALSE		NA	NA	FALSE
HRMYNUX02FH3XW	0	0	1	59.3809	0	0	0	0	NA	NA	FALSE		NA	NA	FALSE		NA	NA	FALSE		NA	NA	FALSE		NA	NA	FALSE		NA	NA	FALSE
HRMYNUX02FH3YA	0	0	1	52.2215	0	0	0	0	NA	NA	FALSE		NA	NA	FALSE		NA	NA	FALSE		NA	NA	FALSE		NA	NA	FALSE		NA	NA	FALSE
HRMYNUX02FH5IX	0	0	1	80.9146	0	0	0	0	NA	NA	FALSE		NA	NA	FALSE		NA	NA	FALSE		NA	NA	FALSE		NA	NA	FALSE		NA	NA	FALSE
HRMYNUX02FH9SL	1	27.1202	0	0	0	0	0	0	NA	NA	FALSE		NA	NA	FALSE		NA	NA	FALSE		NA	NA	FALSE		NA	NA	FALSE		NA	NA	FALSE
HRMYNUX02FHEEH	1	27.7022	0	0	0	0	0	0	NA	NA	FALSE		NA	NA	FALSE		NA	NA	FALSE		NA	NA	FALSE		NA	NA	FALSE		NA	NA	FALSE
HRMYNUX02FHEZL	1	29.406	0	0	0	0	0	0	NA	NA	FALSE		NA	NA	FALSE		NA	NA	FALSE		NA	NA	FALSE		NA	NA	FALSE		NA	NA	FALSE
HRMYNUX02FHFGT	1	107.577	0	0	1	132.344	0	0	NA	NA	FALSE		-0.29893	0.963761	FALSE		NA	NA	FALSE		NA	NA	FALSE		NA	NA	FALSE		NA	NA	FALSE
HRMYNUX02FHFUZ	0	0	1	32.1538	0	0	0	0	NA	NA	FALSE		NA	NA	FALSE		NA	NA	FALSE		NA	NA	FALSE		NA	NA	FALSE		NA	NA	FALSE
HRMYNUX02FHHBU	0	0	1	29.5119	0	0	0	0	NA	NA	FALSE		NA	NA	FALSE		NA	NA	FALSE		NA	NA	FALSE		NA	NA	FALSE		NA	NA	FALSE
HRMYNUX02FHHL5	1	31.6403	0	0	0	0	0	0	NA	NA	FALSE		NA	NA	FALSE		NA	NA	FALSE		NA	NA	FALSE		NA	NA	FALSE		NA	NA	FALSE
HRMYNUX02FHHR6	0	0	2	67.5526	0	0	0	0	NA	NA	FALSE		NA	NA	FALSE		NA	NA	FALSE		NA	NA	FALSE		NA	NA	FALSE		NA	NA	FALSE
HRMYNUX02FHJ02	0	0	1	37.8572	0	0	0	0	NA	NA	FALSE		NA	NA	FALSE		NA	NA	FALSE		NA	NA	FALSE		NA	NA	FALSE		NA	NA	FALSE
HRMYNUX02FHJ56	1	21.8061	0	0	0	0	0	0	NA	NA	FALSE		NA	NA	FALSE		NA	NA	FALSE		NA	NA	FALSE		NA	NA	FALSE		NA	NA	FALSE
HRMYNUX02FHKFB	2	165.503	0	0	0	0	0	0	NA	NA	FALSE		NA	NA	FALSE		NA	NA	FALSE		NA	NA	FALSE		NA	NA	FALSE		NA	NA	FALSE
HRMYNUX02FHKGN	1	134.471	0	0	0	0	0	0	NA	NA	FALSE		NA	NA	FALSE		NA	NA	FALSE		NA	NA	FALSE		NA	NA	FALSE		NA	NA	FALSE
HRMYNUX02FHKIJ	1	23.6433	0	0	0	0	0	0	NA	NA	FALSE		NA	NA	FALSE		NA	NA	FALSE		NA	NA	FALSE		NA	NA	FALSE		NA	NA	FALSE
HRMYNUX02FHKXW	1	21.4796	0	0	0	0	0	0	NA	NA	FALSE		NA	NA	FALSE		NA	NA	FALSE		NA	NA	FALSE		NA	NA	FALSE		NA	NA	FALSE
HRMYNUX02FHLYL	1	84.9291	0	0	0	0	0	0	NA	NA	FALSE		NA	NA	FALSE		NA	NA	FALSE		NA	NA	FALSE		NA	NA	FALSE		NA	NA	FALSE
HRMYNUX02FHNE6	0	0	5	115.592	0	0	0	0	-3.51194	0.131053	FALSE		NA	NA	FALSE		NA	NA	FALSE		3.21301	0.188509	FALSE		2.9267	0.245223	FALSE		NA	NA	FALSE
HRMYNUX02FHNSV	1	105.813	0	0	0	0	0	0	NA	NA	FALSE		NA	NA	FALSE		NA	NA	FALSE		NA	NA	FALSE		NA	NA	FALSE		NA	NA	FALSE
HRMYNUX02FHOND	1	32.599	0	0	0	0	0	0	NA	NA	FALSE		NA	NA	FALSE		NA	NA	FALSE		NA	NA	FALSE		NA	NA	FALSE		NA	NA	FALSE
HRMYNUX02FHP7H	1	27.4081	0	0	0	0	0	0	NA	NA	FALSE		NA	NA	FALSE		NA	NA	FALSE		NA	NA	FALSE		NA	NA	FALSE		NA	NA	FALSE
HRMYNUX02FHPRG	0	0	1	121.706	0	0	0	0	NA	NA	FALSE		NA	NA	FALSE		NA	NA	FALSE		NA	NA	FALSE		NA	NA	FALSE		NA	NA	FALSE
HRMYNUX02FHQKP	1	73.3479	0	0	0	0	0	0	NA	NA	FALSE		NA	NA	FALSE		NA	NA	FALSE		NA	NA	FALSE		NA	NA	FALSE		NA	NA	FALSE
HRMYNUX02FHRIQ	0	0	1	34.4882	0	0	0	0	NA	NA	FALSE		NA	NA	FALSE		NA	NA	FALSE		NA	NA	FALSE		NA	NA	FALSE		NA	NA	FALSE
HRMYNUX02FHRIX	1	28.1861	0	0	0	0	0	0	NA	NA	FALSE		NA	NA	FALSE		NA	NA	FALSE		NA	NA	FALSE		NA	NA	FALSE		NA	NA	FALSE
HRMYNUX02FHRY9	1	27.4081	0	0	0	0	0	0	NA	NA	FALSE		NA	NA	FALSE		NA	NA	FALSE		NA	NA	FALSE		NA	NA	FALSE		NA	NA	FALSE
HRMYNUX02FHU73	1	25.462	0	0	0	0	0	0	NA	NA	FALSE		NA	NA	FALSE		NA	NA	FALSE		NA	NA	FALSE		NA	NA	FALSE		NA	NA	FALSE
HRMYNUX02FHULE	1	94.9208	0	0	0	0	0	0	NA	NA	FALSE		NA	NA	FALSE		NA	NA	FALSE		NA	NA	FALSE		NA	NA	FALSE		NA	NA	FALSE
HRMYNUX02FHUOC	0	0	1	35.3152	0	0	0	0	NA	NA	FALSE		NA	NA	FALSE		NA	NA	FALSE		NA	NA	FALSE		NA	NA	FALSE		NA	NA	FALSE
HRMYNUX02FHUTA	0	0	1	40.1266	0	0	0	0	NA	NA	FALSE		NA	NA	FALSE		NA	NA	FALSE		NA	NA	FALSE		NA	NA	FALSE		NA	NA	FALSE
HRMYNUX02FHW5C	1	25.462	0	0	0	0	0	0	NA	NA	FALSE		NA	NA	FALSE		NA	NA	FALSE		NA	NA	FALSE		NA	NA	FALSE		NA	NA	FALSE
HRMYNUX02FHWRH	0	0	1	32.4371	0	0	0	0	NA	NA	FALSE		NA	NA	FALSE		NA	NA	FALSE		NA	NA	FALSE		NA	NA	FALSE		NA	NA	FALSE
HRMYNUX02FHX7C	1	27.525	0	0	0	0	0	0	NA	NA	FALSE		NA	NA	FALSE		NA	NA	FALSE		NA	NA	FALSE		NA	NA	FALSE		NA	NA	FALSE
HRMYNUX02FHYTN	2	80.1815	0	0	0	0	0	0	NA	NA	FALSE		NA	NA	FALSE		NA	NA	FALSE		NA	NA	FALSE		NA	NA	FALSE		NA	NA	FALSE
HRMYNUX02FHZVQ	1	20.8213	0	0	0	0	0	0	NA	NA	FALSE		NA	NA	FALSE		NA	NA	FALSE		NA	NA	FALSE		NA	NA	FALSE		NA	NA	FALSE
HRMYNUX02FI0G7	1	24.9213	0	0	0	0	0	0	NA	NA	FALSE		NA	NA	FALSE		NA	NA	FALSE		NA	NA	FALSE		NA	NA	FALSE		NA	NA	FALSE
HRMYNUX02FI29P	0	0	1	72.1885	0	0	0	0	NA	NA	FALSE		NA	NA	FALSE		NA	NA	FALSE		NA	NA	FALSE		NA	NA	FALSE		NA	NA	FALSE
HRMYNUX02FI2IU	1	27.2346	0	0	0	0	0	0	NA	NA	FALSE		NA	NA	FALSE		NA	NA	FALSE		NA	NA	FALSE		NA	NA	FALSE		NA	NA	FALSE
HRMYNUX02FI8RU	0	0	1	21.6248	0	0	0	0	NA	NA	FALSE		NA	NA	FALSE		NA	NA	FALSE		NA	NA	FALSE		NA	NA	FALSE		NA	NA	FALSE
HRMYNUX02FIANL	1	28.8152	0	0	0	0	0	0	NA	NA	FALSE		NA	NA	FALSE		NA	NA	FALSE		NA	NA	FALSE		NA	NA	FALSE		NA	NA	FALSE
HRMYNUX02FIBBQ	0	0	1	122.72	1	132.344	0	0	NA	NA	FALSE		NA	NA	FALSE		NA	NA	FALSE		-0.108922	1	FALSE		NA	NA	FALSE		NA	NA	FALSE
HRMYNUX02FIC89	0	0	2	71.3146	0	0	0	0	NA	NA	FALSE		NA	NA	FALSE		NA	NA	FALSE		NA	NA	FALSE		NA	NA	FALSE		NA	NA	FALSE
HRMYNUX02FICHS	0	0	1	31.0685	0	0	0	0	NA	NA	FALSE		NA	NA	FALSE		NA	NA	FALSE		NA	NA	FALSE		NA	NA	FALSE		NA	NA	FALSE
HRMYNUX02FICTN	1	20.5234	0	0	0	0	0	0	NA	NA	FALSE		NA	NA	FALSE		NA	NA	FALSE		NA	NA	FALSE		NA	NA	FALSE		NA	NA	FALSE
HRMYNUX02FICZQ	0	0	1	25.2598	0	0	0	0	NA	NA	FALSE		NA	NA	FALSE		NA	NA	FALSE		NA	NA	FALSE		NA	NA	FALSE		NA	NA	FALSE
HRMYNUX02FID7H	1	19.1531	0	0	0	0	0	0	NA	NA	FALSE		NA	NA	FALSE		NA	NA	FALSE		NA	NA	FALSE		NA	NA	FALSE		NA	NA	FALSE
HRMYNUX02FIFBN	1	25.0665	0	0	0	0	0	0	NA	NA	FALSE		NA	NA	FALSE		NA	NA	FALSE		NA	NA	FALSE		NA	NA	FALSE		NA	NA	FALSE
HRMYNUX02FIGBP	1	27.0067	0	0	0	0	0	0	NA	NA	FALSE		NA	NA	FALSE		NA	NA	FALSE		NA	NA	FALSE		NA	NA	FALSE		NA	NA	FALSE
HRMYNUX02FIGKU	0	0	1	30.6801	0	0	0	0	NA	NA	FALSE		NA	NA	FALSE		NA	NA	FALSE		NA	NA	FALSE		NA	NA	FALSE		NA	NA	FALSE
HRMYNUX02FIIWS	1	22.2957	0	0	0	0	0	0	NA	NA	FALSE		NA	NA	FALSE		NA	NA	FALSE		NA	NA	FALSE		NA	NA	FALSE		NA	NA	FALSE
HRMYNUX02FIIX0	1	57.3743	0	0	0	0	0	0	NA	NA	FALSE		NA	NA	FALSE		NA	NA	FALSE		NA	NA	FALSE		NA	NA	FALSE		NA	NA	FALSE
HRMYNUX02FIJ50	0	0	0	0	0	0	0	0	NA	NA	FALSE		NA	NA	FALSE		NA	NA	FALSE		NA	NA	FALSE		NA	NA	FALSE		NA	NA	FALSE
HRMYNUX02FIJYI	1	120.647	0	0	0	0	0	0	NA	NA	FALSE		NA	NA	FALSE		NA	NA	FALSE		NA	NA	FALSE		NA	NA	FALSE		NA	NA	FALSE
HRMYNUX02FIL6E	1	25.2627	0	0	0	0	0	0	NA	NA	FALSE		NA	NA	FALSE		NA	NA	FALSE		NA	NA	FALSE		NA	NA	FALSE		NA	NA	FALSE
HRMYNUX02FIMH4	0	0	1	46.8995	0	0	1	61.6798	NA	NA	FALSE		NA	NA	FALSE		NA	NA	FALSE		NA	NA	FALSE		-0.395224	0.95541	FALSE		NA	NA	FALSE
HRMYNUX02FIPAO	0	0	1	31.6698	0	0	0	0	NA	NA	FALSE		NA	NA	FALSE		NA	NA	FALSE		NA	NA	FALSE		NA	NA	FALSE		NA	NA	FALSE
HRMYNUX02FIQRS	1	23.6433	0	0	0	0	0	0	NA	NA	FALSE		NA	NA	FALSE		NA	NA	FALSE		NA	NA	FALSE		NA	NA	FALSE		NA	NA	FALSE
HRMYNUX02FIS5P	1	23.7302	0	0	0	0	0	0	NA	NA	FALSE		NA	NA	FALSE		NA	NA	FALSE		NA	NA	FALSE		NA	NA	FALSE		NA	NA	FALSE
HRMYNUX02FISHW	1	42.3253	0	0	0	0	0	0	NA	NA	FALSE		NA	NA	FALSE		NA	NA	FALSE		NA	NA	FALSE		NA	NA	FALSE		NA	NA	FALSE
HRMYNUX02FIST3	0	0	1	30.3013	0	0	0	0	NA	NA	FALSE		NA	NA	FALSE		NA	NA	FALSE		NA	NA	FALSE		NA	NA	FALSE		NA	NA	FALSE
HRMYNUX02FITRV	1	45.9403	0	0	0	0	0	0	NA	NA	FALSE		NA	NA	FALSE		NA	NA	FALSE		NA	NA	FALSE		NA	NA	FALSE		NA	NA	FALSE
HRMYNUX02FIUSV	0	0	5	669.384	0	0	0	0	-3.51194	0.131053	FALSE		NA	NA	FALSE		NA	NA	FALSE		3.21301	0.188509	FALSE		2.9267	0.245223	FALSE		NA	NA	FALSE
HRMYNUX02FIXDO	1	26.5076	0	0	0	0	0	0	NA	NA	FALSE		NA	NA	FALSE		NA	NA	FALSE		NA	NA	FALSE		NA	NA	FALSE		NA	NA	FALSE
HRMYNUX02FIXLC	1	25.1642	0	0	0	0	0	0	NA	NA	FALSE		NA	NA	FALSE		NA	NA	FALSE		NA	NA	FALSE		NA	NA	FALSE		NA	NA	FALSE
HRMYNUX02FIXOJ	0	0	1	23.3753	0	0	0	0	NA	NA	FALSE		NA	NA	FALSE		NA	NA	FALSE		NA	NA	FALSE		NA	NA	FALSE		NA	NA	FALSE
HRMYNUX02FIYJC	1	21.4439	0	0	0	0	0	0	NA	NA	FALSE		NA	NA	FALSE		NA	NA	FALSE		NA	NA	FALSE		NA	NA	FALSE		NA	NA	FALSE
HRMYNUX02FJ0IH	1	27.8216	0	0	0	0	0	0	NA	NA	FALSE		NA	NA	FALSE		NA	NA	FALSE		NA	NA	FALSE		NA	NA	FALSE		NA	NA	FALSE
HRMYNUX02FJ2DM	0	0	1	31.9446	0	0	0	0	NA	NA	FALSE		NA	NA	FALSE		NA	NA	FALSE		NA	NA	FALSE		NA	NA	FALSE		NA	NA	FALSE
HRMYNUX02FJ38M	1	23.9948	0	0	0	0	0	0	NA	NA	FALSE		NA	NA	FALSE		NA	NA	FALSE		NA	NA	FALSE		NA	NA	FALSE		NA	NA	FALSE
HRMYNUX02FJ3N5	1	21.1974	0	0	0	0	0	0	NA	NA	FALSE		NA	NA	FALSE		NA	NA	FALSE		NA	NA	FALSE		NA	NA	FALSE		NA	NA	FALSE
HRMYNUX02FJ54E	1	20.1078	0	0	0	0	0	0	NA	NA	FALSE		NA	NA	FALSE		NA	NA	FALSE		NA	NA	FALSE		NA	NA	FALSE		NA	NA	FALSE
HRMYNUX02FJ6XU	1	17.2814	0	0	0	0	0	0	NA	NA	FALSE		NA	NA	FALSE		NA	NA	FALSE		NA	NA	FALSE		NA	NA	FALSE		NA	NA	FALSE
HRMYNUX02FJ7KF	0	0	1	23.7523	0	0	0	0	NA	NA	FALSE		NA	NA	FALSE		NA	NA	FALSE		NA	NA	FALSE		NA	NA	FALSE		NA	NA	FALSE
HRMYNUX02FJ880	1	17.4685	0	0	0	0	0	0	NA	NA	FALSE		NA	NA	FALSE		NA	NA	FALSE		NA	NA	FALSE		NA	NA	FALSE		NA	NA	FALSE
HRMYNUX02FJAEN	0	0	1	26.9222	0	0	0	0	NA	NA	FALSE		NA	NA	FALSE		NA	NA	FALSE		NA	NA	FALSE		NA	NA	FALSE		NA	NA	FALSE
HRMYNUX02FJB0I	1	23.3863	0	0	0	0	0	0	NA	NA	FALSE		NA	NA	FALSE		NA	NA	FALSE		NA	NA	FALSE		NA	NA	FALSE		NA	NA	FALSE
HRMYNUX02FJC1J	0	0	1	25.2598	0	0	0	0	NA	NA	FALSE		NA	NA	FALSE		NA	NA	FALSE		NA	NA	FALSE		NA	NA	FALSE		NA	NA	FALSE
HRMYNUX02FJDJX	1	24.9695	0	0	0	0	0	0	NA	NA	FALSE		NA	NA	FALSE		NA	NA	FALSE		NA	NA	FALSE		NA	NA	FALSE		NA	NA	FALSE
HRMYNUX02FJDNM	0	0	1	103.707	0	0	0	0	NA	NA	FALSE		NA	NA	FALSE		NA	NA	FALSE		NA	NA	FALSE		NA	NA	FALSE		NA	NA	FALSE
HRMYNUX02FJEFV	2	243.57	0	0	0	0	0	0	NA	NA	FALSE		NA	NA	FALSE		NA	NA	FALSE		NA	NA	FALSE		NA	NA	FALSE		NA	NA	FALSE
HRMYNUX02FJEI4	0	0	1	19.5831	0	0	0	0	NA	NA	FALSE		NA	NA	FALSE		NA	NA	FALSE		NA	NA	FALSE		NA	NA	FALSE		NA	NA	FALSE
HRMYNUX02FJEV9	1	15.8981	0	0	0	0	0	0	NA	NA	FALSE		NA	NA	FALSE		NA	NA	FALSE		NA	NA	FALSE		NA	NA	FALSE		NA	NA	FALSE
HRMYNUX02FJEWQ	1	22.9293	0	0	0	0	0	0	NA	NA	FALSE		NA	NA	FALSE		NA	NA	FALSE		NA	NA	FALSE		NA	NA	FALSE		NA	NA	FALSE
HRMYNUX02FJI11	1	30.8833	0	0	0	0	0	0	NA	NA	FALSE		NA	NA	FALSE		NA	NA	FALSE		NA	NA	FALSE		NA	NA	FALSE		NA	NA	FALSE
HRMYNUX02FJIC8	1	71.7179	0	0	0	0	0	0	NA	NA	FALSE		NA	NA	FALSE		NA	NA	FALSE		NA	NA	FALSE		NA	NA	FALSE		NA	NA	FALSE
HRMYNUX02FJMRO	1	26.7272	0	0	0	0	0	0	NA	NA	FALSE		NA	NA	FALSE		NA	NA	FALSE		NA	NA	FALSE		NA	NA	FALSE		NA	NA	FALSE
HRMYNUX02FJNNS	1	129.092	0	0	0	0	0	0	NA	NA	FALSE		NA	NA	FALSE		NA	NA	FALSE		NA	NA	FALSE		NA	NA	FALSE		NA	NA	FALSE
HRMYNUX02FJPIU	0	0	1	27.891	0	0	0	0	NA	NA	FALSE		NA	NA	FALSE		NA	NA	FALSE		NA	NA	FALSE		NA	NA	FALSE		NA	NA	FALSE
HRMYNUX02FJPSB	0	0	1	75.5203	0	0	0	0	NA	NA	FALSE		NA	NA	FALSE		NA	NA	FALSE		NA	NA	FALSE		NA	NA	FALSE		NA	NA	FALSE
HRMYNUX02FJQ28	1	22.5292	0	0	0	0	0	0	NA	NA	FALSE		NA	NA	FALSE		NA	NA	FALSE		NA	NA	FALSE		NA	NA	FALSE		NA	NA	FALSE
HRMYNUX02FJR8V	1	26.8942	0	0	0	0	0	0	NA	NA	FALSE		NA	NA	FALSE		NA	NA	FALSE		NA	NA	FALSE		NA	NA	FALSE		NA	NA	FALSE
HRMYNUX02FJRG5	1	28.6236	0	0	0	0	0	0	NA	NA	FALSE		NA	NA	FALSE		NA	NA	FALSE		NA	NA	FALSE		NA	NA	FALSE		NA	NA	FALSE
HRMYNUX02FJRTH	1	22.1427	0	0	0	0	0	0	NA	NA	FALSE		NA	NA	FALSE		NA	NA	FALSE		NA	NA	FALSE		NA	NA	FALSE		NA	NA	FALSE
HRMYNUX02FJRWM	1	24.1294	0	0	0	0	0	0	NA	NA	FALSE		NA	NA	FALSE		NA	NA	FALSE		NA	NA	FALSE		NA	NA	FALSE		NA	NA	FALSE
HRMYNUX02FJUC8	0	0	1	21.2503	0	0	0	0	NA	NA	FALSE		NA	NA	FALSE		NA	NA	FALSE		NA	NA	FALSE		NA	NA	FALSE		NA	NA	FALSE
HRMYNUX02FJUCV	1	30.5906	0	0	0	0	0	0	NA	NA	FALSE		NA	NA	FALSE		NA	NA	FALSE		NA	NA	FALSE		NA	NA	FALSE		NA	NA	FALSE
HRMYNUX02FJWG6	1	23.557	0	0	0	0	0	0	NA	NA	FALSE		NA	NA	FALSE		NA	NA	FALSE		NA	NA	FALSE		NA	NA	FALSE		NA	NA	FALSE
HRMYNUX02FJXU6	0	0	1	21.947	0	0	0	0	NA	NA	FALSE		NA	NA	FALSE		NA	NA	FALSE		NA	NA	FALSE		NA	NA	FALSE		NA	NA	FALSE
HRMYNUX02FJZM3	1	30.7362	0	0	0	0	0	0	NA	NA	FALSE		NA	NA	FALSE		NA	NA	FALSE		NA	NA	FALSE		NA	NA	FALSE		NA	NA	FALSE
HRMYNUX02FK267	1	28.8152	0	0	0	0	0	0	NA	NA	FALSE		NA	NA	FALSE		NA	NA	FALSE		NA	NA	FALSE		NA	NA	FALSE		NA	NA	FALSE
HRMYNUX02FK2C2	1	29.3391	0	0	0	0	0	0	NA	NA	FALSE		NA	NA	FALSE		NA	NA	FALSE		NA	NA	FALSE		NA	NA	FALSE		NA	NA	FALSE
HRMYNUX02FK2OL	0	0	0	0	0	0	0	0	NA	NA	FALSE		NA	NA	FALSE		NA	NA	FALSE		NA	NA	FALSE		NA	NA	FALSE		NA	NA	FALSE
HRMYNUX02FK4OO	1	26.9504	0	0	0	0	0	0	NA	NA	FALSE		NA	NA	FALSE		NA	NA	FALSE		NA	NA	FALSE		NA	NA	FALSE		NA	NA	FALSE
HRMYNUX02FK5DP	1	18.0801	0	0	0	0	0	0	NA	NA	FALSE		NA	NA	FALSE		NA	NA	FALSE		NA	NA	FALSE		NA	NA	FALSE		NA	NA	FALSE
HRMYNUX02FK7SG	0	0	1	75.135	0	0	0	0	NA	NA	FALSE		NA	NA	FALSE		NA	NA	FALSE		NA	NA	FALSE		NA	NA	FALSE		NA	NA	FALSE
HRMYNUX02FK809	0	0	1	27.0707	0	0	0	0	NA	NA	FALSE		NA	NA	FALSE		NA	NA	FALSE		NA	NA	FALSE		NA	NA	FALSE		NA	NA	FALSE
HRMYNUX02FK82I	1	54.7001	0	0	0	0	0	0	NA	NA	FALSE		NA	NA	FALSE		NA	NA	FALSE		NA	NA	FALSE		NA	NA	FALSE		NA	NA	FALSE
HRMYNUX02FK8V6	0	0	1	51.3117	0	0	0	0	NA	NA	FALSE		NA	NA	FALSE		NA	NA	FALSE		NA	NA	FALSE		NA	NA	FALSE		NA	NA	FALSE
HRMYNUX02FKAXG	0	0	1	24.7503	0	0	0	0	NA	NA	FALSE		NA	NA	FALSE		NA	NA	FALSE		NA	NA	FALSE		NA	NA	FALSE		NA	NA	FALSE
HRMYNUX02FKB0T	1	81.7039	0	0	0	0	0	0	NA	NA	FALSE		NA	NA	FALSE		NA	NA	FALSE		NA	NA	FALSE		NA	NA	FALSE		NA	NA	FALSE
HRMYNUX02FKCFR	0	0	1	38.6521	0	0	0	0	NA	NA	FALSE		NA	NA	FALSE		NA	NA	FALSE		NA	NA	FALSE		NA	NA	FALSE		NA	NA	FALSE
HRMYNUX02FKCWG	1	115.261	0	0	0	0	0	0	NA	NA	FALSE		NA	NA	FALSE		NA	NA	FALSE		NA	NA	FALSE		NA	NA	FALSE		NA	NA	FALSE
HRMYNUX02FKEKB	1	23.344	0	0	0	0	0	0	NA	NA	FALSE		NA	NA	FALSE		NA	NA	FALSE		NA	NA	FALSE		NA	NA	FALSE		NA	NA	FALSE
HRMYNUX02FKGPF	1	36.8835	0	0	0	0	0	0	NA	NA	FALSE		NA	NA	FALSE		NA	NA	FALSE		NA	NA	FALSE		NA	NA	FALSE		NA	NA	FALSE
HRMYNUX02FKHOA	1	28.9444	0	0	0	0	0	0	NA	NA	FALSE		NA	NA	FALSE		NA	NA	FALSE		NA	NA	FALSE		NA	NA	FALSE		NA	NA	FALSE
HRMYNUX02FKIHR	1	19.1531	0	0	0	0	0	0	NA	NA	FALSE		NA	NA	FALSE		NA	NA	FALSE		NA	NA	FALSE		NA	NA	FALSE		NA	NA	FALSE
HRMYNUX02FKK3B	0	0	1	25.1305	0	0	0	0	NA	NA	FALSE		NA	NA	FALSE		NA	NA	FALSE		NA	NA	FALSE		NA	NA	FALSE		NA	NA	FALSE
HRMYNUX02FKLGK	1	100.853	0	0	0	0	0	0	NA	NA	FALSE		NA	NA	FALSE		NA	NA	FALSE		NA	NA	FALSE		NA	NA	FALSE		NA	NA	FALSE
HRMYNUX02FKRA0	1	22.1048	0	0	0	0	0	0	NA	NA	FALSE		NA	NA	FALSE		NA	NA	FALSE		NA	NA	FALSE		NA	NA	FALSE		NA	NA	FALSE
HRMYNUX02FKS5Z	0	0	1	38.0529	0	0	0	0	NA	NA	FALSE		NA	NA	FALSE		NA	NA	FALSE		NA	NA	FALSE		NA	NA	FALSE		NA	NA	FALSE
HRMYNUX02FKT53	1	36.9892	0	0	0	0	0	0	NA	NA	FALSE		NA	NA	FALSE		NA	NA	FALSE		NA	NA	FALSE		NA	NA	FALSE		NA	NA	FALSE
HRMYNUX02FKU6H	1	23.344	0	0	0	0	0	0	NA	NA	FALSE		NA	NA	FALSE		NA	NA	FALSE		NA	NA	FALSE		NA	NA	FALSE		NA	NA	FALSE
HRMYNUX02FKV96	1	32.2731	0	0	0	0	0	0	NA	NA	FALSE		NA	NA	FALSE		NA	NA	FALSE		NA	NA	FALSE		NA	NA	FALSE		NA	NA	FALSE
HRMYNUX02FKW7T	0	0	1	62.9336	0	0	0	0	NA	NA	FALSE		NA	NA	FALSE		NA	NA	FALSE		NA	NA	FALSE		NA	NA	FALSE		NA	NA	FALSE
HRMYNUX02FKWDR	1	47.8119	0	0	0	0	0	0	NA	NA	FALSE		NA	NA	FALSE		NA	NA	FALSE		NA	NA	FALSE		NA	NA	FALSE		NA	NA	FALSE
HRMYNUX02FKWX8	0	0	0	0	0	0	0	0	NA	NA	FALSE		NA	NA	FALSE		NA	NA	FALSE		NA	NA	FALSE		NA	NA	FALSE		NA	NA	FALSE
HRMYNUX02FKXBX	1	33.6178	0	0	0	0	0	0	NA	NA	FALSE		NA	NA	FALSE		NA	NA	FALSE		NA	NA	FALSE		NA	NA	FALSE		NA	NA	FALSE
HRMYNUX02FKY2L	1	35.6608	0	0	0	0	0	0	NA	NA	FALSE		NA	NA	FALSE		NA	NA	FALSE		NA	NA	FALSE		NA	NA	FALSE		NA	NA	FALSE
HRMYNUX02FKYMZ	0	0	0	0	0	0	0	0	NA	NA	FALSE		NA	NA	FALSE		NA	NA	FALSE		NA	NA	FALSE		NA	NA	FALSE		NA	NA	FALSE
HRMYNUX02FL2YB	0	0	1	29.5119	0	0	0	0	NA	NA	FALSE		NA	NA	FALSE		NA	NA	FALSE		NA	NA	FALSE		NA	NA	FALSE		NA	NA	FALSE
HRMYNUX02FL471	0	0	1	25.8359	0	0	0	0	NA	NA	FALSE		NA	NA	FALSE		NA	NA	FALSE		NA	NA	FALSE		NA	NA	FALSE		NA	NA	FALSE
HRMYNUX02FL4OQ	0	0	1	26.1107	0	0	0	0	NA	NA	FALSE		NA	NA	FALSE		NA	NA	FALSE		NA	NA	FALSE		NA	NA	FALSE		NA	NA	FALSE
HRMYNUX02FL7FA	1	30.2324	0	0	0	0	0	0	NA	NA	FALSE		NA	NA	FALSE		NA	NA	FALSE		NA	NA	FALSE		NA	NA	FALSE		NA	NA	FALSE
HRMYNUX02FL8JG	1	23.8618	0	0	0	0	0	0	NA	NA	FALSE		NA	NA	FALSE		NA	NA	FALSE		NA	NA	FALSE		NA	NA	FALSE		NA	NA	FALSE
HRMYNUX02FL9FQ	1	29.0095	0	0	0	0	0	0	NA	NA	FALSE		NA	NA	FALSE		NA	NA	FALSE		NA	NA	FALSE		NA	NA	FALSE		NA	NA	FALSE
HRMYNUX02FLB69	0	0	0	0	0	0	0	0	NA	NA	FALSE		NA	NA	FALSE		NA	NA	FALSE		NA	NA	FALSE		NA	NA	FALSE		NA	NA	FALSE
HRMYNUX02FLD2N	1	40.852	0	0	0	0	0	0	NA	NA	FALSE		NA	NA	FALSE		NA	NA	FALSE		NA	NA	FALSE		NA	NA	FALSE		NA	NA	FALSE
HRMYNUX02FLHXK	0	0	1	22.5866	0	0	0	0	NA	NA	FALSE		NA	NA	FALSE		NA	NA	FALSE		NA	NA	FALSE		NA	NA	FALSE		NA	NA	FALSE
HRMYNUX02FLI9F	0	0	1	22.7611	0	0	0	0	NA	NA	FALSE		NA	NA	FALSE		NA	NA	FALSE		NA	NA	FALSE		NA	NA	FALSE		NA	NA	FALSE
HRMYNUX02FLKAY	0	0	1	37.5675	0	0	0	0	NA	NA	FALSE		NA	NA	FALSE		NA	NA	FALSE		NA	NA	FALSE		NA	NA	FALSE		NA	NA	FALSE
HRMYNUX02FLKFL	0	0	1	32.7255	0	0	0	0	NA	NA	FALSE		NA	NA	FALSE		NA	NA	FALSE		NA	NA	FALSE		NA	NA	FALSE		NA	NA	FALSE
HRMYNUX02FLKFX	0	0	1	38.9589	0	0	0	0	NA	NA	FALSE		NA	NA	FALSE		NA	NA	FALSE		NA	NA	FALSE		NA	NA	FALSE		NA	NA	FALSE
HRMYNUX02FLKSE	0	0	1	19.557	0	0	0	0	NA	NA	FALSE		NA	NA	FALSE		NA	NA	FALSE		NA	NA	FALSE		NA	NA	FALSE		NA	NA	FALSE
HRMYNUX02FLLF6	1	24.2655	0	0	0	0	0	0	NA	NA	FALSE		NA	NA	FALSE		NA	NA	FALSE		NA	NA	FALSE		NA	NA	FALSE		NA	NA	FALSE
HRMYNUX02FLMQ9	0	0	1	20.4534	0	0	0	0	NA	NA	FALSE		NA	NA	FALSE		NA	NA	FALSE		NA	NA	FALSE		NA	NA	FALSE		NA	NA	FALSE
HRMYNUX02FLMZU	0	0	2	137.63	0	0	1	90.5021	NA	NA	FALSE		NA	NA	FALSE		NA	NA	FALSE		NA	NA	FALSE		0.604776	0.984136	FALSE		NA	NA	FALSE
HRMYNUX02FLNCB	0	0	1	36.1829	0	0	0	0	NA	NA	FALSE		NA	NA	FALSE		NA	NA	FALSE		NA	NA	FALSE		NA	NA	FALSE		NA	NA	FALSE
HRMYNUX02FLOW9	1	82.7514	0	0	0	0	0	0	NA	NA	FALSE		NA	NA	FALSE		NA	NA	FALSE		NA	NA	FALSE		NA	NA	FALSE		NA	NA	FALSE
HRMYNUX02FLQ05	0	0	1	23.5623	0	0	0	0	NA	NA	FALSE		NA	NA	FALSE		NA	NA	FALSE		NA	NA	FALSE		NA	NA	FALSE		NA	NA	FALSE
HRMYNUX02FLQ1G	1	25.3619	0	0	0	0	0	0	NA	NA	FALSE		NA	NA	FALSE		NA	NA	FALSE		NA	NA	FALSE		NA	NA	FALSE		NA	NA	FALSE
HRMYNUX02FLQFV	1	20.0454	0	0	0	0	0	0	NA	NA	FALSE		NA	NA	FALSE		NA	NA	FALSE		NA	NA	FALSE		NA	NA	FALSE		NA	NA	FALSE
HRMYNUX02FLSH8	0	0	0	0	0	0	0	0	NA	NA	FALSE		NA	NA	FALSE		NA	NA	FALSE		NA	NA	FALSE		NA	NA	FALSE		NA	NA	FALSE
HRMYNUX02FLT9S	0	0	1	26.4864	0	0	0	0	NA	NA	FALSE		NA	NA	FALSE		NA	NA	FALSE		NA	NA	FALSE		NA	NA	FALSE		NA	NA	FALSE
HRMYNUX02FLURO	1	70.5422	0	0	0	0	0	0	NA	NA	FALSE		NA	NA	FALSE		NA	NA	FALSE		NA	NA	FALSE		NA	NA	FALSE		NA	NA	FALSE
HRMYNUX02FLXZQ	0	0	1	25.2165	0	0	0	0	NA	NA	FALSE		NA	NA	FALSE		NA	NA	FALSE		NA	NA	FALSE		NA	NA	FALSE		NA	NA	FALSE
HRMYNUX02FLYV8	0	0	1	26.2972	0	0	0	0	NA	NA	FALSE		NA	NA	FALSE		NA	NA	FALSE		NA	NA	FALSE		NA	NA	FALSE		NA	NA	FALSE
HRMYNUX02FM0MS	0	0	0	0	0	0	0	0	NA	NA	FALSE		NA	NA	FALSE		NA	NA	FALSE		NA	NA	FALSE		NA	NA	FALSE		NA	NA	FALSE
HRMYNUX02FM0PF	1	19.9833	0	0	0	0	0	0	NA	NA	FALSE		NA	NA	FALSE		NA	NA	FALSE		NA	NA	FALSE		NA	NA	FALSE		NA	NA	FALSE
HRMYNUX02FM1AA	0	0	1	44.6256	0	0	0	0	NA	NA	FALSE		NA	NA	FALSE		NA	NA	FALSE		NA	NA	FALSE		NA	NA	FALSE		NA	NA	FALSE
HRMYNUX02FM246	1	21.0248	0	0	0	0	0	0	NA	NA	FALSE		NA	NA	FALSE		NA	NA	FALSE		NA	NA	FALSE		NA	NA	FALSE		NA	NA	FALSE
HRMYNUX02FM2UD	0	0	1	109.899	0	0	0	0	NA	NA	FALSE		NA	NA	FALSE		NA	NA	FALSE		NA	NA	FALSE		NA	NA	FALSE		NA	NA	FALSE
HRMYNUX02FM3O7	0	0	1	28.4844	0	0	0	0	NA	NA	FALSE		NA	NA	FALSE		NA	NA	FALSE		NA	NA	FALSE		NA	NA	FALSE		NA	NA	FALSE
HRMYNUX02FM3ZF	0	0	0	0	0	0	0	0	NA	NA	FALSE		NA	NA	FALSE		NA	NA	FALSE		NA	NA	FALSE		NA	NA	FALSE		NA	NA	FALSE
HRMYNUX02FM41Z	0	0	1	26.3443	0	0	0	0	NA	NA	FALSE		NA	NA	FALSE		NA	NA	FALSE		NA	NA	FALSE		NA	NA	FALSE		NA	NA	FALSE
HRMYNUX02FM43R	0	0	1	85.6189	0	0	0	0	NA	NA	FALSE		NA	NA	FALSE		NA	NA	FALSE		NA	NA	FALSE		NA	NA	FALSE		NA	NA	FALSE
HRMYNUX02FM6U8	0	0	0	0	0	0	0	0	NA	NA	FALSE		NA	NA	FALSE		NA	NA	FALSE		NA	NA	FALSE		NA	NA	FALSE		NA	NA	FALSE
HRMYNUX02FM7AY	1	69.4044	0	0	0	0	0	0	NA	NA	FALSE		NA	NA	FALSE		NA	NA	FALSE		NA	NA	FALSE		NA	NA	FALSE		NA	NA	FALSE
HRMYNUX02FM7TG	0	0	1	150.27	0	0	0	0	NA	NA	FALSE		NA	NA	FALSE		NA	NA	FALSE		NA	NA	FALSE		NA	NA	FALSE		NA	NA	FALSE
HRMYNUX02FM7V3	1	51.4312	0	0	0	0	0	0	NA	NA	FALSE		NA	NA	FALSE		NA	NA	FALSE		NA	NA	FALSE		NA	NA	FALSE		NA	NA	FALSE
HRMYNUX02FMAG6	1	100.071	0	0	0	0	0	0	NA	NA	FALSE		NA	NA	FALSE		NA	NA	FALSE		NA	NA	FALSE		NA	NA	FALSE		NA	NA	FALSE
HRMYNUX02FMAIW	0	0	1	33.1677	0	0	0	0	NA	NA	FALSE		NA	NA	FALSE		NA	NA	FALSE		NA	NA	FALSE		NA	NA	FALSE		NA	NA	FALSE
HRMYNUX02FMANF	0	0	1	24.6262	0	0	0	0	NA	NA	FALSE		NA	NA	FALSE		NA	NA	FALSE		NA	NA	FALSE		NA	NA	FALSE		NA	NA	FALSE
HRMYNUX02FMBJL	2	102.862	0	0	0	0	0	0	NA	NA	FALSE		NA	NA	FALSE		NA	NA	FALSE		NA	NA	FALSE		NA	NA	FALSE		NA	NA	FALSE
HRMYNUX02FMD1G	1	30.3033	0	0	0	0	0	0	NA	NA	FALSE		NA	NA	FALSE		NA	NA	FALSE		NA	NA	FALSE		NA	NA	FALSE		NA	NA	FALSE
HRMYNUX02FMEEW	1	19.8909	0	0	0	0	0	0	NA	NA	FALSE		NA	NA	FALSE		NA	NA	FALSE		NA	NA	FALSE		NA	NA	FALSE		NA	NA	FALSE
HRMYNUX02FMF9G	0	0	1	26.4389	0	0	0	0	NA	NA	FALSE		NA	NA	FALSE		NA	NA	FALSE		NA	NA	FALSE		NA	NA	FALSE		NA	NA	FALSE
HRMYNUX02FMFR0	0	0	1	62.6658	0	0	0	0	NA	NA	FALSE		NA	NA	FALSE		NA	NA	FALSE		NA	NA	FALSE		NA	NA	FALSE		NA	NA	FALSE
HRMYNUX02FMJYF	1	73.3479	3	251.019	0	0	0	0	-1.77497	0.540812	FALSE		NA	NA	FALSE		NA	NA	FALSE		NA	NA	FALSE		NA	NA	FALSE		NA	NA	FALSE
HRMYNUX02FMK3R	1	89.0291	0	0	0	0	0	0	NA	NA	FALSE		NA	NA	FALSE		NA	NA	FALSE		NA	NA	FALSE		NA	NA	FALSE		NA	NA	FALSE
HRMYNUX02FMKTM	1	18.709	0	0	0	0	0	0	NA	NA	FALSE		NA	NA	FALSE		NA	NA	FALSE		NA	NA	FALSE		NA	NA	FALSE		NA	NA	FALSE
HRMYNUX02FMLSO	0	0	1	34.8143	0	0	0	0	NA	NA	FALSE		NA	NA	FALSE		NA	NA	FALSE		NA	NA	FALSE		NA	NA	FALSE		NA	NA	FALSE
HRMYNUX02FMLXW	1	23.344	0	0	0	0	0	0	NA	NA	FALSE		NA	NA	FALSE		NA	NA	FALSE		NA	NA	FALSE		NA	NA	FALSE		NA	NA	FALSE
HRMYNUX02FMN07	2	121.785	0	0	0	0	0	0	NA	NA	FALSE		NA	NA	FALSE		NA	NA	FALSE		NA	NA	FALSE		NA	NA	FALSE		NA	NA	FALSE
HRMYNUX02FMNC8	1	19.0402	0	0	0	0	0	0	NA	NA	FALSE		NA	NA	FALSE		NA	NA	FALSE		NA	NA	FALSE		NA	NA	FALSE		NA	NA	FALSE
HRMYNUX02FMRMO	1	23.0111	0	0	0	0	0	0	NA	NA	FALSE		NA	NA	FALSE		NA	NA	FALSE		NA	NA	FALSE		NA	NA	FALSE		NA	NA	FALSE
HRMYNUX02FMTLU	1	26.2383	0	0	0	0	0	0	NA	NA	FALSE		NA	NA	FALSE		NA	NA	FALSE		NA	NA	FALSE		NA	NA	FALSE		NA	NA	FALSE
HRMYNUX02FMVOY	1	40.595	0	0	0	0	0	0	NA	NA	FALSE		NA	NA	FALSE		NA	NA	FALSE		NA	NA	FALSE		NA	NA	FALSE		NA	NA	FALSE
HRMYNUX02FMYCB	1	23.6	0	0	0	0	0	0	NA	NA	FALSE		NA	NA	FALSE		NA	NA	FALSE		NA	NA	FALSE		NA	NA	FALSE		NA	NA	FALSE
HRMYNUX02FMYCO	1	34.242	0	0	0	0	0	0	NA	NA	FALSE		NA	NA	FALSE		NA	NA	FALSE		NA	NA	FALSE		NA	NA	FALSE		NA	NA	FALSE
HRMYNUX02FMYDO	0	0	1	41.8365	0	0	0	0	NA	NA	FALSE		NA	NA	FALSE		NA	NA	FALSE		NA	NA	FALSE		NA	NA	FALSE		NA	NA	FALSE
HRMYNUX02FN1TQ	1	140.318	0	0	0	0	0	0	NA	NA	FALSE		NA	NA	FALSE		NA	NA	FALSE		NA	NA	FALSE		NA	NA	FALSE		NA	NA	FALSE
HRMYNUX02FN2F8	1	25.5628	0	0	0	0	0	0	NA	NA	FALSE		NA	NA	FALSE		NA	NA	FALSE		NA	NA	FALSE		NA	NA	FALSE		NA	NA	FALSE
HRMYNUX02FN2FW	0	0	1	32.3658	0	0	0	0	NA	NA	FALSE		NA	NA	FALSE		NA	NA	FALSE		NA	NA	FALSE		NA	NA	FALSE		NA	NA	FALSE
HRMYNUX02FN543	1	19.2963	0	0	0	0	0	0	NA	NA	FALSE		NA	NA	FALSE		NA	NA	FALSE		NA	NA	FALSE		NA	NA	FALSE		NA	NA	FALSE
HRMYNUX02FN5HL	0	0	0	0	0	0	0	0	NA	NA	FALSE		NA	NA	FALSE		NA	NA	FALSE		NA	NA	FALSE		NA	NA	FALSE		NA	NA	FALSE
HRMYNUX02FN5LH	1	26.0792	0	0	1	32.0835	0	0	NA	NA	FALSE		-0.29893	0.963761	FALSE		NA	NA	FALSE		NA	NA	FALSE		NA	NA	FALSE		NA	NA	FALSE
HRMYNUX02FN5Q8	1	22.8482	0	0	0	0	0	0	NA	NA	FALSE		NA	NA	FALSE		NA	NA	FALSE		NA	NA	FALSE		NA	NA	FALSE		NA	NA	FALSE
HRMYNUX02FN5UX	1	26.617	0	0	0	0	0	0	NA	NA	FALSE		NA	NA	FALSE		NA	NA	FALSE		NA	NA	FALSE		NA	NA	FALSE		NA	NA	FALSE
HRMYNUX02FN5X2	0	0	1	26.6784	0	0	0	0	NA	NA	FALSE		NA	NA	FALSE		NA	NA	FALSE		NA	NA	FALSE		NA	NA	FALSE		NA	NA	FALSE
HRMYNUX02FN6I0	1	19.7087	0	0	0	0	0	0	NA	NA	FALSE		NA	NA	FALSE		NA	NA	FALSE		NA	NA	FALSE		NA	NA	FALSE		NA	NA	FALSE
HRMYNUX02FN6XK	0	0	1	22.4489	0	0	0	0	NA	NA	FALSE		NA	NA	FALSE		NA	NA	FALSE		NA	NA	FALSE		NA	NA	FALSE		NA	NA	FALSE
HRMYNUX02FN7DZ	0	0	1	93.7991	0	0	0	0	NA	NA	FALSE		NA	NA	FALSE		NA	NA	FALSE		NA	NA	FALSE		NA	NA	FALSE		NA	NA	FALSE
HRMYNUX02FN9NJ	1	113.239	0	0	0	0	0	0	NA	NA	FALSE		NA	NA	FALSE		NA	NA	FALSE		NA	NA	FALSE		NA	NA	FALSE		NA	NA	FALSE
HRMYNUX02FN9OU	0	0	1	30.1155	0	0	0	0	NA	NA	FALSE		NA	NA	FALSE		NA	NA	FALSE		NA	NA	FALSE		NA	NA	FALSE		NA	NA	FALSE
HRMYNUX02FNBMQ	1	66.8872	0	0	0	0	0	0	NA	NA	FALSE		NA	NA	FALSE		NA	NA	FALSE		NA	NA	FALSE		NA	NA	FALSE		NA	NA	FALSE
HRMYNUX02FND8H	1	31.1066	0	0	0	0	0	0	NA	NA	FALSE		NA	NA	FALSE		NA	NA	FALSE		NA	NA	FALSE		NA	NA	FALSE		NA	NA	FALSE
HRMYNUX02FNDD4	0	0	1	84.6348	0	0	0	0	NA	NA	FALSE		NA	NA	FALSE		NA	NA	FALSE		NA	NA	FALSE		NA	NA	FALSE		NA	NA	FALSE
HRMYNUX02FNDLR	0	0	1	102.267	0	0	0	0	NA	NA	FALSE		NA	NA	FALSE		NA	NA	FALSE		NA	NA	FALSE		NA	NA	FALSE		NA	NA	FALSE
HRMYNUX02FNDVG	1	19.2675	0	0	0	0	0	0	NA	NA	FALSE		NA	NA	FALSE		NA	NA	FALSE		NA	NA	FALSE		NA	NA	FALSE		NA	NA	FALSE
HRMYNUX02FNEPO	1	92.2087	0	0	0	0	0	0	NA	NA	FALSE		NA	NA	FALSE		NA	NA	FALSE		NA	NA	FALSE		NA	NA	FALSE		NA	NA	FALSE
HRMYNUX02FNJ0C	0	0	1	98.1764	0	0	0	0	NA	NA	FALSE		NA	NA	FALSE		NA	NA	FALSE		NA	NA	FALSE		NA	NA	FALSE		NA	NA	FALSE
HRMYNUX02FNKT0	0	0	1	32.7255	0	0	0	0	NA	NA	FALSE		NA	NA	FALSE		NA	NA	FALSE		NA	NA	FALSE		NA	NA	FALSE		NA	NA	FALSE
HRMYNUX02FNMTJ	1	74.1909	0	0	0	0	0	0	NA	NA	FALSE		NA	NA	FALSE		NA	NA	FALSE		NA	NA	FALSE		NA	NA	FALSE		NA	NA	FALSE
HRMYNUX02FNNGB	0	0	1	32.9451	0	0	0	0	NA	NA	FALSE		NA	NA	FALSE		NA	NA	FALSE		NA	NA	FALSE		NA	NA	FALSE		NA	NA	FALSE
HRMYNUX02FNPI2	1	26.8942	0	0	0	0	0	0	NA	NA	FALSE		NA	NA	FALSE		NA	NA	FALSE		NA	NA	FALSE		NA	NA	FALSE		NA	NA	FALSE
HRMYNUX02FNS4O	1	26.2917	0	0	0	0	0	0	NA	NA	FALSE		NA	NA	FALSE		NA	NA	FALSE		NA	NA	FALSE		NA	NA	FALSE		NA	NA	FALSE
HRMYNUX02FNSBT	0	0	1	33.9319	0	0	0	0	NA	NA	FALSE		NA	NA	FALSE		NA	NA	FALSE		NA	NA	FALSE		NA	NA	FALSE		NA	NA	FALSE
HRMYNUX02FNSQF	0	0	1	28.7626	0	0	0	0	NA	NA	FALSE		NA	NA	FALSE		NA	NA	FALSE		NA	NA	FALSE		NA	NA	FALSE		NA	NA	FALSE
HRMYNUX02FNTUM	1	32.3539	0	0	0	0	0	0	NA	NA	FALSE		NA	NA	FALSE		NA	NA	FALSE		NA	NA	FALSE		NA	NA	FALSE		NA	NA	FALSE
HRMYNUX02FNV6R	0	0	1	33.7763	0	0	0	0	NA	NA	FALSE		NA	NA	FALSE		NA	NA	FALSE		NA	NA	FALSE		NA	NA	FALSE		NA	NA	FALSE
HRMYNUX02FNVSB	1	33.8825	0	0	0	0	0	0	NA	NA	FALSE		NA	NA	FALSE		NA	NA	FALSE		NA	NA	FALSE		NA	NA	FALSE		NA	NA	FALSE
HRMYNUX02FNZL3	1	22.1048	0	0	0	0	0	0	NA	NA	FALSE		NA	NA	FALSE		NA	NA	FALSE		NA	NA	FALSE		NA	NA	FALSE		NA	NA	FALSE
HRMYNUX02FNZMG	1	49.4606	0	0	0	0	0	0	NA	NA	FALSE		NA	NA	FALSE		NA	NA	FALSE		NA	NA	FALSE		NA	NA	FALSE		NA	NA	FALSE
HRMYNUX02FO0DS	1	29.7448	0	0	0	0	0	0	NA	NA	FALSE		NA	NA	FALSE		NA	NA	FALSE		NA	NA	FALSE		NA	NA	FALSE		NA	NA	FALSE
HRMYNUX02FO10S	0	0	1	31.0031	0	0	0	0	NA	NA	FALSE		NA	NA	FALSE		NA	NA	FALSE		NA	NA	FALSE		NA	NA	FALSE		NA	NA	FALSE
HRMYNUX02FO1TU	0	0	1	27.3218	0	0	0	0	NA	NA	FALSE		NA	NA	FALSE		NA	NA	FALSE		NA	NA	FALSE		NA	NA	FALSE		NA	NA	FALSE
HRMYNUX02FO402	0	0	1	28.3201	0	0	0	0	NA	NA	FALSE		NA	NA	FALSE		NA	NA	FALSE		NA	NA	FALSE		NA	NA	FALSE		NA	NA	FALSE
HRMYNUX02FO4I6	0	0	1	22.145	0	0	0	0	NA	NA	FALSE		NA	NA	FALSE		NA	NA	FALSE		NA	NA	FALSE		NA	NA	FALSE		NA	NA	FALSE
HRMYNUX02FO4Z2	1	20.9565	0	0	0	0	0	0	NA	NA	FALSE		NA	NA	FALSE		NA	NA	FALSE		NA	NA	FALSE		NA	NA	FALSE		NA	NA	FALSE
HRMYNUX02FO4ZG	2	44.6686	0	0	0	0	0	0	NA	NA	FALSE		NA	NA	FALSE		NA	NA	FALSE		NA	NA	FALSE		NA	NA	FALSE		NA	NA	FALSE
HRMYNUX02FO5M0	1	23.7302	0	0	0	0	0	0	NA	NA	FALSE		NA	NA	FALSE		NA	NA	FALSE		NA	NA	FALSE		NA	NA	FALSE		NA	NA	FALSE
HRMYNUX02FO8RN	1	44.5146	0	0	0	0	0	0	NA	NA	FALSE		NA	NA	FALSE		NA	NA	FALSE		NA	NA	FALSE		NA	NA	FALSE		NA	NA	FALSE
HRMYNUX02FO9AU	1	22.1808	0	0	0	0	0	0	NA	NA	FALSE		NA	NA	FALSE		NA	NA	FALSE		NA	NA	FALSE		NA	NA	FALSE		NA	NA	FALSE
HRMYNUX02FO9B1	1	23.6433	0	0	0	0	0	0	NA	NA	FALSE		NA	NA	FALSE		NA	NA	FALSE		NA	NA	FALSE		NA	NA	FALSE		NA	NA	FALSE
HRMYNUX02FOB2G	0	0	1	21.6566	0	0	0	0	NA	NA	FALSE		NA	NA	FALSE		NA	NA	FALSE		NA	NA	FALSE		NA	NA	FALSE		NA	NA	FALSE
HRMYNUX02FOB2Z	0	0	0	0	0	0	0	0	NA	NA	FALSE		NA	NA	FALSE		NA	NA	FALSE		NA	NA	FALSE		NA	NA	FALSE		NA	NA	FALSE
HRMYNUX02FOBEU	0	0	1	24.6262	0	0	0	0	NA	NA	FALSE		NA	NA	FALSE		NA	NA	FALSE		NA	NA	FALSE		NA	NA	FALSE		NA	NA	FALSE
HRMYNUX02FOFSL	1	31.4859	0	0	0	0	0	0	NA	NA	FALSE		NA	NA	FALSE		NA	NA	FALSE		NA	NA	FALSE		NA	NA	FALSE		NA	NA	FALSE
HRMYNUX02FOGK9	1	28.0027	0	0	0	0	0	0	NA	NA	FALSE		NA	NA	FALSE		NA	NA	FALSE		NA	NA	FALSE		NA	NA	FALSE		NA	NA	FALSE
HRMYNUX02FOGYT	0	0	1	42.3174	0	0	0	0	NA	NA	FALSE		NA	NA	FALSE		NA	NA	FALSE		NA	NA	FALSE		NA	NA	FALSE		NA	NA	FALSE
HRMYNUX02FOH18	0	0	3	308.947	0	0	0	0	NA	NA	FALSE		NA	NA	FALSE		NA	NA	FALSE		NA	NA	FALSE		NA	NA	FALSE		NA	NA	FALSE
HRMYNUX02FOH81	0	0	1	40.3465	0	0	0	0	NA	NA	FALSE		NA	NA	FALSE		NA	NA	FALSE		NA	NA	FALSE		NA	NA	FALSE		NA	NA	FALSE
HRMYNUX02FOJ4F	0	0	1	22.726	0	0	0	0	NA	NA	FALSE		NA	NA	FALSE		NA	NA	FALSE		NA	NA	FALSE		NA	NA	FALSE		NA	NA	FALSE
HRMYNUX02FOMJV	1	44.9799	0	0	0	0	0	0	NA	NA	FALSE		NA	NA	FALSE		NA	NA	FALSE		NA	NA	FALSE		NA	NA	FALSE		NA	NA	FALSE
HRMYNUX02FOMRM	1	22.5686	0	0	0	0	0	0	NA	NA	FALSE		NA	NA	FALSE		NA	NA	FALSE		NA	NA	FALSE		NA	NA	FALSE		NA	NA	FALSE
HRMYNUX02FOPWE	0	0	1	59.1424	0	0	0	0	NA	NA	FALSE		NA	NA	FALSE		NA	NA	FALSE		NA	NA	FALSE		NA	NA	FALSE		NA	NA	FALSE
HRMYNUX02FOQA1	0	0	1	22.8317	0	0	0	0	NA	NA	FALSE		NA	NA	FALSE		NA	NA	FALSE		NA	NA	FALSE		NA	NA	FALSE		NA	NA	FALSE
HRMYNUX02FORM2	0	0	1	78.7511	0	0	0	0	NA	NA	FALSE		NA	NA	FALSE		NA	NA	FALSE		NA	NA	FALSE		NA	NA	FALSE		NA	NA	FALSE
HRMYNUX02FOUA3	1	138.809	0	0	0	0	0	0	NA	NA	FALSE		NA	NA	FALSE		NA	NA	FALSE		NA	NA	FALSE		NA	NA	FALSE		NA	NA	FALSE
HRMYNUX02FOUY5	1	45.2955	1	51.6718	0	0	0	0	-0.190008	0.984423	FALSE		NA	NA	FALSE		NA	NA	FALSE		NA	NA	FALSE		NA	NA	FALSE		NA	NA	FALSE
HRMYNUX02FOVLZ	0	0	1	27.6813	0	0	0	0	NA	NA	FALSE		NA	NA	FALSE		NA	NA	FALSE		NA	NA	FALSE		NA	NA	FALSE		NA	NA	FALSE
HRMYNUX02FOWLQ	1	48.5309	0	0	0	0	0	0	NA	NA	FALSE		NA	NA	FALSE		NA	NA	FALSE		NA	NA	FALSE		NA	NA	FALSE		NA	NA	FALSE
HRMYNUX02FOXN9	1	22.4899	0	0	0	0	0	0	NA	NA	FALSE		NA	NA	FALSE		NA	NA	FALSE		NA	NA	FALSE		NA	NA	FALSE		NA	NA	FALSE
HRMYNUX02FOYIM	0	0	1	24.7503	0	0	0	0	NA	NA	FALSE		NA	NA	FALSE		NA	NA	FALSE		NA	NA	FALSE		NA	NA	FALSE		NA	NA	FALSE
HRMYNUX02FOYN9	1	20.5234	0	0	0	0	0	0	NA	NA	FALSE		NA	NA	FALSE		NA	NA	FALSE		NA	NA	FALSE		NA	NA	FALSE		NA	NA	FALSE
HRMYNUX02FOYXA	0	0	1	30.3013	0	0	0	0	NA	NA	FALSE		NA	NA	FALSE		NA	NA	FALSE		NA	NA	FALSE		NA	NA	FALSE		NA	NA	FALSE
HRMYNUX02FP06A	0	0	1	28.9321	0	0	0	0	NA	NA	FALSE		NA	NA	FALSE		NA	NA	FALSE		NA	NA	FALSE		NA	NA	FALSE		NA	NA	FALSE
HRMYNUX02FP09F	0	0	1	25.5225	0	0	0	0	NA	NA	FALSE		NA	NA	FALSE		NA	NA	FALSE		NA	NA	FALSE		NA	NA	FALSE		NA	NA	FALSE
HRMYNUX02FP0FY	1	24.7778	0	0	0	0	0	0	NA	NA	FALSE		NA	NA	FALSE		NA	NA	FALSE		NA	NA	FALSE		NA	NA	FALSE		NA	NA	FALSE
HRMYNUX02FP0PN	0	0	0	0	0	0	0	0	NA	NA	FALSE		NA	NA	FALSE		NA	NA	FALSE		NA	NA	FALSE		NA	NA	FALSE		NA	NA	FALSE
HRMYNUX02FP2L3	1	23.7739	0	0	0	0	0	0	NA	NA	FALSE		NA	NA	FALSE		NA	NA	FALSE		NA	NA	FALSE		NA	NA	FALSE		NA	NA	FALSE
HRMYNUX02FP3L8	0	0	1	41.2506	0	0	0	0	NA	NA	FALSE		NA	NA	FALSE		NA	NA	FALSE		NA	NA	FALSE		NA	NA	FALSE		NA	NA	FALSE
HRMYNUX02FP3WE	1	21.0248	0	0	0	0	0	0	NA	NA	FALSE		NA	NA	FALSE		NA	NA	FALSE		NA	NA	FALSE		NA	NA	FALSE		NA	NA	FALSE
HRMYNUX02FP42P	0	0	1	83.2003	0	0	0	0	NA	NA	FALSE		NA	NA	FALSE		NA	NA	FALSE		NA	NA	FALSE		NA	NA	FALSE		NA	NA	FALSE
HRMYNUX02FP4GQ	0	0	1	25.7456	0	0	0	0	NA	NA	FALSE		NA	NA	FALSE		NA	NA	FALSE		NA	NA	FALSE		NA	NA	FALSE		NA	NA	FALSE
HRMYNUX02FP511	1	60.0429	0	0	0	0	0	0	NA	NA	FALSE		NA	NA	FALSE		NA	NA	FALSE		NA	NA	FALSE		NA	NA	FALSE		NA	NA	FALSE
HRMYNUX02FP5EK	1	23.8178	0	0	0	0	0	0	NA	NA	FALSE		NA	NA	FALSE		NA	NA	FALSE		NA	NA	FALSE		NA	NA	FALSE		NA	NA	FALSE
HRMYNUX02FP7K6	0	0	1	26.1107	1	28.1584	0	0	NA	NA	FALSE		NA	NA	FALSE		NA	NA	FALSE		-0.108922	1	FALSE		NA	NA	FALSE		NA	NA	FALSE
HRMYNUX02FP7UX	0	0	1	120.709	0	0	0	0	NA	NA	FALSE		NA	NA	FALSE		NA	NA	FALSE		NA	NA	FALSE		NA	NA	FALSE		NA	NA	FALSE
HRMYNUX02FP9J1	0	0	1	26.0645	0	0	0	0	NA	NA	FALSE		NA	NA	FALSE		NA	NA	FALSE		NA	NA	FALSE		NA	NA	FALSE		NA	NA	FALSE
HRMYNUX02FP9ZL	1	22.7676	0	0	0	0	0	0	NA	NA	FALSE		NA	NA	FALSE		NA	NA	FALSE		NA	NA	FALSE		NA	NA	FALSE		NA	NA	FALSE
HRMYNUX02FPA4V	1	34.4246	0	0	0	0	0	0	NA	NA	FALSE		NA	NA	FALSE		NA	NA	FALSE		NA	NA	FALSE		NA	NA	FALSE		NA	NA	FALSE
HRMYNUX02FPA80	0	0	1	124.8	0	0	0	0	NA	NA	FALSE		NA	NA	FALSE		NA	NA	FALSE		NA	NA	FALSE		NA	NA	FALSE		NA	NA	FALSE
HRMYNUX02FPC6I	0	0	2	177.427	0	0	0	0	NA	NA	FALSE		NA	NA	FALSE		NA	NA	FALSE		NA	NA	FALSE		NA	NA	FALSE		NA	NA	FALSE
HRMYNUX02FPCAI	0	0	1	40.4573	0	0	0	0	NA	NA	FALSE		NA	NA	FALSE		NA	NA	FALSE		NA	NA	FALSE		NA	NA	FALSE		NA	NA	FALSE
HRMYNUX02FPE4Z	1	107.577	0	0	0	0	0	0	NA	NA	FALSE		NA	NA	FALSE		NA	NA	FALSE		NA	NA	FALSE		NA	NA	FALSE		NA	NA	FALSE
HRMYNUX02FPEZ6	1	29.2064	0	0	0	0	0	0	NA	NA	FALSE		NA	NA	FALSE		NA	NA	FALSE		NA	NA	FALSE		NA	NA	FALSE		NA	NA	FALSE
HRMYNUX02FPFX0	0	0	1	22.8672	0	0	0	0	NA	NA	FALSE		NA	NA	FALSE		NA	NA	FALSE		NA	NA	FALSE		NA	NA	FALSE		NA	NA	FALSE
HRMYNUX02FPH1G	0	0	1	24.5851	0	0	0	0	NA	NA	FALSE		NA	NA	FALSE		NA	NA	FALSE		NA	NA	FALSE		NA	NA	FALSE		NA	NA	FALSE
HRMYNUX02FPMLS	0	0	1	38.5509	0	0	0	0	NA	NA	FALSE		NA	NA	FALSE		NA	NA	FALSE		NA	NA	FALSE		NA	NA	FALSE		NA	NA	FALSE
HRMYNUX02FPN8I	0	0	0	0	0	0	0	0	NA	NA	FALSE		NA	NA	FALSE		NA	NA	FALSE		NA	NA	FALSE		NA	NA	FALSE		NA	NA	FALSE
HRMYNUX02FPOCZ	1	35.3677	0	0	0	0	0	0	NA	NA	FALSE		NA	NA	FALSE		NA	NA	FALSE		NA	NA	FALSE		NA	NA	FALSE		NA	NA	FALSE
HRMYNUX02FPOY4	0	0	1	29.0463	0	0	0	0	NA	NA	FALSE		NA	NA	FALSE		NA	NA	FALSE		NA	NA	FALSE		NA	NA	FALSE		NA	NA	FALSE
HRMYNUX02FPTNF	1	28.7511	0	0	0	0	0	0	NA	NA	FALSE		NA	NA	FALSE		NA	NA	FALSE		NA	NA	FALSE		NA	NA	FALSE		NA	NA	FALSE
HRMYNUX02FPUZ7	0	0	1	102.267	0	0	0	0	NA	NA	FALSE		NA	NA	FALSE		NA	NA	FALSE		NA	NA	FALSE		NA	NA	FALSE		NA	NA	FALSE
HRMYNUX02FPVJ7	1	29.1405	0	0	0	0	0	0	NA	NA	FALSE		NA	NA	FALSE		NA	NA	FALSE		NA	NA	FALSE		NA	NA	FALSE		NA	NA	FALSE
HRMYNUX02FPZHT	1	28.0635	0	0	0	0	0	0	NA	NA	FALSE		NA	NA	FALSE		NA	NA	FALSE		NA	NA	FALSE		NA	NA	FALSE		NA	NA	FALSE
HRMYNUX02FPZR1	1	100.853	0	0	0	0	0	0	NA	NA	FALSE		NA	NA	FALSE		NA	NA	FALSE		NA	NA	FALSE		NA	NA	FALSE		NA	NA	FALSE
HRMYNUX02FQ1Q1	0	0	0	0	0	0	0	0	NA	NA	FALSE		NA	NA	FALSE		NA	NA	FALSE		NA	NA	FALSE		NA	NA	FALSE		NA	NA	FALSE
HRMYNUX02FQ2RJ	0	0	0	0	0	0	0	0	NA	NA	FALSE		NA	NA	FALSE		NA	NA	FALSE		NA	NA	FALSE		NA	NA	FALSE		NA	NA	FALSE
HRMYNUX02FQ3FX	1	26.3454	1	30.054	0	0	0	0	-0.190008	0.984423	FALSE		NA	NA	FALSE		NA	NA	FALSE		NA	NA	FALSE		NA	NA	FALSE		NA	NA	FALSE
HRMYNUX02FQ3GR	1	26.8942	0	0	0	0	0	0	NA	NA	FALSE		NA	NA	FALSE		NA	NA	FALSE		NA	NA	FALSE		NA	NA	FALSE		NA	NA	FALSE
HRMYNUX02FQ6BK	1	25.4119	0	0	0	0	0	0	NA	NA	FALSE		NA	NA	FALSE		NA	NA	FALSE		NA	NA	FALSE		NA	NA	FALSE		NA	NA	FALSE
HRMYNUX02FQ7XU	0	0	1	153.401	0	0	0	0	NA	NA	FALSE		NA	NA	FALSE		NA	NA	FALSE		NA	NA	FALSE		NA	NA	FALSE		NA	NA	FALSE
HRMYNUX02FQ8YI	0	0	1	33.7763	0	0	0	0	NA	NA	FALSE		NA	NA	FALSE		NA	NA	FALSE		NA	NA	FALSE		NA	NA	FALSE		NA	NA	FALSE
HRMYNUX02FQ963	1	18.7907	0	0	0	0	0	0	NA	NA	FALSE		NA	NA	FALSE		NA	NA	FALSE		NA	NA	FALSE		NA	NA	FALSE		NA	NA	FALSE
HRMYNUX02FQ9SX	0	0	1	30.8085	0	0	0	0	NA	NA	FALSE		NA	NA	FALSE		NA	NA	FALSE		NA	NA	FALSE		NA	NA	FALSE		NA	NA	FALSE
HRMYNUX02FQBTA	0	0	1	28.5951	0	0	0	0	NA	NA	FALSE		NA	NA	FALSE		NA	NA	FALSE		NA	NA	FALSE		NA	NA	FALSE		NA	NA	FALSE
HRMYNUX02FQF4I	0	0	1	32.014	0	0	0	0	NA	NA	FALSE		NA	NA	FALSE		NA	NA	FALSE		NA	NA	FALSE		NA	NA	FALSE		NA	NA	FALSE
HRMYNUX02FQGDH	0	0	1	87.1388	0	0	0	0	NA	NA	FALSE		NA	NA	FALSE		NA	NA	FALSE		NA	NA	FALSE		NA	NA	FALSE		NA	NA	FALSE
HRMYNUX02FQHNY	1	23.4287	0	0	0	0	0	0	NA	NA	FALSE		NA	NA	FALSE		NA	NA	FALSE		NA	NA	FALSE		NA	NA	FALSE		NA	NA	FALSE
HRMYNUX02FQI1K	1	33.6178	0	0	0	0	2	100.872	NA	NA	FALSE		NA	NA	FALSE		-1.58523	0.66084	FALSE		NA	NA	FALSE		NA	NA	FALSE		NA	NA	FALSE
HRMYNUX02FQJQC	0	0	1	27.9971	0	0	0	0	NA	NA	FALSE		NA	NA	FALSE		NA	NA	FALSE		NA	NA	FALSE		NA	NA	FALSE		NA	NA	FALSE
HRMYNUX02FQJR0	1	26.132	0	0	0	0	0	0	NA	NA	FALSE		NA	NA	FALSE		NA	NA	FALSE		NA	NA	FALSE		NA	NA	FALSE		NA	NA	FALSE
HRMYNUX02FQKR3	0	0	1	36.3616	0	0	0	0	NA	NA	FALSE		NA	NA	FALSE		NA	NA	FALSE		NA	NA	FALSE		NA	NA	FALSE		NA	NA	FALSE
HRMYNUX02FQL54	2	102.049	0	0	1	62.7721	0	0	NA	NA	FALSE		0.70107	0.92544	FALSE		NA	NA	FALSE		NA	NA	FALSE		NA	NA	FALSE		NA	NA	FALSE
HRMYNUX02FQP1W	0	0	1	28.8754	0	0	0	0	NA	NA	FALSE		NA	NA	FALSE		NA	NA	FALSE		NA	NA	FALSE		NA	NA	FALSE		NA	NA	FALSE
HRMYNUX02FQP9M	0	0	1	25.7006	0	0	0	0	NA	NA	FALSE		NA	NA	FALSE		NA	NA	FALSE		NA	NA	FALSE		NA	NA	FALSE		NA	NA	FALSE
HRMYNUX02FQPAF	1	24.9213	0	0	0	0	0	0	NA	NA	FALSE		NA	NA	FALSE		NA	NA	FALSE		NA	NA	FALSE		NA	NA	FALSE		NA	NA	FALSE
HRMYNUX02FQQ0V	0	0	2	152.606	0	0	0	0	NA	NA	FALSE		NA	NA	FALSE		NA	NA	FALSE		NA	NA	FALSE		NA	NA	FALSE		NA	NA	FALSE
HRMYNUX02FQQ8Y	1	21.3376	0	0	0	0	0	0	NA	NA	FALSE		NA	NA	FALSE		NA	NA	FALSE		NA	NA	FALSE		NA	NA	FALSE		NA	NA	FALSE
HRMYNUX02FQRBW	0	0	1	32.9451	0	0	0	0	NA	NA	FALSE		NA	NA	FALSE		NA	NA	FALSE		NA	NA	FALSE		NA	NA	FALSE		NA	NA	FALSE
HRMYNUX02FQRRP	1	20.7878	0	0	0	0	0	0	NA	NA	FALSE		NA	NA	FALSE		NA	NA	FALSE		NA	NA	FALSE		NA	NA	FALSE		NA	NA	FALSE
HRMYNUX02FQVEU	1	22.8887	0	0	0	0	0	0	NA	NA	FALSE		NA	NA	FALSE		NA	NA	FALSE		NA	NA	FALSE		NA	NA	FALSE		NA	NA	FALSE
HRMYNUX02FQYOC	0	0	0	0	0	0	0	0	NA	NA	FALSE		NA	NA	FALSE		NA	NA	FALSE		NA	NA	FALSE		NA	NA	FALSE		NA	NA	FALSE
HRMYNUX02FQYR9	1	103.274	0	0	0	0	0	0	NA	NA	FALSE		NA	NA	FALSE		NA	NA	FALSE		NA	NA	FALSE		NA	NA	FALSE		NA	NA	FALSE
HRMYNUX02FQZRM	2	58.5452	0	0	0	0	0	0	NA	NA	FALSE		NA	NA	FALSE		NA	NA	FALSE		NA	NA	FALSE		NA	NA	FALSE		NA	NA	FALSE
HRMYNUX02FQZVO	1	23.1763	0	0	0	0	0	0	NA	NA	FALSE		NA	NA	FALSE		NA	NA	FALSE		NA	NA	FALSE		NA	NA	FALSE		NA	NA	FALSE
HRMYNUX02FR0UH	2	66.5424	0	0	0	0	0	0	NA	NA	FALSE		NA	NA	FALSE		NA	NA	FALSE		NA	NA	FALSE		NA	NA	FALSE		NA	NA	FALSE
HRMYNUX02FR2C9	1	23.0111	0	0	0	0	0	0	NA	NA	FALSE		NA	NA	FALSE		NA	NA	FALSE		NA	NA	FALSE		NA	NA	FALSE		NA	NA	FALSE
HRMYNUX02FR5AV	0	0	0	0	0	0	0	0	NA	NA	FALSE		NA	NA	FALSE		NA	NA	FALSE		NA	NA	FALSE		NA	NA	FALSE		NA	NA	FALSE
HRMYNUX02FR5VU	1	22.1048	0	0	0	0	0	0	NA	NA	FALSE		NA	NA	FALSE		NA	NA	FALSE		NA	NA	FALSE		NA	NA	FALSE		NA	NA	FALSE
HRMYNUX02FR5XI	0	0	1	38.5509	0	0	0	0	NA	NA	FALSE		NA	NA	FALSE		NA	NA	FALSE		NA	NA	FALSE		NA	NA	FALSE		NA	NA	FALSE
HRMYNUX02FR6TS	1	21.5873	0	0	0	0	0	0	NA	NA	FALSE		NA	NA	FALSE		NA	NA	FALSE		NA	NA	FALSE		NA	NA	FALSE		NA	NA	FALSE
HRMYNUX02FR907	1	21.6962	0	0	0	0	0	0	NA	NA	FALSE		NA	NA	FALSE		NA	NA	FALSE		NA	NA	FALSE		NA	NA	FALSE		NA	NA	FALSE
HRMYNUX02FRANJ	1	54.4693	0	0	0	0	0	0	NA	NA	FALSE		NA	NA	FALSE		NA	NA	FALSE		NA	NA	FALSE		NA	NA	FALSE		NA	NA	FALSE
HRMYNUX02FRBM3	1	30.0214	0	0	0	0	0	0	NA	NA	FALSE		NA	NA	FALSE		NA	NA	FALSE		NA	NA	FALSE		NA	NA	FALSE		NA	NA	FALSE
HRMYNUX02FRBT1	1	22.9701	0	0	0	0	0	0	NA	NA	FALSE		NA	NA	FALSE		NA	NA	FALSE		NA	NA	FALSE		NA	NA	FALSE		NA	NA	FALSE
HRMYNUX02FRBXG	1	61.7666	0	0	0	0	0	0	NA	NA	FALSE		NA	NA	FALSE		NA	NA	FALSE		NA	NA	FALSE		NA	NA	FALSE		NA	NA	FALSE
HRMYNUX02FRCFR	0	0	1	21.2197	0	0	0	0	NA	NA	FALSE		NA	NA	FALSE		NA	NA	FALSE		NA	NA	FALSE		NA	NA	FALSE		NA	NA	FALSE
HRMYNUX02FRCPG	0	0	1	28.4844	0	0	0	0	NA	NA	FALSE		NA	NA	FALSE		NA	NA	FALSE		NA	NA	FALSE		NA	NA	FALSE		NA	NA	FALSE
HRMYNUX02FRDEW	2	36.4667	1	20.8001	0	0	0	0	0.809992	0.863247	FALSE		NA	NA	FALSE		NA	NA	FALSE		NA	NA	FALSE		NA	NA	FALSE		NA	NA	FALSE
HRMYNUX02FRH8F	0	0	0	0	0	0	0	0	NA	NA	FALSE		NA	NA	FALSE		NA	NA	FALSE		NA	NA	FALSE		NA	NA	FALSE		NA	NA	FALSE
HRMYNUX02FRH8J	1	20.4908	0	0	0	0	0	0	NA	NA	FALSE		NA	NA	FALSE		NA	NA	FALSE		NA	NA	FALSE		NA	NA	FALSE		NA	NA	FALSE
HRMYNUX02FRHGT	0	0	1	31.2664	0	0	0	0	NA	NA	FALSE		NA	NA	FALSE		NA	NA	FALSE		NA	NA	FALSE		NA	NA	FALSE		NA	NA	FALSE
HRMYNUX02FRLB5	1	118.433	0	0	0	0	0	0	NA	NA	FALSE		NA	NA	FALSE		NA	NA	FALSE		NA	NA	FALSE		NA	NA	FALSE		NA	NA	FALSE
HRMYNUX02FRLPU	0	0	2	49.8357	0	0	0	0	NA	NA	FALSE		NA	NA	FALSE		NA	NA	FALSE		NA	NA	FALSE		NA	NA	FALSE		NA	NA	FALSE
HRMYNUX02FRLWQ	0	0	1	77.9178	0	0	0	0	NA	NA	FALSE		NA	NA	FALSE		NA	NA	FALSE		NA	NA	FALSE		NA	NA	FALSE		NA	NA	FALSE
HRMYNUX02FRLYR	0	0	0	0	0	0	0	0	NA	NA	FALSE		NA	NA	FALSE		NA	NA	FALSE		NA	NA	FALSE		NA	NA	FALSE		NA	NA	FALSE
HRMYNUX02FRMJO	0	0	1	21.593	0	0	0	0	NA	NA	FALSE		NA	NA	FALSE		NA	NA	FALSE		NA	NA	FALSE		NA	NA	FALSE		NA	NA	FALSE
HRMYNUX02FROJW	1	73.767	0	0	0	0	0	0	NA	NA	FALSE		NA	NA	FALSE		NA	NA	FALSE		NA	NA	FALSE		NA	NA	FALSE		NA	NA	FALSE
HRMYNUX02FRP3R	0	0	1	50.2609	0	0	0	0	NA	NA	FALSE		NA	NA	FALSE		NA	NA	FALSE		NA	NA	FALSE		NA	NA	FALSE		NA	NA	FALSE
HRMYNUX02FRRYH	1	54.0135	0	0	0	0	0	0	NA	NA	FALSE		NA	NA	FALSE		NA	NA	FALSE		NA	NA	FALSE		NA	NA	FALSE		NA	NA	FALSE
HRMYNUX02FRSBC	1	21.0935	0	0	0	0	0	0	NA	NA	FALSE		NA	NA	FALSE		NA	NA	FALSE		NA	NA	FALSE		NA	NA	FALSE		NA	NA	FALSE
HRMYNUX02FRTL4	1	22.8482	0	0	0	0	0	0	NA	NA	FALSE		NA	NA	FALSE		NA	NA	FALSE		NA	NA	FALSE		NA	NA	FALSE		NA	NA	FALSE
HRMYNUX02FRU5Y	0	0	1	28.5951	0	0	0	0	NA	NA	FALSE		NA	NA	FALSE		NA	NA	FALSE		NA	NA	FALSE		NA	NA	FALSE		NA	NA	FALSE
HRMYNUX02FRWB5	0	0	1	27.6294	0	0	0	0	NA	NA	FALSE		NA	NA	FALSE		NA	NA	FALSE		NA	NA	FALSE		NA	NA	FALSE		NA	NA	FALSE
HRMYNUX02FRWLS	0	0	1	28.2658	0	0	0	0	NA	NA	FALSE		NA	NA	FALSE		NA	NA	FALSE		NA	NA	FALSE		NA	NA	FALSE		NA	NA	FALSE
HRMYNUX02FRXOK	1	41.3757	0	0	0	0	0	0	NA	NA	FALSE		NA	NA	FALSE		NA	NA	FALSE		NA	NA	FALSE		NA	NA	FALSE		NA	NA	FALSE
HRMYNUX02FRXUF	1	22.5686	0	0	0	0	0	0	NA	NA	FALSE		NA	NA	FALSE		NA	NA	FALSE		NA	NA	FALSE		NA	NA	FALSE		NA	NA	FALSE
HRMYNUX02FRZWI	1	24.357	0	0	0	0	0	0	NA	NA	FALSE		NA	NA	FALSE		NA	NA	FALSE		NA	NA	FALSE		NA	NA	FALSE		NA	NA	FALSE
HRMYNUX02FS0J8	0	0	1	23.1548	0	0	0	0	NA	NA	FALSE		NA	NA	FALSE		NA	NA	FALSE		NA	NA	FALSE		NA	NA	FALSE		NA	NA	FALSE
HRMYNUX02FS1F2	1	26.6719	0	0	0	0	0	0	NA	NA	FALSE		NA	NA	FALSE		NA	NA	FALSE		NA	NA	FALSE		NA	NA	FALSE		NA	NA	FALSE
HRMYNUX02FS5SB	0	0	1	29.7504	0	0	0	0	NA	NA	FALSE		NA	NA	FALSE		NA	NA	FALSE		NA	NA	FALSE		NA	NA	FALSE		NA	NA	FALSE
HRMYNUX02FS7E1	2	47.4604	0	0	0	0	0	0	NA	NA	FALSE		NA	NA	FALSE		NA	NA	FALSE		NA	NA	FALSE		NA	NA	FALSE		NA	NA	FALSE
HRMYNUX02FS81A	0	0	1	35.9182	0	0	0	0	NA	NA	FALSE		NA	NA	FALSE		NA	NA	FALSE		NA	NA	FALSE		NA	NA	FALSE		NA	NA	FALSE
HRMYNUX02FSAKW	1	27.5838	2	62.9336	0	0	3	124.15	-1.19001	0.794882	FALSE		NA	NA	FALSE		-2.1702	0.407795	FALSE		NA	NA	FALSE		-0.980187	0.723638	FALSE		NA	NA	FALSE
HRMYNUX02FSBL9	0	0	1	36.3616	0	0	0	0	NA	NA	FALSE		NA	NA	FALSE		NA	NA	FALSE		NA	NA	FALSE		NA	NA	FALSE		NA	NA	FALSE
HRMYNUX02FSBNV	1	20.4908	0	0	0	0	0	0	NA	NA	FALSE		NA	NA	FALSE		NA	NA	FALSE		NA	NA	FALSE		NA	NA	FALSE		NA	NA	FALSE
HRMYNUX02FSEQ2	1	26.8942	0	0	0	0	0	0	NA	NA	FALSE		NA	NA	FALSE		NA	NA	FALSE		NA	NA	FALSE		NA	NA	FALSE		NA	NA	FALSE
HRMYNUX02FSGQX	1	23.7739	0	0	0	0	0	0	NA	NA	FALSE		NA	NA	FALSE		NA	NA	FALSE		NA	NA	FALSE		NA	NA	FALSE		NA	NA	FALSE
HRMYNUX02FSI7R	2	228.482	0	0	0	0	0	0	NA	NA	FALSE		NA	NA	FALSE		NA	NA	FALSE		NA	NA	FALSE		NA	NA	FALSE		NA	NA	FALSE
HRMYNUX02FSJ9J	1	41.5088	0	0	0	0	0	0	NA	NA	FALSE		NA	NA	FALSE		NA	NA	FALSE		NA	NA	FALSE		NA	NA	FALSE		NA	NA	FALSE
HRMYNUX02FSK6E	0	0	0	0	0	0	0	0	NA	NA	FALSE		NA	NA	FALSE		NA	NA	FALSE		NA	NA	FALSE		NA	NA	FALSE		NA	NA	FALSE
HRMYNUX02FSKNA	0	0	2	283.201	0	0	0	0	NA	NA	FALSE		NA	NA	FALSE		NA	NA	FALSE		NA	NA	FALSE		NA	NA	FALSE		NA	NA	FALSE
HRMYNUX02FSNI1	0	0	1	82.2707	0	0	1	108.198	NA	NA	FALSE		NA	NA	FALSE		NA	NA	FALSE		NA	NA	FALSE		-0.395224	0.95541	FALSE		NA	NA	FALSE
HRMYNUX02FSPH2	1	57.6305	0	0	0	0	0	0	NA	NA	FALSE		NA	NA	FALSE		NA	NA	FALSE		NA	NA	FALSE		NA	NA	FALSE		NA	NA	FALSE
HRMYNUX02FSQAR	0	0	1	59.6213	0	0	0	0	NA	NA	FALSE		NA	NA	FALSE		NA	NA	FALSE		NA	NA	FALSE		NA	NA	FALSE		NA	NA	FALSE
HRMYNUX02FSQSX	0	0	1	25.6112	0	0	0	0	NA	NA	FALSE		NA	NA	FALSE		NA	NA	FALSE		NA	NA	FALSE		NA	NA	FALSE		NA	NA	FALSE
HRMYNUX02FSTC4	0	0	0	0	0	0	0	0	NA	NA	FALSE		NA	NA	FALSE		NA	NA	FALSE		NA	NA	FALSE		NA	NA	FALSE		NA	NA	FALSE
HRMYNUX02FSTHW	1	26.9504	0	0	0	0	0	0	NA	NA	FALSE		NA	NA	FALSE		NA	NA	FALSE		NA	NA	FALSE		NA	NA	FALSE		NA	NA	FALSE
HRMYNUX02FSUON	1	30.3746	0	0	0	0	0	0	NA	NA	FALSE		NA	NA	FALSE		NA	NA	FALSE		NA	NA	FALSE		NA	NA	FALSE		NA	NA	FALSE
HRMYNUX02FSVC3	0	0	0	0	0	0	0	0	NA	NA	FALSE		NA	NA	FALSE		NA	NA	FALSE		NA	NA	FALSE		NA	NA	FALSE		NA	NA	FALSE
HRMYNUX02FSZ04	1	66.8872	0	0	0	0	0	0	NA	NA	FALSE		NA	NA	FALSE		NA	NA	FALSE		NA	NA	FALSE		NA	NA	FALSE		NA	NA	FALSE
HRMYNUX02FSZE9	1	92.8721	0	0	1	114.254	0	0	NA	NA	FALSE		-0.29893	0.963761	FALSE		NA	NA	FALSE		NA	NA	FALSE		NA	NA	FALSE		NA	NA	FALSE
HRMYNUX02FT2QG	0	0	2	99.1681	0	0	0	0	NA	NA	FALSE		NA	NA	FALSE		NA	NA	FALSE		NA	NA	FALSE		NA	NA	FALSE		NA	NA	FALSE
HRMYNUX02FT47E	0	0	1	33.622	0	0	0	0	NA	NA	FALSE		NA	NA	FALSE		NA	NA	FALSE		NA	NA	FALSE		NA	NA	FALSE		NA	NA	FALSE
HRMYNUX02FT5I4	0	0	0	0	0	0	0	0	NA	NA	FALSE		NA	NA	FALSE		NA	NA	FALSE		NA	NA	FALSE		NA	NA	FALSE		NA	NA	FALSE
HRMYNUX02FT5YE	0	0	0	0	0	0	0	0	NA	NA	FALSE		NA	NA	FALSE		NA	NA	FALSE		NA	NA	FALSE		NA	NA	FALSE		NA	NA	FALSE
HRMYNUX02FT9DY	0	0	2	85.6189	0	0	1	56.3008	NA	NA	FALSE		NA	NA	FALSE		NA	NA	FALSE		NA	NA	FALSE		0.604776	0.984136	FALSE		NA	NA	FALSE
HRMYNUX02FTABU	0	0	1	32.6529	0	0	0	0	NA	NA	FALSE		NA	NA	FALSE		NA	NA	FALSE		NA	NA	FALSE		NA	NA	FALSE		NA	NA	FALSE
HRMYNUX02FTAN0	1	30.0214	0	0	0	0	0	0	NA	NA	FALSE		NA	NA	FALSE		NA	NA	FALSE		NA	NA	FALSE		NA	NA	FALSE		NA	NA	FALSE
HRMYNUX02FTBIO	0	0	1	25.7906	0	0	0	0	NA	NA	FALSE		NA	NA	FALSE		NA	NA	FALSE		NA	NA	FALSE		NA	NA	FALSE		NA	NA	FALSE
HRMYNUX02FTBX5	0	0	0	0	0	0	0	0	NA	NA	FALSE		NA	NA	FALSE		NA	NA	FALSE		NA	NA	FALSE		NA	NA	FALSE		NA	NA	FALSE
HRMYNUX02FTCH1	1	68.3028	0	0	0	0	0	0	NA	NA	FALSE		NA	NA	FALSE		NA	NA	FALSE		NA	NA	FALSE		NA	NA	FALSE		NA	NA	FALSE
HRMYNUX02FTCU8	0	0	1	32.9451	0	0	0	0	NA	NA	FALSE		NA	NA	FALSE		NA	NA	FALSE		NA	NA	FALSE		NA	NA	FALSE		NA	NA	FALSE
HRMYNUX02FTEZ9	0	0	1	30.1772	0	0	0	0	NA	NA	FALSE		NA	NA	FALSE		NA	NA	FALSE		NA	NA	FALSE		NA	NA	FALSE		NA	NA	FALSE
HRMYNUX02FTFK4	0	0	1	59.6213	0	0	0	0	NA	NA	FALSE		NA	NA	FALSE		NA	NA	FALSE		NA	NA	FALSE		NA	NA	FALSE		NA	NA	FALSE
HRMYNUX02FTG1E	0	0	1	25.2598	0	0	0	0	NA	NA	FALSE		NA	NA	FALSE		NA	NA	FALSE		NA	NA	FALSE		NA	NA	FALSE		NA	NA	FALSE
HRMYNUX02FTGY8	1	21.3376	0	0	0	0	0	0	NA	NA	FALSE		NA	NA	FALSE		NA	NA	FALSE		NA	NA	FALSE		NA	NA	FALSE		NA	NA	FALSE
HRMYNUX02FTIAG	1	30.6632	0	0	0	0	0	0	NA	NA	FALSE		NA	NA	FALSE		NA	NA	FALSE		NA	NA	FALSE		NA	NA	FALSE		NA	NA	FALSE
HRMYNUX02FTNMJ	1	130.396	0	0	0	0	0	0	NA	NA	FALSE		NA	NA	FALSE		NA	NA	FALSE		NA	NA	FALSE		NA	NA	FALSE		NA	NA	FALSE
HRMYNUX02FTSDU	0	0	1	26.1107	0	0	0	0	NA	NA	FALSE		NA	NA	FALSE		NA	NA	FALSE		NA	NA	FALSE		NA	NA	FALSE		NA	NA	FALSE
HRMYNUX02FTTEW	0	0	1	25.8359	0	0	0	0	NA	NA	FALSE		NA	NA	FALSE		NA	NA	FALSE		NA	NA	FALSE		NA	NA	FALSE		NA	NA	FALSE
HRMYNUX02FTU1P	1	105.813	0	0	0	0	0	0	NA	NA	FALSE		NA	NA	FALSE		NA	NA	FALSE		NA	NA	FALSE		NA	NA	FALSE		NA	NA	FALSE
HRMYNUX02FTU9H	1	89.6474	0	0	1	110.287	0	0	NA	NA	FALSE		-0.29893	0.963761	FALSE		NA	NA	FALSE		NA	NA	FALSE		NA	NA	FALSE		NA	NA	FALSE
HRMYNUX02FTV90	0	0	1	20.7415	0	0	0	0	NA	NA	FALSE		NA	NA	FALSE		NA	NA	FALSE		NA	NA	FALSE		NA	NA	FALSE		NA	NA	FALSE
HRMYNUX02FTWKI	1	19.6787	0	0	0	0	0	0	NA	NA	FALSE		NA	NA	FALSE		NA	NA	FALSE		NA	NA	FALSE		NA	NA	FALSE		NA	NA	FALSE
HRMYNUX02FTX6N	1	29.2726	0	0	0	0	0	0	NA	NA	FALSE		NA	NA	FALSE		NA	NA	FALSE		NA	NA	FALSE		NA	NA	FALSE		NA	NA	FALSE
HRMYNUX02FTY1Q	1	29.9518	0	0	0	0	0	0	NA	NA	FALSE		NA	NA	FALSE		NA	NA	FALSE		NA	NA	FALSE		NA	NA	FALSE		NA	NA	FALSE
HRMYNUX02FU26H	0	0	1	32.014	0	0	0	0	NA	NA	FALSE		NA	NA	FALSE		NA	NA	FALSE		NA	NA	FALSE		NA	NA	FALSE		NA	NA	FALSE
HRMYNUX02FU34O	1	25.8702	0	0	0	0	0	0	NA	NA	FALSE		NA	NA	FALSE		NA	NA	FALSE		NA	NA	FALSE		NA	NA	FALSE		NA	NA	FALSE
HRMYNUX02FU36B	1	27.1773	0	0	0	0	0	0	NA	NA	FALSE		NA	NA	FALSE		NA	NA	FALSE		NA	NA	FALSE		NA	NA	FALSE		NA	NA	FALSE
HRMYNUX02FU59W	1	26.617	0	0	0	0	0	0	NA	NA	FALSE		NA	NA	FALSE		NA	NA	FALSE		NA	NA	FALSE		NA	NA	FALSE		NA	NA	FALSE
HRMYNUX02FUAMZ	0	0	1	82.7329	0	0	0	0	NA	NA	FALSE		NA	NA	FALSE		NA	NA	FALSE		NA	NA	FALSE		NA	NA	FALSE		NA	NA	FALSE
HRMYNUX02FUB7J	1	26.8383	0	0	0	0	0	0	NA	NA	FALSE		NA	NA	FALSE		NA	NA	FALSE		NA	NA	FALSE		NA	NA	FALSE		NA	NA	FALSE
HRMYNUX02FUB8T	1	22.4899	0	0	0	0	0	0	NA	NA	FALSE		NA	NA	FALSE		NA	NA	FALSE		NA	NA	FALSE		NA	NA	FALSE		NA	NA	FALSE
HRMYNUX02FUD76	0	0	1	30.9379	0	0	0	0	NA	NA	FALSE		NA	NA	FALSE		NA	NA	FALSE		NA	NA	FALSE		NA	NA	FALSE		NA	NA	FALSE
HRMYNUX02FUFX2	1	22.8482	0	0	0	0	0	0	NA	NA	FALSE		NA	NA	FALSE		NA	NA	FALSE		NA	NA	FALSE		NA	NA	FALSE		NA	NA	FALSE
HRMYNUX02FUG6P	0	0	1	30.054	0	0	0	0	NA	NA	FALSE		NA	NA	FALSE		NA	NA	FALSE		NA	NA	FALSE		NA	NA	FALSE		NA	NA	FALSE
HRMYNUX02FUG8W	1	19.8603	0	0	0	0	0	0	NA	NA	FALSE		NA	NA	FALSE		NA	NA	FALSE		NA	NA	FALSE		NA	NA	FALSE		NA	NA	FALSE
HRMYNUX02FUGQG	1	24.683	0	0	0	0	0	0	NA	NA	FALSE		NA	NA	FALSE		NA	NA	FALSE		NA	NA	FALSE		NA	NA	FALSE		NA	NA	FALSE
HRMYNUX02FUHXW	0	0	1	26.7754	1	28.8752	0	0	NA	NA	FALSE		NA	NA	FALSE		NA	NA	FALSE		-0.108922	1	FALSE		NA	NA	FALSE		NA	NA	FALSE
HRMYNUX02FUJ0D	1	25.8184	0	0	0	0	0	0	NA	NA	FALSE		NA	NA	FALSE		NA	NA	FALSE		NA	NA	FALSE		NA	NA	FALSE		NA	NA	FALSE
HRMYNUX02FUJVQ	1	127.814	0	0	0	0	0	0	NA	NA	FALSE		NA	NA	FALSE		NA	NA	FALSE		NA	NA	FALSE		NA	NA	FALSE		NA	NA	FALSE
HRMYNUX02FUKSL	1	18.9285	0	0	0	0	0	0	NA	NA	FALSE		NA	NA	FALSE		NA	NA	FALSE		NA	NA	FALSE		NA	NA	FALSE		NA	NA	FALSE
HRMYNUX02FULXV	0	0	1	57.3014	0	0	0	0	NA	NA	FALSE		NA	NA	FALSE		NA	NA	FALSE		NA	NA	FALSE		NA	NA	FALSE		NA	NA	FALSE
HRMYNUX02FUO0M	0	0	1	39.8012	0	0	0	0	NA	NA	FALSE		NA	NA	FALSE		NA	NA	FALSE		NA	NA	FALSE		NA	NA	FALSE		NA	NA	FALSE
HRMYNUX02FUSC5	0	0	1	31.0031	0	0	0	0	NA	NA	FALSE		NA	NA	FALSE		NA	NA	FALSE		NA	NA	FALSE		NA	NA	FALSE		NA	NA	FALSE
HRMYNUX02FUSV6	0	0	2	152.606	0	0	0	0	NA	NA	FALSE		NA	NA	FALSE		NA	NA	FALSE		NA	NA	FALSE		NA	NA	FALSE		NA	NA	FALSE
HRMYNUX02FUTGA	0	0	1	27.3726	0	0	1	35.999	NA	NA	FALSE		NA	NA	FALSE		NA	NA	FALSE		NA	NA	FALSE		-0.395224	0.95541	FALSE		NA	NA	FALSE
HRMYNUX02FUTSY	0	0	1	49.584	0	0	0	0	NA	NA	FALSE		NA	NA	FALSE		NA	NA	FALSE		NA	NA	FALSE		NA	NA	FALSE		NA	NA	FALSE
HRMYNUX02FUTU2	0	0	1	23.6001	0	0	0	0	NA	NA	FALSE		NA	NA	FALSE		NA	NA	FALSE		NA	NA	FALSE		NA	NA	FALSE		NA	NA	FALSE
HRMYNUX02FUV9Y	0	0	0	0	0	0	0	0	NA	NA	FALSE		NA	NA	FALSE		NA	NA	FALSE		NA	NA	FALSE		NA	NA	FALSE		NA	NA	FALSE
HRMYNUX02FUVFP	0	0	1	66.3354	0	0	0	0	NA	NA	FALSE		NA	NA	FALSE		NA	NA	FALSE		NA	NA	FALSE		NA	NA	FALSE		NA	NA	FALSE
HRMYNUX02FV4G1	1	38.535	0	0	0	0	0	0	NA	NA	FALSE		NA	NA	FALSE		NA	NA	FALSE		NA	NA	FALSE		NA	NA	FALSE		NA	NA	FALSE
HRMYNUX02FV6A3	0	0	1	32.4371	0	0	0	0	NA	NA	FALSE		NA	NA	FALSE		NA	NA	FALSE		NA	NA	FALSE		NA	NA	FALSE		NA	NA	FALSE
HRMYNUX02FVA8W	1	19.1248	0	0	0	0	0	0	NA	NA	FALSE		NA	NA	FALSE		NA	NA	FALSE		NA	NA	FALSE		NA	NA	FALSE		NA	NA	FALSE
HRMYNUX02FVBKJ	0	0	1	25.9726	0	0	0	0	NA	NA	FALSE		NA	NA	FALSE		NA	NA	FALSE		NA	NA	FALSE		NA	NA	FALSE		NA	NA	FALSE
HRMYNUX02FVC1D	0	0	1	25.7456	0	0	0	0	NA	NA	FALSE		NA	NA	FALSE		NA	NA	FALSE		NA	NA	FALSE		NA	NA	FALSE		NA	NA	FALSE
HRMYNUX02FVER8	0	0	1	102.267	0	0	0	0	NA	NA	FALSE		NA	NA	FALSE		NA	NA	FALSE		NA	NA	FALSE		NA	NA	FALSE		NA	NA	FALSE
HRMYNUX02FVFN1	1	22.6876	0	0	0	0	0	0	NA	NA	FALSE		NA	NA	FALSE		NA	NA	FALSE		NA	NA	FALSE		NA	NA	FALSE		NA	NA	FALSE
HRMYNUX02FVGCS	1	26.6719	0	0	0	0	0	0	NA	NA	FALSE		NA	NA	FALSE		NA	NA	FALSE		NA	NA	FALSE		NA	NA	FALSE		NA	NA	FALSE
HRMYNUX02FVH73	1	35.7596	0	0	0	0	0	0	NA	NA	FALSE		NA	NA	FALSE		NA	NA	FALSE		NA	NA	FALSE		NA	NA	FALSE		NA	NA	FALSE
HRMYNUX02FVHUD	1	43.6122	0	0	0	0	0	0	NA	NA	FALSE		NA	NA	FALSE		NA	NA	FALSE		NA	NA	FALSE		NA	NA	FALSE		NA	NA	FALSE
HRMYNUX02FVJV6	1	24.9213	0	0	0	0	0	0	NA	NA	FALSE		NA	NA	FALSE		NA	NA	FALSE		NA	NA	FALSE		NA	NA	FALSE		NA	NA	FALSE
HRMYNUX02FVK2T	0	0	1	35.8308	0	0	0	0	NA	NA	FALSE		NA	NA	FALSE		NA	NA	FALSE		NA	NA	FALSE		NA	NA	FALSE		NA	NA	FALSE
HRMYNUX02FVKS9	1	21.2323	0	0	0	0	0	0	NA	NA	FALSE		NA	NA	FALSE		NA	NA	FALSE		NA	NA	FALSE		NA	NA	FALSE		NA	NA	FALSE
HRMYNUX02FVLHC	0	0	1	28.3747	0	0	0	0	NA	NA	FALSE		NA	NA	FALSE		NA	NA	FALSE		NA	NA	FALSE		NA	NA	FALSE		NA	NA	FALSE
HRMYNUX02FVMS8	0	0	1	24.9601	0	0	0	0	NA	NA	FALSE		NA	NA	FALSE		NA	NA	FALSE		NA	NA	FALSE		NA	NA	FALSE		NA	NA	FALSE
HRMYNUX02FVN9U	0	0	1	22.691	0	0	0	0	NA	NA	FALSE		NA	NA	FALSE		NA	NA	FALSE		NA	NA	FALSE		NA	NA	FALSE		NA	NA	FALSE
HRMYNUX02FVOUB	1	47.8119	0	0	0	0	0	0	NA	NA	FALSE		NA	NA	FALSE		NA	NA	FALSE		NA	NA	FALSE		NA	NA	FALSE		NA	NA	FALSE
HRMYNUX02FVPKC	0	0	1	23.9455	0	0	0	0	NA	NA	FALSE		NA	NA	FALSE		NA	NA	FALSE		NA	NA	FALSE		NA	NA	FALSE		NA	NA	FALSE
HRMYNUX02FVQYY	1	21.4439	0	0	0	0	0	0	NA	NA	FALSE		NA	NA	FALSE		NA	NA	FALSE		NA	NA	FALSE		NA	NA	FALSE		NA	NA	FALSE
HRMYNUX02FVSX0	1	23.906	0	0	0	0	0	0	NA	NA	FALSE		NA	NA	FALSE		NA	NA	FALSE		NA	NA	FALSE		NA	NA	FALSE		NA	NA	FALSE
HRMYNUX02FVT5N	1	119.53	0	0	0	0	0	0	NA	NA	FALSE		NA	NA	FALSE		NA	NA	FALSE		NA	NA	FALSE		NA	NA	FALSE		NA	NA	FALSE
HRMYNUX02FVVMM	0	0	3	102.031	0	0	0	0	NA	NA	FALSE		NA	NA	FALSE		NA	NA	FALSE		NA	NA	FALSE		NA	NA	FALSE		NA	NA	FALSE
HRMYNUX02FVWFI	0	0	2	49.4176	0	0	0	0	NA	NA	FALSE		NA	NA	FALSE		NA	NA	FALSE		NA	NA	FALSE		NA	NA	FALSE		NA	NA	FALSE
HRMYNUX02FVYGW	1	26.3992	0	0	0	0	0	0	NA	NA	FALSE		NA	NA	FALSE		NA	NA	FALSE		NA	NA	FALSE		NA	NA	FALSE		NA	NA	FALSE
HRMYNUX02FVZ5R	0	0	1	26.2037	0	0	0	0	NA	NA	FALSE		NA	NA	FALSE		NA	NA	FALSE		NA	NA	FALSE		NA	NA	FALSE		NA	NA	FALSE
HRMYNUX02FVZF7	1	88.4193	0	0	0	0	0	0	NA	NA	FALSE		NA	NA	FALSE		NA	NA	FALSE		NA	NA	FALSE		NA	NA	FALSE		NA	NA	FALSE
HRMYNUX02FW1EW	0	0	1	32.7255	0	0	0	0	NA	NA	FALSE		NA	NA	FALSE		NA	NA	FALSE		NA	NA	FALSE		NA	NA	FALSE		NA	NA	FALSE
HRMYNUX02FW4JK	2	83.8261	0	0	0	0	0	0	NA	NA	FALSE		NA	NA	FALSE		NA	NA	FALSE		NA	NA	FALSE		NA	NA	FALSE		NA	NA	FALSE
HRMYNUX02FW4VN	1	19.1248	0	0	0	0	0	0	NA	NA	FALSE		NA	NA	FALSE		NA	NA	FALSE		NA	NA	FALSE		NA	NA	FALSE		NA	NA	FALSE
HRMYNUX02FW59G	1	37.2024	0	0	0	0	0	0	NA	NA	FALSE		NA	NA	FALSE		NA	NA	FALSE		NA	NA	FALSE		NA	NA	FALSE		NA	NA	FALSE
HRMYNUX02FW9OW	0	0	1	51.6718	0	0	0	0	NA	NA	FALSE		NA	NA	FALSE		NA	NA	FALSE		NA	NA	FALSE		NA	NA	FALSE		NA	NA	FALSE
HRMYNUX02FW9QL	0	0	1	28.4295	0	0	0	0	NA	NA	FALSE		NA	NA	FALSE		NA	NA	FALSE		NA	NA	FALSE		NA	NA	FALSE		NA	NA	FALSE
HRMYNUX02FWA5S	0	0	1	20.6542	0	0	0	0	NA	NA	FALSE		NA	NA	FALSE		NA	NA	FALSE		NA	NA	FALSE		NA	NA	FALSE		NA	NA	FALSE
HRMYNUX02FWAAW	1	82.7514	0	0	0	0	0	0	NA	NA	FALSE		NA	NA	FALSE		NA	NA	FALSE		NA	NA	FALSE		NA	NA	FALSE		NA	NA	FALSE
HRMYNUX02FWC5V	0	0	2	56.5315	0	0	0	0	NA	NA	FALSE		NA	NA	FALSE		NA	NA	FALSE		NA	NA	FALSE		NA	NA	FALSE		NA	NA	FALSE
HRMYNUX02FWCYI	1	19.4416	0	0	0	0	0	0	NA	NA	FALSE		NA	NA	FALSE		NA	NA	FALSE		NA	NA	FALSE		NA	NA	FALSE		NA	NA	FALSE
HRMYNUX02FWDBO	1	30.7362	0	0	0	0	0	0	NA	NA	FALSE		NA	NA	FALSE		NA	NA	FALSE		NA	NA	FALSE		NA	NA	FALSE		NA	NA	FALSE
HRMYNUX02FWE7O	1	23.2599	0	0	0	0	0	0	NA	NA	FALSE		NA	NA	FALSE		NA	NA	FALSE		NA	NA	FALSE		NA	NA	FALSE		NA	NA	FALSE
HRMYNUX02FWEK0	2	163.408	0	0	0	0	0	0	NA	NA	FALSE		NA	NA	FALSE		NA	NA	FALSE		NA	NA	FALSE		NA	NA	FALSE		NA	NA	FALSE
HRMYNUX02FWFBP	0	0	1	30.6801	0	0	0	0	NA	NA	FALSE		NA	NA	FALSE		NA	NA	FALSE		NA	NA	FALSE		NA	NA	FALSE		NA	NA	FALSE
HRMYNUX02FWGSR	0	0	1	26.2972	0	0	0	0	NA	NA	FALSE		NA	NA	FALSE		NA	NA	FALSE		NA	NA	FALSE		NA	NA	FALSE		NA	NA	FALSE
HRMYNUX02FWHJK	0	0	1	27.021	0	0	0	0	NA	NA	FALSE		NA	NA	FALSE		NA	NA	FALSE		NA	NA	FALSE		NA	NA	FALSE		NA	NA	FALSE
HRMYNUX02FWHJU	2	150.985	0	0	0	0	0	0	NA	NA	FALSE		NA	NA	FALSE		NA	NA	FALSE		NA	NA	FALSE		NA	NA	FALSE		NA	NA	FALSE
HRMYNUX02FWIF0	1	21.128	0	0	0	0	0	0	NA	NA	FALSE		NA	NA	FALSE		NA	NA	FALSE		NA	NA	FALSE		NA	NA	FALSE		NA	NA	FALSE
HRMYNUX02FWIQI	0	0	1	26.7754	0	0	0	0	NA	NA	FALSE		NA	NA	FALSE		NA	NA	FALSE		NA	NA	FALSE		NA	NA	FALSE		NA	NA	FALSE
HRMYNUX02FWJ9K	1	28.0635	0	0	0	0	0	0	NA	NA	FALSE		NA	NA	FALSE		NA	NA	FALSE		NA	NA	FALSE		NA	NA	FALSE		NA	NA	FALSE
HRMYNUX02FWJD4	0	0	0	0	0	0	0	0	NA	NA	FALSE		NA	NA	FALSE		NA	NA	FALSE		NA	NA	FALSE		NA	NA	FALSE		NA	NA	FALSE
HRMYNUX02FWJU0	1	121.785	0	0	0	0	0	0	NA	NA	FALSE		NA	NA	FALSE		NA	NA	FALSE		NA	NA	FALSE		NA	NA	FALSE		NA	NA	FALSE
HRMYNUX02FWKB9	0	0	1	62.9336	0	0	0	0	NA	NA	FALSE		NA	NA	FALSE		NA	NA	FALSE		NA	NA	FALSE		NA	NA	FALSE		NA	NA	FALSE
HRMYNUX02FWKEK	0	0	1	125.867	0	0	0	0	NA	NA	FALSE		NA	NA	FALSE		NA	NA	FALSE		NA	NA	FALSE		NA	NA	FALSE		NA	NA	FALSE
HRMYNUX02FWNIT	1	22.9701	0	0	0	0	0	0	NA	NA	FALSE		NA	NA	FALSE		NA	NA	FALSE		NA	NA	FALSE		NA	NA	FALSE		NA	NA	FALSE
HRMYNUX02FWODL	1	34.333	0	0	0	0	0	0	NA	NA	FALSE		NA	NA	FALSE		NA	NA	FALSE		NA	NA	FALSE		NA	NA	FALSE		NA	NA	FALSE
HRMYNUX02FWOJP	1	29.4731	0	0	0	0	0	0	NA	NA	FALSE		NA	NA	FALSE		NA	NA	FALSE		NA	NA	FALSE		NA	NA	FALSE		NA	NA	FALSE
HRMYNUX02FWR39	0	0	1	23.1913	0	0	0	0	NA	NA	FALSE		NA	NA	FALSE		NA	NA	FALSE		NA	NA	FALSE		NA	NA	FALSE		NA	NA	FALSE
HRMYNUX02FWR7S	0	0	1	39.4811	0	0	0	0	NA	NA	FALSE		NA	NA	FALSE		NA	NA	FALSE		NA	NA	FALSE		NA	NA	FALSE		NA	NA	FALSE
HRMYNUX02FWRJ0	0	0	1	93.2054	0	0	0	0	NA	NA	FALSE		NA	NA	FALSE		NA	NA	FALSE		NA	NA	FALSE		NA	NA	FALSE		NA	NA	FALSE
HRMYNUX02FWSDT	0	0	0	0	0	0	0	0	NA	NA	FALSE		NA	NA	FALSE		NA	NA	FALSE		NA	NA	FALSE		NA	NA	FALSE		NA	NA	FALSE
HRMYNUX02FWSNG	1	129.092	0	0	0	0	0	0	NA	NA	FALSE		NA	NA	FALSE		NA	NA	FALSE		NA	NA	FALSE		NA	NA	FALSE		NA	NA	FALSE
HRMYNUX02FWU4O	1	33.4436	0	0	0	0	0	0	NA	NA	FALSE		NA	NA	FALSE		NA	NA	FALSE		NA	NA	FALSE		NA	NA	FALSE		NA	NA	FALSE
HRMYNUX02FWVOG	1	22.7275	0	0	0	0	0	0	NA	NA	FALSE		NA	NA	FALSE		NA	NA	FALSE		NA	NA	FALSE		NA	NA	FALSE		NA	NA	FALSE
HRMYNUX02FX0PK	0	0	2	199.006	0	0	0	0	NA	NA	FALSE		NA	NA	FALSE		NA	NA	FALSE		NA	NA	FALSE		NA	NA	FALSE		NA	NA	FALSE
HRMYNUX02FX0Q8	0	0	1	37.9548	0	0	0	0	NA	NA	FALSE		NA	NA	FALSE		NA	NA	FALSE		NA	NA	FALSE		NA	NA	FALSE		NA	NA	FALSE
HRMYNUX02FX1BU	1	18.182	0	0	0	0	0	0	NA	NA	FALSE		NA	NA	FALSE		NA	NA	FALSE		NA	NA	FALSE		NA	NA	FALSE		NA	NA	FALSE
HRMYNUX02FX206	0	0	1	27.4236	0	0	0	0	NA	NA	FALSE		NA	NA	FALSE		NA	NA	FALSE		NA	NA	FALSE		NA	NA	FALSE		NA	NA	FALSE
HRMYNUX02FX2VT	1	20.5889	0	0	0	0	0	0	NA	NA	FALSE		NA	NA	FALSE		NA	NA	FALSE		NA	NA	FALSE		NA	NA	FALSE		NA	NA	FALSE
HRMYNUX02FX3SY	1	29.2726	0	0	0	0	0	0	NA	NA	FALSE		NA	NA	FALSE		NA	NA	FALSE		NA	NA	FALSE		NA	NA	FALSE		NA	NA	FALSE
HRMYNUX02FX6VI	0	0	1	37.5675	0	0	0	0	NA	NA	FALSE		NA	NA	FALSE		NA	NA	FALSE		NA	NA	FALSE		NA	NA	FALSE		NA	NA	FALSE
HRMYNUX02FX7G4	1	49.2718	0	0	0	0	0	0	NA	NA	FALSE		NA	NA	FALSE		NA	NA	FALSE		NA	NA	FALSE		NA	NA	FALSE		NA	NA	FALSE
HRMYNUX02FX89B	0	0	1	27.6813	0	0	0	0	NA	NA	FALSE		NA	NA	FALSE		NA	NA	FALSE		NA	NA	FALSE		NA	NA	FALSE		NA	NA	FALSE
HRMYNUX02FX96D	0	0	1	30.8085	0	0	0	0	NA	NA	FALSE		NA	NA	FALSE		NA	NA	FALSE		NA	NA	FALSE		NA	NA	FALSE		NA	NA	FALSE
HRMYNUX02FX9OJ	0	0	1	24.5441	0	0	0	0	NA	NA	FALSE		NA	NA	FALSE		NA	NA	FALSE		NA	NA	FALSE		NA	NA	FALSE		NA	NA	FALSE
HRMYNUX02FXA7W	0	0	1	23.638	0	0	0	0	NA	NA	FALSE		NA	NA	FALSE		NA	NA	FALSE		NA	NA	FALSE		NA	NA	FALSE		NA	NA	FALSE
HRMYNUX02FXAWF	1	28.2478	0	0	0	0	0	0	NA	NA	FALSE		NA	NA	FALSE		NA	NA	FALSE		NA	NA	FALSE		NA	NA	FALSE		NA	NA	FALSE
HRMYNUX02FXC1M	0	0	0	0	0	0	0	0	NA	NA	FALSE		NA	NA	FALSE		NA	NA	FALSE		NA	NA	FALSE		NA	NA	FALSE		NA	NA	FALSE
HRMYNUX02FXEUM	1	22.1808	0	0	0	0	0	0	NA	NA	FALSE		NA	NA	FALSE		NA	NA	FALSE		NA	NA	FALSE		NA	NA	FALSE		NA	NA	FALSE
HRMYNUX02FXGBO	2	118.433	0	0	0	0	0	0	NA	NA	FALSE		NA	NA	FALSE		NA	NA	FALSE		NA	NA	FALSE		NA	NA	FALSE		NA	NA	FALSE
HRMYNUX02FXIOJ	1	62.9718	0	0	0	0	0	0	NA	NA	FALSE		NA	NA	FALSE		NA	NA	FALSE		NA	NA	FALSE		NA	NA	FALSE		NA	NA	FALSE
HRMYNUX02FXIXZ	0	0	1	38.2505	0	0	0	0	NA	NA	FALSE		NA	NA	FALSE		NA	NA	FALSE		NA	NA	FALSE		NA	NA	FALSE		NA	NA	FALSE
HRMYNUX02FXJ59	1	37.2024	0	0	0	0	0	0	NA	NA	FALSE		NA	NA	FALSE		NA	NA	FALSE		NA	NA	FALSE		NA	NA	FALSE		NA	NA	FALSE
HRMYNUX02FXJH6	0	0	1	34.9797	0	0	0	0	NA	NA	FALSE		NA	NA	FALSE		NA	NA	FALSE		NA	NA	FALSE		NA	NA	FALSE		NA	NA	FALSE
HRMYNUX02FXJQU	1	50.8237	0	0	0	0	0	0	NA	NA	FALSE		NA	NA	FALSE		NA	NA	FALSE		NA	NA	FALSE		NA	NA	FALSE		NA	NA	FALSE
HRMYNUX02FXJXM	1	25.7669	0	0	0	0	0	0	NA	NA	FALSE		NA	NA	FALSE		NA	NA	FALSE		NA	NA	FALSE		NA	NA	FALSE		NA	NA	FALSE
HRMYNUX02FXK8Y	0	0	1	41.0208	0	0	0	0	NA	NA	FALSE		NA	NA	FALSE		NA	NA	FALSE		NA	NA	FALSE		NA	NA	FALSE		NA	NA	FALSE
HRMYNUX02FXKV0	1	88.4193	0	0	0	0	0	0	NA	NA	FALSE		NA	NA	FALSE		NA	NA	FALSE		NA	NA	FALSE		NA	NA	FALSE		NA	NA	FALSE
HRMYNUX02FXLDA	1	22.9701	0	0	0	0	0	0	NA	NA	FALSE		NA	NA	FALSE		NA	NA	FALSE		NA	NA	FALSE		NA	NA	FALSE		NA	NA	FALSE
HRMYNUX02FXM0E	0	0	1	19.5052	0	0	0	0	NA	NA	FALSE		NA	NA	FALSE		NA	NA	FALSE		NA	NA	FALSE		NA	NA	FALSE		NA	NA	FALSE
HRMYNUX02FXU56	0	0	2	48.844	0	0	0	0	NA	NA	FALSE		NA	NA	FALSE		NA	NA	FALSE		NA	NA	FALSE		NA	NA	FALSE		NA	NA	FALSE
HRMYNUX02FXW7F	4	549.329	0	0	0	0	0	0	NA	NA	FALSE		NA	NA	FALSE		NA	NA	FALSE		NA	NA	FALSE		NA	NA	FALSE		NA	NA	FALSE
HRMYNUX02FXX0O	1	37.7463	0	0	0	0	0	0	NA	NA	FALSE		NA	NA	FALSE		NA	NA	FALSE		NA	NA	FALSE		NA	NA	FALSE		NA	NA	FALSE
HRMYNUX02FXXL9	2	78.2377	1	44.6256	0	0	0	0	0.809992	0.863247	FALSE		NA	NA	FALSE		NA	NA	FALSE		NA	NA	FALSE		NA	NA	FALSE		NA	NA	FALSE
HRMYNUX02FXZG5	1	25.5123	0	0	0	0	0	0	NA	NA	FALSE		NA	NA	FALSE		NA	NA	FALSE		NA	NA	FALSE		NA	NA	FALSE		NA	NA	FALSE
HRMYNUX02FXZV7	1	30.8833	0	0	0	0	0	0	NA	NA	FALSE		NA	NA	FALSE		NA	NA	FALSE		NA	NA	FALSE		NA	NA	FALSE		NA	NA	FALSE
HRMYNUX02FY12S	0	0	1	38.6521	0	0	0	0	NA	NA	FALSE		NA	NA	FALSE		NA	NA	FALSE		NA	NA	FALSE		NA	NA	FALSE		NA	NA	FALSE
HRMYNUX02FY254	0	0	0	0	0	0	0	0	NA	NA	FALSE		NA	NA	FALSE		NA	NA	FALSE		NA	NA	FALSE		NA	NA	FALSE		NA	NA	FALSE
HRMYNUX02FY3TS	1	40.4678	0	0	0	0	0	0	NA	NA	FALSE		NA	NA	FALSE		NA	NA	FALSE		NA	NA	FALSE		NA	NA	FALSE		NA	NA	FALSE
HRMYNUX02FY63Y	0	0	1	26.4389	0	0	0	0	NA	NA	FALSE		NA	NA	FALSE		NA	NA	FALSE		NA	NA	FALSE		NA	NA	FALSE		NA	NA	FALSE
HRMYNUX02FY7FH	0	0	0	0	0	0	0	0	NA	NA	FALSE		NA	NA	FALSE		NA	NA	FALSE		NA	NA	FALSE		NA	NA	FALSE		NA	NA	FALSE
HRMYNUX02FY7S7	2	158.395	0	0	0	0	0	0	NA	NA	FALSE		NA	NA	FALSE		NA	NA	FALSE		NA	NA	FALSE		NA	NA	FALSE		NA	NA	FALSE
HRMYNUX02FY81L	1	23.1348	0	0	0	0	0	0	NA	NA	FALSE		NA	NA	FALSE		NA	NA	FALSE		NA	NA	FALSE		NA	NA	FALSE		NA	NA	FALSE
HRMYNUX02FY9ME	0	0	1	112.416	0	0	0	0	NA	NA	FALSE		NA	NA	FALSE		NA	NA	FALSE		NA	NA	FALSE		NA	NA	FALSE		NA	NA	FALSE
HRMYNUX02FYANK	1	19.2675	0	0	0	0	0	0	NA	NA	FALSE		NA	NA	FALSE		NA	NA	FALSE		NA	NA	FALSE		NA	NA	FALSE		NA	NA	FALSE
HRMYNUX02FYAT7	1	31.2572	1	35.6573	0	0	0	0	-0.190008	0.984423	FALSE		NA	NA	FALSE		NA	NA	FALSE		NA	NA	FALSE		NA	NA	FALSE		NA	NA	FALSE
HRMYNUX02FYBCD	1	26.7272	0	0	1	32.8806	0	0	NA	NA	FALSE		-0.29893	0.963761	FALSE		NA	NA	FALSE		NA	NA	FALSE		NA	NA	FALSE		NA	NA	FALSE
HRMYNUX02FYBKY	0	0	2	121.205	0	0	0	0	NA	NA	FALSE		NA	NA	FALSE		NA	NA	FALSE		NA	NA	FALSE		NA	NA	FALSE		NA	NA	FALSE
HRMYNUX02FYCEB	1	28.4344	0	0	0	0	0	0	NA	NA	FALSE		NA	NA	FALSE		NA	NA	FALSE		NA	NA	FALSE		NA	NA	FALSE		NA	NA	FALSE
HRMYNUX02FYD60	0	0	1	32.7983	0	0	0	0	NA	NA	FALSE		NA	NA	FALSE		NA	NA	FALSE		NA	NA	FALSE		NA	NA	FALSE		NA	NA	FALSE
HRMYNUX02FYE3G	1	23.4713	0	0	0	0	0	0	NA	NA	FALSE		NA	NA	FALSE		NA	NA	FALSE		NA	NA	FALSE		NA	NA	FALSE		NA	NA	FALSE
HRMYNUX02FYEAD	0	0	1	33.7763	0	0	0	0	NA	NA	FALSE		NA	NA	FALSE		NA	NA	FALSE		NA	NA	FALSE		NA	NA	FALSE		NA	NA	FALSE
HRMYNUX02FYFS6	1	20.0143	0	0	0	0	0	0	NA	NA	FALSE		NA	NA	FALSE		NA	NA	FALSE		NA	NA	FALSE		NA	NA	FALSE		NA	NA	FALSE
HRMYNUX02FYFY7	0	0	2	102.623	0	0	0	0	NA	NA	FALSE		NA	NA	FALSE		NA	NA	FALSE		NA	NA	FALSE		NA	NA	FALSE		NA	NA	FALSE
HRMYNUX02FYG0C	1	20.2657	0	0	0	0	0	0	NA	NA	FALSE		NA	NA	FALSE		NA	NA	FALSE		NA	NA	FALSE		NA	NA	FALSE		NA	NA	FALSE
HRMYNUX02FYG8C	1	24.9213	0	0	0	0	0	0	NA	NA	FALSE		NA	NA	FALSE		NA	NA	FALSE		NA	NA	FALSE		NA	NA	FALSE		NA	NA	FALSE
HRMYNUX02FYGI0	1	27.8817	0	0	0	0	0	0	NA	NA	FALSE		NA	NA	FALSE		NA	NA	FALSE		NA	NA	FALSE		NA	NA	FALSE		NA	NA	FALSE
HRMYNUX02FYH1R	2	183.11	0	0	0	0	0	0	NA	NA	FALSE		NA	NA	FALSE		NA	NA	FALSE		NA	NA	FALSE		NA	NA	FALSE		NA	NA	FALSE
HRMYNUX02FYHZB	1	20.5561	0	0	0	0	0	0	NA	NA	FALSE		NA	NA	FALSE		NA	NA	FALSE		NA	NA	FALSE		NA	NA	FALSE		NA	NA	FALSE
HRMYNUX02FYJBZ	1	79.6866	0	0	0	0	0	0	NA	NA	FALSE		NA	NA	FALSE		NA	NA	FALSE		NA	NA	FALSE		NA	NA	FALSE		NA	NA	FALSE
HRMYNUX02FYJQM	0	0	0	0	0	0	0	0	NA	NA	FALSE		NA	NA	FALSE		NA	NA	FALSE		NA	NA	FALSE		NA	NA	FALSE		NA	NA	FALSE
HRMYNUX02FYLYK	0	0	0	0	0	0	0	0	NA	NA	FALSE		NA	NA	FALSE		NA	NA	FALSE		NA	NA	FALSE		NA	NA	FALSE		NA	NA	FALSE
HRMYNUX02FYNNC	0	0	1	33.1677	0	0	0	0	NA	NA	FALSE		NA	NA	FALSE		NA	NA	FALSE		NA	NA	FALSE		NA	NA	FALSE		NA	NA	FALSE
HRMYNUX02FYQBV	1	25.3619	0	0	0	0	0	0	NA	NA	FALSE		NA	NA	FALSE		NA	NA	FALSE		NA	NA	FALSE		NA	NA	FALSE		NA	NA	FALSE
HRMYNUX02FYRJD	0	0	1	31.6698	0	0	0	0	NA	NA	FALSE		NA	NA	FALSE		NA	NA	FALSE		NA	NA	FALSE		NA	NA	FALSE		NA	NA	FALSE
HRMYNUX02FYUTF	1	106.688	0	0	0	0	0	0	NA	NA	FALSE		NA	NA	FALSE		NA	NA	FALSE		NA	NA	FALSE		NA	NA	FALSE		NA	NA	FALSE
HRMYNUX02FYVEC	0	0	1	30.6163	0	0	0	0	NA	NA	FALSE		NA	NA	FALSE		NA	NA	FALSE		NA	NA	FALSE		NA	NA	FALSE		NA	NA	FALSE
HRMYNUX02FYVPS	0	0	1	26.3915	0	0	0	0	NA	NA	FALSE		NA	NA	FALSE		NA	NA	FALSE		NA	NA	FALSE		NA	NA	FALSE		NA	NA	FALSE
HRMYNUX02FYX2C	0	0	0	0	0	0	0	0	NA	NA	FALSE		NA	NA	FALSE		NA	NA	FALSE		NA	NA	FALSE		NA	NA	FALSE		NA	NA	FALSE
HRMYNUX02FYX2K	1	19.9216	0	0	0	0	0	0	NA	NA	FALSE		NA	NA	FALSE		NA	NA	FALSE		NA	NA	FALSE		NA	NA	FALSE		NA	NA	FALSE
HRMYNUX02FYY80	0	0	0	0	0	0	0	0	NA	NA	FALSE		NA	NA	FALSE		NA	NA	FALSE		NA	NA	FALSE		NA	NA	FALSE		NA	NA	FALSE
HRMYNUX02FYYBE	1	25.6645	0	0	1	31.5732	0	0	NA	NA	FALSE		-0.29893	0.963761	FALSE		NA	NA	FALSE		NA	NA	FALSE		NA	NA	FALSE		NA	NA	FALSE
HRMYNUX02FYZ8N	1	17.6597	0	0	0	0	0	0	NA	NA	FALSE		NA	NA	FALSE		NA	NA	FALSE		NA	NA	FALSE		NA	NA	FALSE		NA	NA	FALSE
HRMYNUX02FZ09U	1	38.7664	0	0	0	0	0	0	NA	NA	FALSE		NA	NA	FALSE		NA	NA	FALSE		NA	NA	FALSE		NA	NA	FALSE		NA	NA	FALSE
HRMYNUX02FZ09Y	0	0	1	25.7906	0	0	0	0	NA	NA	FALSE		NA	NA	FALSE		NA	NA	FALSE		NA	NA	FALSE		NA	NA	FALSE		NA	NA	FALSE
HRMYNUX02FZ0QW	1	21.0935	0	0	0	0	0	0	NA	NA	FALSE		NA	NA	FALSE		NA	NA	FALSE		NA	NA	FALSE		NA	NA	FALSE		NA	NA	FALSE
HRMYNUX02FZ116	1	18.7634	0	0	0	0	0	0	NA	NA	FALSE		NA	NA	FALSE		NA	NA	FALSE		NA	NA	FALSE		NA	NA	FALSE		NA	NA	FALSE
HRMYNUX02FZ2LW	1	53.7884	0	0	0	0	0	0	NA	NA	FALSE		NA	NA	FALSE		NA	NA	FALSE		NA	NA	FALSE		NA	NA	FALSE		NA	NA	FALSE
HRMYNUX02FZ2S4	1	66.8872	0	0	0	0	0	0	NA	NA	FALSE		NA	NA	FALSE		NA	NA	FALSE		NA	NA	FALSE		NA	NA	FALSE		NA	NA	FALSE
HRMYNUX02FZ4JI	3	111.93	0	0	0	0	0	0	NA	NA	FALSE		NA	NA	FALSE		NA	NA	FALSE		NA	NA	FALSE		NA	NA	FALSE		NA	NA	FALSE
HRMYNUX02FZ6ZL	0	0	2	83.436	0	0	0	0	NA	NA	FALSE		NA	NA	FALSE		NA	NA	FALSE		NA	NA	FALSE		NA	NA	FALSE		NA	NA	FALSE
HRMYNUX02FZ8QQ	1	21.7693	0	0	0	0	0	0	NA	NA	FALSE		NA	NA	FALSE		NA	NA	FALSE		NA	NA	FALSE		NA	NA	FALSE		NA	NA	FALSE
HRMYNUX02FZ90P	0	0	1	27.9439	0	0	0	0	NA	NA	FALSE		NA	NA	FALSE		NA	NA	FALSE		NA	NA	FALSE		NA	NA	FALSE		NA	NA	FALSE
HRMYNUX02FZ99W	1	19.5003	0	0	0	0	0	0	NA	NA	FALSE		NA	NA	FALSE		NA	NA	FALSE		NA	NA	FALSE		NA	NA	FALSE		NA	NA	FALSE
HRMYNUX02FZ9P8	1	29.7448	0	0	0	0	0	0	NA	NA	FALSE		NA	NA	FALSE		NA	NA	FALSE		NA	NA	FALSE		NA	NA	FALSE		NA	NA	FALSE
HRMYNUX02FZC99	0	0	0	0	0	0	0	0	NA	NA	FALSE		NA	NA	FALSE		NA	NA	FALSE		NA	NA	FALSE		NA	NA	FALSE		NA	NA	FALSE
HRMYNUX02FZCG3	1	36.364	0	0	0	0	0	0	NA	NA	FALSE		NA	NA	FALSE		NA	NA	FALSE		NA	NA	FALSE		NA	NA	FALSE		NA	NA	FALSE
HRMYNUX02FZD51	0	0	1	22.552	0	0	0	0	NA	NA	FALSE		NA	NA	FALSE		NA	NA	FALSE		NA	NA	FALSE		NA	NA	FALSE		NA	NA	FALSE
HRMYNUX02FZEA8	1	27.2346	0	0	0	0	0	0	NA	NA	FALSE		NA	NA	FALSE		NA	NA	FALSE		NA	NA	FALSE		NA	NA	FALSE		NA	NA	FALSE
HRMYNUX02FZEL7	1	25.1152	0	0	0	0	0	0	NA	NA	FALSE		NA	NA	FALSE		NA	NA	FALSE		NA	NA	FALSE		NA	NA	FALSE		NA	NA	FALSE
HRMYNUX02FZFRA	1	29.0748	0	0	0	0	0	0	NA	NA	FALSE		NA	NA	FALSE		NA	NA	FALSE		NA	NA	FALSE		NA	NA	FALSE		NA	NA	FALSE
HRMYNUX02FZG7Q	0	0	1	51.6718	0	0	0	0	NA	NA	FALSE		NA	NA	FALSE		NA	NA	FALSE		NA	NA	FALSE		NA	NA	FALSE		NA	NA	FALSE
HRMYNUX02FZH3P	1	18.7634	0	0	0	0	0	0	NA	NA	FALSE		NA	NA	FALSE		NA	NA	FALSE		NA	NA	FALSE		NA	NA	FALSE		NA	NA	FALSE
HRMYNUX02FZIZC	0	0	1	26.1571	0	0	0	0	NA	NA	FALSE		NA	NA	FALSE		NA	NA	FALSE		NA	NA	FALSE		NA	NA	FALSE		NA	NA	FALSE
HRMYNUX02FZJUC	0	0	1	35.1467	0	0	0	0	NA	NA	FALSE		NA	NA	FALSE		NA	NA	FALSE		NA	NA	FALSE		NA	NA	FALSE		NA	NA	FALSE
HRMYNUX02FZKG3	0	0	1	22.9027	0	0	0	0	NA	NA	FALSE		NA	NA	FALSE		NA	NA	FALSE		NA	NA	FALSE		NA	NA	FALSE		NA	NA	FALSE
HRMYNUX02FZKTV	0	0	1	24.0236	0	0	0	0	NA	NA	FALSE		NA	NA	FALSE		NA	NA	FALSE		NA	NA	FALSE		NA	NA	FALSE		NA	NA	FALSE
HRMYNUX02FZMJ5	1	21.3023	0	0	0	0	0	0	NA	NA	FALSE		NA	NA	FALSE		NA	NA	FALSE		NA	NA	FALSE		NA	NA	FALSE		NA	NA	FALSE
HRMYNUX02FZMZW	1	26.5076	1	30.2391	0	0	0	0	-0.190008	0.984423	FALSE		NA	NA	FALSE		NA	NA	FALSE		NA	NA	FALSE		NA	NA	FALSE		NA	NA	FALSE
HRMYNUX02FZP46	1	23.0111	0	0	0	0	0	0	NA	NA	FALSE		NA	NA	FALSE		NA	NA	FALSE		NA	NA	FALSE		NA	NA	FALSE		NA	NA	FALSE
HRMYNUX02FZP86	1	22.1808	0	0	0	0	0	0	NA	NA	FALSE		NA	NA	FALSE		NA	NA	FALSE		NA	NA	FALSE		NA	NA	FALSE		NA	NA	FALSE
HRMYNUX02FZQ9U	1	25.8184	0	0	0	0	0	0	NA	NA	FALSE		NA	NA	FALSE		NA	NA	FALSE		NA	NA	FALSE		NA	NA	FALSE		NA	NA	FALSE
HRMYNUX02FZQSQ	1	29.6764	0	0	0	0	0	0	NA	NA	FALSE		NA	NA	FALSE		NA	NA	FALSE		NA	NA	FALSE		NA	NA	FALSE		NA	NA	FALSE
HRMYNUX02FZR9T	0	0	1	24.6262	0	0	0	0	NA	NA	FALSE		NA	NA	FALSE		NA	NA	FALSE		NA	NA	FALSE		NA	NA	FALSE		NA	NA	FALSE
HRMYNUX02FZT9E	1	20.1392	0	0	0	0	0	0	NA	NA	FALSE		NA	NA	FALSE		NA	NA	FALSE		NA	NA	FALSE		NA	NA	FALSE		NA	NA	FALSE
HRMYNUX02FZVP0	0	0	1	28.5396	0	0	0	0	NA	NA	FALSE		NA	NA	FALSE		NA	NA	FALSE		NA	NA	FALSE		NA	NA	FALSE		NA	NA	FALSE
HRMYNUX02FZWPI	0	0	1	29.5712	0	0	0	0	NA	NA	FALSE		NA	NA	FALSE		NA	NA	FALSE		NA	NA	FALSE		NA	NA	FALSE		NA	NA	FALSE
HRMYNUX02FZXR4	0	0	1	31.8066	0	0	0	0	NA	NA	FALSE		NA	NA	FALSE		NA	NA	FALSE		NA	NA	FALSE		NA	NA	FALSE		NA	NA	FALSE
HRMYNUX02FZY7F	0	0	3	374.401	0	0	0	0	NA	NA	FALSE		NA	NA	FALSE		NA	NA	FALSE		NA	NA	FALSE		NA	NA	FALSE		NA	NA	FALSE
HRMYNUX02G00ZV	1	43.9089	0	0	0	0	0	0	NA	NA	FALSE		NA	NA	FALSE		NA	NA	FALSE		NA	NA	FALSE		NA	NA	FALSE		NA	NA	FALSE
HRMYNUX02G01YZ	1	114.241	0	0	0	0	0	0	NA	NA	FALSE		NA	NA	FALSE		NA	NA	FALSE		NA	NA	FALSE		NA	NA	FALSE		NA	NA	FALSE
HRMYNUX02G02BU	1	24.6359	0	0	0	0	0	0	NA	NA	FALSE		NA	NA	FALSE		NA	NA	FALSE		NA	NA	FALSE		NA	NA	FALSE		NA	NA	FALSE
HRMYNUX02G049R	3	154.911	1	58.9058	1	63.5253	1	77.4698	1.39495	0.680907	FALSE		1.28603	0.730894	FALSE		0.99973	0.81314	FALSE		-0.108922	1	FALSE		-0.395224	0.95541	FALSE		-0.286303	0.987103	FALSE
HRMYNUX02G04D7	0	0	1	29.0463	0	0	0	0	NA	NA	FALSE		NA	NA	FALSE		NA	NA	FALSE		NA	NA	FALSE		NA	NA	FALSE		NA	NA	FALSE
HRMYNUX02G04QF	0	0	1	87.6575	0	0	0	0	NA	NA	FALSE		NA	NA	FALSE		NA	NA	FALSE		NA	NA	FALSE		NA	NA	FALSE		NA	NA	FALSE
HRMYNUX02G04SL	1	44.5146	0	0	0	0	0	0	NA	NA	FALSE		NA	NA	FALSE		NA	NA	FALSE		NA	NA	FALSE		NA	NA	FALSE		NA	NA	FALSE
HRMYNUX02G04WE	0	0	1	32.3658	0	0	0	0	NA	NA	FALSE		NA	NA	FALSE		NA	NA	FALSE		NA	NA	FALSE		NA	NA	FALSE		NA	NA	FALSE
HRMYNUX02G05T3	0	0	1	137.63	0	0	0	0	NA	NA	FALSE		NA	NA	FALSE		NA	NA	FALSE		NA	NA	FALSE		NA	NA	FALSE		NA	NA	FALSE
HRMYNUX02G05Z6	1	20.3295	0	0	0	0	0	0	NA	NA	FALSE		NA	NA	FALSE		NA	NA	FALSE		NA	NA	FALSE		NA	NA	FALSE		NA	NA	FALSE
HRMYNUX02G0698	1	84.374	1	96.2513	0	0	0	0	-0.190008	0.984423	FALSE		NA	NA	FALSE		NA	NA	FALSE		NA	NA	FALSE		NA	NA	FALSE		NA	NA	FALSE
HRMYNUX02G06NT	0	0	1	75.9096	0	0	0	0	NA	NA	FALSE		NA	NA	FALSE		NA	NA	FALSE		NA	NA	FALSE		NA	NA	FALSE		NA	NA	FALSE
HRMYNUX02G0AEA	0	0	1	119.727	0	0	0	0	NA	NA	FALSE		NA	NA	FALSE		NA	NA	FALSE		NA	NA	FALSE		NA	NA	FALSE		NA	NA	FALSE
HRMYNUX02G0AJM	0	0	1	77.1019	0	0	0	0	NA	NA	FALSE		NA	NA	FALSE		NA	NA	FALSE		NA	NA	FALSE		NA	NA	FALSE		NA	NA	FALSE
HRMYNUX02G0D9X	1	19.5891	0	0	0	0	0	0	NA	NA	FALSE		NA	NA	FALSE		NA	NA	FALSE		NA	NA	FALSE		NA	NA	FALSE		NA	NA	FALSE
HRMYNUX02G0EGA	0	0	1	52.783	0	0	0	0	NA	NA	FALSE		NA	NA	FALSE		NA	NA	FALSE		NA	NA	FALSE		NA	NA	FALSE		NA	NA	FALSE
HRMYNUX02G0F5X	1	25.462	0	0	0	0	0	0	NA	NA	FALSE		NA	NA	FALSE		NA	NA	FALSE		NA	NA	FALSE		NA	NA	FALSE		NA	NA	FALSE
HRMYNUX02G0FD3	1	40.3413	0	0	0	0	0	0	NA	NA	FALSE		NA	NA	FALSE		NA	NA	FALSE		NA	NA	FALSE		NA	NA	FALSE		NA	NA	FALSE
HRMYNUX02G0FOF	2	47.2001	0	0	0	0	0	0	NA	NA	FALSE		NA	NA	FALSE		NA	NA	FALSE		NA	NA	FALSE		NA	NA	FALSE		NA	NA	FALSE
HRMYNUX02G0FVO	1	29.8825	0	0	0	0	0	0	NA	NA	FALSE		NA	NA	FALSE		NA	NA	FALSE		NA	NA	FALSE		NA	NA	FALSE		NA	NA	FALSE
HRMYNUX02G0GML	2	107.13	0	0	0	0	0	0	NA	NA	FALSE		NA	NA	FALSE		NA	NA	FALSE		NA	NA	FALSE		NA	NA	FALSE		NA	NA	FALSE
HRMYNUX02G0IGA	0	0	0	0	0	0	0	0	NA	NA	FALSE		NA	NA	FALSE		NA	NA	FALSE		NA	NA	FALSE		NA	NA	FALSE		NA	NA	FALSE
HRMYNUX02G0IQI	1	25.1152	0	0	0	0	0	0	NA	NA	FALSE		NA	NA	FALSE		NA	NA	FALSE		NA	NA	FALSE		NA	NA	FALSE		NA	NA	FALSE
HRMYNUX02G0KQ6	0	0	1	135.105	0	0	0	0	NA	NA	FALSE		NA	NA	FALSE		NA	NA	FALSE		NA	NA	FALSE		NA	NA	FALSE		NA	NA	FALSE
HRMYNUX02G0KY2	1	26.617	0	0	0	0	0	0	NA	NA	FALSE		NA	NA	FALSE		NA	NA	FALSE		NA	NA	FALSE		NA	NA	FALSE		NA	NA	FALSE
HRMYNUX02G0L3N	0	0	1	144.377	0	0	0	0	NA	NA	FALSE		NA	NA	FALSE		NA	NA	FALSE		NA	NA	FALSE		NA	NA	FALSE		NA	NA	FALSE
HRMYNUX02G0OMR	0	0	1	30.3013	0	0	0	0	NA	NA	FALSE		NA	NA	FALSE		NA	NA	FALSE		NA	NA	FALSE		NA	NA	FALSE		NA	NA	FALSE
HRMYNUX02G0PDO	0	0	1	25.9726	0	0	0	0	NA	NA	FALSE		NA	NA	FALSE		NA	NA	FALSE		NA	NA	FALSE		NA	NA	FALSE		NA	NA	FALSE
HRMYNUX02G0Q6P	1	25.462	0	0	0	0	0	0	NA	NA	FALSE		NA	NA	FALSE		NA	NA	FALSE		NA	NA	FALSE		NA	NA	FALSE		NA	NA	FALSE
HRMYNUX02G0RRG	1	35.6608	0	0	0	0	0	0	NA	NA	FALSE		NA	NA	FALSE		NA	NA	FALSE		NA	NA	FALSE		NA	NA	FALSE		NA	NA	FALSE
HRMYNUX02G0RUW	0	0	1	24.1417	0	0	0	0	NA	NA	FALSE		NA	NA	FALSE		NA	NA	FALSE		NA	NA	FALSE		NA	NA	FALSE		NA	NA	FALSE
HRMYNUX02G0S34	1	18.4681	0	0	0	0	0	0	NA	NA	FALSE		NA	NA	FALSE		NA	NA	FALSE		NA	NA	FALSE		NA	NA	FALSE		NA	NA	FALSE
HRMYNUX02G0U0P	0	0	1	40.7935	0	0	0	0	NA	NA	FALSE		NA	NA	FALSE		NA	NA	FALSE		NA	NA	FALSE		NA	NA	FALSE		NA	NA	FALSE
HRMYNUX02G0VKH	0	0	1	37.8572	0	0	0	0	NA	NA	FALSE		NA	NA	FALSE		NA	NA	FALSE		NA	NA	FALSE		NA	NA	FALSE		NA	NA	FALSE
HRMYNUX02G11FL	1	20.2975	0	0	0	0	0	0	NA	NA	FALSE		NA	NA	FALSE		NA	NA	FALSE		NA	NA	FALSE		NA	NA	FALSE		NA	NA	FALSE
HRMYNUX02G14GP	1	46.4361	0	0	0	0	0	0	NA	NA	FALSE		NA	NA	FALSE		NA	NA	FALSE		NA	NA	FALSE		NA	NA	FALSE		NA	NA	FALSE
HRMYNUX02G15E5	0	0	1	20.6253	0	0	0	0	NA	NA	FALSE		NA	NA	FALSE		NA	NA	FALSE		NA	NA	FALSE		NA	NA	FALSE		NA	NA	FALSE
HRMYNUX02G17GI	0	0	0	0	0	0	0	0	NA	NA	FALSE		NA	NA	FALSE		NA	NA	FALSE		NA	NA	FALSE		NA	NA	FALSE		NA	NA	FALSE
HRMYNUX02G17SE	0	0	1	35.5711	0	0	0	0	NA	NA	FALSE		NA	NA	FALSE		NA	NA	FALSE		NA	NA	FALSE		NA	NA	FALSE		NA	NA	FALSE
HRMYNUX02G17YZ	0	0	1	28.4844	0	0	0	0	NA	NA	FALSE		NA	NA	FALSE		NA	NA	FALSE		NA	NA	FALSE		NA	NA	FALSE		NA	NA	FALSE
HRMYNUX02G18PR	0	0	1	43.9596	0	0	0	0	NA	NA	FALSE		NA	NA	FALSE		NA	NA	FALSE		NA	NA	FALSE		NA	NA	FALSE		NA	NA	FALSE
HRMYNUX02G1BD0	2	154.601	0	0	0	0	0	0	NA	NA	FALSE		NA	NA	FALSE		NA	NA	FALSE		NA	NA	FALSE		NA	NA	FALSE		NA	NA	FALSE
HRMYNUX02G1BFL	1	19.9833	0	0	0	0	0	0	NA	NA	FALSE		NA	NA	FALSE		NA	NA	FALSE		NA	NA	FALSE		NA	NA	FALSE		NA	NA	FALSE
HRMYNUX02G1BJ7	0	0	1	31.5342	0	0	0	0	NA	NA	FALSE		NA	NA	FALSE		NA	NA	FALSE		NA	NA	FALSE		NA	NA	FALSE		NA	NA	FALSE
HRMYNUX02G1BKE	1	55.8841	0	0	0	0	0	0	NA	NA	FALSE		NA	NA	FALSE		NA	NA	FALSE		NA	NA	FALSE		NA	NA	FALSE		NA	NA	FALSE
HRMYNUX02G1CRL	1	26.7826	0	0	0	0	0	0	NA	NA	FALSE		NA	NA	FALSE		NA	NA	FALSE		NA	NA	FALSE		NA	NA	FALSE		NA	NA	FALSE
HRMYNUX02G1CUU	1	22.6478	0	0	0	0	0	0	NA	NA	FALSE		NA	NA	FALSE		NA	NA	FALSE		NA	NA	FALSE		NA	NA	FALSE		NA	NA	FALSE
HRMYNUX02G1G6U	1	34.0613	0	0	0	0	0	0	NA	NA	FALSE		NA	NA	FALSE		NA	NA	FALSE		NA	NA	FALSE		NA	NA	FALSE		NA	NA	FALSE
HRMYNUX02G1H42	1	25.1642	0	0	0	0	0	0	NA	NA	FALSE		NA	NA	FALSE		NA	NA	FALSE		NA	NA	FALSE		NA	NA	FALSE		NA	NA	FALSE
HRMYNUX02G1KLG	1	22.1427	0	0	0	0	0	0	NA	NA	FALSE		NA	NA	FALSE		NA	NA	FALSE		NA	NA	FALSE		NA	NA	FALSE		NA	NA	FALSE
HRMYNUX02G1MJD	1	22.6876	0	0	0	0	0	0	NA	NA	FALSE		NA	NA	FALSE		NA	NA	FALSE		NA	NA	FALSE		NA	NA	FALSE		NA	NA	FALSE
HRMYNUX02G1NUZ	1	25.9743	0	0	0	0	0	0	NA	NA	FALSE		NA	NA	FALSE		NA	NA	FALSE		NA	NA	FALSE		NA	NA	FALSE		NA	NA	FALSE
HRMYNUX02G1OL7	1	29.6083	0	0	0	0	0	0	NA	NA	FALSE		NA	NA	FALSE		NA	NA	FALSE		NA	NA	FALSE		NA	NA	FALSE		NA	NA	FALSE
HRMYNUX02G1OSM	0	0	1	54.3412	0	0	0	0	NA	NA	FALSE		NA	NA	FALSE		NA	NA	FALSE		NA	NA	FALSE		NA	NA	FALSE		NA	NA	FALSE
HRMYNUX02G1PZ1	1	26.185	0	0	0	0	0	0	NA	NA	FALSE		NA	NA	FALSE		NA	NA	FALSE		NA	NA	FALSE		NA	NA	FALSE		NA	NA	FALSE
HRMYNUX02G1Q59	0	0	0	0	0	0	0	0	NA	NA	FALSE		NA	NA	FALSE		NA	NA	FALSE		NA	NA	FALSE		NA	NA	FALSE		NA	NA	FALSE
HRMYNUX02G1QHB	0	0	1	22.4831	0	0	0	0	NA	NA	FALSE		NA	NA	FALSE		NA	NA	FALSE		NA	NA	FALSE		NA	NA	FALSE		NA	NA	FALSE
HRMYNUX02G1SD3	1	21.3023	0	0	0	0	0	0	NA	NA	FALSE		NA	NA	FALSE		NA	NA	FALSE		NA	NA	FALSE		NA	NA	FALSE		NA	NA	FALSE
HRMYNUX02G1SY5	1	23.218	0	0	0	0	0	0	NA	NA	FALSE		NA	NA	FALSE		NA	NA	FALSE		NA	NA	FALSE		NA	NA	FALSE		NA	NA	FALSE
HRMYNUX02G1U2V	1	21.7327	0	0	0	0	0	0	NA	NA	FALSE		NA	NA	FALSE		NA	NA	FALSE		NA	NA	FALSE		NA	NA	FALSE		NA	NA	FALSE
HRMYNUX02G1U9F	1	21.7693	0	0	0	0	0	0	NA	NA	FALSE		NA	NA	FALSE		NA	NA	FALSE		NA	NA	FALSE		NA	NA	FALSE		NA	NA	FALSE
HRMYNUX02G1VHM	0	0	1	46.8995	0	0	0	0	NA	NA	FALSE		NA	NA	FALSE		NA	NA	FALSE		NA	NA	FALSE		NA	NA	FALSE		NA	NA	FALSE
HRMYNUX02G1X8L	1	54.0135	0	0	0	0	0	0	NA	NA	FALSE		NA	NA	FALSE		NA	NA	FALSE		NA	NA	FALSE		NA	NA	FALSE		NA	NA	FALSE
HRMYNUX02G1XS5	0	0	0	0	0	0	0	0	NA	NA	FALSE		NA	NA	FALSE		NA	NA	FALSE		NA	NA	FALSE		NA	NA	FALSE		NA	NA	FALSE
HRMYNUX02G1ZU0	0	0	1	25.8813	0	0	0	0	NA	NA	FALSE		NA	NA	FALSE		NA	NA	FALSE		NA	NA	FALSE		NA	NA	FALSE		NA	NA	FALSE
HRMYNUX02G20LI	0	0	1	80.9146	0	0	0	0	NA	NA	FALSE		NA	NA	FALSE		NA	NA	FALSE		NA	NA	FALSE		NA	NA	FALSE		NA	NA	FALSE
HRMYNUX02G232A	0	0	1	36.7243	0	0	0	0	NA	NA	FALSE		NA	NA	FALSE		NA	NA	FALSE		NA	NA	FALSE		NA	NA	FALSE		NA	NA	FALSE
HRMYNUX02G23BM	1	21.1627	0	0	0	0	0	0	NA	NA	FALSE		NA	NA	FALSE		NA	NA	FALSE		NA	NA	FALSE		NA	NA	FALSE		NA	NA	FALSE
HRMYNUX02G23XN	0	0	0	0	0	0	0	0	NA	NA	FALSE		NA	NA	FALSE		NA	NA	FALSE		NA	NA	FALSE		NA	NA	FALSE		NA	NA	FALSE
HRMYNUX02G242S	4	117.624	0	0	0	0	0	0	NA	NA	FALSE		NA	NA	FALSE		NA	NA	FALSE		NA	NA	FALSE		NA	NA	FALSE		NA	NA	FALSE
HRMYNUX02G260D	1	30.9574	0	0	0	0	0	0	NA	NA	FALSE		NA	NA	FALSE		NA	NA	FALSE		NA	NA	FALSE		NA	NA	FALSE		NA	NA	FALSE
HRMYNUX02G2A1U	1	25.1642	0	0	0	0	0	0	NA	NA	FALSE		NA	NA	FALSE		NA	NA	FALSE		NA	NA	FALSE		NA	NA	FALSE		NA	NA	FALSE
HRMYNUX02G2ASY	0	0	1	26.1571	0	0	0	0	NA	NA	FALSE		NA	NA	FALSE		NA	NA	FALSE		NA	NA	FALSE		NA	NA	FALSE		NA	NA	FALSE
HRMYNUX02G2ATT	3	88.2179	0	0	0	0	0	0	NA	NA	FALSE		NA	NA	FALSE		NA	NA	FALSE		NA	NA	FALSE		NA	NA	FALSE		NA	NA	FALSE
HRMYNUX02G2BRC	0	0	0	0	0	0	0	0	NA	NA	FALSE		NA	NA	FALSE		NA	NA	FALSE		NA	NA	FALSE		NA	NA	FALSE		NA	NA	FALSE
HRMYNUX02G2C1R	0	0	1	25.1734	0	0	0	0	NA	NA	FALSE		NA	NA	FALSE		NA	NA	FALSE		NA	NA	FALSE		NA	NA	FALSE		NA	NA	FALSE
HRMYNUX02G2C94	0	0	0	0	0	0	0	0	NA	NA	FALSE		NA	NA	FALSE		NA	NA	FALSE		NA	NA	FALSE		NA	NA	FALSE		NA	NA	FALSE
HRMYNUX02G2CMQ	0	0	1	30.2391	0	0	0	0	NA	NA	FALSE		NA	NA	FALSE		NA	NA	FALSE		NA	NA	FALSE		NA	NA	FALSE		NA	NA	FALSE
HRMYNUX02G2COU	0	0	1	44.0912	0	0	0	0	NA	NA	FALSE		NA	NA	FALSE		NA	NA	FALSE		NA	NA	FALSE		NA	NA	FALSE		NA	NA	FALSE
HRMYNUX02G2EFQ	0	0	1	27.2208	0	0	0	0	NA	NA	FALSE		NA	NA	FALSE		NA	NA	FALSE		NA	NA	FALSE		NA	NA	FALSE		NA	NA	FALSE
HRMYNUX02G2EUW	1	32.5169	0	0	0	0	0	0	NA	NA	FALSE		NA	NA	FALSE		NA	NA	FALSE		NA	NA	FALSE		NA	NA	FALSE		NA	NA	FALSE
HRMYNUX02G2GPK	0	0	1	24.6262	0	0	0	0	NA	NA	FALSE		NA	NA	FALSE		NA	NA	FALSE		NA	NA	FALSE		NA	NA	FALSE		NA	NA	FALSE
HRMYNUX02G2JE9	0	0	1	78.3322	0	0	0	0	NA	NA	FALSE		NA	NA	FALSE		NA	NA	FALSE		NA	NA	FALSE		NA	NA	FALSE		NA	NA	FALSE
HRMYNUX02G2MMW	0	0	2	197.671	0	0	0	0	NA	NA	FALSE		NA	NA	FALSE		NA	NA	FALSE		NA	NA	FALSE		NA	NA	FALSE		NA	NA	FALSE
HRMYNUX02G2MV4	1	29.9518	0	0	0	0	0	0	NA	NA	FALSE		NA	NA	FALSE		NA	NA	FALSE		NA	NA	FALSE		NA	NA	FALSE		NA	NA	FALSE
HRMYNUX02G2NDI	0	0	2	63.7509	0	0	0	0	NA	NA	FALSE		NA	NA	FALSE		NA	NA	FALSE		NA	NA	FALSE		NA	NA	FALSE		NA	NA	FALSE
HRMYNUX02G2OYE	1	27.2346	0	0	0	0	0	0	NA	NA	FALSE		NA	NA	FALSE		NA	NA	FALSE		NA	NA	FALSE		NA	NA	FALSE		NA	NA	FALSE
HRMYNUX02G2Q4U	1	24.4957	0	0	0	0	0	0	NA	NA	FALSE		NA	NA	FALSE		NA	NA	FALSE		NA	NA	FALSE		NA	NA	FALSE		NA	NA	FALSE
HRMYNUX02G2S20	0	0	0	0	0	0	0	0	NA	NA	FALSE		NA	NA	FALSE		NA	NA	FALSE		NA	NA	FALSE		NA	NA	FALSE		NA	NA	FALSE
HRMYNUX02G2S6A	1	22.6478	0	0	0	0	0	0	NA	NA	FALSE		NA	NA	FALSE		NA	NA	FALSE		NA	NA	FALSE		NA	NA	FALSE		NA	NA	FALSE
HRMYNUX02G2SLB	2	59.2166	0	0	0	0	0	0	NA	NA	FALSE		NA	NA	FALSE		NA	NA	FALSE		NA	NA	FALSE		NA	NA	FALSE		NA	NA	FALSE
HRMYNUX02G2T22	0	0	1	20.9779	0	0	0	0	NA	NA	FALSE		NA	NA	FALSE		NA	NA	FALSE		NA	NA	FALSE		NA	NA	FALSE		NA	NA	FALSE
HRMYNUX02G2TAK	1	71.7179	0	0	0	0	0	0	NA	NA	FALSE		NA	NA	FALSE		NA	NA	FALSE		NA	NA	FALSE		NA	NA	FALSE		NA	NA	FALSE
HRMYNUX02G2TBZ	1	28.4344	0	0	0	0	0	0	NA	NA	FALSE		NA	NA	FALSE		NA	NA	FALSE		NA	NA	FALSE		NA	NA	FALSE		NA	NA	FALSE
HRMYNUX02G2TO6	1	31.4093	0	0	0	0	0	0	NA	NA	FALSE		NA	NA	FALSE		NA	NA	FALSE		NA	NA	FALSE		NA	NA	FALSE		NA	NA	FALSE
HRMYNUX02G2VCI	1	18.6549	0	0	0	0	0	0	NA	NA	FALSE		NA	NA	FALSE		NA	NA	FALSE		NA	NA	FALSE		NA	NA	FALSE		NA	NA	FALSE
HRMYNUX02G2VGR	2	274.664	0	0	1	168.95	0	0	NA	NA	FALSE		0.70107	0.92544	FALSE		NA	NA	FALSE		NA	NA	FALSE		NA	NA	FALSE		NA	NA	FALSE
HRMYNUX02G2X5V	1	20.7878	0	0	0	0	0	0	NA	NA	FALSE		NA	NA	FALSE		NA	NA	FALSE		NA	NA	FALSE		NA	NA	FALSE		NA	NA	FALSE
HRMYNUX02G2XR7	1	29.2726	0	0	0	0	0	0	NA	NA	FALSE		NA	NA	FALSE		NA	NA	FALSE		NA	NA	FALSE		NA	NA	FALSE		NA	NA	FALSE
HRMYNUX02G2YM4	0	0	0	0	0	0	0	0	NA	NA	FALSE		NA	NA	FALSE		NA	NA	FALSE		NA	NA	FALSE		NA	NA	FALSE		NA	NA	FALSE
HRMYNUX02G2ZFI	1	24.4493	0	0	0	0	0	0	NA	NA	FALSE		NA	NA	FALSE		NA	NA	FALSE		NA	NA	FALSE		NA	NA	FALSE		NA	NA	FALSE
HRMYNUX02G30BV	2	157.43	0	0	0	0	0	0	NA	NA	FALSE		NA	NA	FALSE		NA	NA	FALSE		NA	NA	FALSE		NA	NA	FALSE		NA	NA	FALSE
HRMYNUX02G30MS	1	27.2346	0	0	0	0	0	0	NA	NA	FALSE		NA	NA	FALSE		NA	NA	FALSE		NA	NA	FALSE		NA	NA	FALSE		NA	NA	FALSE
HRMYNUX02G3128	1	25.6645	0	0	0	0	0	0	NA	NA	FALSE		NA	NA	FALSE		NA	NA	FALSE		NA	NA	FALSE		NA	NA	FALSE		NA	NA	FALSE
HRMYNUX02G31UK	2	228.482	0	0	0	0	0	0	NA	NA	FALSE		NA	NA	FALSE		NA	NA	FALSE		NA	NA	FALSE		NA	NA	FALSE		NA	NA	FALSE
HRMYNUX02G3321	1	23.2599	0	0	0	0	0	0	NA	NA	FALSE		NA	NA	FALSE		NA	NA	FALSE		NA	NA	FALSE		NA	NA	FALSE		NA	NA	FALSE
HRMYNUX02G34P5	1	57.1205	0	0	0	0	0	0	NA	NA	FALSE		NA	NA	FALSE		NA	NA	FALSE		NA	NA	FALSE		NA	NA	FALSE		NA	NA	FALSE
HRMYNUX02G352G	0	0	5	218.493	0	0	0	0	-3.51194	0.131053	FALSE		NA	NA	FALSE		NA	NA	FALSE		3.21301	0.188509	FALSE		2.9267	0.245223	FALSE		NA	NA	FALSE
HRMYNUX02G37WY	1	29.2726	0	0	0	0	0	0	NA	NA	FALSE		NA	NA	FALSE		NA	NA	FALSE		NA	NA	FALSE		NA	NA	FALSE		NA	NA	FALSE
HRMYNUX02G3841	1	29.0095	0	0	0	0	0	0	NA	NA	FALSE		NA	NA	FALSE		NA	NA	FALSE		NA	NA	FALSE		NA	NA	FALSE		NA	NA	FALSE
HRMYNUX02G386Z	0	0	1	27.3726	0	0	0	0	NA	NA	FALSE		NA	NA	FALSE		NA	NA	FALSE		NA	NA	FALSE		NA	NA	FALSE		NA	NA	FALSE
HRMYNUX02G38J3	1	47.114	0	0	0	0	0	0	NA	NA	FALSE		NA	NA	FALSE		NA	NA	FALSE		NA	NA	FALSE		NA	NA	FALSE		NA	NA	FALSE
HRMYNUX02G39GZ	1	28.9444	0	0	0	0	0	0	NA	NA	FALSE		NA	NA	FALSE		NA	NA	FALSE		NA	NA	FALSE		NA	NA	FALSE		NA	NA	FALSE
HRMYNUX02G3A34	1	15.8981	1	18.136	0	0	0	0	-0.190008	0.984423	FALSE		NA	NA	FALSE		NA	NA	FALSE		NA	NA	FALSE		NA	NA	FALSE		NA	NA	FALSE
HRMYNUX02G3AN6	1	24.4031	0	0	0	0	0	0	NA	NA	FALSE		NA	NA	FALSE		NA	NA	FALSE		NA	NA	FALSE		NA	NA	FALSE		NA	NA	FALSE
HRMYNUX02G3B2Y	1	22.8078	0	0	0	0	0	0	NA	NA	FALSE		NA	NA	FALSE		NA	NA	FALSE		NA	NA	FALSE		NA	NA	FALSE		NA	NA	FALSE
HRMYNUX02G3C9B	0	0	1	25.4343	0	0	0	0	NA	NA	FALSE		NA	NA	FALSE		NA	NA	FALSE		NA	NA	FALSE		NA	NA	FALSE		NA	NA	FALSE
HRMYNUX02G3CJH	0	0	1	83.673	0	0	0	0	NA	NA	FALSE		NA	NA	FALSE		NA	NA	FALSE		NA	NA	FALSE		NA	NA	FALSE		NA	NA	FALSE
HRMYNUX02G3CS7	1	31.1817	2	71.1423	0	0	0	0	-1.19001	0.794882	FALSE		NA	NA	FALSE		NA	NA	FALSE		NA	NA	FALSE		NA	NA	FALSE		NA	NA	FALSE
HRMYNUX02G3G2S	1	20.3295	0	0	0	0	0	0	NA	NA	FALSE		NA	NA	FALSE		NA	NA	FALSE		NA	NA	FALSE		NA	NA	FALSE		NA	NA	FALSE
HRMYNUX02G3IXX	0	0	1	32.2242	0	0	0	0	NA	NA	FALSE		NA	NA	FALSE		NA	NA	FALSE		NA	NA	FALSE		NA	NA	FALSE		NA	NA	FALSE
HRMYNUX02G3J1Q	0	0	1	35.9182	0	0	0	0	NA	NA	FALSE		NA	NA	FALSE		NA	NA	FALSE		NA	NA	FALSE		NA	NA	FALSE		NA	NA	FALSE
HRMYNUX02G3JYB	0	0	2	47.8132	0	0	0	0	NA	NA	FALSE		NA	NA	FALSE		NA	NA	FALSE		NA	NA	FALSE		NA	NA	FALSE		NA	NA	FALSE
HRMYNUX02G3LGS	2	79.9333	0	0	0	0	0	0	NA	NA	FALSE		NA	NA	FALSE		NA	NA	FALSE		NA	NA	FALSE		NA	NA	FALSE		NA	NA	FALSE
HRMYNUX02G3MM0	1	61.4725	0	0	0	0	0	0	NA	NA	FALSE		NA	NA	FALSE		NA	NA	FALSE		NA	NA	FALSE		NA	NA	FALSE		NA	NA	FALSE
HRMYNUX02G3MNP	1	29.406	0	0	0	0	0	0	NA	NA	FALSE		NA	NA	FALSE		NA	NA	FALSE		NA	NA	FALSE		NA	NA	FALSE		NA	NA	FALSE
HRMYNUX02G3NCF	0	0	1	22.9742	0	0	0	0	NA	NA	FALSE		NA	NA	FALSE		NA	NA	FALSE		NA	NA	FALSE		NA	NA	FALSE		NA	NA	FALSE
HRMYNUX02G3NW3	1	104.953	0	0	0	0	0	0	NA	NA	FALSE		NA	NA	FALSE		NA	NA	FALSE		NA	NA	FALSE		NA	NA	FALSE		NA	NA	FALSE
HRMYNUX02G3O00	1	23.8618	0	0	0	0	0	0	NA	NA	FALSE		NA	NA	FALSE		NA	NA	FALSE		NA	NA	FALSE		NA	NA	FALSE		NA	NA	FALSE
HRMYNUX02G3O12	0	0	1	40.5687	0	0	0	0	NA	NA	FALSE		NA	NA	FALSE		NA	NA	FALSE		NA	NA	FALSE		NA	NA	FALSE		NA	NA	FALSE
HRMYNUX02G3QT0	1	105.813	0	0	0	0	0	0	NA	NA	FALSE		NA	NA	FALSE		NA	NA	FALSE		NA	NA	FALSE		NA	NA	FALSE		NA	NA	FALSE
HRMYNUX02G3QZQ	0	0	1	26.3915	0	0	0	0	NA	NA	FALSE		NA	NA	FALSE		NA	NA	FALSE		NA	NA	FALSE		NA	NA	FALSE		NA	NA	FALSE
HRMYNUX02G3U03	1	22.7275	0	0	0	0	0	0	NA	NA	FALSE		NA	NA	FALSE		NA	NA	FALSE		NA	NA	FALSE		NA	NA	FALSE		NA	NA	FALSE
HRMYNUX02G3UHO	2	46.6037	0	0	0	0	0	0	NA	NA	FALSE		NA	NA	FALSE		NA	NA	FALSE		NA	NA	FALSE		NA	NA	FALSE		NA	NA	FALSE
HRMYNUX02G3UKV	0	0	2	184.081	0	0	0	0	NA	NA	FALSE		NA	NA	FALSE		NA	NA	FALSE		NA	NA	FALSE		NA	NA	FALSE		NA	NA	FALSE
HRMYNUX02G3VCO	1	30.0914	0	0	0	0	0	0	NA	NA	FALSE		NA	NA	FALSE		NA	NA	FALSE		NA	NA	FALSE		NA	NA	FALSE		NA	NA	FALSE
HRMYNUX02G3VZ4	0	0	1	93.2054	0	0	0	0	NA	NA	FALSE		NA	NA	FALSE		NA	NA	FALSE		NA	NA	FALSE		NA	NA	FALSE		NA	NA	FALSE
HRMYNUX02G3XK7	1	120.647	0	0	0	0	0	0	NA	NA	FALSE		NA	NA	FALSE		NA	NA	FALSE		NA	NA	FALSE		NA	NA	FALSE		NA	NA	FALSE
HRMYNUX02G3XTM	0	0	1	24.8758	0	0	0	0	NA	NA	FALSE		NA	NA	FALSE		NA	NA	FALSE		NA	NA	FALSE		NA	NA	FALSE		NA	NA	FALSE
HRMYNUX02G3XXG	0	0	1	50.09	0	0	0	0	NA	NA	FALSE		NA	NA	FALSE		NA	NA	FALSE		NA	NA	FALSE		NA	NA	FALSE		NA	NA	FALSE
HRMYNUX02G3YED	2	163.408	0	0	0	0	0	0	NA	NA	FALSE		NA	NA	FALSE		NA	NA	FALSE		NA	NA	FALSE		NA	NA	FALSE		NA	NA	FALSE
HRMYNUX02G3ZS4	2	33.927	0	0	0	0	0	0	NA	NA	FALSE		NA	NA	FALSE		NA	NA	FALSE		NA	NA	FALSE		NA	NA	FALSE		NA	NA	FALSE
HRMYNUX02G40BC	0	0	1	33.622	0	0	0	0	NA	NA	FALSE		NA	NA	FALSE		NA	NA	FALSE		NA	NA	FALSE		NA	NA	FALSE		NA	NA	FALSE
HRMYNUX02G40TT	1	20.5889	0	0	0	0	0	0	NA	NA	FALSE		NA	NA	FALSE		NA	NA	FALSE		NA	NA	FALSE		NA	NA	FALSE		NA	NA	FALSE
HRMYNUX02G41QM	0	0	1	25.8813	0	0	0	0	NA	NA	FALSE		NA	NA	FALSE		NA	NA	FALSE		NA	NA	FALSE		NA	NA	FALSE		NA	NA	FALSE
HRMYNUX02G42ZG	0	0	1	27.0707	1	29.1936	1	35.6019	NA	NA	FALSE		NA	NA	FALSE		NA	NA	FALSE		-0.108922	1	FALSE		-0.395224	0.95541	FALSE		-0.286303	0.987103	FALSE
HRMYNUX02G461J	1	20.2657	0	0	0	0	0	0	NA	NA	FALSE		NA	NA	FALSE		NA	NA	FALSE		NA	NA	FALSE		NA	NA	FALSE		NA	NA	FALSE
HRMYNUX02G4657	1	30.7362	0	0	0	0	0	0	NA	NA	FALSE		NA	NA	FALSE		NA	NA	FALSE		NA	NA	FALSE		NA	NA	FALSE		NA	NA	FALSE
HRMYNUX02G4687	1	36.6739	0	0	0	0	0	0	NA	NA	FALSE		NA	NA	FALSE		NA	NA	FALSE		NA	NA	FALSE		NA	NA	FALSE		NA	NA	FALSE
HRMYNUX02G46JT	1	26.185	0	0	0	0	0	0	NA	NA	FALSE		NA	NA	FALSE		NA	NA	FALSE		NA	NA	FALSE		NA	NA	FALSE		NA	NA	FALSE
HRMYNUX02G49TR	0	0	1	27.1706	0	0	0	0	NA	NA	FALSE		NA	NA	FALSE		NA	NA	FALSE		NA	NA	FALSE		NA	NA	FALSE		NA	NA	FALSE
HRMYNUX02G4AHJ	2	63.1258	1	36.006	0	0	0	0	0.809992	0.863247	FALSE		NA	NA	FALSE		NA	NA	FALSE		NA	NA	FALSE		NA	NA	FALSE		NA	NA	FALSE
HRMYNUX02G4AKC	0	0	1	33.7763	0	0	0	0	NA	NA	FALSE		NA	NA	FALSE		NA	NA	FALSE		NA	NA	FALSE		NA	NA	FALSE		NA	NA	FALSE
HRMYNUX02G4BNC	0	0	1	25.2598	0	0	0	0	NA	NA	FALSE		NA	NA	FALSE		NA	NA	FALSE		NA	NA	FALSE		NA	NA	FALSE		NA	NA	FALSE
HRMYNUX02G4D2H	1	20.6548	0	0	0	0	0	0	NA	NA	FALSE		NA	NA	FALSE		NA	NA	FALSE		NA	NA	FALSE		NA	NA	FALSE		NA	NA	FALSE
HRMYNUX02G4DUL	0	0	1	26.3915	0	0	0	0	NA	NA	FALSE		NA	NA	FALSE		NA	NA	FALSE		NA	NA	FALSE		NA	NA	FALSE		NA	NA	FALSE
HRMYNUX02G4E92	0	0	1	21.0981	0	0	0	0	NA	NA	FALSE		NA	NA	FALSE		NA	NA	FALSE		NA	NA	FALSE		NA	NA	FALSE		NA	NA	FALSE
HRMYNUX02G4FCK	0	0	1	39.8012	0	0	0	0	NA	NA	FALSE		NA	NA	FALSE		NA	NA	FALSE		NA	NA	FALSE		NA	NA	FALSE		NA	NA	FALSE
HRMYNUX02G4HGF	0	0	1	31.2001	0	0	0	0	NA	NA	FALSE		NA	NA	FALSE		NA	NA	FALSE		NA	NA	FALSE		NA	NA	FALSE		NA	NA	FALSE
HRMYNUX02G4I6S	1	30.4463	0	0	0	0	0	0	NA	NA	FALSE		NA	NA	FALSE		NA	NA	FALSE		NA	NA	FALSE		NA	NA	FALSE		NA	NA	FALSE
HRMYNUX02G4IA3	1	30.4463	0	0	0	0	0	0	NA	NA	FALSE		NA	NA	FALSE		NA	NA	FALSE		NA	NA	FALSE		NA	NA	FALSE		NA	NA	FALSE
HRMYNUX02G4IMQ	0	0	0	0	0	0	0	0	NA	NA	FALSE		NA	NA	FALSE		NA	NA	FALSE		NA	NA	FALSE		NA	NA	FALSE		NA	NA	FALSE
HRMYNUX02G4IU8	0	0	1	43.8287	0	0	0	0	NA	NA	FALSE		NA	NA	FALSE		NA	NA	FALSE		NA	NA	FALSE		NA	NA	FALSE		NA	NA	FALSE
HRMYNUX02G4IVL	1	20.855	0	0	0	0	0	0	NA	NA	FALSE		NA	NA	FALSE		NA	NA	FALSE		NA	NA	FALSE		NA	NA	FALSE		NA	NA	FALSE
HRMYNUX02G4IXJ	0	0	0	0	0	0	0	0	NA	NA	FALSE		NA	NA	FALSE		NA	NA	FALSE		NA	NA	FALSE		NA	NA	FALSE		NA	NA	FALSE
HRMYNUX02G4KLL	1	40.2156	0	0	0	0	0	0	NA	NA	FALSE		NA	NA	FALSE		NA	NA	FALSE		NA	NA	FALSE		NA	NA	FALSE		NA	NA	FALSE
HRMYNUX02G4LQV	1	27.6429	0	0	0	0	0	0	NA	NA	FALSE		NA	NA	FALSE		NA	NA	FALSE		NA	NA	FALSE		NA	NA	FALSE		NA	NA	FALSE
HRMYNUX02G4M4S	1	24.683	0	0	0	0	0	0	NA	NA	FALSE		NA	NA	FALSE		NA	NA	FALSE		NA	NA	FALSE		NA	NA	FALSE		NA	NA	FALSE
HRMYNUX02G4NR5	1	28.3097	0	0	0	0	0	0	NA	NA	FALSE		NA	NA	FALSE		NA	NA	FALSE		NA	NA	FALSE		NA	NA	FALSE		NA	NA	FALSE
HRMYNUX02G4R3J	1	33.2712	0	0	0	0	0	0	NA	NA	FALSE		NA	NA	FALSE		NA	NA	FALSE		NA	NA	FALSE		NA	NA	FALSE		NA	NA	FALSE
HRMYNUX02G4R8B	1	18.9842	0	0	0	0	0	0	NA	NA	FALSE		NA	NA	FALSE		NA	NA	FALSE		NA	NA	FALSE		NA	NA	FALSE		NA	NA	FALSE
HRMYNUX02G4R8E	1	28.1861	0	0	0	0	0	0	NA	NA	FALSE		NA	NA	FALSE		NA	NA	FALSE		NA	NA	FALSE		NA	NA	FALSE		NA	NA	FALSE
HRMYNUX02G4RZV	0	0	1	86.6262	0	0	0	0	NA	NA	FALSE		NA	NA	FALSE		NA	NA	FALSE		NA	NA	FALSE		NA	NA	FALSE		NA	NA	FALSE
HRMYNUX02G4S5J	1	89.6474	0	0	0	0	0	0	NA	NA	FALSE		NA	NA	FALSE		NA	NA	FALSE		NA	NA	FALSE		NA	NA	FALSE		NA	NA	FALSE
HRMYNUX02G4TBE	1	31.718	0	0	0	0	0	0	NA	NA	FALSE		NA	NA	FALSE		NA	NA	FALSE		NA	NA	FALSE		NA	NA	FALSE		NA	NA	FALSE
HRMYNUX02G4ULV	0	0	1	22.4147	0	0	0	0	NA	NA	FALSE		NA	NA	FALSE		NA	NA	FALSE		NA	NA	FALSE		NA	NA	FALSE		NA	NA	FALSE
HRMYNUX02G4V9I	0	0	1	34.1681	0	0	0	0	NA	NA	FALSE		NA	NA	FALSE		NA	NA	FALSE		NA	NA	FALSE		NA	NA	FALSE		NA	NA	FALSE
HRMYNUX02G4VGR	1	18.8731	0	0	0	0	0	0	NA	NA	FALSE		NA	NA	FALSE		NA	NA	FALSE		NA	NA	FALSE		NA	NA	FALSE		NA	NA	FALSE
HRMYNUX02G4X1E	0	0	1	30.054	0	0	0	0	NA	NA	FALSE		NA	NA	FALSE		NA	NA	FALSE		NA	NA	FALSE		NA	NA	FALSE		NA	NA	FALSE
HRMYNUX02G4Z16	0	0	0	0	0	0	0	0	NA	NA	FALSE		NA	NA	FALSE		NA	NA	FALSE		NA	NA	FALSE		NA	NA	FALSE		NA	NA	FALSE
HRMYNUX02G50AC	2	68.3028	0	0	0	0	0	0	NA	NA	FALSE		NA	NA	FALSE		NA	NA	FALSE		NA	NA	FALSE		NA	NA	FALSE		NA	NA	FALSE
HRMYNUX02G553M	1	22.7676	0	0	0	0	0	0	NA	NA	FALSE		NA	NA	FALSE		NA	NA	FALSE		NA	NA	FALSE		NA	NA	FALSE		NA	NA	FALSE
HRMYNUX02G56KG	0	0	1	38.0529	0	0	1	50.0451	NA	NA	FALSE		NA	NA	FALSE		NA	NA	FALSE		NA	NA	FALSE		-0.395224	0.95541	FALSE		NA	NA	FALSE
HRMYNUX02G57RP	2	109.866	0	0	0	0	0	0	NA	NA	FALSE		NA	NA	FALSE		NA	NA	FALSE		NA	NA	FALSE		NA	NA	FALSE		NA	NA	FALSE
HRMYNUX02G58QN	1	33.5304	0	0	0	0	0	0	NA	NA	FALSE		NA	NA	FALSE		NA	NA	FALSE		NA	NA	FALSE		NA	NA	FALSE		NA	NA	FALSE
HRMYNUX02G5A7B	0	0	1	156.664	0	0	0	0	NA	NA	FALSE		NA	NA	FALSE		NA	NA	FALSE		NA	NA	FALSE		NA	NA	FALSE		NA	NA	FALSE
HRMYNUX02G5AMB	0	0	0	0	0	0	0	0	NA	NA	FALSE		NA	NA	FALSE		NA	NA	FALSE		NA	NA	FALSE		NA	NA	FALSE		NA	NA	FALSE
HRMYNUX02G5AZG	0	0	1	39.694	0	0	0	0	NA	NA	FALSE		NA	NA	FALSE		NA	NA	FALSE		NA	NA	FALSE		NA	NA	FALSE		NA	NA	FALSE
HRMYNUX02G5BBW	0	0	1	27.9439	0	0	0	0	NA	NA	FALSE		NA	NA	FALSE		NA	NA	FALSE		NA	NA	FALSE		NA	NA	FALSE		NA	NA	FALSE
HRMYNUX02G5CH6	1	32.8479	0	0	0	0	0	0	NA	NA	FALSE		NA	NA	FALSE		NA	NA	FALSE		NA	NA	FALSE		NA	NA	FALSE		NA	NA	FALSE
HRMYNUX02G5DK6	1	36.8835	0	0	0	0	0	0	NA	NA	FALSE		NA	NA	FALSE		NA	NA	FALSE		NA	NA	FALSE		NA	NA	FALSE		NA	NA	FALSE
HRMYNUX02G5DUQ	0	0	1	50.4331	0	0	0	0	NA	NA	FALSE		NA	NA	FALSE		NA	NA	FALSE		NA	NA	FALSE		NA	NA	FALSE		NA	NA	FALSE
HRMYNUX02G5DVF	1	21.6962	0	0	0	0	0	0	NA	NA	FALSE		NA	NA	FALSE		NA	NA	FALSE		NA	NA	FALSE		NA	NA	FALSE		NA	NA	FALSE
HRMYNUX02G5EB8	1	36.6739	1	41.8365	0	0	0	0	-0.190008	0.984423	FALSE		NA	NA	FALSE		NA	NA	FALSE		NA	NA	FALSE		NA	NA	FALSE		NA	NA	FALSE
HRMYNUX02G5G01	1	24.0844	0	0	0	0	0	0	NA	NA	FALSE		NA	NA	FALSE		NA	NA	FALSE		NA	NA	FALSE		NA	NA	FALSE		NA	NA	FALSE
HRMYNUX02G5I3N	1	23.9948	0	0	0	0	0	0	NA	NA	FALSE		NA	NA	FALSE		NA	NA	FALSE		NA	NA	FALSE		NA	NA	FALSE		NA	NA	FALSE
HRMYNUX02G5KY4	1	118.433	0	0	0	0	0	0	NA	NA	FALSE		NA	NA	FALSE		NA	NA	FALSE		NA	NA	FALSE		NA	NA	FALSE		NA	NA	FALSE
HRMYNUX02G5M22	1	22.6478	0	0	0	0	0	0	NA	NA	FALSE		NA	NA	FALSE		NA	NA	FALSE		NA	NA	FALSE		NA	NA	FALSE		NA	NA	FALSE
HRMYNUX02G5MGJ	0	0	1	100.18	0	0	0	0	NA	NA	FALSE		NA	NA	FALSE		NA	NA	FALSE		NA	NA	FALSE		NA	NA	FALSE		NA	NA	FALSE
HRMYNUX02G5NVZ	1	37.7463	0	0	0	0	0	0	NA	NA	FALSE		NA	NA	FALSE		NA	NA	FALSE		NA	NA	FALSE		NA	NA	FALSE		NA	NA	FALSE
HRMYNUX02G5QD9	1	23.2599	0	0	0	0	0	0	NA	NA	FALSE		NA	NA	FALSE		NA	NA	FALSE		NA	NA	FALSE		NA	NA	FALSE		NA	NA	FALSE
HRMYNUX02G5R44	1	17.6839	0	0	0	0	0	0	NA	NA	FALSE		NA	NA	FALSE		NA	NA	FALSE		NA	NA	FALSE		NA	NA	FALSE		NA	NA	FALSE
HRMYNUX02G5STI	0	0	1	27.3218	0	0	0	0	NA	NA	FALSE		NA	NA	FALSE		NA	NA	FALSE		NA	NA	FALSE		NA	NA	FALSE		NA	NA	FALSE
HRMYNUX02G5SVU	0	0	1	35.6573	0	0	0	0	NA	NA	FALSE		NA	NA	FALSE		NA	NA	FALSE		NA	NA	FALSE		NA	NA	FALSE		NA	NA	FALSE
HRMYNUX02G5T77	1	52.0533	0	0	0	0	0	0	NA	NA	FALSE		NA	NA	FALSE		NA	NA	FALSE		NA	NA	FALSE		NA	NA	FALSE		NA	NA	FALSE
HRMYNUX02G5T9Z	1	21.4439	0	0	0	0	0	0	NA	NA	FALSE		NA	NA	FALSE		NA	NA	FALSE		NA	NA	FALSE		NA	NA	FALSE		NA	NA	FALSE
HRMYNUX02G5TW4	1	100.071	0	0	0	0	0	0	NA	NA	FALSE		NA	NA	FALSE		NA	NA	FALSE		NA	NA	FALSE		NA	NA	FALSE		NA	NA	FALSE
HRMYNUX02G5W72	0	0	1	26.0185	0	0	0	0	NA	NA	FALSE		NA	NA	FALSE		NA	NA	FALSE		NA	NA	FALSE		NA	NA	FALSE		NA	NA	FALSE
HRMYNUX02G5W86	0	0	1	20.0633	0	0	0	0	NA	NA	FALSE		NA	NA	FALSE		NA	NA	FALSE		NA	NA	FALSE		NA	NA	FALSE		NA	NA	FALSE
HRMYNUX02G5WJ0	1	28.9444	0	0	0	0	0	0	NA	NA	FALSE		NA	NA	FALSE		NA	NA	FALSE		NA	NA	FALSE		NA	NA	FALSE		NA	NA	FALSE
HRMYNUX02G5XJH	1	17.1894	0	0	0	0	0	0	NA	NA	FALSE		NA	NA	FALSE		NA	NA	FALSE		NA	NA	FALSE		NA	NA	FALSE		NA	NA	FALSE
HRMYNUX02G5ZLO	1	30.6632	0	0	0	0	0	0	NA	NA	FALSE		NA	NA	FALSE		NA	NA	FALSE		NA	NA	FALSE		NA	NA	FALSE		NA	NA	FALSE
HRMYNUX02G5ZPX	1	29.8134	0	0	0	0	0	0	NA	NA	FALSE		NA	NA	FALSE		NA	NA	FALSE		NA	NA	FALSE		NA	NA	FALSE		NA	NA	FALSE
HRMYNUX02G5ZYY	1	19.2963	0	0	0	0	0	0	NA	NA	FALSE		NA	NA	FALSE		NA	NA	FALSE		NA	NA	FALSE		NA	NA	FALSE		NA	NA	FALSE
HRMYNUX02G5ZZO	0	0	1	54.7452	0	0	0	0	NA	NA	FALSE		NA	NA	FALSE		NA	NA	FALSE		NA	NA	FALSE		NA	NA	FALSE		NA	NA	FALSE
HRMYNUX02G61PW	1	26.8942	0	0	0	0	0	0	NA	NA	FALSE		NA	NA	FALSE		NA	NA	FALSE		NA	NA	FALSE		NA	NA	FALSE		NA	NA	FALSE
HRMYNUX02G62PN	1	18.628	0	0	0	0	0	0	NA	NA	FALSE		NA	NA	FALSE		NA	NA	FALSE		NA	NA	FALSE		NA	NA	FALSE		NA	NA	FALSE
HRMYNUX02G63SI	0	0	1	22.9742	0	0	0	0	NA	NA	FALSE		NA	NA	FALSE		NA	NA	FALSE		NA	NA	FALSE		NA	NA	FALSE		NA	NA	FALSE
HRMYNUX02G64KQ	1	24.8733	0	0	0	0	0	0	NA	NA	FALSE		NA	NA	FALSE		NA	NA	FALSE		NA	NA	FALSE		NA	NA	FALSE		NA	NA	FALSE
HRMYNUX02G64ML	1	24.2655	0	0	0	0	0	0	NA	NA	FALSE		NA	NA	FALSE		NA	NA	FALSE		NA	NA	FALSE		NA	NA	FALSE		NA	NA	FALSE
HRMYNUX02G66DD	0	0	0	0	0	0	0	0	NA	NA	FALSE		NA	NA	FALSE		NA	NA	FALSE		NA	NA	FALSE		NA	NA	FALSE		NA	NA	FALSE
HRMYNUX02G66ZQ	0	0	1	43.8287	0	0	0	0	NA	NA	FALSE		NA	NA	FALSE		NA	NA	FALSE		NA	NA	FALSE		NA	NA	FALSE		NA	NA	FALSE
HRMYNUX02G67FV	0	0	1	38.0529	0	0	0	0	NA	NA	FALSE		NA	NA	FALSE		NA	NA	FALSE		NA	NA	FALSE		NA	NA	FALSE		NA	NA	FALSE
HRMYNUX02G687H	0	0	2	65.7431	0	0	0	0	NA	NA	FALSE		NA	NA	FALSE		NA	NA	FALSE		NA	NA	FALSE		NA	NA	FALSE		NA	NA	FALSE
HRMYNUX02G68JC	1	30.0214	0	0	0	0	0	0	NA	NA	FALSE		NA	NA	FALSE		NA	NA	FALSE		NA	NA	FALSE		NA	NA	FALSE		NA	NA	FALSE
HRMYNUX02G69NV	1	19.5891	0	0	0	0	0	0	NA	NA	FALSE		NA	NA	FALSE		NA	NA	FALSE		NA	NA	FALSE		NA	NA	FALSE		NA	NA	FALSE
HRMYNUX02G69U6	1	26.5076	0	0	0	0	0	0	NA	NA	FALSE		NA	NA	FALSE		NA	NA	FALSE		NA	NA	FALSE		NA	NA	FALSE		NA	NA	FALSE
HRMYNUX02G6ALZ	0	0	1	18.7121	0	0	0	0	NA	NA	FALSE		NA	NA	FALSE		NA	NA	FALSE		NA	NA	FALSE		NA	NA	FALSE		NA	NA	FALSE
HRMYNUX02G6AMJ	0	0	1	24.422	0	0	0	0	NA	NA	FALSE		NA	NA	FALSE		NA	NA	FALSE		NA	NA	FALSE		NA	NA	FALSE		NA	NA	FALSE
HRMYNUX02G6BVZ	0	0	1	34.8968	0	0	0	0	NA	NA	FALSE		NA	NA	FALSE		NA	NA	FALSE		NA	NA	FALSE		NA	NA	FALSE		NA	NA	FALSE
HRMYNUX02G6CBW	0	0	1	43.9596	0	0	0	0	NA	NA	FALSE		NA	NA	FALSE		NA	NA	FALSE		NA	NA	FALSE		NA	NA	FALSE		NA	NA	FALSE
HRMYNUX02G6CKM	1	27.35	0	0	0	0	0	0	NA	NA	FALSE		NA	NA	FALSE		NA	NA	FALSE		NA	NA	FALSE		NA	NA	FALSE		NA	NA	FALSE
HRMYNUX02G6D44	0	0	1	31.6698	0	0	0	0	NA	NA	FALSE		NA	NA	FALSE		NA	NA	FALSE		NA	NA	FALSE		NA	NA	FALSE		NA	NA	FALSE
HRMYNUX02G6DLV	1	26.6719	0	0	0	0	0	0	NA	NA	FALSE		NA	NA	FALSE		NA	NA	FALSE		NA	NA	FALSE		NA	NA	FALSE		NA	NA	FALSE
HRMYNUX02G6DMH	0	0	0	0	0	0	0	0	NA	NA	FALSE		NA	NA	FALSE		NA	NA	FALSE		NA	NA	FALSE		NA	NA	FALSE		NA	NA	FALSE
HRMYNUX02G6DWY	1	117.357	0	0	0	0	0	0	NA	NA	FALSE		NA	NA	FALSE		NA	NA	FALSE		NA	NA	FALSE		NA	NA	FALSE		NA	NA	FALSE
HRMYNUX02G6E61	1	21.0935	0	0	0	0	0	0	NA	NA	FALSE		NA	NA	FALSE		NA	NA	FALSE		NA	NA	FALSE		NA	NA	FALSE		NA	NA	FALSE
HRMYNUX02G6FQ8	0	0	1	27.1706	0	0	0	0	NA	NA	FALSE		NA	NA	FALSE		NA	NA	FALSE		NA	NA	FALSE		NA	NA	FALSE		NA	NA	FALSE
HRMYNUX02G6GPW	0	0	1	48.1257	0	0	0	0	NA	NA	FALSE		NA	NA	FALSE		NA	NA	FALSE		NA	NA	FALSE		NA	NA	FALSE		NA	NA	FALSE
HRMYNUX02G6GYX	0	0	1	25.9269	0	0	0	0	NA	NA	FALSE		NA	NA	FALSE		NA	NA	FALSE		NA	NA	FALSE		NA	NA	FALSE		NA	NA	FALSE
HRMYNUX02G6J7V	1	20.0143	0	0	0	0	0	0	NA	NA	FALSE		NA	NA	FALSE		NA	NA	FALSE		NA	NA	FALSE		NA	NA	FALSE		NA	NA	FALSE
HRMYNUX02G6LWW	1	44.8237	0	0	0	0	0	0	NA	NA	FALSE		NA	NA	FALSE		NA	NA	FALSE		NA	NA	FALSE		NA	NA	FALSE		NA	NA	FALSE
HRMYNUX02G6MVS	0	0	1	25.2165	0	0	0	0	NA	NA	FALSE		NA	NA	FALSE		NA	NA	FALSE		NA	NA	FALSE		NA	NA	FALSE		NA	NA	FALSE
HRMYNUX02G6MYF	0	0	1	66.9384	0	0	0	0	NA	NA	FALSE		NA	NA	FALSE		NA	NA	FALSE		NA	NA	FALSE		NA	NA	FALSE		NA	NA	FALSE
HRMYNUX02G6ONH	1	18.7362	0	0	0	0	0	0	NA	NA	FALSE		NA	NA	FALSE		NA	NA	FALSE		NA	NA	FALSE		NA	NA	FALSE		NA	NA	FALSE
HRMYNUX02G6OQT	4	543.546	0	0	0	0	0	0	NA	NA	FALSE		NA	NA	FALSE		NA	NA	FALSE		NA	NA	FALSE		NA	NA	FALSE		NA	NA	FALSE
HRMYNUX02G6PSC	1	23.6866	0	0	0	0	0	0	NA	NA	FALSE		NA	NA	FALSE		NA	NA	FALSE		NA	NA	FALSE		NA	NA	FALSE		NA	NA	FALSE
HRMYNUX02G6QZD	1	38.8832	0	0	0	0	0	0	NA	NA	FALSE		NA	NA	FALSE		NA	NA	FALSE		NA	NA	FALSE		NA	NA	FALSE		NA	NA	FALSE
HRMYNUX02G6RQS	0	0	0	0	0	0	0	0	NA	NA	FALSE		NA	NA	FALSE		NA	NA	FALSE		NA	NA	FALSE		NA	NA	FALSE		NA	NA	FALSE
HRMYNUX02G6VD5	1	21.9545	0	0	0	0	0	0	NA	NA	FALSE		NA	NA	FALSE		NA	NA	FALSE		NA	NA	FALSE		NA	NA	FALSE		NA	NA	FALSE
HRMYNUX02G6XRO	2	109.4	0	0	0	0	0	0	NA	NA	FALSE		NA	NA	FALSE		NA	NA	FALSE		NA	NA	FALSE		NA	NA	FALSE		NA	NA	FALSE
HRMYNUX02G6XSO	0	0	1	29.7504	0	0	0	0	NA	NA	FALSE		NA	NA	FALSE		NA	NA	FALSE		NA	NA	FALSE		NA	NA	FALSE		NA	NA	FALSE
HRMYNUX02G6Y3J	0	0	1	20.2844	0	0	0	0	NA	NA	FALSE		NA	NA	FALSE		NA	NA	FALSE		NA	NA	FALSE		NA	NA	FALSE		NA	NA	FALSE
HRMYNUX02G70PD	0	0	1	29.1037	0	0	0	0	NA	NA	FALSE		NA	NA	FALSE		NA	NA	FALSE		NA	NA	FALSE		NA	NA	FALSE		NA	NA	FALSE
HRMYNUX02G71CT	1	84.9291	0	0	0	0	0	0	NA	NA	FALSE		NA	NA	FALSE		NA	NA	FALSE		NA	NA	FALSE		NA	NA	FALSE		NA	NA	FALSE
HRMYNUX02G71QT	0	0	1	30.4266	0	0	0	0	NA	NA	FALSE		NA	NA	FALSE		NA	NA	FALSE		NA	NA	FALSE		NA	NA	FALSE		NA	NA	FALSE
HRMYNUX02G71UE	1	32.3539	0	0	0	0	0	0	NA	NA	FALSE		NA	NA	FALSE		NA	NA	FALSE		NA	NA	FALSE		NA	NA	FALSE		NA	NA	FALSE
HRMYNUX02G724R	0	0	1	54.3412	0	0	0	0	NA	NA	FALSE		NA	NA	FALSE		NA	NA	FALSE		NA	NA	FALSE		NA	NA	FALSE		NA	NA	FALSE
HRMYNUX02G72ZI	1	19.5594	0	0	0	0	0	0	NA	NA	FALSE		NA	NA	FALSE		NA	NA	FALSE		NA	NA	FALSE		NA	NA	FALSE		NA	NA	FALSE
HRMYNUX02G73FM	0	0	1	32.9451	0	0	0	0	NA	NA	FALSE		NA	NA	FALSE		NA	NA	FALSE		NA	NA	FALSE		NA	NA	FALSE		NA	NA	FALSE
HRMYNUX02G73LT	1	25.1152	0	0	0	0	0	0	NA	NA	FALSE		NA	NA	FALSE		NA	NA	FALSE		NA	NA	FALSE		NA	NA	FALSE		NA	NA	FALSE
HRMYNUX02G73OQ	0	0	0	0	0	0	0	0	NA	NA	FALSE		NA	NA	FALSE		NA	NA	FALSE		NA	NA	FALSE		NA	NA	FALSE		NA	NA	FALSE
HRMYNUX02G748L	1	22.4118	0	0	0	0	0	0	NA	NA	FALSE		NA	NA	FALSE		NA	NA	FALSE		NA	NA	FALSE		NA	NA	FALSE		NA	NA	FALSE
HRMYNUX02G756D	0	0	1	29.1037	0	0	0	0	NA	NA	FALSE		NA	NA	FALSE		NA	NA	FALSE		NA	NA	FALSE		NA	NA	FALSE		NA	NA	FALSE
HRMYNUX02G77F5	0	0	1	29.8106	0	0	0	0	NA	NA	FALSE		NA	NA	FALSE		NA	NA	FALSE		NA	NA	FALSE		NA	NA	FALSE		NA	NA	FALSE
HRMYNUX02G781Q	1	22.6478	0	0	0	0	0	0	NA	NA	FALSE		NA	NA	FALSE		NA	NA	FALSE		NA	NA	FALSE		NA	NA	FALSE		NA	NA	FALSE
HRMYNUX02G78F4	0	0	1	42.8095	0	0	0	0	NA	NA	FALSE		NA	NA	FALSE		NA	NA	FALSE		NA	NA	FALSE		NA	NA	FALSE		NA	NA	FALSE
HRMYNUX02G7B0Z	0	0	1	26.8731	0	0	0	0	NA	NA	FALSE		NA	NA	FALSE		NA	NA	FALSE		NA	NA	FALSE		NA	NA	FALSE		NA	NA	FALSE
HRMYNUX02G7CG5	6	425.579	1	80.9146	0	0	1	106.415	2.39495	0.216384	FALSE		3.28603	0.140871	FALSE		1.99973	0.335523	FALSE		NA	NA	FALSE		-0.395224	0.95541	FALSE		NA	NA	FALSE
HRMYNUX02G7EFV	0	0	1	37.9548	0	0	0	0	NA	NA	FALSE		NA	NA	FALSE		NA	NA	FALSE		NA	NA	FALSE		NA	NA	FALSE		NA	NA	FALSE
HRMYNUX02G7FCX	0	0	1	26.4389	0	0	0	0	NA	NA	FALSE		NA	NA	FALSE		NA	NA	FALSE		NA	NA	FALSE		NA	NA	FALSE		NA	NA	FALSE
HRMYNUX02G7FEB	0	0	1	29.6904	0	0	0	0	NA	NA	FALSE		NA	NA	FALSE		NA	NA	FALSE		NA	NA	FALSE		NA	NA	FALSE		NA	NA	FALSE
HRMYNUX02G7FXL	0	0	1	24.8338	0	0	0	0	NA	NA	FALSE		NA	NA	FALSE		NA	NA	FALSE		NA	NA	FALSE		NA	NA	FALSE		NA	NA	FALSE
HRMYNUX02G7GLD	1	21.5873	0	0	0	0	0	0	NA	NA	FALSE		NA	NA	FALSE		NA	NA	FALSE		NA	NA	FALSE		NA	NA	FALSE		NA	NA	FALSE
HRMYNUX02G7GP0	1	21.128	0	0	0	0	0	0	NA	NA	FALSE		NA	NA	FALSE		NA	NA	FALSE		NA	NA	FALSE		NA	NA	FALSE		NA	NA	FALSE
HRMYNUX02G7HBA	0	0	1	62.6658	0	0	0	0	NA	NA	FALSE		NA	NA	FALSE		NA	NA	FALSE		NA	NA	FALSE		NA	NA	FALSE		NA	NA	FALSE
HRMYNUX02G7I7V	0	0	2	216.566	2	233.549	0	0	NA	NA	FALSE		NA	NA	FALSE		NA	NA	FALSE		-0.108922	1	FALSE		NA	NA	FALSE		NA	NA	FALSE
HRMYNUX02G7J9H	1	19.9524	0	0	0	0	0	0	NA	NA	FALSE		NA	NA	FALSE		NA	NA	FALSE		NA	NA	FALSE		NA	NA	FALSE		NA	NA	FALSE
HRMYNUX02G7K5J	0	0	1	28.0504	0	0	0	0	NA	NA	FALSE		NA	NA	FALSE		NA	NA	FALSE		NA	NA	FALSE		NA	NA	FALSE		NA	NA	FALSE
HRMYNUX02G7KRJ	0	0	1	22.145	0	0	0	0	NA	NA	FALSE		NA	NA	FALSE		NA	NA	FALSE		NA	NA	FALSE		NA	NA	FALSE		NA	NA	FALSE
HRMYNUX02G7M91	1	29.2064	0	0	0	0	0	0	NA	NA	FALSE		NA	NA	FALSE		NA	NA	FALSE		NA	NA	FALSE		NA	NA	FALSE		NA	NA	FALSE
HRMYNUX02G7MT4	1	126.561	0	0	0	0	0	0	NA	NA	FALSE		NA	NA	FALSE		NA	NA	FALSE		NA	NA	FALSE		NA	NA	FALSE		NA	NA	FALSE
HRMYNUX02G7MUE	1	50.4266	0	0	0	0	0	0	NA	NA	FALSE		NA	NA	FALSE		NA	NA	FALSE		NA	NA	FALSE		NA	NA	FALSE		NA	NA	FALSE
HRMYNUX02G7O34	0	0	0	0	0	0	0	0	NA	NA	FALSE		NA	NA	FALSE		NA	NA	FALSE		NA	NA	FALSE		NA	NA	FALSE		NA	NA	FALSE
HRMYNUX02G7PYM	0	0	1	35.5711	0	0	0	0	NA	NA	FALSE		NA	NA	FALSE		NA	NA	FALSE		NA	NA	FALSE		NA	NA	FALSE		NA	NA	FALSE
HRMYNUX02G7R97	0	0	1	29.5119	0	0	0	0	NA	NA	FALSE		NA	NA	FALSE		NA	NA	FALSE		NA	NA	FALSE		NA	NA	FALSE		NA	NA	FALSE
HRMYNUX02G7TGH	1	18.285	0	0	0	0	0	0	NA	NA	FALSE		NA	NA	FALSE		NA	NA	FALSE		NA	NA	FALSE		NA	NA	FALSE		NA	NA	FALSE
HRMYNUX02G7UKZ	0	0	0	0	1	43.5105	0	0	NA	NA	FALSE		NA	NA	FALSE		NA	NA	FALSE		NA	NA	FALSE		NA	NA	FALSE		NA	NA	FALSE
HRMYNUX02G7VOM	0	0	1	27.6294	0	0	0	0	NA	NA	FALSE		NA	NA	FALSE		NA	NA	FALSE		NA	NA	FALSE		NA	NA	FALSE		NA	NA	FALSE
HRMYNUX02G7X5H	1	36.1603	0	0	0	0	0	0	NA	NA	FALSE		NA	NA	FALSE		NA	NA	FALSE		NA	NA	FALSE		NA	NA	FALSE		NA	NA	FALSE
HRMYNUX02G7XKF	0	0	1	24.7503	0	0	0	0	NA	NA	FALSE		NA	NA	FALSE		NA	NA	FALSE		NA	NA	FALSE		NA	NA	FALSE		NA	NA	FALSE
HRMYNUX02G7Y4I	1	21.2323	0	0	0	0	0	0	NA	NA	FALSE		NA	NA	FALSE		NA	NA	FALSE		NA	NA	FALSE		NA	NA	FALSE		NA	NA	FALSE
HRMYNUX02G7YTM	2	38.2495	0	0	0	0	0	0	NA	NA	FALSE		NA	NA	FALSE		NA	NA	FALSE		NA	NA	FALSE		NA	NA	FALSE		NA	NA	FALSE
HRMYNUX02G7ZUB	0	0	1	21.2197	0	0	0	0	NA	NA	FALSE		NA	NA	FALSE		NA	NA	FALSE		NA	NA	FALSE		NA	NA	FALSE		NA	NA	FALSE
HRMYNUX02G81BW	0	0	2	177.427	0	0	0	0	NA	NA	FALSE		NA	NA	FALSE		NA	NA	FALSE		NA	NA	FALSE		NA	NA	FALSE		NA	NA	FALSE
HRMYNUX02G81N1	1	47.6355	0	0	0	0	0	0	NA	NA	FALSE		NA	NA	FALSE		NA	NA	FALSE		NA	NA	FALSE		NA	NA	FALSE		NA	NA	FALSE
HRMYNUX02G82UV	3	177.65	1	67.5526	1	72.8502	2	177.683	1.39495	0.680907	FALSE		1.28603	0.730894	FALSE		-0.000270074	1	FALSE		-0.108922	1	FALSE		-1.39522	0.771864	FALSE		-1.2863	0.883997	FALSE
HRMYNUX02G82VN	1	21.8061	0	0	0	0	0	0	NA	NA	FALSE		NA	NA	FALSE		NA	NA	FALSE		NA	NA	FALSE		NA	NA	FALSE		NA	NA	FALSE
HRMYNUX02G82YL	1	20.0143	0	0	0	0	0	0	NA	NA	FALSE		NA	NA	FALSE		NA	NA	FALSE		NA	NA	FALSE		NA	NA	FALSE		NA	NA	FALSE
HRMYNUX02G83RS	0	0	1	35.4001	0	0	0	0	NA	NA	FALSE		NA	NA	FALSE		NA	NA	FALSE		NA	NA	FALSE		NA	NA	FALSE		NA	NA	FALSE
HRMYNUX02G84LL	1	31.9535	0	0	0	0	0	0	NA	NA	FALSE		NA	NA	FALSE		NA	NA	FALSE		NA	NA	FALSE		NA	NA	FALSE		NA	NA	FALSE
HRMYNUX02G84TD	0	0	1	27.4236	0	0	0	0	NA	NA	FALSE		NA	NA	FALSE		NA	NA	FALSE		NA	NA	FALSE		NA	NA	FALSE		NA	NA	FALSE
HRMYNUX02G8784	0	0	1	23.5247	0	0	0	0	NA	NA	FALSE		NA	NA	FALSE		NA	NA	FALSE		NA	NA	FALSE		NA	NA	FALSE		NA	NA	FALSE
HRMYNUX02G89FV	0	0	0	0	0	0	0	0	NA	NA	FALSE		NA	NA	FALSE		NA	NA	FALSE		NA	NA	FALSE		NA	NA	FALSE		NA	NA	FALSE
HRMYNUX02G8BKQ	0	0	1	30.1772	0	0	0	0	NA	NA	FALSE		NA	NA	FALSE		NA	NA	FALSE		NA	NA	FALSE		NA	NA	FALSE		NA	NA	FALSE
HRMYNUX02G8DHE	1	103.274	0	0	0	0	1	154.94	NA	NA	FALSE		NA	NA	FALSE		-0.585233	0.945585	FALSE		NA	NA	FALSE		NA	NA	FALSE		NA	NA	FALSE
HRMYNUX02G8DUV	1	18.7907	0	0	0	0	0	0	NA	NA	FALSE		NA	NA	FALSE		NA	NA	FALSE		NA	NA	FALSE		NA	NA	FALSE		NA	NA	FALSE
HRMYNUX02G8FE0	1	23.557	0	0	0	0	0	0	NA	NA	FALSE		NA	NA	FALSE		NA	NA	FALSE		NA	NA	FALSE		NA	NA	FALSE		NA	NA	FALSE
HRMYNUX02G8H1B	1	33.8825	0	0	0	0	0	0	NA	NA	FALSE		NA	NA	FALSE		NA	NA	FALSE		NA	NA	FALSE		NA	NA	FALSE		NA	NA	FALSE
HRMYNUX02G8J76	0	0	1	27.3726	0	0	0	0	NA	NA	FALSE		NA	NA	FALSE		NA	NA	FALSE		NA	NA	FALSE		NA	NA	FALSE		NA	NA	FALSE
HRMYNUX02G8KQT	0	0	1	29.1613	0	0	0	0	NA	NA	FALSE		NA	NA	FALSE		NA	NA	FALSE		NA	NA	FALSE		NA	NA	FALSE		NA	NA	FALSE
HRMYNUX02G8LYY	1	19.0965	0	0	0	0	0	0	NA	NA	FALSE		NA	NA	FALSE		NA	NA	FALSE		NA	NA	FALSE		NA	NA	FALSE		NA	NA	FALSE
HRMYNUX02G8M3I	1	21.5513	0	0	0	0	0	0	NA	NA	FALSE		NA	NA	FALSE		NA	NA	FALSE		NA	NA	FALSE		NA	NA	FALSE		NA	NA	FALSE
HRMYNUX02G8NEB	0	0	1	39.0622	0	0	0	0	NA	NA	FALSE		NA	NA	FALSE		NA	NA	FALSE		NA	NA	FALSE		NA	NA	FALSE		NA	NA	FALSE
HRMYNUX02G8NSX	1	28.8152	0	0	0	0	0	0	NA	NA	FALSE		NA	NA	FALSE		NA	NA	FALSE		NA	NA	FALSE		NA	NA	FALSE		NA	NA	FALSE
HRMYNUX02G8O0O	1	24.2199	0	0	0	0	0	0	NA	NA	FALSE		NA	NA	FALSE		NA	NA	FALSE		NA	NA	FALSE		NA	NA	FALSE		NA	NA	FALSE
HRMYNUX02G8O8S	0	0	1	25.4343	0	0	0	0	NA	NA	FALSE		NA	NA	FALSE		NA	NA	FALSE		NA	NA	FALSE		NA	NA	FALSE		NA	NA	FALSE
HRMYNUX02G8PZ4	0	0	1	23.638	0	0	0	0	NA	NA	FALSE		NA	NA	FALSE		NA	NA	FALSE		NA	NA	FALSE		NA	NA	FALSE		NA	NA	FALSE
HRMYNUX02G8QPZ	0	0	1	29.2772	0	0	0	0	NA	NA	FALSE		NA	NA	FALSE		NA	NA	FALSE		NA	NA	FALSE		NA	NA	FALSE		NA	NA	FALSE
HRMYNUX02G8SC2	1	26.132	0	0	0	0	0	0	NA	NA	FALSE		NA	NA	FALSE		NA	NA	FALSE		NA	NA	FALSE		NA	NA	FALSE		NA	NA	FALSE
HRMYNUX02G8SJS	0	0	0	0	0	0	0	0	NA	NA	FALSE		NA	NA	FALSE		NA	NA	FALSE		NA	NA	FALSE		NA	NA	FALSE		NA	NA	FALSE
HRMYNUX02G8TB3	0	0	1	32.6529	0	0	0	0	NA	NA	FALSE		NA	NA	FALSE		NA	NA	FALSE		NA	NA	FALSE		NA	NA	FALSE		NA	NA	FALSE
HRMYNUX02G8TS0	1	25.5628	0	0	0	0	0	0	NA	NA	FALSE		NA	NA	FALSE		NA	NA	FALSE		NA	NA	FALSE		NA	NA	FALSE		NA	NA	FALSE
HRMYNUX02G8TYK	1	53.5652	0	0	0	0	0	0	NA	NA	FALSE		NA	NA	FALSE		NA	NA	FALSE		NA	NA	FALSE		NA	NA	FALSE		NA	NA	FALSE
HRMYNUX02G8VEA	1	102.454	0	0	0	0	0	0	NA	NA	FALSE		NA	NA	FALSE		NA	NA	FALSE		NA	NA	FALSE		NA	NA	FALSE		NA	NA	FALSE
HRMYNUX02G8VVF	0	0	1	30.6801	0	0	0	0	NA	NA	FALSE		NA	NA	FALSE		NA	NA	FALSE		NA	NA	FALSE		NA	NA	FALSE		NA	NA	FALSE
HRMYNUX02G8VXO	1	22.7676	0	0	0	0	0	0	NA	NA	FALSE		NA	NA	FALSE		NA	NA	FALSE		NA	NA	FALSE		NA	NA	FALSE		NA	NA	FALSE
HRMYNUX02G8WZS	0	0	0	0	0	0	0	0	NA	NA	FALSE		NA	NA	FALSE		NA	NA	FALSE		NA	NA	FALSE		NA	NA	FALSE		NA	NA	FALSE
HRMYNUX02G8XRW	1	22.9293	0	0	0	0	0	0	NA	NA	FALSE		NA	NA	FALSE		NA	NA	FALSE		NA	NA	FALSE		NA	NA	FALSE		NA	NA	FALSE
HRMYNUX02G8YUF	0	0	1	28.8189	0	0	0	0	NA	NA	FALSE		NA	NA	FALSE		NA	NA	FALSE		NA	NA	FALSE		NA	NA	FALSE		NA	NA	FALSE
HRMYNUX02G90F8	1	34.333	0	0	0	0	0	0	NA	NA	FALSE		NA	NA	FALSE		NA	NA	FALSE		NA	NA	FALSE		NA	NA	FALSE		NA	NA	FALSE
HRMYNUX02G93X0	1	21.3376	0	0	0	0	0	0	NA	NA	FALSE		NA	NA	FALSE		NA	NA	FALSE		NA	NA	FALSE		NA	NA	FALSE		NA	NA	FALSE
HRMYNUX02G988L	0	0	1	43.1861	0	0	0	0	NA	NA	FALSE		NA	NA	FALSE		NA	NA	FALSE		NA	NA	FALSE		NA	NA	FALSE		NA	NA	FALSE
HRMYNUX02G9A8K	1	33.1857	0	0	0	0	0	0	NA	NA	FALSE		NA	NA	FALSE		NA	NA	FALSE		NA	NA	FALSE		NA	NA	FALSE		NA	NA	FALSE
HRMYNUX02G9AAF	1	23.9948	0	0	0	0	0	0	NA	NA	FALSE		NA	NA	FALSE		NA	NA	FALSE		NA	NA	FALSE		NA	NA	FALSE		NA	NA	FALSE
HRMYNUX02G9AFM	0	0	1	28.3747	0	0	0	0	NA	NA	FALSE		NA	NA	FALSE		NA	NA	FALSE		NA	NA	FALSE		NA	NA	FALSE		NA	NA	FALSE
HRMYNUX02G9BI3	3	174.449	0	0	0	0	0	0	NA	NA	FALSE		NA	NA	FALSE		NA	NA	FALSE		NA	NA	FALSE		NA	NA	FALSE		NA	NA	FALSE
HRMYNUX02G9BTR	0	0	1	63.7509	0	0	0	0	NA	NA	FALSE		NA	NA	FALSE		NA	NA	FALSE		NA	NA	FALSE		NA	NA	FALSE		NA	NA	FALSE
HRMYNUX02G9CYO	0	0	0	0	0	0	0	0	NA	NA	FALSE		NA	NA	FALSE		NA	NA	FALSE		NA	NA	FALSE		NA	NA	FALSE		NA	NA	FALSE
HRMYNUX02G9D75	1	18.6549	0	0	0	0	0	0	NA	NA	FALSE		NA	NA	FALSE		NA	NA	FALSE		NA	NA	FALSE		NA	NA	FALSE		NA	NA	FALSE
HRMYNUX02G9EFB	1	19.6787	0	0	0	0	0	0	NA	NA	FALSE		NA	NA	FALSE		NA	NA	FALSE		NA	NA	FALSE		NA	NA	FALSE		NA	NA	FALSE
HRMYNUX02G9FTY	1	22.2573	0	0	0	0	0	0	NA	NA	FALSE		NA	NA	FALSE		NA	NA	FALSE		NA	NA	FALSE		NA	NA	FALSE		NA	NA	FALSE
HRMYNUX02G9FZ3	1	101.647	0	0	0	0	0	0	NA	NA	FALSE		NA	NA	FALSE		NA	NA	FALSE		NA	NA	FALSE		NA	NA	FALSE		NA	NA	FALSE
HRMYNUX02G9IVB	1	18.337	0	0	0	0	0	0	NA	NA	FALSE		NA	NA	FALSE		NA	NA	FALSE		NA	NA	FALSE		NA	NA	FALSE		NA	NA	FALSE
HRMYNUX02G9JB6	0	0	1	31.0031	0	0	0	0	NA	NA	FALSE		NA	NA	FALSE		NA	NA	FALSE		NA	NA	FALSE		NA	NA	FALSE		NA	NA	FALSE
HRMYNUX02G9KH0	0	0	1	26.8731	0	0	0	0	NA	NA	FALSE		NA	NA	FALSE		NA	NA	FALSE		NA	NA	FALSE		NA	NA	FALSE		NA	NA	FALSE
HRMYNUX02G9L0X	1	24.5422	0	0	0	0	0	0	NA	NA	FALSE		NA	NA	FALSE		NA	NA	FALSE		NA	NA	FALSE		NA	NA	FALSE		NA	NA	FALSE
HRMYNUX02G9L79	1	43.3195	0	0	0	0	0	0	NA	NA	FALSE		NA	NA	FALSE		NA	NA	FALSE		NA	NA	FALSE		NA	NA	FALSE		NA	NA	FALSE
HRMYNUX02G9MER	2	37.418	0	0	0	0	0	0	NA	NA	FALSE		NA	NA	FALSE		NA	NA	FALSE		NA	NA	FALSE		NA	NA	FALSE		NA	NA	FALSE
HRMYNUX02G9MIB	1	23.3863	1	26.6784	0	0	0	0	-0.190008	0.984423	FALSE		NA	NA	FALSE		NA	NA	FALSE		NA	NA	FALSE		NA	NA	FALSE		NA	NA	FALSE
HRMYNUX02G9N4W	1	24.1294	0	0	0	0	0	0	NA	NA	FALSE		NA	NA	FALSE		NA	NA	FALSE		NA	NA	FALSE		NA	NA	FALSE		NA	NA	FALSE
HRMYNUX02G9NIZ	1	22.6081	0	0	0	0	0	0	NA	NA	FALSE		NA	NA	FALSE		NA	NA	FALSE		NA	NA	FALSE		NA	NA	FALSE		NA	NA	FALSE
HRMYNUX02G9OGO	2	215.154	0	0	0	0	0	0	NA	NA	FALSE		NA	NA	FALSE		NA	NA	FALSE		NA	NA	FALSE		NA	NA	FALSE		NA	NA	FALSE
HRMYNUX02G9T1G	0	0	1	26.3443	0	0	0	0	NA	NA	FALSE		NA	NA	FALSE		NA	NA	FALSE		NA	NA	FALSE		NA	NA	FALSE		NA	NA	FALSE
HRMYNUX02G9TDK	1	43.0307	0	0	0	0	0	0	NA	NA	FALSE		NA	NA	FALSE		NA	NA	FALSE		NA	NA	FALSE		NA	NA	FALSE		NA	NA	FALSE
HRMYNUX02G9UGS	1	21.5873	0	0	0	0	0	0	NA	NA	FALSE		NA	NA	FALSE		NA	NA	FALSE		NA	NA	FALSE		NA	NA	FALSE		NA	NA	FALSE
HRMYNUX02G9UN1	1	26.3992	0	0	0	0	0	0	NA	NA	FALSE		NA	NA	FALSE		NA	NA	FALSE		NA	NA	FALSE		NA	NA	FALSE		NA	NA	FALSE
HRMYNUX02G9VHY	1	22.373	0	0	0	0	0	0	NA	NA	FALSE		NA	NA	FALSE		NA	NA	FALSE		NA	NA	FALSE		NA	NA	FALSE		NA	NA	FALSE
HRMYNUX02G9WYG	0	0	1	30.8731	0	0	0	0	NA	NA	FALSE		NA	NA	FALSE		NA	NA	FALSE		NA	NA	FALSE		NA	NA	FALSE		NA	NA	FALSE
HRMYNUX02G9XKE	1	54.2404	0	0	0	0	0	0	NA	NA	FALSE		NA	NA	FALSE		NA	NA	FALSE		NA	NA	FALSE		NA	NA	FALSE		NA	NA	FALSE
HRMYNUX02G9XVC	0	0	1	96.8846	0	0	0	0	NA	NA	FALSE		NA	NA	FALSE		NA	NA	FALSE		NA	NA	FALSE		NA	NA	FALSE		NA	NA	FALSE
HRMYNUX02G9XX8	1	19.8298	0	0	0	0	0	0	NA	NA	FALSE		NA	NA	FALSE		NA	NA	FALSE		NA	NA	FALSE		NA	NA	FALSE		NA	NA	FALSE
HRMYNUX02G9ZH5	1	20.6879	0	0	0	0	0	0	NA	NA	FALSE		NA	NA	FALSE		NA	NA	FALSE		NA	NA	FALSE		NA	NA	FALSE		NA	NA	FALSE
HRMYNUX02G9ZMQ	1	27.7618	0	0	0	0	0	0	NA	NA	FALSE		NA	NA	FALSE		NA	NA	FALSE		NA	NA	FALSE		NA	NA	FALSE		NA	NA	FALSE
HRMYNUX02G9ZVC	1	24.3112	0	0	0	0	0	0	NA	NA	FALSE		NA	NA	FALSE		NA	NA	FALSE		NA	NA	FALSE		NA	NA	FALSE		NA	NA	FALSE
HRMYNUX02GA2N9	0	0	1	68.4951	0	0	0	0	NA	NA	FALSE		NA	NA	FALSE		NA	NA	FALSE		NA	NA	FALSE		NA	NA	FALSE		NA	NA	FALSE
HRMYNUX02GA4MB	0	0	1	28.2658	0	0	0	0	NA	NA	FALSE		NA	NA	FALSE		NA	NA	FALSE		NA	NA	FALSE		NA	NA	FALSE		NA	NA	FALSE
HRMYNUX02GA4U4	1	29.0095	0	0	0	0	0	0	NA	NA	FALSE		NA	NA	FALSE		NA	NA	FALSE		NA	NA	FALSE		NA	NA	FALSE		NA	NA	FALSE
HRMYNUX02GA6CZ	0	0	2	256.112	0	0	0	0	NA	NA	FALSE		NA	NA	FALSE		NA	NA	FALSE		NA	NA	FALSE		NA	NA	FALSE		NA	NA	FALSE
HRMYNUX02GAAV3	1	43.9089	0	0	0	0	0	0	NA	NA	FALSE		NA	NA	FALSE		NA	NA	FALSE		NA	NA	FALSE		NA	NA	FALSE		NA	NA	FALSE
HRMYNUX02GAB4T	0	0	1	33.4692	0	0	0	0	NA	NA	FALSE		NA	NA	FALSE		NA	NA	FALSE		NA	NA	FALSE		NA	NA	FALSE		NA	NA	FALSE
HRMYNUX02GABNH	1	35.175	0	0	0	0	0	0	NA	NA	FALSE		NA	NA	FALSE		NA	NA	FALSE		NA	NA	FALSE		NA	NA	FALSE		NA	NA	FALSE
HRMYNUX02GAE1A	1	19.8909	0	0	0	0	0	0	NA	NA	FALSE		NA	NA	FALSE		NA	NA	FALSE		NA	NA	FALSE		NA	NA	FALSE		NA	NA	FALSE
HRMYNUX02GAEF4	1	26.185	0	0	0	0	0	0	NA	NA	FALSE		NA	NA	FALSE		NA	NA	FALSE		NA	NA	FALSE		NA	NA	FALSE		NA	NA	FALSE
HRMYNUX02GAGWB	0	0	0	0	1	28.4103	0	0	NA	NA	FALSE		NA	NA	FALSE		NA	NA	FALSE		NA	NA	FALSE		NA	NA	FALSE		NA	NA	FALSE
HRMYNUX02GAHMR	0	0	1	41.1354	0	0	0	0	NA	NA	FALSE		NA	NA	FALSE		NA	NA	FALSE		NA	NA	FALSE		NA	NA	FALSE		NA	NA	FALSE
HRMYNUX02GAI2O	0	0	1	26.8731	0	0	0	0	NA	NA	FALSE		NA	NA	FALSE		NA	NA	FALSE		NA	NA	FALSE		NA	NA	FALSE		NA	NA	FALSE
HRMYNUX02GALM7	0	0	0	0	0	0	0	0	NA	NA	FALSE		NA	NA	FALSE		NA	NA	FALSE		NA	NA	FALSE		NA	NA	FALSE		NA	NA	FALSE
HRMYNUX02GALTF	0	0	1	29.3941	0	0	0	0	NA	NA	FALSE		NA	NA	FALSE		NA	NA	FALSE		NA	NA	FALSE		NA	NA	FALSE		NA	NA	FALSE
HRMYNUX02GANAX	0	0	1	138.929	0	0	0	0	NA	NA	FALSE		NA	NA	FALSE		NA	NA	FALSE		NA	NA	FALSE		NA	NA	FALSE		NA	NA	FALSE
HRMYNUX02GAP03	1	67.2355	0	0	0	0	0	0	NA	NA	FALSE		NA	NA	FALSE		NA	NA	FALSE		NA	NA	FALSE		NA	NA	FALSE		NA	NA	FALSE
HRMYNUX02GARUT	1	24.1746	0	0	0	0	0	0	NA	NA	FALSE		NA	NA	FALSE		NA	NA	FALSE		NA	NA	FALSE		NA	NA	FALSE		NA	NA	FALSE
HRMYNUX02GAT6R	1	23.4713	0	0	0	0	0	0	NA	NA	FALSE		NA	NA	FALSE		NA	NA	FALSE		NA	NA	FALSE		NA	NA	FALSE		NA	NA	FALSE
HRMYNUX02GAUAA	0	0	1	28.7065	0	0	0	0	NA	NA	FALSE		NA	NA	FALSE		NA	NA	FALSE		NA	NA	FALSE		NA	NA	FALSE		NA	NA	FALSE
HRMYNUX02GAVCY	1	30.6632	1	34.9797	0	0	0	0	-0.190008	0.984423	FALSE		NA	NA	FALSE		NA	NA	FALSE		NA	NA	FALSE		NA	NA	FALSE		NA	NA	FALSE
HRMYNUX02GAX5Q	0	0	1	27.6813	0	0	0	0	NA	NA	FALSE		NA	NA	FALSE		NA	NA	FALSE		NA	NA	FALSE		NA	NA	FALSE		NA	NA	FALSE
HRMYNUX02GAYAJ	1	27.942	0	0	0	0	0	0	NA	NA	FALSE		NA	NA	FALSE		NA	NA	FALSE		NA	NA	FALSE		NA	NA	FALSE		NA	NA	FALSE
HRMYNUX02GAYHZ	1	24.8733	0	0	0	0	0	0	NA	NA	FALSE		NA	NA	FALSE		NA	NA	FALSE		NA	NA	FALSE		NA	NA	FALSE		NA	NA	FALSE
HRMYNUX02GAYQ2	0	0	1	55.3626	0	0	0	0	NA	NA	FALSE		NA	NA	FALSE		NA	NA	FALSE		NA	NA	FALSE		NA	NA	FALSE		NA	NA	FALSE
HRMYNUX02GAZ56	1	29.4731	0	0	0	0	0	0	NA	NA	FALSE		NA	NA	FALSE		NA	NA	FALSE		NA	NA	FALSE		NA	NA	FALSE		NA	NA	FALSE
HRMYNUX02GAZ6L	1	32.1926	0	0	0	0	0	0	NA	NA	FALSE		NA	NA	FALSE		NA	NA	FALSE		NA	NA	FALSE		NA	NA	FALSE		NA	NA	FALSE
HRMYNUX02GB0VG	1	26.2383	0	0	0	0	0	0	NA	NA	FALSE		NA	NA	FALSE		NA	NA	FALSE		NA	NA	FALSE		NA	NA	FALSE		NA	NA	FALSE
HRMYNUX02GB306	1	48.3491	0	0	0	0	0	0	NA	NA	FALSE		NA	NA	FALSE		NA	NA	FALSE		NA	NA	FALSE		NA	NA	FALSE		NA	NA	FALSE
HRMYNUX02GB722	1	24.357	0	0	0	0	0	0	NA	NA	FALSE		NA	NA	FALSE		NA	NA	FALSE		NA	NA	FALSE		NA	NA	FALSE		NA	NA	FALSE
HRMYNUX02GB74Z	2	55.5235	0	0	0	0	0	0	NA	NA	FALSE		NA	NA	FALSE		NA	NA	FALSE		NA	NA	FALSE		NA	NA	FALSE		NA	NA	FALSE
HRMYNUX02GB7JP	0	0	0	0	0	0	0	0	NA	NA	FALSE		NA	NA	FALSE		NA	NA	FALSE		NA	NA	FALSE		NA	NA	FALSE		NA	NA	FALSE
HRMYNUX02GB7TJ	1	45.6156	0	0	0	0	0	0	NA	NA	FALSE		NA	NA	FALSE		NA	NA	FALSE		NA	NA	FALSE		NA	NA	FALSE		NA	NA	FALSE
HRMYNUX02GB8G0	1	126.561	0	0	0	0	0	0	NA	NA	FALSE		NA	NA	FALSE		NA	NA	FALSE		NA	NA	FALSE		NA	NA	FALSE		NA	NA	FALSE
HRMYNUX02GB9HG	1	25.0179	0	0	0	0	0	0	NA	NA	FALSE		NA	NA	FALSE		NA	NA	FALSE		NA	NA	FALSE		NA	NA	FALSE		NA	NA	FALSE
HRMYNUX02GB9YB	0	0	1	58.9058	0	0	0	0	NA	NA	FALSE		NA	NA	FALSE		NA	NA	FALSE		NA	NA	FALSE		NA	NA	FALSE		NA	NA	FALSE
HRMYNUX02GBB07	0	0	1	30.9379	0	0	0	0	NA	NA	FALSE		NA	NA	FALSE		NA	NA	FALSE		NA	NA	FALSE		NA	NA	FALSE		NA	NA	FALSE
HRMYNUX02GBD5O	1	28.6236	0	0	0	0	0	0	NA	NA	FALSE		NA	NA	FALSE		NA	NA	FALSE		NA	NA	FALSE		NA	NA	FALSE		NA	NA	FALSE
HRMYNUX02GBDY5	1	22.9293	0	0	0	0	0	0	NA	NA	FALSE		NA	NA	FALSE		NA	NA	FALSE		NA	NA	FALSE		NA	NA	FALSE		NA	NA	FALSE
HRMYNUX02GBE95	0	0	3	99.2795	0	0	0	0	NA	NA	FALSE		NA	NA	FALSE		NA	NA	FALSE		NA	NA	FALSE		NA	NA	FALSE		NA	NA	FALSE
HRMYNUX02GBEDE	1	26.0792	0	0	0	0	0	0	NA	NA	FALSE		NA	NA	FALSE		NA	NA	FALSE		NA	NA	FALSE		NA	NA	FALSE		NA	NA	FALSE
HRMYNUX02GBIKA	1	27.5838	0	0	0	0	0	0	NA	NA	FALSE		NA	NA	FALSE		NA	NA	FALSE		NA	NA	FALSE		NA	NA	FALSE		NA	NA	FALSE
HRMYNUX02GBKLP	1	22.2957	0	0	0	0	0	0	NA	NA	FALSE		NA	NA	FALSE		NA	NA	FALSE		NA	NA	FALSE		NA	NA	FALSE		NA	NA	FALSE
HRMYNUX02GBQI6	1	22.4508	0	0	0	0	0	0	NA	NA	FALSE		NA	NA	FALSE		NA	NA	FALSE		NA	NA	FALSE		NA	NA	FALSE		NA	NA	FALSE
HRMYNUX02GBRLI	1	22.1427	0	0	0	0	0	0	NA	NA	FALSE		NA	NA	FALSE		NA	NA	FALSE		NA	NA	FALSE		NA	NA	FALSE		NA	NA	FALSE
HRMYNUX02GBUF1	1	26.0267	0	0	0	0	0	0	NA	NA	FALSE		NA	NA	FALSE		NA	NA	FALSE		NA	NA	FALSE		NA	NA	FALSE		NA	NA	FALSE
HRMYNUX02GBV8J	0	0	0	0	0	0	1	90.0812	NA	NA	FALSE		NA	NA	FALSE		NA	NA	FALSE		NA	NA	FALSE		NA	NA	FALSE		NA	NA	FALSE
HRMYNUX02GBVZ9	1	24.8254	0	0	0	0	0	0	NA	NA	FALSE		NA	NA	FALSE		NA	NA	FALSE		NA	NA	FALSE		NA	NA	FALSE		NA	NA	FALSE
HRMYNUX02GBW6B	0	0	1	71.8364	0	0	0	0	NA	NA	FALSE		NA	NA	FALSE		NA	NA	FALSE		NA	NA	FALSE		NA	NA	FALSE		NA	NA	FALSE
HRMYNUX02GC1JA	1	31.8746	0	0	1	39.2132	0	0	NA	NA	FALSE		-0.29893	0.963761	FALSE		NA	NA	FALSE		NA	NA	FALSE		NA	NA	FALSE		NA	NA	FALSE
HRMYNUX02GC2KH	1	25.9221	0	0	0	0	0	0	NA	NA	FALSE		NA	NA	FALSE		NA	NA	FALSE		NA	NA	FALSE		NA	NA	FALSE		NA	NA	FALSE
HRMYNUX02GC2OL	1	33.7055	0	0	0	0	0	0	NA	NA	FALSE		NA	NA	FALSE		NA	NA	FALSE		NA	NA	FALSE		NA	NA	FALSE		NA	NA	FALSE
HRMYNUX02GC2VF	0	0	1	29.2772	0	0	0	0	NA	NA	FALSE		NA	NA	FALSE		NA	NA	FALSE		NA	NA	FALSE		NA	NA	FALSE		NA	NA	FALSE
HRMYNUX02GC4JH	1	28.3097	0	0	0	0	0	0	NA	NA	FALSE		NA	NA	FALSE		NA	NA	FALSE		NA	NA	FALSE		NA	NA	FALSE		NA	NA	FALSE
HRMYNUX02GC7QB	0	0	1	158.349	0	0	0	0	NA	NA	FALSE		NA	NA	FALSE		NA	NA	FALSE		NA	NA	FALSE		NA	NA	FALSE		NA	NA	FALSE
HRMYNUX02GC7QS	1	27.7618	0	0	0	0	0	0	NA	NA	FALSE		NA	NA	FALSE		NA	NA	FALSE		NA	NA	FALSE		NA	NA	FALSE		NA	NA	FALSE
HRMYNUX02GC7RD	1	24.8254	0	0	0	0	0	0	NA	NA	FALSE		NA	NA	FALSE		NA	NA	FALSE		NA	NA	FALSE		NA	NA	FALSE		NA	NA	FALSE
HRMYNUX02GC7V5	1	22.0294	0	0	0	0	0	0	NA	NA	FALSE		NA	NA	FALSE		NA	NA	FALSE		NA	NA	FALSE		NA	NA	FALSE		NA	NA	FALSE
HRMYNUX02GC8SD	0	0	1	21.0679	0	0	0	0	NA	NA	FALSE		NA	NA	FALSE		NA	NA	FALSE		NA	NA	FALSE		NA	NA	FALSE		NA	NA	FALSE
HRMYNUX02GCB83	1	20.1078	0	0	0	0	0	0	NA	NA	FALSE		NA	NA	FALSE		NA	NA	FALSE		NA	NA	FALSE		NA	NA	FALSE		NA	NA	FALSE
HRMYNUX02GCBQZ	1	25.1642	0	0	0	0	0	0	NA	NA	FALSE		NA	NA	FALSE		NA	NA	FALSE		NA	NA	FALSE		NA	NA	FALSE		NA	NA	FALSE
HRMYNUX02GCBWU	0	0	1	41.0208	0	0	0	0	NA	NA	FALSE		NA	NA	FALSE		NA	NA	FALSE		NA	NA	FALSE		NA	NA	FALSE		NA	NA	FALSE
HRMYNUX02GCBZ7	1	32.3539	0	0	0	0	0	0	NA	NA	FALSE		NA	NA	FALSE		NA	NA	FALSE		NA	NA	FALSE		NA	NA	FALSE		NA	NA	FALSE
HRMYNUX02GCC5V	1	19.2102	0	0	0	0	0	0	NA	NA	FALSE		NA	NA	FALSE		NA	NA	FALSE		NA	NA	FALSE		NA	NA	FALSE		NA	NA	FALSE
HRMYNUX02GCEMN	0	0	1	31.7381	0	0	0	0	NA	NA	FALSE		NA	NA	FALSE		NA	NA	FALSE		NA	NA	FALSE		NA	NA	FALSE		NA	NA	FALSE
HRMYNUX02GCFC5	2	63.1258	1	36.006	0	0	0	0	0.809992	0.863247	FALSE		NA	NA	FALSE		NA	NA	FALSE		NA	NA	FALSE		NA	NA	FALSE		NA	NA	FALSE
HRMYNUX02GCFNV	0	0	1	24.6262	0	0	0	0	NA	NA	FALSE		NA	NA	FALSE		NA	NA	FALSE		NA	NA	FALSE		NA	NA	FALSE		NA	NA	FALSE
HRMYNUX02GCGHU	1	33.0159	0	0	0	0	0	0	NA	NA	FALSE		NA	NA	FALSE		NA	NA	FALSE		NA	NA	FALSE		NA	NA	FALSE		NA	NA	FALSE
HRMYNUX02GCI4H	1	21.6235	0	0	0	0	0	0	NA	NA	FALSE		NA	NA	FALSE		NA	NA	FALSE		NA	NA	FALSE		NA	NA	FALSE		NA	NA	FALSE
HRMYNUX02GCJA0	0	0	2	163.627	0	0	0	0	NA	NA	FALSE		NA	NA	FALSE		NA	NA	FALSE		NA	NA	FALSE		NA	NA	FALSE		NA	NA	FALSE
HRMYNUX02GCLMN	1	21.4083	0	0	0	0	0	0	NA	NA	FALSE		NA	NA	FALSE		NA	NA	FALSE		NA	NA	FALSE		NA	NA	FALSE		NA	NA	FALSE
HRMYNUX02GCLO8	1	25.9221	0	0	0	0	0	0	NA	NA	FALSE		NA	NA	FALSE		NA	NA	FALSE		NA	NA	FALSE		NA	NA	FALSE		NA	NA	FALSE
HRMYNUX02GCO4F	1	39.1189	0	0	0	0	0	0	NA	NA	FALSE		NA	NA	FALSE		NA	NA	FALSE		NA	NA	FALSE		NA	NA	FALSE		NA	NA	FALSE
HRMYNUX02GCR8N	0	0	1	25.6112	0	0	0	0	NA	NA	FALSE		NA	NA	FALSE		NA	NA	FALSE		NA	NA	FALSE		NA	NA	FALSE		NA	NA	FALSE
HRMYNUX02GCRLH	0	0	1	36.3616	0	0	0	0	NA	NA	FALSE		NA	NA	FALSE		NA	NA	FALSE		NA	NA	FALSE		NA	NA	FALSE		NA	NA	FALSE
HRMYNUX02GCTJ5	1	32.3539	0	0	0	0	0	0	NA	NA	FALSE		NA	NA	FALSE		NA	NA	FALSE		NA	NA	FALSE		NA	NA	FALSE		NA	NA	FALSE
HRMYNUX02GCTYA	1	25.3122	0	0	0	0	0	0	NA	NA	FALSE		NA	NA	FALSE		NA	NA	FALSE		NA	NA	FALSE		NA	NA	FALSE		NA	NA	FALSE
HRMYNUX02GCU0K	1	19.8909	0	0	0	0	0	0	NA	NA	FALSE		NA	NA	FALSE		NA	NA	FALSE		NA	NA	FALSE		NA	NA	FALSE		NA	NA	FALSE
HRMYNUX02GCYH2	0	0	1	81.8136	0	0	1	107.597	NA	NA	FALSE		NA	NA	FALSE		NA	NA	FALSE		NA	NA	FALSE		-0.395224	0.95541	FALSE		NA	NA	FALSE
HRMYNUX02GD1ID	0	0	1	49.7515	0	0	0	0	NA	NA	FALSE		NA	NA	FALSE		NA	NA	FALSE		NA	NA	FALSE		NA	NA	FALSE		NA	NA	FALSE
HRMYNUX02GD1WN	1	39.3574	0	0	0	0	0	0	NA	NA	FALSE		NA	NA	FALSE		NA	NA	FALSE		NA	NA	FALSE		NA	NA	FALSE		NA	NA	FALSE
HRMYNUX02GD3DA	1	28.3719	0	0	0	0	0	0	NA	NA	FALSE		NA	NA	FALSE		NA	NA	FALSE		NA	NA	FALSE		NA	NA	FALSE		NA	NA	FALSE
HRMYNUX02GD4C7	1	30.8833	0	0	0	0	0	0	NA	NA	FALSE		NA	NA	FALSE		NA	NA	FALSE		NA	NA	FALSE		NA	NA	FALSE		NA	NA	FALSE
HRMYNUX02GD53K	0	0	1	26.6784	0	0	0	0	NA	NA	FALSE		NA	NA	FALSE		NA	NA	FALSE		NA	NA	FALSE		NA	NA	FALSE		NA	NA	FALSE
HRMYNUX02GD55H	0	0	1	25.4343	0	0	0	0	NA	NA	FALSE		NA	NA	FALSE		NA	NA	FALSE		NA	NA	FALSE		NA	NA	FALSE		NA	NA	FALSE
HRMYNUX02GD5FH	2	67.5876	0	0	0	0	0	0	NA	NA	FALSE		NA	NA	FALSE		NA	NA	FALSE		NA	NA	FALSE		NA	NA	FALSE		NA	NA	FALSE
HRMYNUX02GD7CW	1	134.471	0	0	0	0	0	0	NA	NA	FALSE		NA	NA	FALSE		NA	NA	FALSE		NA	NA	FALSE		NA	NA	FALSE		NA	NA	FALSE
HRMYNUX02GD8TU	0	0	1	97.5262	0	0	0	0	NA	NA	FALSE		NA	NA	FALSE		NA	NA	FALSE		NA	NA	FALSE		NA	NA	FALSE		NA	NA	FALSE
HRMYNUX02GD97V	1	17.0531	0	0	0	0	0	0	NA	NA	FALSE		NA	NA	FALSE		NA	NA	FALSE		NA	NA	FALSE		NA	NA	FALSE		NA	NA	FALSE
HRMYNUX02GDCMX	1	26.4533	0	0	0	0	0	0	NA	NA	FALSE		NA	NA	FALSE		NA	NA	FALSE		NA	NA	FALSE		NA	NA	FALSE		NA	NA	FALSE
HRMYNUX02GDD0K	1	30.6632	0	0	0	0	0	0	NA	NA	FALSE		NA	NA	FALSE		NA	NA	FALSE		NA	NA	FALSE		NA	NA	FALSE		NA	NA	FALSE
HRMYNUX02GDDDJ	0	0	1	78.3322	0	0	0	0	NA	NA	FALSE		NA	NA	FALSE		NA	NA	FALSE		NA	NA	FALSE		NA	NA	FALSE		NA	NA	FALSE
HRMYNUX02GDG2N	1	102.454	0	0	0	0	0	0	NA	NA	FALSE		NA	NA	FALSE		NA	NA	FALSE		NA	NA	FALSE		NA	NA	FALSE		NA	NA	FALSE
HRMYNUX02GDHCN	0	0	1	25.3467	0	0	0	0	NA	NA	FALSE		NA	NA	FALSE		NA	NA	FALSE		NA	NA	FALSE		NA	NA	FALSE		NA	NA	FALSE
HRMYNUX02GDHFN	1	19.5594	0	0	0	0	0	0	NA	NA	FALSE		NA	NA	FALSE		NA	NA	FALSE		NA	NA	FALSE		NA	NA	FALSE		NA	NA	FALSE
HRMYNUX02GDLPH	0	0	1	54.1414	0	0	0	0	NA	NA	FALSE		NA	NA	FALSE		NA	NA	FALSE		NA	NA	FALSE		NA	NA	FALSE		NA	NA	FALSE
HRMYNUX02GDMPN	1	31.1066	0	0	0	0	0	0	NA	NA	FALSE		NA	NA	FALSE		NA	NA	FALSE		NA	NA	FALSE		NA	NA	FALSE		NA	NA	FALSE
HRMYNUX02GDN5D	2	260.792	0	0	0	0	0	0	NA	NA	FALSE		NA	NA	FALSE		NA	NA	FALSE		NA	NA	FALSE		NA	NA	FALSE		NA	NA	FALSE
HRMYNUX02GDO95	0	0	0	0	0	0	0	0	NA	NA	FALSE		NA	NA	FALSE		NA	NA	FALSE		NA	NA	FALSE		NA	NA	FALSE		NA	NA	FALSE
HRMYNUX02GDQEX	0	0	1	25.045	0	0	0	0	NA	NA	FALSE		NA	NA	FALSE		NA	NA	FALSE		NA	NA	FALSE		NA	NA	FALSE		NA	NA	FALSE
HRMYNUX02GDQFS	0	0	1	72.5441	0	0	0	0	NA	NA	FALSE		NA	NA	FALSE		NA	NA	FALSE		NA	NA	FALSE		NA	NA	FALSE		NA	NA	FALSE
HRMYNUX02GDR37	1	25.462	1	29.0463	0	0	0	0	-0.190008	0.984423	FALSE		NA	NA	FALSE		NA	NA	FALSE		NA	NA	FALSE		NA	NA	FALSE		NA	NA	FALSE
HRMYNUX02GDSY8	0	0	1	26.3915	0	0	0	0	NA	NA	FALSE		NA	NA	FALSE		NA	NA	FALSE		NA	NA	FALSE		NA	NA	FALSE		NA	NA	FALSE
HRMYNUX02GDTFT	1	27.2922	0	0	0	0	0	0	NA	NA	FALSE		NA	NA	FALSE		NA	NA	FALSE		NA	NA	FALSE		NA	NA	FALSE		NA	NA	FALSE
HRMYNUX02GDTLY	1	27.7618	0	0	0	0	0	0	NA	NA	FALSE		NA	NA	FALSE		NA	NA	FALSE		NA	NA	FALSE		NA	NA	FALSE		NA	NA	FALSE
HRMYNUX02GDVLN	1	21.6962	0	0	0	0	0	0	NA	NA	FALSE		NA	NA	FALSE		NA	NA	FALSE		NA	NA	FALSE		NA	NA	FALSE		NA	NA	FALSE
HRMYNUX02GDWH4	1	63.5922	0	0	0	0	0	0	NA	NA	FALSE		NA	NA	FALSE		NA	NA	FALSE		NA	NA	FALSE		NA	NA	FALSE		NA	NA	FALSE
HRMYNUX02GDWJH	1	117.357	0	0	0	0	0	0	NA	NA	FALSE		NA	NA	FALSE		NA	NA	FALSE		NA	NA	FALSE		NA	NA	FALSE		NA	NA	FALSE
HRMYNUX02GDWMX	1	47.8119	0	0	0	0	0	0	NA	NA	FALSE		NA	NA	FALSE		NA	NA	FALSE		NA	NA	FALSE		NA	NA	FALSE		NA	NA	FALSE
HRMYNUX02GDYWR	1	78.2377	0	0	0	0	0	0	NA	NA	FALSE		NA	NA	FALSE		NA	NA	FALSE		NA	NA	FALSE		NA	NA	FALSE		NA	NA	FALSE
HRMYNUX02GDZE7	1	22.0294	0	0	0	0	0	0	NA	NA	FALSE		NA	NA	FALSE		NA	NA	FALSE		NA	NA	FALSE		NA	NA	FALSE		NA	NA	FALSE
HRMYNUX02GDZRK	0	0	0	0	0	0	0	0	NA	NA	FALSE		NA	NA	FALSE		NA	NA	FALSE		NA	NA	FALSE		NA	NA	FALSE		NA	NA	FALSE
HRMYNUX02GE0UC	0	0	1	29.7504	0	0	0	0	NA	NA	FALSE		NA	NA	FALSE		NA	NA	FALSE		NA	NA	FALSE		NA	NA	FALSE		NA	NA	FALSE
HRMYNUX02GE23V	1	34.1514	0	0	0	0	0	0	NA	NA	FALSE		NA	NA	FALSE		NA	NA	FALSE		NA	NA	FALSE		NA	NA	FALSE		NA	NA	FALSE
HRMYNUX02GE29D	0	0	0	0	0	0	0	0	NA	NA	FALSE		NA	NA	FALSE		NA	NA	FALSE		NA	NA	FALSE		NA	NA	FALSE		NA	NA	FALSE
HRMYNUX02GE2F3	1	24.6359	0	0	0	0	0	0	NA	NA	FALSE		NA	NA	FALSE		NA	NA	FALSE		NA	NA	FALSE		NA	NA	FALSE		NA	NA	FALSE
HRMYNUX02GE2HR	0	0	0	0	0	0	0	0	NA	NA	FALSE		NA	NA	FALSE		NA	NA	FALSE		NA	NA	FALSE		NA	NA	FALSE		NA	NA	FALSE
HRMYNUX02GE2V5	1	38.4203	0	0	0	0	0	0	NA	NA	FALSE		NA	NA	FALSE		NA	NA	FALSE		NA	NA	FALSE		NA	NA	FALSE		NA	NA	FALSE
HRMYNUX02GE5J8	1	67.2355	2	153.401	0	0	1	100.872	-1.19001	0.794882	FALSE		NA	NA	FALSE		-0.585233	0.945585	FALSE		NA	NA	FALSE		0.604776	0.984136	FALSE		NA	NA	FALSE
HRMYNUX02GE5TQ	2	64.7079	0	0	0	0	0	0	NA	NA	FALSE		NA	NA	FALSE		NA	NA	FALSE		NA	NA	FALSE		NA	NA	FALSE		NA	NA	FALSE
HRMYNUX02GE9QP	0	0	1	37.5675	0	0	0	0	NA	NA	FALSE		NA	NA	FALSE		NA	NA	FALSE		NA	NA	FALSE		NA	NA	FALSE		NA	NA	FALSE
HRMYNUX02GEDL5	0	0	1	19.6878	0	0	0	0	NA	NA	FALSE		NA	NA	FALSE		NA	NA	FALSE		NA	NA	FALSE		NA	NA	FALSE		NA	NA	FALSE
HRMYNUX02GEG2Z	1	97.7971	0	0	0	0	0	0	NA	NA	FALSE		NA	NA	FALSE		NA	NA	FALSE		NA	NA	FALSE		NA	NA	FALSE		NA	NA	FALSE
HRMYNUX02GEH04	0	0	2	201.732	0	0	0	0	NA	NA	FALSE		NA	NA	FALSE		NA	NA	FALSE		NA	NA	FALSE		NA	NA	FALSE		NA	NA	FALSE
HRMYNUX02GEHO5	0	0	1	30.6163	0	0	0	0	NA	NA	FALSE		NA	NA	FALSE		NA	NA	FALSE		NA	NA	FALSE		NA	NA	FALSE		NA	NA	FALSE
HRMYNUX02GEHRK	0	0	3	192.084	0	0	0	0	NA	NA	FALSE		NA	NA	FALSE		NA	NA	FALSE		NA	NA	FALSE		NA	NA	FALSE		NA	NA	FALSE
HRMYNUX02GEI05	1	21.5873	0	0	0	0	0	0	NA	NA	FALSE		NA	NA	FALSE		NA	NA	FALSE		NA	NA	FALSE		NA	NA	FALSE		NA	NA	FALSE
HRMYNUX02GEI8I	0	0	1	39.4811	0	0	0	0	NA	NA	FALSE		NA	NA	FALSE		NA	NA	FALSE		NA	NA	FALSE		NA	NA	FALSE		NA	NA	FALSE
HRMYNUX02GEKG9	0	0	1	26.8241	0	0	0	0	NA	NA	FALSE		NA	NA	FALSE		NA	NA	FALSE		NA	NA	FALSE		NA	NA	FALSE		NA	NA	FALSE
HRMYNUX02GEMYM	4	103.689	2	59.1424	0	0	0	0	0.809992	0.785604	FALSE		NA	NA	FALSE		NA	NA	FALSE		NA	NA	FALSE		NA	NA	FALSE		NA	NA	FALSE
HRMYNUX02GEO6C	1	18.0296	0	0	0	0	0	0	NA	NA	FALSE		NA	NA	FALSE		NA	NA	FALSE		NA	NA	FALSE		NA	NA	FALSE		NA	NA	FALSE
HRMYNUX02GEQ4X	1	46.2696	0	0	0	0	0	0	NA	NA	FALSE		NA	NA	FALSE		NA	NA	FALSE		NA	NA	FALSE		NA	NA	FALSE		NA	NA	FALSE
HRMYNUX02GEQQL	1	24.8254	0	0	0	0	0	0	NA	NA	FALSE		NA	NA	FALSE		NA	NA	FALSE		NA	NA	FALSE		NA	NA	FALSE		NA	NA	FALSE
HRMYNUX02GERSK	0	0	1	43.4409	0	0	0	0	NA	NA	FALSE		NA	NA	FALSE		NA	NA	FALSE		NA	NA	FALSE		NA	NA	FALSE		NA	NA	FALSE
HRMYNUX02GERWH	1	130.396	0	0	0	0	0	0	NA	NA	FALSE		NA	NA	FALSE		NA	NA	FALSE		NA	NA	FALSE		NA	NA	FALSE		NA	NA	FALSE
HRMYNUX02GET71	1	24.7778	0	0	0	0	0	0	NA	NA	FALSE		NA	NA	FALSE		NA	NA	FALSE		NA	NA	FALSE		NA	NA	FALSE		NA	NA	FALSE
HRMYNUX02GEU5A	1	25.8702	0	0	0	0	0	0	NA	NA	FALSE		NA	NA	FALSE		NA	NA	FALSE		NA	NA	FALSE		NA	NA	FALSE		NA	NA	FALSE
HRMYNUX02GEUNL	1	30.8833	2	70.4615	0	0	0	0	-1.19001	0.794882	FALSE		NA	NA	FALSE		NA	NA	FALSE		NA	NA	FALSE		NA	NA	FALSE		NA	NA	FALSE
HRMYNUX02GEUWF	0	0	1	102.267	1	110.287	0	0	NA	NA	FALSE		NA	NA	FALSE		NA	NA	FALSE		-0.108922	1	FALSE		NA	NA	FALSE		NA	NA	FALSE
HRMYNUX02GEVBA	0	0	1	23.8292	0	0	0	0	NA	NA	FALSE		NA	NA	FALSE		NA	NA	FALSE		NA	NA	FALSE		NA	NA	FALSE		NA	NA	FALSE
HRMYNUX02GEVRN	0	0	1	24.5441	0	0	0	0	NA	NA	FALSE		NA	NA	FALSE		NA	NA	FALSE		NA	NA	FALSE		NA	NA	FALSE		NA	NA	FALSE
HRMYNUX02GEVZ8	0	0	1	36.1829	0	0	0	0	NA	NA	FALSE		NA	NA	FALSE		NA	NA	FALSE		NA	NA	FALSE		NA	NA	FALSE		NA	NA	FALSE
HRMYNUX02GEX6U	1	27.8817	0	0	0	0	0	0	NA	NA	FALSE		NA	NA	FALSE		NA	NA	FALSE		NA	NA	FALSE		NA	NA	FALSE		NA	NA	FALSE
HRMYNUX02GEXUL	1	78.2377	0	0	0	0	0	0	NA	NA	FALSE		NA	NA	FALSE		NA	NA	FALSE		NA	NA	FALSE		NA	NA	FALSE		NA	NA	FALSE
HRMYNUX02GEYMM	1	33.8825	0	0	0	0	0	0	NA	NA	FALSE		NA	NA	FALSE		NA	NA	FALSE		NA	NA	FALSE		NA	NA	FALSE		NA	NA	FALSE
HRMYNUX02GEZB5	3	221.301	0	0	0	0	0	0	NA	NA	FALSE		NA	NA	FALSE		NA	NA	FALSE		NA	NA	FALSE		NA	NA	FALSE		NA	NA	FALSE
HRMYNUX02GF05J	0	0	0	0	0	0	0	0	NA	NA	FALSE		NA	NA	FALSE		NA	NA	FALSE		NA	NA	FALSE		NA	NA	FALSE		NA	NA	FALSE
HRMYNUX02GF19A	0	0	1	29.4529	0	0	0	0	NA	NA	FALSE		NA	NA	FALSE		NA	NA	FALSE		NA	NA	FALSE		NA	NA	FALSE		NA	NA	FALSE
HRMYNUX02GF19K	0	0	1	32.7255	0	0	0	0	NA	NA	FALSE		NA	NA	FALSE		NA	NA	FALSE		NA	NA	FALSE		NA	NA	FALSE		NA	NA	FALSE
HRMYNUX02GF1WW	1	35.4649	0	0	0	0	0	0	NA	NA	FALSE		NA	NA	FALSE		NA	NA	FALSE		NA	NA	FALSE		NA	NA	FALSE		NA	NA	FALSE
HRMYNUX02GF2L7	0	0	1	24.0628	0	0	0	0	NA	NA	FALSE		NA	NA	FALSE		NA	NA	FALSE		NA	NA	FALSE		NA	NA	FALSE		NA	NA	FALSE
HRMYNUX02GF3PP	0	0	1	45.7343	0	0	0	0	NA	NA	FALSE		NA	NA	FALSE		NA	NA	FALSE		NA	NA	FALSE		NA	NA	FALSE		NA	NA	FALSE
HRMYNUX02GF7RH	0	0	1	25.5668	0	0	0	0	NA	NA	FALSE		NA	NA	FALSE		NA	NA	FALSE		NA	NA	FALSE		NA	NA	FALSE		NA	NA	FALSE
HRMYNUX02GF81Y	2	61.9147	0	0	0	0	0	0	NA	NA	FALSE		NA	NA	FALSE		NA	NA	FALSE		NA	NA	FALSE		NA	NA	FALSE		NA	NA	FALSE
HRMYNUX02GF990	1	25.6135	0	0	0	0	0	0	NA	NA	FALSE		NA	NA	FALSE		NA	NA	FALSE		NA	NA	FALSE		NA	NA	FALSE		NA	NA	FALSE
HRMYNUX02GF9LO	1	26.132	0	0	0	0	0	0	NA	NA	FALSE		NA	NA	FALSE		NA	NA	FALSE		NA	NA	FALSE		NA	NA	FALSE		NA	NA	FALSE
HRMYNUX02GFB9T	1	36.0593	0	0	0	0	0	0	NA	NA	FALSE		NA	NA	FALSE		NA	NA	FALSE		NA	NA	FALSE		NA	NA	FALSE		NA	NA	FALSE
HRMYNUX02GFBJ0	1	22.3343	0	0	0	0	0	0	NA	NA	FALSE		NA	NA	FALSE		NA	NA	FALSE		NA	NA	FALSE		NA	NA	FALSE		NA	NA	FALSE
HRMYNUX02GFBVL	0	0	1	20.539	0	0	0	0	NA	NA	FALSE		NA	NA	FALSE		NA	NA	FALSE		NA	NA	FALSE		NA	NA	FALSE		NA	NA	FALSE
HRMYNUX02GFCOC	1	36.7784	0	0	0	0	0	0	NA	NA	FALSE		NA	NA	FALSE		NA	NA	FALSE		NA	NA	FALSE		NA	NA	FALSE		NA	NA	FALSE
HRMYNUX02GFDQA	1	20.6218	0	0	0	0	0	0	NA	NA	FALSE		NA	NA	FALSE		NA	NA	FALSE		NA	NA	FALSE		NA	NA	FALSE		NA	NA	FALSE
HRMYNUX02GFE9B	1	24.357	0	0	0	0	0	0	NA	NA	FALSE		NA	NA	FALSE		NA	NA	FALSE		NA	NA	FALSE		NA	NA	FALSE		NA	NA	FALSE
HRMYNUX02GFH8Z	1	29.3391	0	0	0	0	0	0	NA	NA	FALSE		NA	NA	FALSE		NA	NA	FALSE		NA	NA	FALSE		NA	NA	FALSE		NA	NA	FALSE
HRMYNUX02GFJH7	1	125.332	0	0	0	0	0	0	NA	NA	FALSE		NA	NA	FALSE		NA	NA	FALSE		NA	NA	FALSE		NA	NA	FALSE		NA	NA	FALSE
HRMYNUX02GFJVK	1	28.8797	0	0	0	0	0	0	NA	NA	FALSE		NA	NA	FALSE		NA	NA	FALSE		NA	NA	FALSE		NA	NA	FALSE		NA	NA	FALSE
HRMYNUX02GFJW2	0	0	1	148.752	0	0	0	0	NA	NA	FALSE		NA	NA	FALSE		NA	NA	FALSE		NA	NA	FALSE		NA	NA	FALSE		NA	NA	FALSE
HRMYNUX02GFKBV	2	52.9066	0	0	0	0	0	0	NA	NA	FALSE		NA	NA	FALSE		NA	NA	FALSE		NA	NA	FALSE		NA	NA	FALSE		NA	NA	FALSE
HRMYNUX02GFKZ7	0	0	1	25.8813	0	0	0	0	NA	NA	FALSE		NA	NA	FALSE		NA	NA	FALSE		NA	NA	FALSE		NA	NA	FALSE		NA	NA	FALSE
HRMYNUX02GFMNX	0	0	1	26.0185	0	0	0	0	NA	NA	FALSE		NA	NA	FALSE		NA	NA	FALSE		NA	NA	FALSE		NA	NA	FALSE		NA	NA	FALSE
HRMYNUX02GFN0E	0	0	1	31.3329	0	0	0	0	NA	NA	FALSE		NA	NA	FALSE		NA	NA	FALSE		NA	NA	FALSE		NA	NA	FALSE		NA	NA	FALSE
HRMYNUX02GFNAA	1	29.3391	0	0	0	0	0	0	NA	NA	FALSE		NA	NA	FALSE		NA	NA	FALSE		NA	NA	FALSE		NA	NA	FALSE		NA	NA	FALSE
HRMYNUX02GFOS9	0	0	1	22.8672	0	0	0	0	NA	NA	FALSE		NA	NA	FALSE		NA	NA	FALSE		NA	NA	FALSE		NA	NA	FALSE		NA	NA	FALSE
HRMYNUX02GFPIJ	0	0	1	26.3443	0	0	0	0	NA	NA	FALSE		NA	NA	FALSE		NA	NA	FALSE		NA	NA	FALSE		NA	NA	FALSE		NA	NA	FALSE
HRMYNUX02GFQUY	0	0	1	30.7442	0	0	0	0	NA	NA	FALSE		NA	NA	FALSE		NA	NA	FALSE		NA	NA	FALSE		NA	NA	FALSE		NA	NA	FALSE
HRMYNUX02GFT7N	0	0	0	0	0	0	0	0	NA	NA	FALSE		NA	NA	FALSE		NA	NA	FALSE		NA	NA	FALSE		NA	NA	FALSE		NA	NA	FALSE
HRMYNUX02GFT8O	1	25.6135	0	0	0	0	0	0	NA	NA	FALSE		NA	NA	FALSE		NA	NA	FALSE		NA	NA	FALSE		NA	NA	FALSE		NA	NA	FALSE
HRMYNUX02GFTRQ	0	0	1	101.562	0	0	0	0	NA	NA	FALSE		NA	NA	FALSE		NA	NA	FALSE		NA	NA	FALSE		NA	NA	FALSE		NA	NA	FALSE
HRMYNUX02GFW2H	0	0	1	63.7509	0	0	0	0	NA	NA	FALSE		NA	NA	FALSE		NA	NA	FALSE		NA	NA	FALSE		NA	NA	FALSE		NA	NA	FALSE
HRMYNUX02GFW6A	0	0	1	28.4844	0	0	0	0	NA	NA	FALSE		NA	NA	FALSE		NA	NA	FALSE		NA	NA	FALSE		NA	NA	FALSE		NA	NA	FALSE
HRMYNUX02GFWUM	1	61.7666	0	0	0	0	0	0	NA	NA	FALSE		NA	NA	FALSE		NA	NA	FALSE		NA	NA	FALSE		NA	NA	FALSE		NA	NA	FALSE
HRMYNUX02GFXNQ	1	23.557	0	0	0	0	0	0	NA	NA	FALSE		NA	NA	FALSE		NA	NA	FALSE		NA	NA	FALSE		NA	NA	FALSE		NA	NA	FALSE
HRMYNUX02GFY4O	1	54.2404	0	0	0	0	0	0	NA	NA	FALSE		NA	NA	FALSE		NA	NA	FALSE		NA	NA	FALSE		NA	NA	FALSE		NA	NA	FALSE
HRMYNUX02GFZ5F	1	56.8688	0	0	0	0	0	0	NA	NA	FALSE		NA	NA	FALSE		NA	NA	FALSE		NA	NA	FALSE		NA	NA	FALSE		NA	NA	FALSE
HRMYNUX02GFZMZ	2	86.9308	0	0	0	0	0	0	NA	NA	FALSE		NA	NA	FALSE		NA	NA	FALSE		NA	NA	FALSE		NA	NA	FALSE		NA	NA	FALSE
HRMYNUX02GG09G	0	0	1	111.564	0	0	0	0	NA	NA	FALSE		NA	NA	FALSE		NA	NA	FALSE		NA	NA	FALSE		NA	NA	FALSE		NA	NA	FALSE
HRMYNUX02GG0OZ	2	50.5253	0	0	0	0	0	0	NA	NA	FALSE		NA	NA	FALSE		NA	NA	FALSE		NA	NA	FALSE		NA	NA	FALSE		NA	NA	FALSE
HRMYNUX02GG14O	1	49.8426	0	0	0	0	0	0	NA	NA	FALSE		NA	NA	FALSE		NA	NA	FALSE		NA	NA	FALSE		NA	NA	FALSE		NA	NA	FALSE
HRMYNUX02GG1J6	0	0	1	22.2454	0	0	0	0	NA	NA	FALSE		NA	NA	FALSE		NA	NA	FALSE		NA	NA	FALSE		NA	NA	FALSE		NA	NA	FALSE
HRMYNUX02GG2F2	0	0	1	108.283	0	0	0	0	NA	NA	FALSE		NA	NA	FALSE		NA	NA	FALSE		NA	NA	FALSE		NA	NA	FALSE		NA	NA	FALSE
HRMYNUX02GG4QK	0	0	1	102.982	0	0	0	0	NA	NA	FALSE		NA	NA	FALSE		NA	NA	FALSE		NA	NA	FALSE		NA	NA	FALSE		NA	NA	FALSE
HRMYNUX02GG4S6	0	0	1	26.4864	0	0	0	0	NA	NA	FALSE		NA	NA	FALSE		NA	NA	FALSE		NA	NA	FALSE		NA	NA	FALSE		NA	NA	FALSE
HRMYNUX02GG8RB	1	21.0591	0	0	0	0	0	0	NA	NA	FALSE		NA	NA	FALSE		NA	NA	FALSE		NA	NA	FALSE		NA	NA	FALSE		NA	NA	FALSE
HRMYNUX02GGAPC	1	38.0803	0	0	0	0	0	0	NA	NA	FALSE		NA	NA	FALSE		NA	NA	FALSE		NA	NA	FALSE		NA	NA	FALSE		NA	NA	FALSE
HRMYNUX02GGC83	0	0	0	0	0	0	0	0	NA	NA	FALSE		NA	NA	FALSE		NA	NA	FALSE		NA	NA	FALSE		NA	NA	FALSE		NA	NA	FALSE
HRMYNUX02GGG6S	1	22.8887	0	0	0	0	0	0	NA	NA	FALSE		NA	NA	FALSE		NA	NA	FALSE		NA	NA	FALSE		NA	NA	FALSE		NA	NA	FALSE
HRMYNUX02GGJWN	0	0	1	28.2658	0	0	0	0	NA	NA	FALSE		NA	NA	FALSE		NA	NA	FALSE		NA	NA	FALSE		NA	NA	FALSE		NA	NA	FALSE
HRMYNUX02GGLR1	1	19.8298	0	0	0	0	0	0	NA	NA	FALSE		NA	NA	FALSE		NA	NA	FALSE		NA	NA	FALSE		NA	NA	FALSE		NA	NA	FALSE
HRMYNUX02GGMAM	1	26.2917	0	0	0	0	0	0	NA	NA	FALSE		NA	NA	FALSE		NA	NA	FALSE		NA	NA	FALSE		NA	NA	FALSE		NA	NA	FALSE
HRMYNUX02GGP35	1	23.2599	0	0	0	0	0	0	NA	NA	FALSE		NA	NA	FALSE		NA	NA	FALSE		NA	NA	FALSE		NA	NA	FALSE		NA	NA	FALSE
HRMYNUX02GGPWX	1	39.8433	0	0	0	0	0	0	NA	NA	FALSE		NA	NA	FALSE		NA	NA	FALSE		NA	NA	FALSE		NA	NA	FALSE		NA	NA	FALSE
HRMYNUX02GGQW4	1	49.8426	0	0	0	0	0	0	NA	NA	FALSE		NA	NA	FALSE		NA	NA	FALSE		NA	NA	FALSE		NA	NA	FALSE		NA	NA	FALSE
HRMYNUX02GGR2E	17	1798.83	7	844.961	4	520.699	0	0	1.0901	0.24075	FALSE		1.78853	0.0723978	FALSE		4.50223	0.00258802	TRUE		0.698433	0.770432	FALSE		3.41213	0.112363	FALSE		NA	NA	FALSE
HRMYNUX02GGSQB	1	26.132	0	0	0	0	0	0	NA	NA	FALSE		NA	NA	FALSE		NA	NA	FALSE		NA	NA	FALSE		NA	NA	FALSE		NA	NA	FALSE
HRMYNUX02GGUMW	0	0	1	30.1772	0	0	0	0	NA	NA	FALSE		NA	NA	FALSE		NA	NA	FALSE		NA	NA	FALSE		NA	NA	FALSE		NA	NA	FALSE
HRMYNUX02GGVFI	1	18.6819	0	0	0	0	0	0	NA	NA	FALSE		NA	NA	FALSE		NA	NA	FALSE		NA	NA	FALSE		NA	NA	FALSE		NA	NA	FALSE
HRMYNUX02GGW5E	1	24.7778	0	0	0	0	0	0	NA	NA	FALSE		NA	NA	FALSE		NA	NA	FALSE		NA	NA	FALSE		NA	NA	FALSE		NA	NA	FALSE
HRMYNUX02GGWIW	1	24.2655	0	0	0	0	0	0	NA	NA	FALSE		NA	NA	FALSE		NA	NA	FALSE		NA	NA	FALSE		NA	NA	FALSE		NA	NA	FALSE
HRMYNUX02GGXYP	1	29.1405	0	0	0	0	0	0	NA	NA	FALSE		NA	NA	FALSE		NA	NA	FALSE		NA	NA	FALSE		NA	NA	FALSE		NA	NA	FALSE
HRMYNUX02GH00J	1	26.8383	0	0	0	0	0	0	NA	NA	FALSE		NA	NA	FALSE		NA	NA	FALSE		NA	NA	FALSE		NA	NA	FALSE		NA	NA	FALSE
HRMYNUX02GH06Y	0	0	1	25.4343	0	0	0	0	NA	NA	FALSE		NA	NA	FALSE		NA	NA	FALSE		NA	NA	FALSE		NA	NA	FALSE		NA	NA	FALSE
HRMYNUX02GH3KE	0	0	1	22.8317	3	73.8667	5	150.135	NA	NA	FALSE		NA	NA	FALSE		-3.90716	0.0898589	FALSE		-1.69388	0.603704	FALSE		-2.71715	0.184664	FALSE		-1.02327	0.801131	FALSE
HRMYNUX02GH3PQ	0	0	1	81.8136	0	0	0	0	NA	NA	FALSE		NA	NA	FALSE		NA	NA	FALSE		NA	NA	FALSE		NA	NA	FALSE		NA	NA	FALSE
HRMYNUX02GH472	0	0	0	0	1	88.7225	0	0	NA	NA	FALSE		NA	NA	FALSE		NA	NA	FALSE		NA	NA	FALSE		NA	NA	FALSE		NA	NA	FALSE
HRMYNUX02GH51U	0	0	1	20.7415	0	0	0	0	NA	NA	FALSE		NA	NA	FALSE		NA	NA	FALSE		NA	NA	FALSE		NA	NA	FALSE		NA	NA	FALSE
HRMYNUX02GH55B	1	23.3863	0	0	0	0	0	0	NA	NA	FALSE		NA	NA	FALSE		NA	NA	FALSE		NA	NA	FALSE		NA	NA	FALSE		NA	NA	FALSE
HRMYNUX02GH5IB	1	32.1926	0	0	0	0	0	0	NA	NA	FALSE		NA	NA	FALSE		NA	NA	FALSE		NA	NA	FALSE		NA	NA	FALSE		NA	NA	FALSE
HRMYNUX02GH7CB	1	23.1348	0	0	0	0	0	0	NA	NA	FALSE		NA	NA	FALSE		NA	NA	FALSE		NA	NA	FALSE		NA	NA	FALSE		NA	NA	FALSE
HRMYNUX02GH9B5	1	38.0803	0	0	0	0	0	0	NA	NA	FALSE		NA	NA	FALSE		NA	NA	FALSE		NA	NA	FALSE		NA	NA	FALSE		NA	NA	FALSE
HRMYNUX02GH9DI	0	0	1	79.1745	0	0	0	0	NA	NA	FALSE		NA	NA	FALSE		NA	NA	FALSE		NA	NA	FALSE		NA	NA	FALSE		NA	NA	FALSE
HRMYNUX02GHAML	1	42.7458	0	0	0	0	0	0	NA	NA	FALSE		NA	NA	FALSE		NA	NA	FALSE		NA	NA	FALSE		NA	NA	FALSE		NA	NA	FALSE
HRMYNUX02GHAQ6	1	38.6504	0	0	0	0	0	0	NA	NA	FALSE		NA	NA	FALSE		NA	NA	FALSE		NA	NA	FALSE		NA	NA	FALSE		NA	NA	FALSE
HRMYNUX02GHAQG	1	24.9695	0	0	0	0	0	0	NA	NA	FALSE		NA	NA	FALSE		NA	NA	FALSE		NA	NA	FALSE		NA	NA	FALSE		NA	NA	FALSE
HRMYNUX02GHCLY	0	0	0	0	0	0	0	0	NA	NA	FALSE		NA	NA	FALSE		NA	NA	FALSE		NA	NA	FALSE		NA	NA	FALSE		NA	NA	FALSE
HRMYNUX02GHD2P	0	0	1	28.7626	0	0	0	0	NA	NA	FALSE		NA	NA	FALSE		NA	NA	FALSE		NA	NA	FALSE		NA	NA	FALSE		NA	NA	FALSE
HRMYNUX02GHDOH	0	0	1	35.8308	0	0	0	0	NA	NA	FALSE		NA	NA	FALSE		NA	NA	FALSE		NA	NA	FALSE		NA	NA	FALSE		NA	NA	FALSE
HRMYNUX02GHDZE	0	0	0	0	0	0	0	0	NA	NA	FALSE		NA	NA	FALSE		NA	NA	FALSE		NA	NA	FALSE		NA	NA	FALSE		NA	NA	FALSE
HRMYNUX02GHED2	0	0	1	25.7456	0	0	0	0	NA	NA	FALSE		NA	NA	FALSE		NA	NA	FALSE		NA	NA	FALSE		NA	NA	FALSE		NA	NA	FALSE
HRMYNUX02GHI4I	1	24.5422	0	0	0	0	0	0	NA	NA	FALSE		NA	NA	FALSE		NA	NA	FALSE		NA	NA	FALSE		NA	NA	FALSE		NA	NA	FALSE
HRMYNUX02GHKI3	0	0	1	43.1861	0	0	0	0	NA	NA	FALSE		NA	NA	FALSE		NA	NA	FALSE		NA	NA	FALSE		NA	NA	FALSE		NA	NA	FALSE
HRMYNUX02GHLGA	1	33.2712	0	0	0	0	0	0	NA	NA	FALSE		NA	NA	FALSE		NA	NA	FALSE		NA	NA	FALSE		NA	NA	FALSE		NA	NA	FALSE
HRMYNUX02GHM8X	1	29.3391	0	0	0	0	0	0	NA	NA	FALSE		NA	NA	FALSE		NA	NA	FALSE		NA	NA	FALSE		NA	NA	FALSE		NA	NA	FALSE
HRMYNUX02GHMAW	1	21.4796	0	0	0	0	0	0	NA	NA	FALSE		NA	NA	FALSE		NA	NA	FALSE		NA	NA	FALSE		NA	NA	FALSE		NA	NA	FALSE
HRMYNUX02GHNSV	1	29.1405	0	0	0	0	0	0	NA	NA	FALSE		NA	NA	FALSE		NA	NA	FALSE		NA	NA	FALSE		NA	NA	FALSE		NA	NA	FALSE
HRMYNUX02GHUR1	1	20.1078	0	0	0	0	0	0	NA	NA	FALSE		NA	NA	FALSE		NA	NA	FALSE		NA	NA	FALSE		NA	NA	FALSE		NA	NA	FALSE
HRMYNUX02GHV8C	1	22.6081	0	0	0	0	0	0	NA	NA	FALSE		NA	NA	FALSE		NA	NA	FALSE		NA	NA	FALSE		NA	NA	FALSE		NA	NA	FALSE
HRMYNUX02GHVIX	2	175.636	0	0	0	0	0	0	NA	NA	FALSE		NA	NA	FALSE		NA	NA	FALSE		NA	NA	FALSE		NA	NA	FALSE		NA	NA	FALSE
HRMYNUX02GHW4Z	0	0	1	32.1538	0	0	0	0	NA	NA	FALSE		NA	NA	FALSE		NA	NA	FALSE		NA	NA	FALSE		NA	NA	FALSE		NA	NA	FALSE
HRMYNUX02GHWEG	0	0	1	22.6213	0	0	0	0	NA	NA	FALSE		NA	NA	FALSE		NA	NA	FALSE		NA	NA	FALSE		NA	NA	FALSE		NA	NA	FALSE
HRMYNUX02GHWEN	0	0	1	102.267	0	0	0	0	NA	NA	FALSE		NA	NA	FALSE		NA	NA	FALSE		NA	NA	FALSE		NA	NA	FALSE		NA	NA	FALSE
HRMYNUX02GHWI4	1	20.6218	0	0	0	0	0	0	NA	NA	FALSE		NA	NA	FALSE		NA	NA	FALSE		NA	NA	FALSE		NA	NA	FALSE		NA	NA	FALSE
HRMYNUX02GHWR6	1	62.6661	0	0	0	0	0	0	NA	NA	FALSE		NA	NA	FALSE		NA	NA	FALSE		NA	NA	FALSE		NA	NA	FALSE		NA	NA	FALSE
HRMYNUX02GHWTL	1	31.4859	0	0	0	0	0	0	NA	NA	FALSE		NA	NA	FALSE		NA	NA	FALSE		NA	NA	FALSE		NA	NA	FALSE		NA	NA	FALSE
HRMYNUX02GHXY4	1	32.8479	0	0	0	0	0	0	NA	NA	FALSE		NA	NA	FALSE		NA	NA	FALSE		NA	NA	FALSE		NA	NA	FALSE		NA	NA	FALSE
HRMYNUX02GHYJ4	1	20.3615	0	0	0	0	0	0	NA	NA	FALSE		NA	NA	FALSE		NA	NA	FALSE		NA	NA	FALSE		NA	NA	FALSE		NA	NA	FALSE
HRMYNUX02GHZWJ	1	29.4731	0	0	0	0	0	0	NA	NA	FALSE		NA	NA	FALSE		NA	NA	FALSE		NA	NA	FALSE		NA	NA	FALSE		NA	NA	FALSE
HRMYNUX02GHZZ5	0	0	1	28.0504	0	0	0	0	NA	NA	FALSE		NA	NA	FALSE		NA	NA	FALSE		NA	NA	FALSE		NA	NA	FALSE		NA	NA	FALSE
HRMYNUX02GI1SU	0	0	1	29.4529	0	0	0	0	NA	NA	FALSE		NA	NA	FALSE		NA	NA	FALSE		NA	NA	FALSE		NA	NA	FALSE		NA	NA	FALSE
HRMYNUX02GI72G	1	77.3007	0	0	0	0	0	0	NA	NA	FALSE		NA	NA	FALSE		NA	NA	FALSE		NA	NA	FALSE		NA	NA	FALSE		NA	NA	FALSE
HRMYNUX02GI91C	0	0	0	0	0	0	0	0	NA	NA	FALSE		NA	NA	FALSE		NA	NA	FALSE		NA	NA	FALSE		NA	NA	FALSE		NA	NA	FALSE
HRMYNUX02GIAHU	1	18.0045	0	0	0	0	0	0	NA	NA	FALSE		NA	NA	FALSE		NA	NA	FALSE		NA	NA	FALSE		NA	NA	FALSE		NA	NA	FALSE
HRMYNUX02GIAUZ	1	21.8061	0	0	0	0	0	0	NA	NA	FALSE		NA	NA	FALSE		NA	NA	FALSE		NA	NA	FALSE		NA	NA	FALSE		NA	NA	FALSE
HRMYNUX02GIB2G	1	71.7179	2	163.627	0	0	0	0	-1.19001	0.794882	FALSE		NA	NA	FALSE		NA	NA	FALSE		NA	NA	FALSE		NA	NA	FALSE		NA	NA	FALSE
HRMYNUX02GIC2A	1	24.7303	0	0	0	0	0	0	NA	NA	FALSE		NA	NA	FALSE		NA	NA	FALSE		NA	NA	FALSE		NA	NA	FALSE		NA	NA	FALSE
HRMYNUX02GICG2	0	0	1	30.6163	0	0	0	0	NA	NA	FALSE		NA	NA	FALSE		NA	NA	FALSE		NA	NA	FALSE		NA	NA	FALSE		NA	NA	FALSE
HRMYNUX02GICPO	1	69.4044	0	0	0	0	0	0	NA	NA	FALSE		NA	NA	FALSE		NA	NA	FALSE		NA	NA	FALSE		NA	NA	FALSE		NA	NA	FALSE
HRMYNUX02GID3D	1	69.7796	0	0	0	0	0	0	NA	NA	FALSE		NA	NA	FALSE		NA	NA	FALSE		NA	NA	FALSE		NA	NA	FALSE		NA	NA	FALSE
HRMYNUX02GIFTD	1	37.6362	0	0	0	0	0	0	NA	NA	FALSE		NA	NA	FALSE		NA	NA	FALSE		NA	NA	FALSE		NA	NA	FALSE		NA	NA	FALSE
HRMYNUX02GIGLG	0	0	1	26.5821	0	0	0	0	NA	NA	FALSE		NA	NA	FALSE		NA	NA	FALSE		NA	NA	FALSE		NA	NA	FALSE		NA	NA	FALSE
HRMYNUX02GIHUX	0	0	0	0	0	0	0	0	NA	NA	FALSE		NA	NA	FALSE		NA	NA	FALSE		NA	NA	FALSE		NA	NA	FALSE		NA	NA	FALSE
HRMYNUX02GIIE9	1	27.7618	0	0	0	0	0	0	NA	NA	FALSE		NA	NA	FALSE		NA	NA	FALSE		NA	NA	FALSE		NA	NA	FALSE		NA	NA	FALSE
HRMYNUX02GIMB0	0	0	1	26.7268	0	0	0	0	NA	NA	FALSE		NA	NA	FALSE		NA	NA	FALSE		NA	NA	FALSE		NA	NA	FALSE		NA	NA	FALSE
HRMYNUX02GIMV9	0	0	0	0	0	0	0	0	NA	NA	FALSE		NA	NA	FALSE		NA	NA	FALSE		NA	NA	FALSE		NA	NA	FALSE		NA	NA	FALSE
HRMYNUX02GIR19	1	27.4081	0	0	0	0	0	0	NA	NA	FALSE		NA	NA	FALSE		NA	NA	FALSE		NA	NA	FALSE		NA	NA	FALSE		NA	NA	FALSE
HRMYNUX02GIS3E	0	0	0	0	0	0	0	0	NA	NA	FALSE		NA	NA	FALSE		NA	NA	FALSE		NA	NA	FALSE		NA	NA	FALSE		NA	NA	FALSE
HRMYNUX02GIS4Z	0	0	1	28.1577	0	0	0	0	NA	NA	FALSE		NA	NA	FALSE		NA	NA	FALSE		NA	NA	FALSE		NA	NA	FALSE		NA	NA	FALSE
HRMYNUX02GIS7M	0	0	0	0	0	0	0	0	NA	NA	FALSE		NA	NA	FALSE		NA	NA	FALSE		NA	NA	FALSE		NA	NA	FALSE		NA	NA	FALSE
HRMYNUX02GITAP	0	0	0	0	0	0	0	0	NA	NA	FALSE		NA	NA	FALSE		NA	NA	FALSE		NA	NA	FALSE		NA	NA	FALSE		NA	NA	FALSE
HRMYNUX02GIUIS	1	29.1405	0	0	0	0	0	0	NA	NA	FALSE		NA	NA	FALSE		NA	NA	FALSE		NA	NA	FALSE		NA	NA	FALSE		NA	NA	FALSE
HRMYNUX02GIWPQ	0	0	1	54.1414	0	0	0	0	NA	NA	FALSE		NA	NA	FALSE		NA	NA	FALSE		NA	NA	FALSE		NA	NA	FALSE		NA	NA	FALSE
HRMYNUX02GIXGH	0	0	1	22.9384	0	0	0	0	NA	NA	FALSE		NA	NA	FALSE		NA	NA	FALSE		NA	NA	FALSE		NA	NA	FALSE		NA	NA	FALSE
HRMYNUX02GIXGW	0	0	1	30.1772	0	0	0	0	NA	NA	FALSE		NA	NA	FALSE		NA	NA	FALSE		NA	NA	FALSE		NA	NA	FALSE		NA	NA	FALSE
HRMYNUX02GIY24	0	0	1	31.0685	0	0	0	0	NA	NA	FALSE		NA	NA	FALSE		NA	NA	FALSE		NA	NA	FALSE		NA	NA	FALSE		NA	NA	FALSE
HRMYNUX02GIYM9	8	270.35	1	38.5509	4	166.297	5	253.501	2.80999	0.10226	FALSE		0.70107	0.720633	FALSE		0.0928393	0.94297	FALSE		-2.10892	0.405429	FALSE		-2.71715	0.184664	FALSE		-0.608231	0.884267	FALSE
HRMYNUX02GIYS6	1	28.6872	0	0	0	0	0	0	NA	NA	FALSE		NA	NA	FALSE		NA	NA	FALSE		NA	NA	FALSE		NA	NA	FALSE		NA	NA	FALSE
HRMYNUX02GIZV2	0	0	1	28.3747	0	0	0	0	NA	NA	FALSE		NA	NA	FALSE		NA	NA	FALSE		NA	NA	FALSE		NA	NA	FALSE		NA	NA	FALSE
HRMYNUX02GJ07K	1	19.6189	0	0	0	0	0	0	NA	NA	FALSE		NA	NA	FALSE		NA	NA	FALSE		NA	NA	FALSE		NA	NA	FALSE		NA	NA	FALSE
HRMYNUX02GJ09C	0	0	1	31.4668	0	0	0	0	NA	NA	FALSE		NA	NA	FALSE		NA	NA	FALSE		NA	NA	FALSE		NA	NA	FALSE		NA	NA	FALSE
HRMYNUX02GJ0K3	0	0	1	28.1039	0	0	0	0	NA	NA	FALSE		NA	NA	FALSE		NA	NA	FALSE		NA	NA	FALSE		NA	NA	FALSE		NA	NA	FALSE
HRMYNUX02GJ10V	0	0	0	0	0	0	0	0	NA	NA	FALSE		NA	NA	FALSE		NA	NA	FALSE		NA	NA	FALSE		NA	NA	FALSE		NA	NA	FALSE
HRMYNUX02GJ1BS	0	0	1	46.1644	0	0	0	0	NA	NA	FALSE		NA	NA	FALSE		NA	NA	FALSE		NA	NA	FALSE		NA	NA	FALSE		NA	NA	FALSE
HRMYNUX02GJ1HQ	1	37.418	0	0	0	0	0	0	NA	NA	FALSE		NA	NA	FALSE		NA	NA	FALSE		NA	NA	FALSE		NA	NA	FALSE		NA	NA	FALSE
HRMYNUX02GJ2I9	1	18.2076	0	0	0	0	0	0	NA	NA	FALSE		NA	NA	FALSE		NA	NA	FALSE		NA	NA	FALSE		NA	NA	FALSE		NA	NA	FALSE
HRMYNUX02GJ3OE	0	0	0	0	0	0	0	0	NA	NA	FALSE		NA	NA	FALSE		NA	NA	FALSE		NA	NA	FALSE		NA	NA	FALSE		NA	NA	FALSE
HRMYNUX02GJ3ZG	0	0	1	28.8754	0	0	0	0	NA	NA	FALSE		NA	NA	FALSE		NA	NA	FALSE		NA	NA	FALSE		NA	NA	FALSE		NA	NA	FALSE
HRMYNUX02GJ4X9	1	27.0067	0	0	0	0	0	0	NA	NA	FALSE		NA	NA	FALSE		NA	NA	FALSE		NA	NA	FALSE		NA	NA	FALSE		NA	NA	FALSE
HRMYNUX02GJ5BX	0	0	1	107.492	0	0	0	0	NA	NA	FALSE		NA	NA	FALSE		NA	NA	FALSE		NA	NA	FALSE		NA	NA	FALSE		NA	NA	FALSE
HRMYNUX02GJ7ZA	1	59.2166	0	0	0	0	0	0	NA	NA	FALSE		NA	NA	FALSE		NA	NA	FALSE		NA	NA	FALSE		NA	NA	FALSE		NA	NA	FALSE
HRMYNUX02GJ8L0	0	0	0	0	0	0	0	0	NA	NA	FALSE		NA	NA	FALSE		NA	NA	FALSE		NA	NA	FALSE		NA	NA	FALSE		NA	NA	FALSE
HRMYNUX02GJ8NM	1	21.9172	0	0	0	0	0	0	NA	NA	FALSE		NA	NA	FALSE		NA	NA	FALSE		NA	NA	FALSE		NA	NA	FALSE		NA	NA	FALSE
HRMYNUX02GJ8VR	1	20.2975	0	0	0	0	0	0	NA	NA	FALSE		NA	NA	FALSE		NA	NA	FALSE		NA	NA	FALSE		NA	NA	FALSE		NA	NA	FALSE
HRMYNUX02GJ9Q9	1	28.5602	0	0	0	0	0	0	NA	NA	FALSE		NA	NA	FALSE		NA	NA	FALSE		NA	NA	FALSE		NA	NA	FALSE		NA	NA	FALSE
HRMYNUX02GJBDR	1	68.6661	0	0	0	0	0	0	NA	NA	FALSE		NA	NA	FALSE		NA	NA	FALSE		NA	NA	FALSE		NA	NA	FALSE		NA	NA	FALSE
HRMYNUX02GJC9Y	0	0	1	33.7763	0	0	0	0	NA	NA	FALSE		NA	NA	FALSE		NA	NA	FALSE		NA	NA	FALSE		NA	NA	FALSE		NA	NA	FALSE
HRMYNUX02GJCYB	0	0	1	27.021	0	0	0	0	NA	NA	FALSE		NA	NA	FALSE		NA	NA	FALSE		NA	NA	FALSE		NA	NA	FALSE		NA	NA	FALSE
HRMYNUX02GJDGI	1	61.7666	0	0	0	0	0	0	NA	NA	FALSE		NA	NA	FALSE		NA	NA	FALSE		NA	NA	FALSE		NA	NA	FALSE		NA	NA	FALSE
HRMYNUX02GJEO0	0	0	0	0	0	0	0	0	NA	NA	FALSE		NA	NA	FALSE		NA	NA	FALSE		NA	NA	FALSE		NA	NA	FALSE		NA	NA	FALSE
HRMYNUX02GJF2H	1	20.3937	0	0	0	0	0	0	NA	NA	FALSE		NA	NA	FALSE		NA	NA	FALSE		NA	NA	FALSE		NA	NA	FALSE		NA	NA	FALSE
HRMYNUX02GJFLW	1	28.5602	0	0	0	0	0	0	NA	NA	FALSE		NA	NA	FALSE		NA	NA	FALSE		NA	NA	FALSE		NA	NA	FALSE		NA	NA	FALSE
HRMYNUX02GJGUQ	0	0	3	171.238	0	0	0	0	NA	NA	FALSE		NA	NA	FALSE		NA	NA	FALSE		NA	NA	FALSE		NA	NA	FALSE		NA	NA	FALSE
HRMYNUX02GJIS7	0	0	1	33.699	0	0	0	0	NA	NA	FALSE		NA	NA	FALSE		NA	NA	FALSE		NA	NA	FALSE		NA	NA	FALSE		NA	NA	FALSE
HRMYNUX02GJKZH	2	134.471	0	0	0	0	0	0	NA	NA	FALSE		NA	NA	FALSE		NA	NA	FALSE		NA	NA	FALSE		NA	NA	FALSE		NA	NA	FALSE
HRMYNUX02GJL3O	1	20.2657	0	0	0	0	0	0	NA	NA	FALSE		NA	NA	FALSE		NA	NA	FALSE		NA	NA	FALSE		NA	NA	FALSE		NA	NA	FALSE
HRMYNUX02GJLTC	1	21.9545	0	0	0	0	0	0	NA	NA	FALSE		NA	NA	FALSE		NA	NA	FALSE		NA	NA	FALSE		NA	NA	FALSE		NA	NA	FALSE
HRMYNUX02GJM2S	0	0	1	19.6878	0	0	0	0	NA	NA	FALSE		NA	NA	FALSE		NA	NA	FALSE		NA	NA	FALSE		NA	NA	FALSE		NA	NA	FALSE
HRMYNUX02GJM32	1	21.5154	0	0	0	0	0	0	NA	NA	FALSE		NA	NA	FALSE		NA	NA	FALSE		NA	NA	FALSE		NA	NA	FALSE		NA	NA	FALSE
HRMYNUX02GJMXU	0	0	1	126.952	0	0	0	0	NA	NA	FALSE		NA	NA	FALSE		NA	NA	FALSE		NA	NA	FALSE		NA	NA	FALSE		NA	NA	FALSE
HRMYNUX02GJMZQ	1	73.767	0	0	0	0	0	0	NA	NA	FALSE		NA	NA	FALSE		NA	NA	FALSE		NA	NA	FALSE		NA	NA	FALSE		NA	NA	FALSE
HRMYNUX02GJP5K	1	19.9216	0	0	0	0	0	0	NA	NA	FALSE		NA	NA	FALSE		NA	NA	FALSE		NA	NA	FALSE		NA	NA	FALSE		NA	NA	FALSE
HRMYNUX02GJUBY	1	33.6178	0	0	0	0	0	0	NA	NA	FALSE		NA	NA	FALSE		NA	NA	FALSE		NA	NA	FALSE		NA	NA	FALSE		NA	NA	FALSE
HRMYNUX02GJWE0	0	0	1	95.6263	0	0	0	0	NA	NA	FALSE		NA	NA	FALSE		NA	NA	FALSE		NA	NA	FALSE		NA	NA	FALSE		NA	NA	FALSE
HRMYNUX02GJWET	0	0	0	0	0	0	0	0	NA	NA	FALSE		NA	NA	FALSE		NA	NA	FALSE		NA	NA	FALSE		NA	NA	FALSE		NA	NA	FALSE
HRMYNUX02GJWLK	1	18.5211	0	0	0	0	0	0	NA	NA	FALSE		NA	NA	FALSE		NA	NA	FALSE		NA	NA	FALSE		NA	NA	FALSE		NA	NA	FALSE
HRMYNUX02GJYJT	0	0	0	0	0	0	0	0	NA	NA	FALSE		NA	NA	FALSE		NA	NA	FALSE		NA	NA	FALSE		NA	NA	FALSE		NA	NA	FALSE
HRMYNUX02GK229	1	22.373	0	0	0	0	0	0	NA	NA	FALSE		NA	NA	FALSE		NA	NA	FALSE		NA	NA	FALSE		NA	NA	FALSE		NA	NA	FALSE
HRMYNUX02GK4CS	0	0	0	0	0	0	0	0	NA	NA	FALSE		NA	NA	FALSE		NA	NA	FALSE		NA	NA	FALSE		NA	NA	FALSE		NA	NA	FALSE
HRMYNUX02GK4K5	0	0	1	27.6294	0	0	0	0	NA	NA	FALSE		NA	NA	FALSE		NA	NA	FALSE		NA	NA	FALSE		NA	NA	FALSE		NA	NA	FALSE
HRMYNUX02GK5E4	1	23.4713	0	0	0	0	0	0	NA	NA	FALSE		NA	NA	FALSE		NA	NA	FALSE		NA	NA	FALSE		NA	NA	FALSE		NA	NA	FALSE
HRMYNUX02GK5QZ	0	0	0	0	0	0	0	0	NA	NA	FALSE		NA	NA	FALSE		NA	NA	FALSE		NA	NA	FALSE		NA	NA	FALSE		NA	NA	FALSE
HRMYNUX02GK83R	1	20.3295	0	0	0	0	0	0	NA	NA	FALSE		NA	NA	FALSE		NA	NA	FALSE		NA	NA	FALSE		NA	NA	FALSE		NA	NA	FALSE
HRMYNUX02GK83X	0	0	1	90.904	0	0	0	0	NA	NA	FALSE		NA	NA	FALSE		NA	NA	FALSE		NA	NA	FALSE		NA	NA	FALSE		NA	NA	FALSE
HRMYNUX02GK844	0	0	1	26.5821	0	0	0	0	NA	NA	FALSE		NA	NA	FALSE		NA	NA	FALSE		NA	NA	FALSE		NA	NA	FALSE		NA	NA	FALSE
HRMYNUX02GK9FV	1	41.5088	3	142.056	6	306.392	3	186.824	-1.77497	0.540812	FALSE		-2.88389	0.118844	FALSE		-2.1702	0.407795	FALSE		-1.10892	0.602734	FALSE		-0.395224	0.956221	FALSE		0.713697	0.862609	FALSE
HRMYNUX02GK9ZH	1	24.4493	0	0	0	0	0	0	NA	NA	FALSE		NA	NA	FALSE		NA	NA	FALSE		NA	NA	FALSE		NA	NA	FALSE		NA	NA	FALSE
HRMYNUX02GKAME	0	0	0	0	0	0	0	0	NA	NA	FALSE		NA	NA	FALSE		NA	NA	FALSE		NA	NA	FALSE		NA	NA	FALSE		NA	NA	FALSE
HRMYNUX02GKD17	1	19.7389	0	0	0	0	0	0	NA	NA	FALSE		NA	NA	FALSE		NA	NA	FALSE		NA	NA	FALSE		NA	NA	FALSE		NA	NA	FALSE
HRMYNUX02GKDEQ	0	0	1	40.9068	0	0	0	0	NA	NA	FALSE		NA	NA	FALSE		NA	NA	FALSE		NA	NA	FALSE		NA	NA	FALSE		NA	NA	FALSE
HRMYNUX02GKETF	1	82.7514	0	0	0	0	0	0	NA	NA	FALSE		NA	NA	FALSE		NA	NA	FALSE		NA	NA	FALSE		NA	NA	FALSE		NA	NA	FALSE
HRMYNUX02GKF1O	1	20.0143	0	0	0	0	0	0	NA	NA	FALSE		NA	NA	FALSE		NA	NA	FALSE		NA	NA	FALSE		NA	NA	FALSE		NA	NA	FALSE
HRMYNUX02GKGD8	0	0	1	66.0379	0	0	0	0	NA	NA	FALSE		NA	NA	FALSE		NA	NA	FALSE		NA	NA	FALSE		NA	NA	FALSE		NA	NA	FALSE
HRMYNUX02GKI8G	0	0	0	0	0	0	0	0	NA	NA	FALSE		NA	NA	FALSE		NA	NA	FALSE		NA	NA	FALSE		NA	NA	FALSE		NA	NA	FALSE
HRMYNUX02GKINR	1	18.4681	0	0	0	0	0	0	NA	NA	FALSE		NA	NA	FALSE		NA	NA	FALSE		NA	NA	FALSE		NA	NA	FALSE		NA	NA	FALSE
HRMYNUX02GKKSQ	0	0	1	33.1677	0	0	0	0	NA	NA	FALSE		NA	NA	FALSE		NA	NA	FALSE		NA	NA	FALSE		NA	NA	FALSE		NA	NA	FALSE
HRMYNUX02GKL89	0	0	1	81.8136	0	0	0	0	NA	NA	FALSE		NA	NA	FALSE		NA	NA	FALSE		NA	NA	FALSE		NA	NA	FALSE		NA	NA	FALSE
HRMYNUX02GKLH7	0	0	0	0	0	0	0	0	NA	NA	FALSE		NA	NA	FALSE		NA	NA	FALSE		NA	NA	FALSE		NA	NA	FALSE		NA	NA	FALSE
HRMYNUX02GKLXU	1	53.7884	0	0	0	0	0	0	NA	NA	FALSE		NA	NA	FALSE		NA	NA	FALSE		NA	NA	FALSE		NA	NA	FALSE		NA	NA	FALSE
HRMYNUX02GKMDL	1	37.0955	0	0	0	0	0	0	NA	NA	FALSE		NA	NA	FALSE		NA	NA	FALSE		NA	NA	FALSE		NA	NA	FALSE		NA	NA	FALSE
HRMYNUX02GKMZQ	1	104.107	0	0	0	0	0	0	NA	NA	FALSE		NA	NA	FALSE		NA	NA	FALSE		NA	NA	FALSE		NA	NA	FALSE		NA	NA	FALSE
HRMYNUX02GKQXL	0	0	1	28.4844	0	0	0	0	NA	NA	FALSE		NA	NA	FALSE		NA	NA	FALSE		NA	NA	FALSE		NA	NA	FALSE		NA	NA	FALSE
HRMYNUX02GKT8D	3	104.669	0	0	0	0	0	0	NA	NA	FALSE		NA	NA	FALSE		NA	NA	FALSE		NA	NA	FALSE		NA	NA	FALSE		NA	NA	FALSE
HRMYNUX02GKTCZ	1	31.718	0	0	0	0	0	0	NA	NA	FALSE		NA	NA	FALSE		NA	NA	FALSE		NA	NA	FALSE		NA	NA	FALSE		NA	NA	FALSE
HRMYNUX02GKUF3	1	25.4119	0	0	0	0	0	0	NA	NA	FALSE		NA	NA	FALSE		NA	NA	FALSE		NA	NA	FALSE		NA	NA	FALSE		NA	NA	FALSE
HRMYNUX02GKWBV	0	0	0	0	0	0	0	0	NA	NA	FALSE		NA	NA	FALSE		NA	NA	FALSE		NA	NA	FALSE		NA	NA	FALSE		NA	NA	FALSE
HRMYNUX02GKWG0	1	47.9897	0	0	0	0	0	0	NA	NA	FALSE		NA	NA	FALSE		NA	NA	FALSE		NA	NA	FALSE		NA	NA	FALSE		NA	NA	FALSE
HRMYNUX02GKZH8	0	0	1	24.5033	0	0	0	0	NA	NA	FALSE		NA	NA	FALSE		NA	NA	FALSE		NA	NA	FALSE		NA	NA	FALSE		NA	NA	FALSE
HRMYNUX02GKZUZ	0	0	1	30.4896	0	0	0	0	NA	NA	FALSE		NA	NA	FALSE		NA	NA	FALSE		NA	NA	FALSE		NA	NA	FALSE		NA	NA	FALSE
HRMYNUX02GL05K	1	29.6083	0	0	0	0	0	0	NA	NA	FALSE		NA	NA	FALSE		NA	NA	FALSE		NA	NA	FALSE		NA	NA	FALSE		NA	NA	FALSE
HRMYNUX02GL225	1	18.182	0	0	0	0	0	0	NA	NA	FALSE		NA	NA	FALSE		NA	NA	FALSE		NA	NA	FALSE		NA	NA	FALSE		NA	NA	FALSE
HRMYNUX02GL22A	1	51.6369	0	0	0	0	0	0	NA	NA	FALSE		NA	NA	FALSE		NA	NA	FALSE		NA	NA	FALSE		NA	NA	FALSE		NA	NA	FALSE
HRMYNUX02GL3VK	1	24.4493	0	0	0	0	0	0	NA	NA	FALSE		NA	NA	FALSE		NA	NA	FALSE		NA	NA	FALSE		NA	NA	FALSE		NA	NA	FALSE
HRMYNUX02GL5W7	0	0	1	137.63	0	0	0	0	NA	NA	FALSE		NA	NA	FALSE		NA	NA	FALSE		NA	NA	FALSE		NA	NA	FALSE		NA	NA	FALSE
HRMYNUX02GL6Q6	1	24.4031	0	0	0	0	0	0	NA	NA	FALSE		NA	NA	FALSE		NA	NA	FALSE		NA	NA	FALSE		NA	NA	FALSE		NA	NA	FALSE
HRMYNUX02GL78T	1	22.9293	0	0	0	0	0	0	NA	NA	FALSE		NA	NA	FALSE		NA	NA	FALSE		NA	NA	FALSE		NA	NA	FALSE		NA	NA	FALSE
HRMYNUX02GL7IQ	0	0	0	0	0	0	0	0	NA	NA	FALSE		NA	NA	FALSE		NA	NA	FALSE		NA	NA	FALSE		NA	NA	FALSE		NA	NA	FALSE
HRMYNUX02GL7T5	0	0	1	27.4236	0	0	0	0	NA	NA	FALSE		NA	NA	FALSE		NA	NA	FALSE		NA	NA	FALSE		NA	NA	FALSE		NA	NA	FALSE
HRMYNUX02GLBLW	0	0	0	0	0	0	1	35.7994	NA	NA	FALSE		NA	NA	FALSE		NA	NA	FALSE		NA	NA	FALSE		NA	NA	FALSE		NA	NA	FALSE
HRMYNUX02GLBVF	1	24.0844	0	0	0	0	0	0	NA	NA	FALSE		NA	NA	FALSE		NA	NA	FALSE		NA	NA	FALSE		NA	NA	FALSE		NA	NA	FALSE
HRMYNUX02GLCXV	1	34.4246	0	0	0	0	0	0	NA	NA	FALSE		NA	NA	FALSE		NA	NA	FALSE		NA	NA	FALSE		NA	NA	FALSE		NA	NA	FALSE
HRMYNUX02GLDBE	0	0	1	34.9797	0	0	0	0	NA	NA	FALSE		NA	NA	FALSE		NA	NA	FALSE		NA	NA	FALSE		NA	NA	FALSE		NA	NA	FALSE
HRMYNUX02GLGYO	0	0	1	105.189	0	0	0	0	NA	NA	FALSE		NA	NA	FALSE		NA	NA	FALSE		NA	NA	FALSE		NA	NA	FALSE		NA	NA	FALSE
HRMYNUX02GLIGW	0	0	1	22.9742	0	0	0	0	NA	NA	FALSE		NA	NA	FALSE		NA	NA	FALSE		NA	NA	FALSE		NA	NA	FALSE		NA	NA	FALSE
HRMYNUX02GLJ5S	1	26.2383	0	0	0	0	0	0	NA	NA	FALSE		NA	NA	FALSE		NA	NA	FALSE		NA	NA	FALSE		NA	NA	FALSE		NA	NA	FALSE
HRMYNUX02GLJPV	0	0	1	31.7381	0	0	0	0	NA	NA	FALSE		NA	NA	FALSE		NA	NA	FALSE		NA	NA	FALSE		NA	NA	FALSE		NA	NA	FALSE
HRMYNUX02GLO2P	1	57.8889	0	0	0	0	0	0	NA	NA	FALSE		NA	NA	FALSE		NA	NA	FALSE		NA	NA	FALSE		NA	NA	FALSE		NA	NA	FALSE
HRMYNUX02GLP2R	0	0	1	38.1514	0	0	0	0	NA	NA	FALSE		NA	NA	FALSE		NA	NA	FALSE		NA	NA	FALSE		NA	NA	FALSE		NA	NA	FALSE
HRMYNUX02GLPQE	1	23.6433	0	0	0	0	0	0	NA	NA	FALSE		NA	NA	FALSE		NA	NA	FALSE		NA	NA	FALSE		NA	NA	FALSE		NA	NA	FALSE
HRMYNUX02GLTEX	1	24.4957	0	0	0	0	0	0	NA	NA	FALSE		NA	NA	FALSE		NA	NA	FALSE		NA	NA	FALSE		NA	NA	FALSE		NA	NA	FALSE
HRMYNUX02GLV7Y	1	24.8254	0	0	0	0	0	0	NA	NA	FALSE		NA	NA	FALSE		NA	NA	FALSE		NA	NA	FALSE		NA	NA	FALSE		NA	NA	FALSE
HRMYNUX02GLVF5	1	24.7303	0	0	0	0	0	0	NA	NA	FALSE		NA	NA	FALSE		NA	NA	FALSE		NA	NA	FALSE		NA	NA	FALSE		NA	NA	FALSE
HRMYNUX02GLWHW	1	21.3729	0	0	0	0	0	0	NA	NA	FALSE		NA	NA	FALSE		NA	NA	FALSE		NA	NA	FALSE		NA	NA	FALSE		NA	NA	FALSE
HRMYNUX02GM0JI	1	19.6487	0	0	0	0	0	0	NA	NA	FALSE		NA	NA	FALSE		NA	NA	FALSE		NA	NA	FALSE		NA	NA	FALSE		NA	NA	FALSE
HRMYNUX02GM1KK	1	23.0522	0	0	0	0	0	0	NA	NA	FALSE		NA	NA	FALSE		NA	NA	FALSE		NA	NA	FALSE		NA	NA	FALSE		NA	NA	FALSE
HRMYNUX02GM1KY	1	27.6429	0	0	0	0	0	0	NA	NA	FALSE		NA	NA	FALSE		NA	NA	FALSE		NA	NA	FALSE		NA	NA	FALSE		NA	NA	FALSE
HRMYNUX02GM22P	0	0	1	23.0101	0	0	0	0	NA	NA	FALSE		NA	NA	FALSE		NA	NA	FALSE		NA	NA	FALSE		NA	NA	FALSE		NA	NA	FALSE
HRMYNUX02GM35N	1	24.6359	0	0	0	0	0	0	NA	NA	FALSE		NA	NA	FALSE		NA	NA	FALSE		NA	NA	FALSE		NA	NA	FALSE		NA	NA	FALSE
HRMYNUX02GM3NB	0	0	1	27.1706	0	0	0	0	NA	NA	FALSE		NA	NA	FALSE		NA	NA	FALSE		NA	NA	FALSE		NA	NA	FALSE		NA	NA	FALSE
HRMYNUX02GM3Z7	0	0	1	33.2426	0	0	0	0	NA	NA	FALSE		NA	NA	FALSE		NA	NA	FALSE		NA	NA	FALSE		NA	NA	FALSE		NA	NA	FALSE
HRMYNUX02GM4TT	2	51.4312	0	0	0	0	0	0	NA	NA	FALSE		NA	NA	FALSE		NA	NA	FALSE		NA	NA	FALSE		NA	NA	FALSE		NA	NA	FALSE
HRMYNUX02GM6OF	1	27.0634	0	0	0	0	0	0	NA	NA	FALSE		NA	NA	FALSE		NA	NA	FALSE		NA	NA	FALSE		NA	NA	FALSE		NA	NA	FALSE
HRMYNUX02GM7L3	1	26.7272	0	0	0	0	0	0	NA	NA	FALSE		NA	NA	FALSE		NA	NA	FALSE		NA	NA	FALSE		NA	NA	FALSE		NA	NA	FALSE
HRMYNUX02GM88E	1	23.6	0	0	0	0	0	0	NA	NA	FALSE		NA	NA	FALSE		NA	NA	FALSE		NA	NA	FALSE		NA	NA	FALSE		NA	NA	FALSE
HRMYNUX02GM8IR	1	29.6083	0	0	0	0	0	0	NA	NA	FALSE		NA	NA	FALSE		NA	NA	FALSE		NA	NA	FALSE		NA	NA	FALSE		NA	NA	FALSE
HRMYNUX02GMADA	0	0	1	28.9321	0	0	0	0	NA	NA	FALSE		NA	NA	FALSE		NA	NA	FALSE		NA	NA	FALSE		NA	NA	FALSE		NA	NA	FALSE
HRMYNUX02GMBR8	1	23.6433	0	0	0	0	0	0	NA	NA	FALSE		NA	NA	FALSE		NA	NA	FALSE		NA	NA	FALSE		NA	NA	FALSE		NA	NA	FALSE
HRMYNUX02GMCHU	1	21.4439	0	0	0	0	0	0	NA	NA	FALSE		NA	NA	FALSE		NA	NA	FALSE		NA	NA	FALSE		NA	NA	FALSE		NA	NA	FALSE
HRMYNUX02GMF1Y	1	77.3007	0	0	0	0	0	0	NA	NA	FALSE		NA	NA	FALSE		NA	NA	FALSE		NA	NA	FALSE		NA	NA	FALSE		NA	NA	FALSE
HRMYNUX02GMGS9	1	19.0402	0	0	0	0	0	0	NA	NA	FALSE		NA	NA	FALSE		NA	NA	FALSE		NA	NA	FALSE		NA	NA	FALSE		NA	NA	FALSE
HRMYNUX02GMJBC	1	44.8237	3	153.401	0	0	0	0	-1.77497	0.540812	FALSE		NA	NA	FALSE		NA	NA	FALSE		NA	NA	FALSE		NA	NA	FALSE		NA	NA	FALSE
HRMYNUX02GMJYT	0	0	1	33.8539	0	0	1	44.5229	NA	NA	FALSE		NA	NA	FALSE		NA	NA	FALSE		NA	NA	FALSE		-0.395224	0.95541	FALSE		NA	NA	FALSE
HRMYNUX02GMKI1	1	21.843	0	0	0	0	0	0	NA	NA	FALSE		NA	NA	FALSE		NA	NA	FALSE		NA	NA	FALSE		NA	NA	FALSE		NA	NA	FALSE
HRMYNUX02GMKVB	0	0	0	0	0	0	0	0	NA	NA	FALSE		NA	NA	FALSE		NA	NA	FALSE		NA	NA	FALSE		NA	NA	FALSE		NA	NA	FALSE
HRMYNUX02GML0W	0	0	1	28.2116	0	0	0	0	NA	NA	FALSE		NA	NA	FALSE		NA	NA	FALSE		NA	NA	FALSE		NA	NA	FALSE		NA	NA	FALSE
HRMYNUX02GMLIX	1	29.406	0	0	0	0	0	0	NA	NA	FALSE		NA	NA	FALSE		NA	NA	FALSE		NA	NA	FALSE		NA	NA	FALSE		NA	NA	FALSE
HRMYNUX02GMLK9	0	0	1	29.3356	0	0	0	0	NA	NA	FALSE		NA	NA	FALSE		NA	NA	FALSE		NA	NA	FALSE		NA	NA	FALSE		NA	NA	FALSE
HRMYNUX02GMLQK	0	0	1	28.1577	0	0	0	0	NA	NA	FALSE		NA	NA	FALSE		NA	NA	FALSE		NA	NA	FALSE		NA	NA	FALSE		NA	NA	FALSE
HRMYNUX02GMM09	0	0	1	28.4295	0	0	0	0	NA	NA	FALSE		NA	NA	FALSE		NA	NA	FALSE		NA	NA	FALSE		NA	NA	FALSE		NA	NA	FALSE
HRMYNUX02GMM4E	0	0	1	35.1467	0	0	0	0	NA	NA	FALSE		NA	NA	FALSE		NA	NA	FALSE		NA	NA	FALSE		NA	NA	FALSE		NA	NA	FALSE
HRMYNUX02GMQTO	0	0	1	56.6402	0	0	0	0	NA	NA	FALSE		NA	NA	FALSE		NA	NA	FALSE		NA	NA	FALSE		NA	NA	FALSE		NA	NA	FALSE
HRMYNUX02GMTAD	1	121.785	0	0	0	0	0	0	NA	NA	FALSE		NA	NA	FALSE		NA	NA	FALSE		NA	NA	FALSE		NA	NA	FALSE		NA	NA	FALSE
HRMYNUX02GMTCJ	1	23.1763	0	0	0	0	0	0	NA	NA	FALSE		NA	NA	FALSE		NA	NA	FALSE		NA	NA	FALSE		NA	NA	FALSE		NA	NA	FALSE
HRMYNUX02GMVDQ	0	0	1	117.812	0	0	0	0	NA	NA	FALSE		NA	NA	FALSE		NA	NA	FALSE		NA	NA	FALSE		NA	NA	FALSE		NA	NA	FALSE
HRMYNUX02GMVED	0	0	1	26.2504	0	0	0	0	NA	NA	FALSE		NA	NA	FALSE		NA	NA	FALSE		NA	NA	FALSE		NA	NA	FALSE		NA	NA	FALSE
HRMYNUX02GMVI8	1	25.7669	0	0	0	0	0	0	NA	NA	FALSE		NA	NA	FALSE		NA	NA	FALSE		NA	NA	FALSE		NA	NA	FALSE		NA	NA	FALSE
HRMYNUX02GMXPK	1	19.5298	0	0	0	0	0	0	NA	NA	FALSE		NA	NA	FALSE		NA	NA	FALSE		NA	NA	FALSE		NA	NA	FALSE		NA	NA	FALSE
HRMYNUX02GMXXW	0	0	1	28.5951	0	0	0	0	NA	NA	FALSE		NA	NA	FALSE		NA	NA	FALSE		NA	NA	FALSE		NA	NA	FALSE		NA	NA	FALSE
HRMYNUX02GN0JP	1	36.1603	0	0	0	0	0	0	NA	NA	FALSE		NA	NA	FALSE		NA	NA	FALSE		NA	NA	FALSE		NA	NA	FALSE		NA	NA	FALSE
HRMYNUX02GN11P	1	54.7001	0	0	0	0	0	0	NA	NA	FALSE		NA	NA	FALSE		NA	NA	FALSE		NA	NA	FALSE		NA	NA	FALSE		NA	NA	FALSE
HRMYNUX02GN2PX	1	25.1642	0	0	0	0	0	0	NA	NA	FALSE		NA	NA	FALSE		NA	NA	FALSE		NA	NA	FALSE		NA	NA	FALSE		NA	NA	FALSE
HRMYNUX02GN2TB	1	37.418	0	0	0	0	0	0	NA	NA	FALSE		NA	NA	FALSE		NA	NA	FALSE		NA	NA	FALSE		NA	NA	FALSE		NA	NA	FALSE
HRMYNUX02GN2YO	1	38.4203	0	0	0	0	0	0	NA	NA	FALSE		NA	NA	FALSE		NA	NA	FALSE		NA	NA	FALSE		NA	NA	FALSE		NA	NA	FALSE
HRMYNUX02GN4LC	1	24.4493	0	0	0	0	0	0	NA	NA	FALSE		NA	NA	FALSE		NA	NA	FALSE		NA	NA	FALSE		NA	NA	FALSE		NA	NA	FALSE
HRMYNUX02GN4MW	1	21.6235	0	0	0	0	0	0	NA	NA	FALSE		NA	NA	FALSE		NA	NA	FALSE		NA	NA	FALSE		NA	NA	FALSE		NA	NA	FALSE
HRMYNUX02GN5FZ	0	0	1	31.1342	0	0	0	0	NA	NA	FALSE		NA	NA	FALSE		NA	NA	FALSE		NA	NA	FALSE		NA	NA	FALSE		NA	NA	FALSE
HRMYNUX02GN6YW	1	23.9948	0	0	0	0	0	0	NA	NA	FALSE		NA	NA	FALSE		NA	NA	FALSE		NA	NA	FALSE		NA	NA	FALSE		NA	NA	FALSE
HRMYNUX02GN71G	1	46.2696	0	0	0	0	0	0	NA	NA	FALSE		NA	NA	FALSE		NA	NA	FALSE		NA	NA	FALSE		NA	NA	FALSE		NA	NA	FALSE
HRMYNUX02GN8RK	2	38.1366	0	0	0	0	0	0	NA	NA	FALSE		NA	NA	FALSE		NA	NA	FALSE		NA	NA	FALSE		NA	NA	FALSE		NA	NA	FALSE
HRMYNUX02GN95R	2	224.508	0	0	0	0	1	168.413	NA	NA	FALSE		NA	NA	FALSE		0.414767	0.89289	FALSE		NA	NA	FALSE		NA	NA	FALSE		NA	NA	FALSE
HRMYNUX02GN96O	1	21.9172	0	0	0	0	0	0	NA	NA	FALSE		NA	NA	FALSE		NA	NA	FALSE		NA	NA	FALSE		NA	NA	FALSE		NA	NA	FALSE
HRMYNUX02GNBX0	0	0	2	69.301	0	0	0	0	NA	NA	FALSE		NA	NA	FALSE		NA	NA	FALSE		NA	NA	FALSE		NA	NA	FALSE		NA	NA	FALSE
HRMYNUX02GNEKM	0	0	1	28.7065	0	0	0	0	NA	NA	FALSE		NA	NA	FALSE		NA	NA	FALSE		NA	NA	FALSE		NA	NA	FALSE		NA	NA	FALSE
HRMYNUX02GNH4S	0	0	1	36.9084	1	39.8028	0	0	NA	NA	FALSE		NA	NA	FALSE		NA	NA	FALSE		-0.108922	1	FALSE		NA	NA	FALSE		NA	NA	FALSE
HRMYNUX02GNNHN	1	23.0111	0	0	0	0	0	0	NA	NA	FALSE		NA	NA	FALSE		NA	NA	FALSE		NA	NA	FALSE		NA	NA	FALSE		NA	NA	FALSE
HRMYNUX02GNOZ8	1	23.3018	0	0	0	0	0	0	NA	NA	FALSE		NA	NA	FALSE		NA	NA	FALSE		NA	NA	FALSE		NA	NA	FALSE		NA	NA	FALSE
HRMYNUX02GNPRJ	0	0	1	24.7503	0	0	0	0	NA	NA	FALSE		NA	NA	FALSE		NA	NA	FALSE		NA	NA	FALSE		NA	NA	FALSE		NA	NA	FALSE
HRMYNUX02GNQNI	1	126.561	0	0	0	0	0	0	NA	NA	FALSE		NA	NA	FALSE		NA	NA	FALSE		NA	NA	FALSE		NA	NA	FALSE		NA	NA	FALSE
HRMYNUX02GNTOI	1	55.6432	0	0	0	0	0	0	NA	NA	FALSE		NA	NA	FALSE		NA	NA	FALSE		NA	NA	FALSE		NA	NA	FALSE		NA	NA	FALSE
HRMYNUX02GNU5F	0	0	1	25.6112	0	0	0	0	NA	NA	FALSE		NA	NA	FALSE		NA	NA	FALSE		NA	NA	FALSE		NA	NA	FALSE		NA	NA	FALSE
HRMYNUX02GNUS2	0	0	1	19.9006	0	0	0	0	NA	NA	FALSE		NA	NA	FALSE		NA	NA	FALSE		NA	NA	FALSE		NA	NA	FALSE		NA	NA	FALSE
HRMYNUX02GNVFS	1	20.0766	0	0	0	0	0	0	NA	NA	FALSE		NA	NA	FALSE		NA	NA	FALSE		NA	NA	FALSE		NA	NA	FALSE		NA	NA	FALSE
HRMYNUX02GNW18	1	24.2199	0	0	0	0	0	0	NA	NA	FALSE		NA	NA	FALSE		NA	NA	FALSE		NA	NA	FALSE		NA	NA	FALSE		NA	NA	FALSE
HRMYNUX02GNY4K	0	0	1	125.867	0	0	0	0	NA	NA	FALSE		NA	NA	FALSE		NA	NA	FALSE		NA	NA	FALSE		NA	NA	FALSE		NA	NA	FALSE
HRMYNUX02GNY5L	0	0	1	32.014	0	0	0	0	NA	NA	FALSE		NA	NA	FALSE		NA	NA	FALSE		NA	NA	FALSE		NA	NA	FALSE		NA	NA	FALSE
HRMYNUX02GNYPP	0	0	1	69.1383	0	0	0	0	NA	NA	FALSE		NA	NA	FALSE		NA	NA	FALSE		NA	NA	FALSE		NA	NA	FALSE		NA	NA	FALSE
HRMYNUX02GNYRD	0	0	1	22.9027	0	0	0	0	NA	NA	FALSE		NA	NA	FALSE		NA	NA	FALSE		NA	NA	FALSE		NA	NA	FALSE		NA	NA	FALSE
HRMYNUX02GO0OG	1	27.35	0	0	0	0	0	0	NA	NA	FALSE		NA	NA	FALSE		NA	NA	FALSE		NA	NA	FALSE		NA	NA	FALSE		NA	NA	FALSE
HRMYNUX02GO0V2	1	107.577	0	0	0	0	0	0	NA	NA	FALSE		NA	NA	FALSE		NA	NA	FALSE		NA	NA	FALSE		NA	NA	FALSE		NA	NA	FALSE
HRMYNUX02GO0YZ	0	0	1	28.2658	0	0	0	0	NA	NA	FALSE		NA	NA	FALSE		NA	NA	FALSE		NA	NA	FALSE		NA	NA	FALSE		NA	NA	FALSE
HRMYNUX02GO140	1	25.8184	0	0	0	0	0	0	NA	NA	FALSE		NA	NA	FALSE		NA	NA	FALSE		NA	NA	FALSE		NA	NA	FALSE		NA	NA	FALSE
HRMYNUX02GO17L	1	23.9503	0	0	0	0	0	0	NA	NA	FALSE		NA	NA	FALSE		NA	NA	FALSE		NA	NA	FALSE		NA	NA	FALSE		NA	NA	FALSE
HRMYNUX02GO18Z	0	0	0	0	0	0	0	0	NA	NA	FALSE		NA	NA	FALSE		NA	NA	FALSE		NA	NA	FALSE		NA	NA	FALSE		NA	NA	FALSE
HRMYNUX02GO2RH	0	0	1	24.422	0	0	0	0	NA	NA	FALSE		NA	NA	FALSE		NA	NA	FALSE		NA	NA	FALSE		NA	NA	FALSE		NA	NA	FALSE
HRMYNUX02GO38T	0	0	1	21.2503	0	0	0	0	NA	NA	FALSE		NA	NA	FALSE		NA	NA	FALSE		NA	NA	FALSE		NA	NA	FALSE		NA	NA	FALSE
HRMYNUX02GO8KC	1	27.2346	0	0	0	0	0	0	NA	NA	FALSE		NA	NA	FALSE		NA	NA	FALSE		NA	NA	FALSE		NA	NA	FALSE		NA	NA	FALSE
HRMYNUX02GO92X	0	0	1	83.2003	0	0	1	109.421	NA	NA	FALSE		NA	NA	FALSE		NA	NA	FALSE		NA	NA	FALSE		-0.395224	0.95541	FALSE		NA	NA	FALSE
HRMYNUX02GOADH	0	0	1	105.189	0	0	0	0	NA	NA	FALSE		NA	NA	FALSE		NA	NA	FALSE		NA	NA	FALSE		NA	NA	FALSE		NA	NA	FALSE
HRMYNUX02GOAT7	0	0	1	97.5262	0	0	1	128.261	NA	NA	FALSE		NA	NA	FALSE		NA	NA	FALSE		NA	NA	FALSE		-0.395224	0.95541	FALSE		NA	NA	FALSE
HRMYNUX02GOBG3	1	74.1909	0	0	0	0	0	0	NA	NA	FALSE		NA	NA	FALSE		NA	NA	FALSE		NA	NA	FALSE		NA	NA	FALSE		NA	NA	FALSE
HRMYNUX02GOC04	1	22.9701	0	0	0	0	0	0	NA	NA	FALSE		NA	NA	FALSE		NA	NA	FALSE		NA	NA	FALSE		NA	NA	FALSE		NA	NA	FALSE
HRMYNUX02GOC8Z	1	19.0683	0	0	0	0	0	0	NA	NA	FALSE		NA	NA	FALSE		NA	NA	FALSE		NA	NA	FALSE		NA	NA	FALSE		NA	NA	FALSE
HRMYNUX02GODWC	1	29.0748	0	0	0	0	0	0	NA	NA	FALSE		NA	NA	FALSE		NA	NA	FALSE		NA	NA	FALSE		NA	NA	FALSE		NA	NA	FALSE
HRMYNUX02GOFP6	0	0	0	0	0	0	0	0	NA	NA	FALSE		NA	NA	FALSE		NA	NA	FALSE		NA	NA	FALSE		NA	NA	FALSE		NA	NA	FALSE
HRMYNUX02GOFTH	0	0	0	0	0	0	0	0	NA	NA	FALSE		NA	NA	FALSE		NA	NA	FALSE		NA	NA	FALSE		NA	NA	FALSE		NA	NA	FALSE
HRMYNUX02GOGGD	1	45.6156	0	0	0	0	0	0	NA	NA	FALSE		NA	NA	FALSE		NA	NA	FALSE		NA	NA	FALSE		NA	NA	FALSE		NA	NA	FALSE
HRMYNUX02GOGQE	1	26.6719	0	0	0	0	0	0	NA	NA	FALSE		NA	NA	FALSE		NA	NA	FALSE		NA	NA	FALSE		NA	NA	FALSE		NA	NA	FALSE
HRMYNUX02GOGTE	0	0	1	21.1283	0	0	0	0	NA	NA	FALSE		NA	NA	FALSE		NA	NA	FALSE		NA	NA	FALSE		NA	NA	FALSE		NA	NA	FALSE
HRMYNUX02GOHEZ	1	57.8889	0	0	0	0	0	0	NA	NA	FALSE		NA	NA	FALSE		NA	NA	FALSE		NA	NA	FALSE		NA	NA	FALSE		NA	NA	FALSE
HRMYNUX02GOHHI	1	26.8942	0	0	0	0	0	0	NA	NA	FALSE		NA	NA	FALSE		NA	NA	FALSE		NA	NA	FALSE		NA	NA	FALSE		NA	NA	FALSE
HRMYNUX02GOI6O	1	24.2655	0	0	0	0	0	0	NA	NA	FALSE		NA	NA	FALSE		NA	NA	FALSE		NA	NA	FALSE		NA	NA	FALSE		NA	NA	FALSE
HRMYNUX02GOIKX	0	0	1	34.4882	0	0	0	0	NA	NA	FALSE		NA	NA	FALSE		NA	NA	FALSE		NA	NA	FALSE		NA	NA	FALSE		NA	NA	FALSE
HRMYNUX02GOLPH	1	36.6739	0	0	0	0	0	0	NA	NA	FALSE		NA	NA	FALSE		NA	NA	FALSE		NA	NA	FALSE		NA	NA	FALSE		NA	NA	FALSE
HRMYNUX02GON01	1	52.0533	0	0	0	0	1	78.0946	NA	NA	FALSE		NA	NA	FALSE		-0.585233	0.945585	FALSE		NA	NA	FALSE		NA	NA	FALSE		NA	NA	FALSE
HRMYNUX02GOR0A	1	20.3937	0	0	0	0	0	0	NA	NA	FALSE		NA	NA	FALSE		NA	NA	FALSE		NA	NA	FALSE		NA	NA	FALSE		NA	NA	FALSE
HRMYNUX02GOR0U	1	20.9226	0	0	0	0	0	0	NA	NA	FALSE		NA	NA	FALSE		NA	NA	FALSE		NA	NA	FALSE		NA	NA	FALSE		NA	NA	FALSE
HRMYNUX02GORZT	0	0	2	185.238	0	0	0	0	NA	NA	FALSE		NA	NA	FALSE		NA	NA	FALSE		NA	NA	FALSE		NA	NA	FALSE		NA	NA	FALSE
HRMYNUX02GOSA3	1	21.5154	0	0	0	0	0	0	NA	NA	FALSE		NA	NA	FALSE		NA	NA	FALSE		NA	NA	FALSE		NA	NA	FALSE		NA	NA	FALSE
HRMYNUX02GOTH0	1	65.8634	0	0	0	0	0	0	NA	NA	FALSE		NA	NA	FALSE		NA	NA	FALSE		NA	NA	FALSE		NA	NA	FALSE		NA	NA	FALSE
HRMYNUX02GOTNY	0	0	1	24.792	0	0	0	0	NA	NA	FALSE		NA	NA	FALSE		NA	NA	FALSE		NA	NA	FALSE		NA	NA	FALSE		NA	NA	FALSE
HRMYNUX02GOTPG	1	18.0549	0	0	0	0	0	0	NA	NA	FALSE		NA	NA	FALSE		NA	NA	FALSE		NA	NA	FALSE		NA	NA	FALSE		NA	NA	FALSE
HRMYNUX02GOVPI	1	29.4731	0	0	0	0	0	0	NA	NA	FALSE		NA	NA	FALSE		NA	NA	FALSE		NA	NA	FALSE		NA	NA	FALSE		NA	NA	FALSE
HRMYNUX02GOW7F	1	28.4972	0	0	0	0	0	0	NA	NA	FALSE		NA	NA	FALSE		NA	NA	FALSE		NA	NA	FALSE		NA	NA	FALSE		NA	NA	FALSE
HRMYNUX02GOY4J	0	0	1	20.9183	1	22.5587	0	0	NA	NA	FALSE		NA	NA	FALSE		NA	NA	FALSE		-0.108922	1	FALSE		NA	NA	FALSE		NA	NA	FALSE
HRMYNUX02GOZGF	0	0	1	39.9091	0	0	0	0	NA	NA	FALSE		NA	NA	FALSE		NA	NA	FALSE		NA	NA	FALSE		NA	NA	FALSE		NA	NA	FALSE
HRMYNUX02GP0KL	1	24.8733	0	0	0	0	0	0	NA	NA	FALSE		NA	NA	FALSE		NA	NA	FALSE		NA	NA	FALSE		NA	NA	FALSE		NA	NA	FALSE
HRMYNUX02GP2NY	1	25.0179	0	0	0	0	0	0	NA	NA	FALSE		NA	NA	FALSE		NA	NA	FALSE		NA	NA	FALSE		NA	NA	FALSE		NA	NA	FALSE
HRMYNUX02GP4PH	1	29.0748	0	0	0	0	0	0	NA	NA	FALSE		NA	NA	FALSE		NA	NA	FALSE		NA	NA	FALSE		NA	NA	FALSE		NA	NA	FALSE
HRMYNUX02GP51N	0	0	1	31.6698	0	0	0	0	NA	NA	FALSE		NA	NA	FALSE		NA	NA	FALSE		NA	NA	FALSE		NA	NA	FALSE		NA	NA	FALSE
HRMYNUX02GP647	0	0	0	0	0	0	0	0	NA	NA	FALSE		NA	NA	FALSE		NA	NA	FALSE		NA	NA	FALSE		NA	NA	FALSE		NA	NA	FALSE
HRMYNUX02GP6PR	0	0	1	29.8711	0	0	0	0	NA	NA	FALSE		NA	NA	FALSE		NA	NA	FALSE		NA	NA	FALSE		NA	NA	FALSE		NA	NA	FALSE
HRMYNUX02GP7B4	1	62.9718	0	0	0	0	0	0	NA	NA	FALSE		NA	NA	FALSE		NA	NA	FALSE		NA	NA	FALSE		NA	NA	FALSE		NA	NA	FALSE
HRMYNUX02GP8ZC	1	26.185	0	0	0	0	0	0	NA	NA	FALSE		NA	NA	FALSE		NA	NA	FALSE		NA	NA	FALSE		NA	NA	FALSE		NA	NA	FALSE
HRMYNUX02GPBCJ	0	0	1	30.5528	0	0	0	0	NA	NA	FALSE		NA	NA	FALSE		NA	NA	FALSE		NA	NA	FALSE		NA	NA	FALSE		NA	NA	FALSE
HRMYNUX02GPBN0	0	0	1	141.601	0	0	0	0	NA	NA	FALSE		NA	NA	FALSE		NA	NA	FALSE		NA	NA	FALSE		NA	NA	FALSE		NA	NA	FALSE
HRMYNUX02GPE5S	0	0	1	69.1383	0	0	0	0	NA	NA	FALSE		NA	NA	FALSE		NA	NA	FALSE		NA	NA	FALSE		NA	NA	FALSE		NA	NA	FALSE
HRMYNUX02GPFS9	0	0	1	40.3465	0	0	0	0	NA	NA	FALSE		NA	NA	FALSE		NA	NA	FALSE		NA	NA	FALSE		NA	NA	FALSE		NA	NA	FALSE
HRMYNUX02GPISK	1	29.406	0	0	0	0	0	0	NA	NA	FALSE		NA	NA	FALSE		NA	NA	FALSE		NA	NA	FALSE		NA	NA	FALSE		NA	NA	FALSE
HRMYNUX02GPJMQ	0	0	1	52.783	0	0	0	0	NA	NA	FALSE		NA	NA	FALSE		NA	NA	FALSE		NA	NA	FALSE		NA	NA	FALSE		NA	NA	FALSE
HRMYNUX02GPLV1	1	32.4352	0	0	0	0	0	0	NA	NA	FALSE		NA	NA	FALSE		NA	NA	FALSE		NA	NA	FALSE		NA	NA	FALSE		NA	NA	FALSE
HRMYNUX02GPMK0	0	0	1	26.2504	0	0	0	0	NA	NA	FALSE		NA	NA	FALSE		NA	NA	FALSE		NA	NA	FALSE		NA	NA	FALSE		NA	NA	FALSE
HRMYNUX02GPR80	0	0	1	23.4498	0	0	0	0	NA	NA	FALSE		NA	NA	FALSE		NA	NA	FALSE		NA	NA	FALSE		NA	NA	FALSE		NA	NA	FALSE
HRMYNUX02GPSVI	0	0	1	39.1661	0	0	0	0	NA	NA	FALSE		NA	NA	FALSE		NA	NA	FALSE		NA	NA	FALSE		NA	NA	FALSE		NA	NA	FALSE
HRMYNUX02GPT68	0	0	1	31.9446	0	0	0	0	NA	NA	FALSE		NA	NA	FALSE		NA	NA	FALSE		NA	NA	FALSE		NA	NA	FALSE		NA	NA	FALSE
HRMYNUX02GPU8H	0	0	1	24.6262	0	0	0	0	NA	NA	FALSE		NA	NA	FALSE		NA	NA	FALSE		NA	NA	FALSE		NA	NA	FALSE		NA	NA	FALSE
HRMYNUX02GPUN3	0	0	1	21.0378	0	0	0	0	NA	NA	FALSE		NA	NA	FALSE		NA	NA	FALSE		NA	NA	FALSE		NA	NA	FALSE		NA	NA	FALSE
HRMYNUX02GPV71	1	29.6764	0	0	0	0	0	0	NA	NA	FALSE		NA	NA	FALSE		NA	NA	FALSE		NA	NA	FALSE		NA	NA	FALSE		NA	NA	FALSE
HRMYNUX02GPVIC	1	28.0027	0	0	0	0	0	0	NA	NA	FALSE		NA	NA	FALSE		NA	NA	FALSE		NA	NA	FALSE		NA	NA	FALSE		NA	NA	FALSE
HRMYNUX02GPXB2	1	72.1186	0	0	1	88.7225	0	0	NA	NA	FALSE		-0.29893	0.963761	FALSE		NA	NA	FALSE		NA	NA	FALSE		NA	NA	FALSE		NA	NA	FALSE
HRMYNUX02GPYNU	0	0	1	23.0461	0	0	0	0	NA	NA	FALSE		NA	NA	FALSE		NA	NA	FALSE		NA	NA	FALSE		NA	NA	FALSE		NA	NA	FALSE
HRMYNUX02GPZB9	0	0	1	56.8589	0	0	1	74.7778	NA	NA	FALSE		NA	NA	FALSE		NA	NA	FALSE		NA	NA	FALSE		-0.395224	0.95541	FALSE		NA	NA	FALSE
HRMYNUX02GPZN7	0	0	1	22.9742	0	0	0	0	NA	NA	FALSE		NA	NA	FALSE		NA	NA	FALSE		NA	NA	FALSE		NA	NA	FALSE		NA	NA	FALSE
HRMYNUX02GQ13A	0	0	0	0	0	0	0	0	NA	NA	FALSE		NA	NA	FALSE		NA	NA	FALSE		NA	NA	FALSE		NA	NA	FALSE		NA	NA	FALSE
HRMYNUX02GQ4NA	0	0	1	29.7504	0	0	0	0	NA	NA	FALSE		NA	NA	FALSE		NA	NA	FALSE		NA	NA	FALSE		NA	NA	FALSE		NA	NA	FALSE
HRMYNUX02GQ4ZK	0	0	1	136.356	0	0	0	0	NA	NA	FALSE		NA	NA	FALSE		NA	NA	FALSE		NA	NA	FALSE		NA	NA	FALSE		NA	NA	FALSE
HRMYNUX02GQ61Q	1	16.1164	0	0	0	0	0	0	NA	NA	FALSE		NA	NA	FALSE		NA	NA	FALSE		NA	NA	FALSE		NA	NA	FALSE		NA	NA	FALSE
HRMYNUX02GQ9JM	0	0	1	36.8161	0	0	0	0	NA	NA	FALSE		NA	NA	FALSE		NA	NA	FALSE		NA	NA	FALSE		NA	NA	FALSE		NA	NA	FALSE
HRMYNUX02GQAK5	0	0	0	0	0	0	0	0	NA	NA	FALSE		NA	NA	FALSE		NA	NA	FALSE		NA	NA	FALSE		NA	NA	FALSE		NA	NA	FALSE
HRMYNUX02GQEE6	0	0	3	123.406	0	0	0	0	NA	NA	FALSE		NA	NA	FALSE		NA	NA	FALSE		NA	NA	FALSE		NA	NA	FALSE		NA	NA	FALSE
HRMYNUX02GQEIT	0	0	1	33.0932	0	0	0	0	NA	NA	FALSE		NA	NA	FALSE		NA	NA	FALSE		NA	NA	FALSE		NA	NA	FALSE		NA	NA	FALSE
HRMYNUX02GQFZZ	1	20.2022	0	0	0	0	0	0	NA	NA	FALSE		NA	NA	FALSE		NA	NA	FALSE		NA	NA	FALSE		NA	NA	FALSE		NA	NA	FALSE
HRMYNUX02GQGY4	1	23.8178	0	0	0	0	0	0	NA	NA	FALSE		NA	NA	FALSE		NA	NA	FALSE		NA	NA	FALSE		NA	NA	FALSE		NA	NA	FALSE
HRMYNUX02GQHAO	0	0	1	31.2001	0	0	0	0	NA	NA	FALSE		NA	NA	FALSE		NA	NA	FALSE		NA	NA	FALSE		NA	NA	FALSE		NA	NA	FALSE
HRMYNUX02GQJQR	0	0	1	32.7983	0	0	0	0	NA	NA	FALSE		NA	NA	FALSE		NA	NA	FALSE		NA	NA	FALSE		NA	NA	FALSE		NA	NA	FALSE
HRMYNUX02GQK6M	1	27.35	0	0	0	0	0	0	NA	NA	FALSE		NA	NA	FALSE		NA	NA	FALSE		NA	NA	FALSE		NA	NA	FALSE		NA	NA	FALSE
HRMYNUX02GQKCC	1	25.462	0	0	0	0	0	0	NA	NA	FALSE		NA	NA	FALSE		NA	NA	FALSE		NA	NA	FALSE		NA	NA	FALSE		NA	NA	FALSE
HRMYNUX02GQKMU	1	22.6478	2	51.6718	0	0	0	0	-1.19001	0.794882	FALSE		NA	NA	FALSE		NA	NA	FALSE		NA	NA	FALSE		NA	NA	FALSE		NA	NA	FALSE
HRMYNUX02GQMOU	0	0	2	66.4851	0	0	1	43.7189	NA	NA	FALSE		NA	NA	FALSE		NA	NA	FALSE		NA	NA	FALSE		0.604776	0.984136	FALSE		NA	NA	FALSE
HRMYNUX02GQNYN	1	47.6355	0	0	0	0	0	0	NA	NA	FALSE		NA	NA	FALSE		NA	NA	FALSE		NA	NA	FALSE		NA	NA	FALSE		NA	NA	FALSE
HRMYNUX02GQP9O	1	18.8731	0	0	0	0	0	0	NA	NA	FALSE		NA	NA	FALSE		NA	NA	FALSE		NA	NA	FALSE		NA	NA	FALSE		NA	NA	FALSE
HRMYNUX02GQPHZ	0	0	0	0	0	0	0	0	NA	NA	FALSE		NA	NA	FALSE		NA	NA	FALSE		NA	NA	FALSE		NA	NA	FALSE		NA	NA	FALSE
HRMYNUX02GQQA8	0	0	1	77.1019	0	0	0	0	NA	NA	FALSE		NA	NA	FALSE		NA	NA	FALSE		NA	NA	FALSE		NA	NA	FALSE		NA	NA	FALSE
HRMYNUX02GQQQY	0	0	1	35.8308	0	0	0	0	NA	NA	FALSE		NA	NA	FALSE		NA	NA	FALSE		NA	NA	FALSE		NA	NA	FALSE		NA	NA	FALSE
HRMYNUX02GQSAG	1	22.9701	0	0	0	0	0	0	NA	NA	FALSE		NA	NA	FALSE		NA	NA	FALSE		NA	NA	FALSE		NA	NA	FALSE		NA	NA	FALSE
HRMYNUX02GQUMC	0	0	1	38.7538	0	0	0	0	NA	NA	FALSE		NA	NA	FALSE		NA	NA	FALSE		NA	NA	FALSE		NA	NA	FALSE		NA	NA	FALSE
HRMYNUX02GQUSS	1	27.0067	0	0	0	0	0	0	NA	NA	FALSE		NA	NA	FALSE		NA	NA	FALSE		NA	NA	FALSE		NA	NA	FALSE		NA	NA	FALSE
HRMYNUX02GQWFW	0	0	1	42.8095	0	0	0	0	NA	NA	FALSE		NA	NA	FALSE		NA	NA	FALSE		NA	NA	FALSE		NA	NA	FALSE		NA	NA	FALSE
HRMYNUX02GQYDJ	0	0	0	0	0	0	0	0	NA	NA	FALSE		NA	NA	FALSE		NA	NA	FALSE		NA	NA	FALSE		NA	NA	FALSE		NA	NA	FALSE
HRMYNUX02GQZPL	0	0	2	72.9032	0	0	0	0	NA	NA	FALSE		NA	NA	FALSE		NA	NA	FALSE		NA	NA	FALSE		NA	NA	FALSE		NA	NA	FALSE
HRMYNUX02GQZYN	0	0	1	30.054	0	0	0	0	NA	NA	FALSE		NA	NA	FALSE		NA	NA	FALSE		NA	NA	FALSE		NA	NA	FALSE		NA	NA	FALSE
HRMYNUX02GR0IF	0	0	3	320.14	0	0	0	0	NA	NA	FALSE		NA	NA	FALSE		NA	NA	FALSE		NA	NA	FALSE		NA	NA	FALSE		NA	NA	FALSE
HRMYNUX02GR3ZE	1	29.406	0	0	0	0	0	0	NA	NA	FALSE		NA	NA	FALSE		NA	NA	FALSE		NA	NA	FALSE		NA	NA	FALSE		NA	NA	FALSE
HRMYNUX02GR495	0	0	1	32.1538	0	0	0	0	NA	NA	FALSE		NA	NA	FALSE		NA	NA	FALSE		NA	NA	FALSE		NA	NA	FALSE		NA	NA	FALSE
HRMYNUX02GR51D	1	28.7511	0	0	0	0	0	0	NA	NA	FALSE		NA	NA	FALSE		NA	NA	FALSE		NA	NA	FALSE		NA	NA	FALSE		NA	NA	FALSE
HRMYNUX02GR74U	1	22.9701	0	0	0	0	0	0	NA	NA	FALSE		NA	NA	FALSE		NA	NA	FALSE		NA	NA	FALSE		NA	NA	FALSE		NA	NA	FALSE
HRMYNUX02GR77U	1	22.8482	0	0	0	0	0	0	NA	NA	FALSE		NA	NA	FALSE		NA	NA	FALSE		NA	NA	FALSE		NA	NA	FALSE		NA	NA	FALSE
HRMYNUX02GR7CA	1	36.364	0	0	0	0	0	0	NA	NA	FALSE		NA	NA	FALSE		NA	NA	FALSE		NA	NA	FALSE		NA	NA	FALSE		NA	NA	FALSE
HRMYNUX02GR9YK	1	27.8216	0	0	0	0	0	0	NA	NA	FALSE		NA	NA	FALSE		NA	NA	FALSE		NA	NA	FALSE		NA	NA	FALSE		NA	NA	FALSE
HRMYNUX02GRAYC	1	34.7957	0	0	0	0	0	0	NA	NA	FALSE		NA	NA	FALSE		NA	NA	FALSE		NA	NA	FALSE		NA	NA	FALSE		NA	NA	FALSE
HRMYNUX02GRCD8	1	21.1974	0	0	0	0	0	0	NA	NA	FALSE		NA	NA	FALSE		NA	NA	FALSE		NA	NA	FALSE		NA	NA	FALSE		NA	NA	FALSE
HRMYNUX02GRCJO	1	18.8456	0	0	0	0	0	0	NA	NA	FALSE		NA	NA	FALSE		NA	NA	FALSE		NA	NA	FALSE		NA	NA	FALSE		NA	NA	FALSE
HRMYNUX02GRCSG	1	19.6487	0	0	0	0	0	0	NA	NA	FALSE		NA	NA	FALSE		NA	NA	FALSE		NA	NA	FALSE		NA	NA	FALSE		NA	NA	FALSE
HRMYNUX02GREMD	1	17.5875	0	0	0	0	0	0	NA	NA	FALSE		NA	NA	FALSE		NA	NA	FALSE		NA	NA	FALSE		NA	NA	FALSE		NA	NA	FALSE
HRMYNUX02GRF12	0	0	1	26.4389	0	0	0	0	NA	NA	FALSE		NA	NA	FALSE		NA	NA	FALSE		NA	NA	FALSE		NA	NA	FALSE		NA	NA	FALSE
HRMYNUX02GRGAS	0	0	0	0	0	0	0	0	NA	NA	FALSE		NA	NA	FALSE		NA	NA	FALSE		NA	NA	FALSE		NA	NA	FALSE		NA	NA	FALSE
HRMYNUX02GRGAZ	0	0	1	40.6808	0	0	0	0	NA	NA	FALSE		NA	NA	FALSE		NA	NA	FALSE		NA	NA	FALSE		NA	NA	FALSE		NA	NA	FALSE
HRMYNUX02GRGT9	1	23.7302	0	0	0	0	0	0	NA	NA	FALSE		NA	NA	FALSE		NA	NA	FALSE		NA	NA	FALSE		NA	NA	FALSE		NA	NA	FALSE
HRMYNUX02GRGXJ	1	90.91	0	0	0	0	0	0	NA	NA	FALSE		NA	NA	FALSE		NA	NA	FALSE		NA	NA	FALSE		NA	NA	FALSE		NA	NA	FALSE
HRMYNUX02GRHTG	2	112.744	0	0	1	69.3508	0	0	NA	NA	FALSE		0.70107	0.92544	FALSE		NA	NA	FALSE		NA	NA	FALSE		NA	NA	FALSE		NA	NA	FALSE
HRMYNUX02GRIFC	1	97.0618	0	0	0	0	1	145.62	NA	NA	FALSE		NA	NA	FALSE		-0.585233	0.945585	FALSE		NA	NA	FALSE		NA	NA	FALSE		NA	NA	FALSE
HRMYNUX02GRIRZ	1	30.4463	0	0	0	0	0	0	NA	NA	FALSE		NA	NA	FALSE		NA	NA	FALSE		NA	NA	FALSE		NA	NA	FALSE		NA	NA	FALSE
HRMYNUX02GRJEI	0	0	0	0	0	0	0	0	NA	NA	FALSE		NA	NA	FALSE		NA	NA	FALSE		NA	NA	FALSE		NA	NA	FALSE		NA	NA	FALSE
HRMYNUX02GRJOU	2	45.3751	0	0	0	0	0	0	NA	NA	FALSE		NA	NA	FALSE		NA	NA	FALSE		NA	NA	FALSE		NA	NA	FALSE		NA	NA	FALSE
HRMYNUX02GRK0V	1	52.0533	0	0	0	0	0	0	NA	NA	FALSE		NA	NA	FALSE		NA	NA	FALSE		NA	NA	FALSE		NA	NA	FALSE		NA	NA	FALSE
HRMYNUX02GRL8L	1	29.2726	0	0	0	0	1	43.9171	NA	NA	FALSE		NA	NA	FALSE		-0.585233	0.945585	FALSE		NA	NA	FALSE		NA	NA	FALSE		NA	NA	FALSE
HRMYNUX02GRLHK	0	0	0	0	0	0	0	0	NA	NA	FALSE		NA	NA	FALSE		NA	NA	FALSE		NA	NA	FALSE		NA	NA	FALSE		NA	NA	FALSE
HRMYNUX02GRMGW	1	18.9008	1	21.5614	0	0	0	0	-0.190008	0.984423	FALSE		NA	NA	FALSE		NA	NA	FALSE		NA	NA	FALSE		NA	NA	FALSE		NA	NA	FALSE
HRMYNUX02GRNCY	1	31.8746	0	0	0	0	0	0	NA	NA	FALSE		NA	NA	FALSE		NA	NA	FALSE		NA	NA	FALSE		NA	NA	FALSE		NA	NA	FALSE
HRMYNUX02GROJ6	0	0	1	24.792	0	0	0	0	NA	NA	FALSE		NA	NA	FALSE		NA	NA	FALSE		NA	NA	FALSE		NA	NA	FALSE		NA	NA	FALSE
HRMYNUX02GRP4N	0	0	1	25.4783	0	0	0	0	NA	NA	FALSE		NA	NA	FALSE		NA	NA	FALSE		NA	NA	FALSE		NA	NA	FALSE		NA	NA	FALSE
HRMYNUX02GRPTB	1	37.6362	0	0	0	0	0	0	NA	NA	FALSE		NA	NA	FALSE		NA	NA	FALSE		NA	NA	FALSE		NA	NA	FALSE		NA	NA	FALSE
HRMYNUX02GRPWM	0	0	0	0	0	0	0	0	NA	NA	FALSE		NA	NA	FALSE		NA	NA	FALSE		NA	NA	FALSE		NA	NA	FALSE		NA	NA	FALSE
HRMYNUX02GRR7V	1	21.5154	0	0	0	0	0	0	NA	NA	FALSE		NA	NA	FALSE		NA	NA	FALSE		NA	NA	FALSE		NA	NA	FALSE		NA	NA	FALSE
HRMYNUX02GRSD1	0	0	1	23.3014	0	0	0	0	NA	NA	FALSE		NA	NA	FALSE		NA	NA	FALSE		NA	NA	FALSE		NA	NA	FALSE		NA	NA	FALSE
HRMYNUX02GRSF0	0	0	1	21.7204	0	0	0	0	NA	NA	FALSE		NA	NA	FALSE		NA	NA	FALSE		NA	NA	FALSE		NA	NA	FALSE		NA	NA	FALSE
HRMYNUX02GRSWV	0	0	1	27.9971	0	0	0	0	NA	NA	FALSE		NA	NA	FALSE		NA	NA	FALSE		NA	NA	FALSE		NA	NA	FALSE		NA	NA	FALSE
HRMYNUX02GRUH4	0	0	0	0	0	0	0	0	NA	NA	FALSE		NA	NA	FALSE		NA	NA	FALSE		NA	NA	FALSE		NA	NA	FALSE		NA	NA	FALSE
HRMYNUX02GRXCP	1	25.8184	0	0	0	0	0	0	NA	NA	FALSE		NA	NA	FALSE		NA	NA	FALSE		NA	NA	FALSE		NA	NA	FALSE		NA	NA	FALSE
HRMYNUX02GRXE0	0	0	1	24.261	0	0	0	0	NA	NA	FALSE		NA	NA	FALSE		NA	NA	FALSE		NA	NA	FALSE		NA	NA	FALSE		NA	NA	FALSE
HRMYNUX02GRXZY	1	21.843	0	0	0	0	0	0	NA	NA	FALSE		NA	NA	FALSE		NA	NA	FALSE		NA	NA	FALSE		NA	NA	FALSE		NA	NA	FALSE
HRMYNUX02GRZ0J	1	17.7568	0	0	0	0	0	0	NA	NA	FALSE		NA	NA	FALSE		NA	NA	FALSE		NA	NA	FALSE		NA	NA	FALSE		NA	NA	FALSE
HRMYNUX02GRZFD	1	42.7458	0	0	0	0	0	0	NA	NA	FALSE		NA	NA	FALSE		NA	NA	FALSE		NA	NA	FALSE		NA	NA	FALSE		NA	NA	FALSE
HRMYNUX02GRZM4	0	0	0	0	0	0	0	0	NA	NA	FALSE		NA	NA	FALSE		NA	NA	FALSE		NA	NA	FALSE		NA	NA	FALSE		NA	NA	FALSE
HRMYNUX02GS1GZ	1	41.1122	0	0	0	0	0	0	NA	NA	FALSE		NA	NA	FALSE		NA	NA	FALSE		NA	NA	FALSE		NA	NA	FALSE		NA	NA	FALSE
HRMYNUX02GS3NJ	0	0	1	24.3011	0	0	0	0	NA	NA	FALSE		NA	NA	FALSE		NA	NA	FALSE		NA	NA	FALSE		NA	NA	FALSE		NA	NA	FALSE
HRMYNUX02GS3V7	0	0	1	25.9269	0	0	0	0	NA	NA	FALSE		NA	NA	FALSE		NA	NA	FALSE		NA	NA	FALSE		NA	NA	FALSE		NA	NA	FALSE
HRMYNUX02GS64S	0	0	2	53.8444	0	0	0	0	NA	NA	FALSE		NA	NA	FALSE		NA	NA	FALSE		NA	NA	FALSE		NA	NA	FALSE		NA	NA	FALSE
HRMYNUX02GS70V	0	0	2	61.1056	0	0	0	0	NA	NA	FALSE		NA	NA	FALSE		NA	NA	FALSE		NA	NA	FALSE		NA	NA	FALSE		NA	NA	FALSE
HRMYNUX02GS79Q	0	0	1	26.4864	0	0	0	0	NA	NA	FALSE		NA	NA	FALSE		NA	NA	FALSE		NA	NA	FALSE		NA	NA	FALSE		NA	NA	FALSE
HRMYNUX02GS7NG	1	36.1603	0	0	0	0	0	0	NA	NA	FALSE		NA	NA	FALSE		NA	NA	FALSE		NA	NA	FALSE		NA	NA	FALSE		NA	NA	FALSE
HRMYNUX02GS8VU	0	0	1	29.5712	0	0	0	0	NA	NA	FALSE		NA	NA	FALSE		NA	NA	FALSE		NA	NA	FALSE		NA	NA	FALSE		NA	NA	FALSE
HRMYNUX02GS96S	0	0	0	0	0	0	0	0	NA	NA	FALSE		NA	NA	FALSE		NA	NA	FALSE		NA	NA	FALSE		NA	NA	FALSE		NA	NA	FALSE
HRMYNUX02GSEBK	1	20.6879	0	0	0	0	0	0	NA	NA	FALSE		NA	NA	FALSE		NA	NA	FALSE		NA	NA	FALSE		NA	NA	FALSE		NA	NA	FALSE
HRMYNUX02GSEVV	1	30.8833	0	0	0	0	0	0	NA	NA	FALSE		NA	NA	FALSE		NA	NA	FALSE		NA	NA	FALSE		NA	NA	FALSE		NA	NA	FALSE
HRMYNUX02GSHD4	1	81.7039	0	0	0	0	0	0	NA	NA	FALSE		NA	NA	FALSE		NA	NA	FALSE		NA	NA	FALSE		NA	NA	FALSE		NA	NA	FALSE
HRMYNUX02GSKWP	1	17.4685	0	0	0	0	0	0	NA	NA	FALSE		NA	NA	FALSE		NA	NA	FALSE		NA	NA	FALSE		NA	NA	FALSE		NA	NA	FALSE
HRMYNUX02GSMOK	0	0	1	34.7322	0	0	0	0	NA	NA	FALSE		NA	NA	FALSE		NA	NA	FALSE		NA	NA	FALSE		NA	NA	FALSE		NA	NA	FALSE
HRMYNUX02GSNXR	0	0	1	22.9742	0	0	0	0	NA	NA	FALSE		NA	NA	FALSE		NA	NA	FALSE		NA	NA	FALSE		NA	NA	FALSE		NA	NA	FALSE
HRMYNUX02GSQ01	1	21.0591	0	0	0	0	0	0	NA	NA	FALSE		NA	NA	FALSE		NA	NA	FALSE		NA	NA	FALSE		NA	NA	FALSE		NA	NA	FALSE
HRMYNUX02GSQPS	0	0	0	0	0	0	0	0	NA	NA	FALSE		NA	NA	FALSE		NA	NA	FALSE		NA	NA	FALSE		NA	NA	FALSE		NA	NA	FALSE
HRMYNUX02GSSNY	0	0	1	26.5342	0	0	0	0	NA	NA	FALSE		NA	NA	FALSE		NA	NA	FALSE		NA	NA	FALSE		NA	NA	FALSE		NA	NA	FALSE
HRMYNUX02GSSX7	0	0	1	55.3626	0	0	0	0	NA	NA	FALSE		NA	NA	FALSE		NA	NA	FALSE		NA	NA	FALSE		NA	NA	FALSE		NA	NA	FALSE
HRMYNUX02GSU9E	1	21.88	0	0	0	0	0	0	NA	NA	FALSE		NA	NA	FALSE		NA	NA	FALSE		NA	NA	FALSE		NA	NA	FALSE		NA	NA	FALSE
HRMYNUX02GSVZK	1	47.2865	0	0	0	0	0	0	NA	NA	FALSE		NA	NA	FALSE		NA	NA	FALSE		NA	NA	FALSE		NA	NA	FALSE		NA	NA	FALSE
HRMYNUX02GSX7D	1	35.7596	0	0	0	0	0	0	NA	NA	FALSE		NA	NA	FALSE		NA	NA	FALSE		NA	NA	FALSE		NA	NA	FALSE		NA	NA	FALSE
HRMYNUX02GSXIW	0	0	1	31.3329	0	0	0	0	NA	NA	FALSE		NA	NA	FALSE		NA	NA	FALSE		NA	NA	FALSE		NA	NA	FALSE		NA	NA	FALSE
HRMYNUX02GT3S1	1	75.9366	0	0	0	0	0	0	NA	NA	FALSE		NA	NA	FALSE		NA	NA	FALSE		NA	NA	FALSE		NA	NA	FALSE		NA	NA	FALSE
HRMYNUX02GT4E6	1	21.0591	0	0	0	0	0	0	NA	NA	FALSE		NA	NA	FALSE		NA	NA	FALSE		NA	NA	FALSE		NA	NA	FALSE		NA	NA	FALSE
HRMYNUX02GT5Z1	1	26.2917	0	0	0	0	0	0	NA	NA	FALSE		NA	NA	FALSE		NA	NA	FALSE		NA	NA	FALSE		NA	NA	FALSE		NA	NA	FALSE
HRMYNUX02GT6ZQ	0	0	0	0	0	0	0	0	NA	NA	FALSE		NA	NA	FALSE		NA	NA	FALSE		NA	NA	FALSE		NA	NA	FALSE		NA	NA	FALSE
HRMYNUX02GT85Y	0	0	1	22.8672	0	0	0	0	NA	NA	FALSE		NA	NA	FALSE		NA	NA	FALSE		NA	NA	FALSE		NA	NA	FALSE		NA	NA	FALSE
HRMYNUX02GT8PG	1	22.4118	0	0	0	0	0	0	NA	NA	FALSE		NA	NA	FALSE		NA	NA	FALSE		NA	NA	FALSE		NA	NA	FALSE		NA	NA	FALSE
HRMYNUX02GT965	1	60.6067	0	0	0	0	0	0	NA	NA	FALSE		NA	NA	FALSE		NA	NA	FALSE		NA	NA	FALSE		NA	NA	FALSE		NA	NA	FALSE
HRMYNUX02GTAGM	1	60.0429	0	0	0	0	0	0	NA	NA	FALSE		NA	NA	FALSE		NA	NA	FALSE		NA	NA	FALSE		NA	NA	FALSE		NA	NA	FALSE
HRMYNUX02GTBR9	1	21.4439	0	0	0	0	1	32.1719	NA	NA	FALSE		NA	NA	FALSE		-0.585233	0.945585	FALSE		NA	NA	FALSE		NA	NA	FALSE		NA	NA	FALSE
HRMYNUX02GTC7F	1	25.462	0	0	0	0	0	0	NA	NA	FALSE		NA	NA	FALSE		NA	NA	FALSE		NA	NA	FALSE		NA	NA	FALSE		NA	NA	FALSE
HRMYNUX02GTDFI	1	30.8833	0	0	0	0	0	0	NA	NA	FALSE		NA	NA	FALSE		NA	NA	FALSE		NA	NA	FALSE		NA	NA	FALSE		NA	NA	FALSE
HRMYNUX02GTF8C	0	0	1	94.4004	0	0	0	0	NA	NA	FALSE		NA	NA	FALSE		NA	NA	FALSE		NA	NA	FALSE		NA	NA	FALSE		NA	NA	FALSE
HRMYNUX02GTFK7	0	0	0	0	0	0	0	0	NA	NA	FALSE		NA	NA	FALSE		NA	NA	FALSE		NA	NA	FALSE		NA	NA	FALSE		NA	NA	FALSE
HRMYNUX02GTFYU	1	42.0496	0	0	0	0	1	63.0862	NA	NA	FALSE		NA	NA	FALSE		-0.585233	0.945585	FALSE		NA	NA	FALSE		NA	NA	FALSE		NA	NA	FALSE
HRMYNUX02GTJ8X	1	18.9285	0	0	0	0	0	0	NA	NA	FALSE		NA	NA	FALSE		NA	NA	FALSE		NA	NA	FALSE		NA	NA	FALSE		NA	NA	FALSE
HRMYNUX02GTJJN	0	0	1	28.2116	0	0	0	0	NA	NA	FALSE		NA	NA	FALSE		NA	NA	FALSE		NA	NA	FALSE		NA	NA	FALSE		NA	NA	FALSE
HRMYNUX02GTJKF	1	23.4713	0	0	0	0	0	0	NA	NA	FALSE		NA	NA	FALSE		NA	NA	FALSE		NA	NA	FALSE		NA	NA	FALSE		NA	NA	FALSE
HRMYNUX02GTLQO	1	96.3375	0	0	0	0	0	0	NA	NA	FALSE		NA	NA	FALSE		NA	NA	FALSE		NA	NA	FALSE		NA	NA	FALSE		NA	NA	FALSE
HRMYNUX02GTLWJ	0	0	1	36.0943	0	0	0	0	NA	NA	FALSE		NA	NA	FALSE		NA	NA	FALSE		NA	NA	FALSE		NA	NA	FALSE		NA	NA	FALSE
HRMYNUX02GTLX0	1	24.683	0	0	0	0	0	0	NA	NA	FALSE		NA	NA	FALSE		NA	NA	FALSE		NA	NA	FALSE		NA	NA	FALSE		NA	NA	FALSE
HRMYNUX02GTPA0	1	21.128	0	0	0	0	0	0	NA	NA	FALSE		NA	NA	FALSE		NA	NA	FALSE		NA	NA	FALSE		NA	NA	FALSE		NA	NA	FALSE
HRMYNUX02GTPHS	1	94.9208	0	0	0	0	0	0	NA	NA	FALSE		NA	NA	FALSE		NA	NA	FALSE		NA	NA	FALSE		NA	NA	FALSE		NA	NA	FALSE
HRMYNUX02GTPN0	0	0	1	23.7141	0	0	0	0	NA	NA	FALSE		NA	NA	FALSE		NA	NA	FALSE		NA	NA	FALSE		NA	NA	FALSE		NA	NA	FALSE
HRMYNUX02GTQJY	1	23.3018	0	0	0	0	0	0	NA	NA	FALSE		NA	NA	FALSE		NA	NA	FALSE		NA	NA	FALSE		NA	NA	FALSE		NA	NA	FALSE
HRMYNUX02GTR4L	1	101.647	1	115.956	0	0	0	0	-0.190008	0.984423	FALSE		NA	NA	FALSE		NA	NA	FALSE		NA	NA	FALSE		NA	NA	FALSE		NA	NA	FALSE
HRMYNUX02GTT5S	0	0	1	27.9439	0	0	0	0	NA	NA	FALSE		NA	NA	FALSE		NA	NA	FALSE		NA	NA	FALSE		NA	NA	FALSE		NA	NA	FALSE
HRMYNUX02GTV4O	0	0	1	26.6784	0	0	0	0	NA	NA	FALSE		NA	NA	FALSE		NA	NA	FALSE		NA	NA	FALSE		NA	NA	FALSE		NA	NA	FALSE
HRMYNUX02GTWF4	1	22.8887	0	0	0	0	0	0	NA	NA	FALSE		NA	NA	FALSE		NA	NA	FALSE		NA	NA	FALSE		NA	NA	FALSE		NA	NA	FALSE
HRMYNUX02GTWJS	0	0	1	22.3806	0	0	0	0	NA	NA	FALSE		NA	NA	FALSE		NA	NA	FALSE		NA	NA	FALSE		NA	NA	FALSE		NA	NA	FALSE
HRMYNUX02GTXIQ	1	22.1808	0	0	0	0	0	0	NA	NA	FALSE		NA	NA	FALSE		NA	NA	FALSE		NA	NA	FALSE		NA	NA	FALSE		NA	NA	FALSE
HRMYNUX02GTYGM	0	0	1	30.054	0	0	0	0	NA	NA	FALSE		NA	NA	FALSE		NA	NA	FALSE		NA	NA	FALSE		NA	NA	FALSE		NA	NA	FALSE
HRMYNUX02GTYK3	0	0	1	36.3616	0	0	0	0	NA	NA	FALSE		NA	NA	FALSE		NA	NA	FALSE		NA	NA	FALSE		NA	NA	FALSE		NA	NA	FALSE
HRMYNUX02GTZCY	0	0	1	21.4047	0	0	0	0	NA	NA	FALSE		NA	NA	FALSE		NA	NA	FALSE		NA	NA	FALSE		NA	NA	FALSE		NA	NA	FALSE
HRMYNUX02GTZV4	0	0	1	26.7268	0	0	0	0	NA	NA	FALSE		NA	NA	FALSE		NA	NA	FALSE		NA	NA	FALSE		NA	NA	FALSE		NA	NA	FALSE
HRMYNUX02GU2W3	0	0	1	39.4811	0	0	0	0	NA	NA	FALSE		NA	NA	FALSE		NA	NA	FALSE		NA	NA	FALSE		NA	NA	FALSE		NA	NA	FALSE
HRMYNUX02GU3OG	0	0	1	21.6566	0	0	0	0	NA	NA	FALSE		NA	NA	FALSE		NA	NA	FALSE		NA	NA	FALSE		NA	NA	FALSE		NA	NA	FALSE
HRMYNUX02GU45P	1	21.8061	0	0	0	0	0	0	NA	NA	FALSE		NA	NA	FALSE		NA	NA	FALSE		NA	NA	FALSE		NA	NA	FALSE		NA	NA	FALSE
HRMYNUX02GU51Y	1	25.3619	0	0	0	0	0	0	NA	NA	FALSE		NA	NA	FALSE		NA	NA	FALSE		NA	NA	FALSE		NA	NA	FALSE		NA	NA	FALSE
HRMYNUX02GU52W	0	0	1	52.0369	0	0	0	0	NA	NA	FALSE		NA	NA	FALSE		NA	NA	FALSE		NA	NA	FALSE		NA	NA	FALSE		NA	NA	FALSE
HRMYNUX02GU76B	1	18.3892	0	0	0	0	0	0	NA	NA	FALSE		NA	NA	FALSE		NA	NA	FALSE		NA	NA	FALSE		NA	NA	FALSE		NA	NA	FALSE
HRMYNUX02GU798	1	24.0395	1	27.4236	0	0	0	0	-0.190008	0.984423	FALSE		NA	NA	FALSE		NA	NA	FALSE		NA	NA	FALSE		NA	NA	FALSE		NA	NA	FALSE
HRMYNUX02GU7T0	0	0	1	27.9439	0	0	0	0	NA	NA	FALSE		NA	NA	FALSE		NA	NA	FALSE		NA	NA	FALSE		NA	NA	FALSE		NA	NA	FALSE
HRMYNUX02GU8T1	0	0	1	30.3638	0	0	0	0	NA	NA	FALSE		NA	NA	FALSE		NA	NA	FALSE		NA	NA	FALSE		NA	NA	FALSE		NA	NA	FALSE
[truncated: 56,371 more rows]
