# Supplementary material for: Transcriptome profiling using pyrosequencing shows genes associated with bast fiber development in ramie (Boehmeria nivea L.)
Source: BMC Genomics. 2014 Oct 22;15(1):919. doi: 10.1186/1471-2164-15-919 (PMC4326285; doi:10.1186/1471-2164-15-919)
Supplement: Supplementary file 11 — Additional file 11: Codon usages of each amino acid. (XLSX 13 KB) [file 12864_2014_6986_MOESM11_ESM.xlsx]

## Sheet: Sheet1
Codon	GCT	GCG	GCC	GCA	CGT	CGG	CGC	CGA	AGG	AGA	AAT	AAC	GAT	GAC	TGT	TGC	CAG	CAA	GAG	GAA
AmAcid	Ala				Arg						Asn		Asp		Cys		Gln		Glu
Number	197777	120689	169142	145969	66261	78685	84743	80519	122801	153653	204440	180988	248249	191645	90220	94323	153098	181495	294362	257754
%	0.312159	0.190488	0.266964	0.230389	0.112946	0.134123	0.144449	0.137249	0.209322	0.261911	0.530423	0.469577	0.564338	0.435662	0.488883	0.511117	0.457565	0.542435	0.533152	0.466848
Codon	GGT	GGG	GGC	GGA	CAT	CAC	ATT	ATC	ATA	TTG	TTA	CTT	CTG	CTC	CTA	AAG	AAA	TTT	TTC
AmAcid	Gly				His		Ile			Leu						Lys		Phe
Number	139370	120932	155556	165879	125326	115293	200575	159299	123127	209286	105092	198989	135189	204366	88229	281274	264525	229298	205577
%	0.239576	0.207881	0.267399	0.285144	0.520848	0.479152	0.415268	0.329811	0.254921	0.222372	0.111663	0.211432	0.143642	0.217145	0.0937458	0.515344	0.484656	0.527273	0.472727
Codon	CCT	CCG	CCC	CCA	TCT	TCG	TCC	TCA	AGT	AGC	ACT	ACG	ACC	ACA	TAT	TAC	GTT	GTG	GTC	GTA
AmAcid	Pro				Ser						Thr				Tyr		Val
Number	140534	108260	97823	132876	194787	128372	138223	151682	116994	136921	131514	80573	113290	128999	134581	121088	198313	164094	147384	81498
%	0.293089	0.22578	0.204013	0.277118	0.224673	0.148068	0.159431	0.174955	0.134944	0.157929	0.289439	0.177327	0.249331	0.283904	0.526388	0.473612	0.335391	0.277519	0.249259	0.137831
