# Supplementary material for: Transcriptome profiling using pyrosequencing shows genes associated with bast fiber development in ramie (Boehmeria nivea L.)
Source: BMC Genomics. 2014 Oct 22;15(1):919. doi: 10.1186/1471-2164-15-919 (PMC4326285; doi:10.1186/1471-2164-15-919)
Supplement: Supplementary file 12 — Additional file 12: Primers for qRT-PCR quantification. Primers were designed by primer 3 online tool (http://primer3.ut.ee/) and adjusted using Oligo software [51]. GAPDH was selected as internal control based on preliminary experiments (data not shown). Primers for GAPDH were carried out according to the sequence information (data not shown) that embodied in the transcriptome library. (XLSX 13 KB) [file 12864_2014_6986_MOESM12_ESM.xlsx]

## Sheet: Sheet1
Gene families	Genes	Forward primers	Reverse primers
Cellulose synthase superfamily	A	CATTGTCCCCGAGATTAGCAACT	CCAATCATGTATGCCAACCCCT
	B	TCCGAAACATCAGAGTTTGCAAG	AAAGTACCACTCAGGAGCACG
	C	TGATTCGAGTCTCAGCCGTCT	TCAATGCCATCAAAACGCTGG
	D	GCATTCCGGCCTATCGAGAA	GAAGCTCCTCGGCCATAGAC
Expansin gene family	E	CGTCACCGCCACAAACTTTT	GTCGAAGTGTTGGAGGGGAG
	F	TGCCGTGTGTGAAGAAAGGA	GCGGTGACTTGGAAGGAGAG
	G	CCTTGCTCCACTTCGACCTC	GCACCAAGTTGAAGTATGAATGCC
XTH gene family	H	TTCCCTACCCTCTCCACCAG	GGCCTTGCTCCAGTTGATCT
	I	CCGTCACTGCCTATTATTTGTCG	CCTTTGCCTTGACTGAACACATT
	J	TTCACAACCTCCCAAGACGG	GCTGTCCACTCCTATTCCCC
	K	CGACTCCCATCTCAGGCAAA	CACACGCCCAAACAAGTACC
	M	ATTTGGCTCCTCTGGCTGTC	CCTGCGTCGTAATACCCTCC
Internal control	GAPDH	TGGAAGAATCGGTAGGTTGG	GACGCCAAAAACAGTGACAG
Genes (A to M) were corresponding with that displayed in Fig. 3. Primers for GAPDH were designed according to the sequence information embodied in the transcriptome library.
